# Supplementary material for: A spatial temporal analysis of the Fusarium graminearum transcriptome during symptomless and symptomatic wheat infection
Source: Mol Plant Pathol. 2017 Aug 8;18(9):1295–312. doi: 10.1111/mpp.12564 (PMC5697668; doi:10.1111/mpp.12564)
Supplement: Supplementary file 4 — File S1 The differentially regulated Fusarium graminearum probes. (1) The 5820 F. graminearum probes with increased transcript abundance during in vitro culture in complete medium in comparison with during wheat infection. (2) The 4062 F. graminearum probes with increased gene transcript abundance during wheat infection compared with in vitro culture (C1). (3) The lists of differentially regulated gene transcripts identified by the three in planta comparisons: a rachis versus spikelet comparison (C2), a symptomless versus symptomatic rachis tissue comparison (C3) and a comparison of the intermediate rachis tissue with the mean of the combined symptomless and symptomatic rachis tissues (C4). [file MPP-18-1295-s004.xlsx]

## Sheet: 5820 FG probes up in vitro
The 5820 Fusarium graminearum probes with increased transcript abundance during in vitro culture in complete media in comparison to during wheat infection.
Legend: 1 = increased transcript abundance; 0 = not modulated; -1 = decreased transcript abundance, in accordance to the order of the comparison presented in the column header.
	Statistic analysis								Probe origin and IDs		Annotation
Probe	inplanta vs CM	inplanta.Ftest	Rachis mean vs spikelet	Symptomless vs symptomatic rachis	Symptomless:symptomatic rachis mean vs Intermediate rachis	inplanta.any.sig	CM-N vs CM	CM-C vs CM	Seq. Category	BROAD ID by mapping file (FGDB_A3_alias_2008-04-24.txt)	BROAD annotation	MIPS annotation
AFFX-DapX-5_at	-1	1	0	0	0	0	0	0	#N/A	#N/A	#N/A	#N/A
AFFX-DapX-M_at	-1	1	0	0	0	0	0	0	#N/A	#N/A	#N/A	#N/A
AFFX-DapX-3_at	-1	1	0	0	0	0	0	0	#N/A	#N/A	#N/A	#N/A
AFFX-LysX-5_at	-1	1	0	0	0	0	0	0	#N/A	#N/A	#N/A	#N/A
AFFX-LysX-3_at	-1	1	0	1	0	1	-1	0	#N/A	#N/A	#N/A	#N/A
AFFX-PheX-5_at	-1	1	0	1	0	1	0	0	#N/A	#N/A	#N/A	#N/A
AFFX-PheX-M_at	-1	1	0	0	0	0	0	0	#N/A	#N/A	#N/A	#N/A
AFFX-PheX-3_at	-1	1	1	1	0	1	0	-1	#N/A	#N/A	#N/A	#N/A
AFFX-ThrX-5_at	-1	1	1	1	0	1	0	-1	#N/A	#N/A	#N/A	#N/A
AFFX-ThrX-M_at	-1	1	0	1	0	1	0	0	#N/A	#N/A	#N/A	#N/A
AFFX-ThrX-3_at	-1	1	1	1	0	1	0	0	#N/A	#N/A	#N/A	#N/A
AFFX-r2-Bs-dap-5_at	-1	1	0	0	0	0	-1	0	#N/A	#N/A	#N/A	#N/A
AFFX-r2-Bs-dap-M_at	-1	1	0	0	0	0	0	0	#N/A	#N/A	#N/A	#N/A
AFFX-r2-Bs-dap-3_at	-1	1	0	0	0	0	0	0	#N/A	#N/A	#N/A	#N/A
AFFX-r2-Bs-lys-5_at	-1	1	0	0	0	0	0	0	#N/A	#N/A	#N/A	#N/A
AFFX-r2-Bs-lys-M_at	-1	1	0	0	0	0	-1	0	#N/A	#N/A	#N/A	#N/A
AFFX-r2-Bs-lys-3_at	-1	1	0	0	0	0	0	0	#N/A	#N/A	#N/A	#N/A
AFFX-r2-Bs-phe-5_at	-1	1	0	0	0	0	-1	0	#N/A	#N/A	#N/A	#N/A
AFFX-r2-Bs-phe-M_at	-1	1	0	0	0	0	0	0	#N/A	#N/A	#N/A	#N/A
AFFX-r2-Bs-phe-3_at	-1	1	0	1	0	1	0	0	#N/A	#N/A	#N/A	#N/A
AFFX-r2-Bs-thr-3_s_at	-1	1	0	1	0	1	0	0	#N/A	#N/A	#N/A	#N/A
AFFX-MURINE_B2_at	-1	1	1	1	0	1	0	0	#N/A	#N/A	#N/A	#N/A
1415673_at	-1	1	0	0	0	0	0	0	#N/A	#N/A	#N/A	#N/A
Fg1.464(scaffold9)14_x_at	-1	1	1	1	0	1	0	-1	Fusarium_rRNA	not expected to be found	not expected to be found	#N/A
Fg1.464(scaffold9)52_x_at	-1	1	1	1	0	1	0	0	Fusarium_rRNA	not expected to be found	not expected to be found	#N/A
Fg1.192(scaffold2)15_x_at	-1	1	1	1	0	1	0	0	Fusarium_rRNA	not expected to be found	not expected to be found	#N/A
Fg1.160(scaffold2)19_s_at	-1	1	0	0	0	0	1	0	Fusarium_rRNA	not expected to be found	not expected to be found	#N/A
Fg1.216(scaffold3)40_x_at	-1	1	0	0	0	0	0	0	Fusarium_rRNA	not expected to be found	not expected to be found	#N/A
Fg1.151(scaffold2)57_x_at	-1	1	1	1	0	1	0	-1	Fusarium_rRNA	not expected to be found	not expected to be found	#N/A
Fg1.411(scaffold7)20_s_at	-1	1	0	1	0	1	0	0	Fusarium_rRNA	not expected to be found	not expected to be found	#N/A
Fg1.296(scaffold4)14_x_at	-1	1	0	0	0	0	0	0	Fusarium_rRNA	not expected to be found	not expected to be found	#N/A
fg00011_at	-1	1	0	1	0	1	0	0	Fusarium_Broad_calls	FGSG_00011	FGSG_00011	conserved hypothetical protein (3100 nt)
fg00033_s_at	-1	1	1	0	0	1	0	0	Fusarium_Broad_calls	FGSG_00033	FGSG_00033	predicted protein (788 nt)
fg00059_s_at	-1	1	-1	-1	0	1	0	0	Fusarium_Broad_calls	FGSG_00059	FGSG_00059	conserved hypothetical protein (611 nt)
fg00116_s_at	-1	1	1	0	0	1	-1	1	Fusarium_Broad_calls	FGSG_00116	FGSG_00116	conserved hypothetical protein (1778 nt)
fg00117_s_at	-1	1	1	-1	0	1	-1	1	Fusarium_Broad_calls	FGSG_00117	FGSG_00117	conserved hypothetical protein (763 nt)
fg00125_s_at	-1	1	-1	0	0	1	0	0	Fusarium_Broad_calls	FGSG_00125	FGSG_00125	predicted protein (1100 nt)
fgd7-20_at	-1	1	0	0	0	0	0	0	Fusarium_MIPS_Draft_fgd	FGSG_00179	FGSG_00179	conserved hypothetical protein (1162 nt)
fg00181_s_at	-1	1	0	1	0	1	0	0	Fusarium_Broad_calls	FGSG_00181	FGSG_00181	predicted protein (428 nt)
fg00185_at	-1	1	-1	-1	0	1	-1	-1	Fusarium_Broad_calls	FGSG_00185	FGSG_00185	conserved hypothetical protein (1348 nt)
fg00185_s_at	-1	1	-1	-1	0	1	-1	-1	Fusarium_Broad_calls	FGSG_00185	FGSG_00185	conserved hypothetical protein (1348 nt)
fg00202_s_at	-1	1	1	0	0	1	-1	0	Fusarium_Broad_calls	FGSG_11705	FGSG_11705	conserved hypothetical protein (2812 nt)
fg00203_s_at	-1	1	0	0	0	0	-1	0	Fusarium_Broad_calls	FGSG_00203	FGSG_00203	conserved hypothetical protein (2007 nt)
fg00206_s_at	-1	1	0	0	0	0	-1	-1	Fusarium_Broad_calls	FGSG_00206	FGSG_00206	predicted protein (393 nt)
fg00207_s_at	-1	1	-1	-1	0	1	0	0	Fusarium_Broad_calls	FGSG_00207	FGSG_00207	predicted protein (524 nt)
fg00210_at	-1	1	0	0	0	0	-1	1	Fusarium_Broad_calls	FGSG_00210	FGSG_00210	predicted protein (449 nt)
fgd8-410_s_at	-1	1	0	1	0	1	-1	1	Fusarium_MIPS_Draft_fgd	FGSG_00210	FGSG_00210	predicted protein (449 nt)
fg00229_s_at	-1	1	0	1	0	1	-1	-1	Fusarium_Broad_calls	FGSG_00229	FGSG_00229	conserved hypothetical protein (1743 nt)
fg12339_s_at	-1	1	0	0	0	0	1	1	Fusarium_MIPS_Manual_fg12	FGSG_00259	FGSG_00259	conserved hypothetical protein (1867 nt)
fg00264_s_at	-1	1	-1	-1	0	1	0	0	Fusarium_Broad_calls	FGSG_00264	FGSG_00264	hypothetical protein similar to complex 1 protein family (872 nt)
fg00297_s_at	-1	1	0	0	0	0	0	1	Fusarium_Broad_calls	FGSG_00297	FGSG_00297	conserved hypothetical protein (2277 nt)
fg00301_at	-1	1	0	0	0	0	1	1	Fusarium_Broad_calls	FGSG_00301	FGSG_00301	maintenance of ploidy protein mob1 (1560 nt)
fg00303_s_at	-1	1	-1	-1	0	1	0	0	Fusarium_Broad_calls	FGSG_00303	FGSG_00303	predicted protein (600 nt)
fg00310_s_at	-1	1	0	-1	0	1	0	-1	Fusarium_Broad_calls	FGSG_00310	FGSG_00310	hypothetical protein (668 nt)
fg00319_s_at	-1	1	1	1	0	1	0	-1	Fusarium_Broad_calls	FGSG_00319	FGSG_00319	hypothetical protein similar to Trm9p (976 nt)
fg00331_s_at	-1	1	-1	-1	0	1	0	0	Fusarium_Broad_calls	FGSG_00331	FGSG_00331	hypothetical protein (1010 nt)
fg00337_s_at	-1	1	0	-1	0	1	1	0	Fusarium_Broad_calls	FGSG_00337	FGSG_00337	calcium/calmodulin-dependent protein kinase type I (1315 nt)
fg00349_s_at	-1	1	0	0	0	0	0	0	Fusarium_Broad_calls	FGSG_00349	FGSG_00349	mRNA 3'-end processing protein RNA14 (3140 nt)
fg00350_s_at	-1	1	0	0	0	0	1	1	Fusarium_Broad_calls	FGSG_00350	FGSG_00350	conserved hypothetical protein (1476 nt)
fg00353_s_at	-1	1	-1	-1	0	1	-1	-1	Fusarium_Broad_calls	FGSG_00353	FGSG_00353	hypothetical protein similar to AhpC/TSA family protein (916 nt)
fg00355_s_at	-1	1	0	-1	0	1	1	0	Fusarium_Broad_calls	FGSG_00355	FGSG_00355	hypothetical protein similar to ras-GAP (2467 nt)
fg00358_s_at	-1	1	-1	0	0	1	0	0	Fusarium_Broad_calls	FGSG_00358	FGSG_00358	small nuclear ribonucleoprotein Sm D1 (708 nt)
fg00385_s_at	-1	1	0	-1	0	1	0	0	Fusarium_Broad_calls	FGSG_00385	FGSG_00385	conserved hypothetical protein (1303 nt)
fgd14-60_s_at	-1	1	-1	-1	0	1	0	-1	Fusarium_MIPS_Draft_fgd	FGSG_00393	FGSG_00393	hypothetical protein (803 nt)
fg00394_s_at	-1	1	0	1	0	1	-1	-1	Fusarium_Broad_calls	FGSG_00394	FGSG_00394	predicted protein (489 nt)
fg00399_at	-1	1	0	0	0	0	-1	1	Fusarium_Broad_calls	FGSG_00399	FGSG_00399	conserved hypothetical protein (2089 nt)
fg00399_s_at	-1	1	1	1	0	1	0	1	Fusarium_Broad_calls	FGSG_00399	FGSG_00399	conserved hypothetical protein (2089 nt)
fg00414_s_at	-1	1	0	-1	0	1	1	1	Fusarium_Broad_calls	FGSG_00414	FGSG_00414	hypothetical protein similar to WD-repeat protein 5 (1661 nt)
fg00417_s_at	-1	1	0	1	0	1	-1	-1	Fusarium_Broad_calls	FGSG_00417	FGSG_00417	methylenetetrahydrofolate dehydrogenase (1155 nt)
fg00429_at	-1	1	0	0	0	0	-1	-1	Fusarium_Broad_calls	FGSG_00429	FGSG_00429	hypothetical protein (958 nt)
fgd16-220_s_at	-1	1	0	-1	0	1	-1	-1	Fusarium_MIPS_Draft_fgd	FGSG_00429	FGSG_00429	hypothetical protein (958 nt)
fg00455_at	-1	1	-1	-1	0	1	0	0	Fusarium_Broad_calls	FGSG_00455	FGSG_00455	conserved hypothetical protein (1532 nt)
fg00467_s_at	-1	1	-1	0	0	1	0	1	Fusarium_Broad_calls	FGSG_00467	FGSG_00467	conserved hypothetical protein (1717 nt)
fg00474_s_at	-1	1	1	1	0	1	0	0	Fusarium_Broad_calls	FGSG_00474	FGSG_00474	conserved hypothetical protein (909 nt)
fg00489_s_at	-1	1	1	-1	0	1	-1	-1	Fusarium_Broad_calls	FGSG_00489	FGSG_00489	hypothetical protein similar to FAD binding domain protein (2624 nt)
fg00514_at	-1	1	0	1	0	1	-1	0	Fusarium_Broad_calls	FGSG_00514	FGSG_00514	conserved hypothetical protein (4133 nt)
fg00514_s_at	-1	1	0	0	0	0	-1	1	Fusarium_Broad_calls	FGSG_00514	FGSG_00514	conserved hypothetical protein (4133 nt)
fg00521_s_at	-1	1	1	0	0	1	-1	-1	Fusarium_Broad_calls	FGSG_00521	FGSG_00521	predicted protein (819 nt)
fg00527_s_at	-1	1	1	0	0	1	1	0	Fusarium_Broad_calls	FGSG_00527	FGSG_00527	conserved hypothetical protein (1660 nt)
fgd22-10_at	-1	1	-1	-1	0	1	1	1	Fusarium_MIPS_Draft_fgd	FGSG_00528	FGSG_00528	predicted protein (1038 nt)
fgd22-10_s_at	-1	1	0	1	0	1	1	1	Fusarium_MIPS_Draft_fgd	FGSG_00528	FGSG_00528	predicted protein (1038 nt)
fg00530_at	-1	1	-1	0	0	1	0	0	Fusarium_Broad_calls	FGSG_00530	FGSG_00530	conserved hypothetical protein (2046 nt)
fg00535_s_at	-1	1	0	0	0	0	-1	-1	Fusarium_Broad_calls	FGSG_00535	FGSG_00535	conserved hypothetical protein (1443 nt)
fg00536_s_at	-1	1	-1	0	0	1	1	0	Fusarium_Broad_calls	FGSG_00536	FGSG_00536	conserved hypothetical protein (1637 nt)
fg00554_s_at	-1	1	-1	0	0	1	1	1	Fusarium_Broad_calls	FGSG_00554	FGSG_00554	conserved hypothetical protein (1359 nt)
fg00570_s_at	-1	1	1	1	0	1	1	1	Fusarium_Broad_calls	FGSG_00570	FGSG_00570	conserved hypothetical protein (2488 nt)
fg00577_at	-1	1	-1	0	0	1	0	0	Fusarium_Broad_calls	FGSG_00577	FGSG_00577	conserved hypothetical protein (716 nt)
fg00584_s_at	-1	1	0	-1	0	1	-1	-1	Fusarium_Broad_calls	FGSG_00584	FGSG_00584	conserved hypothetical protein (3450 nt)
fg00585_at	-1	1	0	0	0	0	-1	0	Fusarium_Broad_calls	FGSG_00585	FGSG_00585	conserved hypothetical protein (702 nt)
fg00595_s_at	-1	1	0	-1	0	1	0	0	Fusarium_Broad_calls	FGSG_00595	FGSG_00595	hypothetical protein similar to P-type ATPase (4432 nt)
fg00601_s_at	-1	1	0	0	0	0	-1	-1	Fusarium_Broad_calls	FGSG_00601	FGSG_00601	predicted protein (369 nt)
fg00633_s_at	-1	1	-1	-1	0	1	0	0	Fusarium_Broad_calls	FGSG_00633	FGSG_00633	conserved hypothetical protein (12388 nt)
fg00656_s_at	-1	1	0	0	0	0	-1	-1	Fusarium_Broad_calls	FGSG_00656	FGSG_00656	hypothetical protein similar to mitochondrial F1F0-ATP synthase g subunit (1151 nt)
fg00657_at	-1	1	0	1	0	1	0	0	Fusarium_Broad_calls	FGSG_00657	FGSG_00657	conserved hypothetical protein (1347 nt)
fg00657_s_at	-1	1	0	1	0	1	1	1	Fusarium_Broad_calls	FGSG_00657	FGSG_00657	conserved hypothetical protein (1347 nt)
fg00676_at	-1	1	0	0	0	0	0	0	Fusarium_Broad_calls	FGSG_11803	FGSG_11803	predicted protein (2505 nt)
fg00676_s_at	-1	1	0	0	0	0	0	0	Fusarium_Broad_calls	FGSG_11803	FGSG_11803	predicted protein (2505 nt)
fg00681_s_at	-1	1	1	0	0	1	1	1	Fusarium_Broad_calls	FGSG_00681	FGSG_00681	hypothetical protein (495 nt)
fgd33-30_s_at	-1	1	0	0	0	0	-1	-1	Fusarium_MIPS_Draft_fgd	FGSG_00690	FGSG_00690	hypothetical protein similar to isoleucyl-tRNA synthetase (2964 nt)
fg00702_at	-1	1	0	-1	0	1	1	0	Fusarium_Broad_calls	FGSG_00702	FGSG_00702	conserved hypothetical protein (2813 nt)
fgd34-160_s_at	-1	1	0	-1	0	1	1	0	Fusarium_MIPS_Draft_fgd	FGSG_00702	FGSG_00702	conserved hypothetical protein (2813 nt)
fg00719_s_at	-1	1	0	-1	0	1	0	1	Fusarium_Broad_calls	FGSG_00719	FGSG_00719	conserved hypothetical protein (2409 nt)
fg00727_s_at	-1	1	0	0	0	0	1	0	Fusarium_Broad_calls	FGSG_00727	FGSG_00727	conserved hypothetical protein (2947 nt)
fg00750_s_at	-1	1	-1	-1	0	1	0	1	Fusarium_Broad_calls	FGSG_00750	FGSG_00750	hypothetical protein similar to helix-loop-helix DNA-binding domain protein (883 nt)
fg00764_s_at	-1	1	0	0	0	0	0	-1	Fusarium_Broad_calls	FGSG_00764	FGSG_00764	hypothetical protein (846 nt)
fg00766_s_at	-1	1	0	0	0	0	1	-1	Fusarium_Broad_calls	FGSG_00766	FGSG_00766	hypothetical protein similar to heat shock protein (2244 nt)
fg00769_s_at	-1	1	1	-1	0	1	-1	0	Fusarium_Broad_calls	FGSG_00769	FGSG_00769	conserved hypothetical protein (1139 nt)
fg00777_s_at	-1	1	-1	-1	0	1	0	-1	Fusarium_Broad_calls	FGSG_00777	FGSG_00777	hypothetical protein similar to cyclophilin, mitochondrial (2302 nt)
fg00813_at	-1	1	-1	-1	0	1	-1	-1	Fusarium_Broad_calls	FGSG_00813	FGSG_00813	hypothetical protein similar to C6 transcription factor (2724 nt)
fg00839_at	-1	1	1	0	0	1	-1	-1	Fusarium_Broad_calls	FGSG_11835	FGSG_11835	hypothetical protein (1142 nt)
fg00840_s_at	-1	1	-1	-1	0	1	-1	-1	Fusarium_Broad_calls	FGSG_00840	FGSG_00840	hypothetical protein similar to carnitine acetyl transferase (2669 nt)
fg00842_s_at	-1	1	1	1	0	1	0	0	Fusarium_Broad_calls	FGSG_00842	FGSG_00842	conserved hypothetical protein (964 nt)
fg00860_at	-1	1	1	1	0	1	-1	0	Fusarium_Broad_calls	FGSG_00860	FGSG_00860	conserved hypothetical protein (1010 nt)
fg00874_s_at	-1	1	0	0	0	0	0	0	Fusarium_Broad_calls	FGSG_00874	FGSG_00874	conserved hypothetical protein (1490 nt)
fgd37-770_s_at	-1	1	-1	0	0	1	0	-1	Fusarium_MIPS_Draft_fgd	FGSG_00878	FGSG_00878	conserved hypothetical protein (855 nt)
fg00907_s_at	-1	1	0	0	0	0	0	0	Fusarium_Broad_calls	FGSG_00907	FGSG_00907	predicted protein (733 nt)
fg00911_s_at	-1	1	0	0	0	0	0	0	Fusarium_Broad_calls	FGSG_00911	FGSG_00911	uracil-DNA glycosylase (1330 nt)
fg00923_s_at	-1	1	0	0	0	0	0	-1	Fusarium_Broad_calls	FGSG_00923	FGSG_00923	conserved hypothetical protein (2065 nt)
fg00929_s_at	-1	1	0	-1	0	1	1	1	Fusarium_Broad_calls	FGSG_00929	FGSG_00929	hypothetical protein similar to SH3 domain protein (1351 nt)
fg00933_s_at	-1	1	0	0	0	0	-1	-1	Fusarium_Broad_calls	FGSG_00933	FGSG_00933	conserved hypothetical protein (1681 nt)
fg00999_at	-1	1	-1	-1	0	1	0	1	Fusarium_Broad_calls	FGSG_00999	FGSG_00999	conserved hypothetical protein (1789 nt)
fg00999_s_at	-1	1	0	0	0	0	1	1	Fusarium_Broad_calls	FGSG_00999	FGSG_00999	conserved hypothetical protein (1789 nt)
fg01004_s_at	-1	1	0	0	0	0	0	0	Fusarium_Broad_calls	FGSG_01004	FGSG_01004	conserved hypothetical protein (2545 nt)
fg01019_s_at	-1	1	-1	0	0	1	-1	-1	Fusarium_Broad_calls	FGSG_01019	FGSG_01019	conserved hypothetical protein (1095 nt)
fg01045_s_at	-1	1	0	0	0	0	-1	-1	Fusarium_Broad_calls	FGSG_01045	FGSG_01045	conserved hypothetical protein (1635 nt)
fg01047_s_at	-1	1	0	-1	0	1	1	1	Fusarium_Broad_calls	FGSG_01047	FGSG_01047	predicted protein (2138 nt)
fg01050_s_at	-1	1	-1	0	0	1	0	0	Fusarium_Broad_calls	FGSG_01050	FGSG_01050	predicted protein (2151 nt)
fg01055_s_at	-1	1	1	0	0	1	0	0	Fusarium_Broad_calls	FGSG_01055	FGSG_01055	hypothetical protein similar to KH domain protein (2062 nt)
fg01056_s_at	-1	1	-1	0	0	1	1	-1	Fusarium_Broad_calls	FGSG_01056	FGSG_01056	predicted protein (750 nt)
fg01079_s_at	-1	1	0	-1	0	1	0	-1	Fusarium_Broad_calls	FGSG_11894	FGSG_11894	ATP synthase subunit alpha, mitochondrial precursor (2417 nt)
fg01080_s_at	-1	1	0	-1	0	1	0	-1	Fusarium_Broad_calls	FGSG_11894	FGSG_11894	ATP synthase subunit alpha, mitochondrial precursor (2417 nt)
fg01082_s_at	-1	1	0	0	0	0	0	0	Fusarium_Broad_calls	FGSG_01082	FGSG_01082	conserved hypothetical protein (1441 nt)
fg01094_s_at	-1	1	-1	-1	0	1	0	0	Fusarium_Broad_calls	FGSG_01094	FGSG_01094	conserved hypothetical protein (847 nt)
fg01107_at	-1	1	0	0	0	0	0	0	Fusarium_Broad_calls	FGSG_01107	FGSG_01107	conserved hypothetical protein (2538 nt)
fgd54-110_s_at	-1	1	-1	-1	0	1	0	1	Fusarium_MIPS_Draft_fgd	FGSG_01107	FGSG_01107	conserved hypothetical protein (2538 nt)
fg01119_s_at	-1	1	0	-1	0	1	0	0	Fusarium_Broad_calls	FGSG_01119	FGSG_01119	prohibitin-2 (1270 nt)
fg01170_s_at	-1	1	-1	-1	0	1	0	0	Fusarium_Broad_calls	FGSG_01170	FGSG_01170	hypothetical protein similar to glutaredoxin (906 nt)
fg01182_s_at	-1	1	0	0	0	0	0	0	Fusarium_Broad_calls	FGSG_01182	FGSG_01182	predicted protein (1060 nt)
fg01188_s_at	-1	1	0	-1	0	1	1	1	Fusarium_Broad_calls	FGSG_01188	FGSG_01188	serine/threonine-protein kinase cot-1 (2102 nt)
fg01193_s_at	-1	1	-1	-1	0	1	1	1	Fusarium_Broad_calls	FGSG_01193	FGSG_01193	conserved hypothetical protein (2000 nt)
fg01194_at	-1	1	0	0	0	0	0	0	Fusarium_Broad_calls	FGSG_01194	FGSG_01194	conserved hypothetical protein (6559 nt)
fgd59-40_s_at	-1	1	-1	0	0	1	0	-1	Fusarium_MIPS_Draft_fgd	FGSG_01194	FGSG_01194	conserved hypothetical protein (6559 nt)
fg01199_s_at	-1	1	0	-1	0	1	0	-1	Fusarium_Broad_calls	FGSG_01199	FGSG_01199	glucosamine-fructose-6-phosphate aminotransferase (3162 nt)
fg01206_s_at	-1	1	0	1	0	1	1	1	Fusarium_Broad_calls	FGSG_01206	FGSG_01206	conserved hypothetical protein (771 nt)
fg01229_s_at	-1	1	0	0	0	0	0	-1	Fusarium_Broad_calls	FGSG_01229	FGSG_01229	hypothetical protein similar to cystathionine beta-synthase beta-thionase (1030 nt)
fg01234_s_at	-1	1	0	0	0	0	0	0	Fusarium_Broad_calls	FGSG_01234	FGSG_01234	adenylate cyclase (8721 nt)
fgd62-210_s_at	-1	1	0	0	0	0	0	0	Fusarium_MIPS_Draft_fgd	FGSG_01241	FGSG_01241	conserved hypothetical protein (3119 nt)
fg01252_at	-1	1	0	0	0	0	0	0	Fusarium_Broad_calls	FGSG_01252	FGSG_01252	conserved hypothetical protein (2567 nt)
fg01252_s_at	-1	1	0	0	0	0	0	-1	Fusarium_Broad_calls	FGSG_01252	FGSG_01252	conserved hypothetical protein (2567 nt)
fg01272_at	-1	1	0	-1	0	1	0	1	Fusarium_Broad_calls	FGSG_01272	FGSG_01272	chitin synthase 4 (3718 nt)
fgd65-200_s_at	-1	1	-1	-1	0	1	0	1	Fusarium_MIPS_Draft_fgd	FGSG_01272	FGSG_01272	chitin synthase 4 (3718 nt)
fg01273_s_at	-1	1	0	0	0	0	-1	0	Fusarium_Broad_calls	FGSG_01273	FGSG_01273	hypothetical protein similar to chitin synthase activator (2792 nt)
fg01281_s_at	-1	1	0	1	0	1	-1	-1	Fusarium_Broad_calls	FGSG_01281	FGSG_01281	conserved hypothetical protein (1923 nt)
fg01282_s_at	-1	1	-1	0	0	1	0	0	Fusarium_Broad_calls	FGSG_01282	FGSG_01282	conserved hypothetical protein (1525 nt)
fg01290_s_at	-1	1	0	0	0	0	-1	-1	Fusarium_Broad_calls	FGSG_01290	FGSG_01290	60S ribosomal protein RML2, mitochondrial precursor (1227 nt)
fg01301_s_at	-1	1	-1	-1	0	1	-1	-1	Fusarium_Broad_calls	FGSG_01301	FGSG_01301	conserved hypothetical protein (2145 nt)
fg01310_s_at	-1	1	1	0	0	1	1	0	Fusarium_Broad_calls	FGSG_01310	FGSG_01310	conserved hypothetical protein (3642 nt)
fg01313_s_at	-1	1	0	-1	0	1	0	1	Fusarium_Broad_calls	FGSG_01313	FGSG_01313	conserved hypothetical protein (1382 nt)
fg01315_s_at	-1	1	-1	0	0	1	-1	-1	Fusarium_Broad_calls	FGSG_01315	FGSG_01315	hypothetical protein (1027 nt)
fg01323_s_at	-1	1	-1	-1	0	1	0	0	Fusarium_Broad_calls	FGSG_01323	FGSG_01323	conserved hypothetical protein (2875 nt)
fgd65-950_s_at	-1	1	0	0	0	0	-1	0	Fusarium_MIPS_Draft_fgd	FGSG_01330	FGSG_01330	hypothetical protein similar to thioesterase family protein (1244 nt)
fg01341_at	-1	1	-1	-1	0	1	-1	-1	Fusarium_Broad_calls	FGSG_01341	FGSG_01341	conserved hypothetical protein (2195 nt)
fg01341_s_at	-1	1	0	0	0	0	-1	-1	Fusarium_Broad_calls	FGSG_01341	FGSG_01341	conserved hypothetical protein (2195 nt)
fg01356_s_at	-1	1	-1	0	0	1	-1	-1	Fusarium_Broad_calls	FGSG_01356	FGSG_01356	acetate non-utilizing protein 9, mitochondrial precursor (718 nt)
fg01371_s_at	-1	1	0	-1	0	1	0	0	Fusarium_Broad_calls	FGSG_01371	FGSG_01371	conserved hypothetical protein (3222 nt)
fg01385_at	-1	1	-1	-1	0	1	-1	1	Fusarium_Broad_calls	FGSG_01385	FGSG_01385	hypothetical protein (810 nt)
fg01385_s_at	-1	1	0	1	0	1	-1	1	Fusarium_Broad_calls	FGSG_01385	FGSG_01385	hypothetical protein (810 nt)
fg01394_s_at	-1	1	0	0	0	0	-1	0	Fusarium_Broad_calls	FGSG_01394	FGSG_01394	conserved hypothetical protein (827 nt)
fg01398_s_at	-1	1	-1	-1	0	1	0	0	Fusarium_Broad_calls	FGSG_01398	FGSG_01398	conserved hypothetical protein (1721 nt)
fgd70-320_s_at	-1	1	0	1	0	1	1	0	Fusarium_MIPS_Draft_fgd	FGSG_01401	FGSG_01401	predicted protein (1156 nt)
fg01408_s_at	-1	1	0	-1	0	1	0	0	Fusarium_Broad_calls	FGSG_01408	FGSG_01408	FK506-binding protein 2 precursor (1729 nt)
fgd71-40_s_at	-1	1	-1	-1	0	1	0	0	Fusarium_MIPS_Draft_fgd	FGSG_01415	FGSG_01415	conserved hypothetical protein (861 nt)
fg01429_s_at	-1	1	0	0	0	0	0	0	Fusarium_Broad_calls	FGSG_01429	FGSG_01429	conserved hypothetical protein (3556 nt)
fg01431_s_at	-1	1	0	0	0	0	1	1	Fusarium_Broad_calls	FGSG_01431	FGSG_01431	conserved hypothetical protein (2811 nt)
fg01432_s_at	-1	1	0	0	0	0	0	0	Fusarium_Broad_calls	FGSG_01432	FGSG_01432	conserved hypothetical protein (2964 nt)
fg01443_s_at	-1	1	0	0	0	0	-1	0	Fusarium_Broad_calls	FGSG_01443	FGSG_01443	conserved hypothetical protein (1306 nt)
fg01446_at	-1	1	0	0	0	0	-1	0	Fusarium_Broad_calls	FGSG_01446	FGSG_01446	hypothetical protein similar to small nucleolar ribonucleoprotein complex subunit SOF1 (1445 nt)
fgd74-80_s_at	-1	1	0	0	0	0	-1	0	Fusarium_MIPS_Draft_fgd	FGSG_01446	FGSG_01446	hypothetical protein similar to small nucleolar ribonucleoprotein complex subunit SOF1 (1445 nt)
fgd75-40_s_at	-1	1	1	0	0	1	-1	-1	Fusarium_MIPS_Draft_fgd	FGSG_01462	FGSG_01462	hypothetical protein similar to pyridoxamine phosphate oxidase family protein (810 nt)
fg01472_s_at	-1	1	0	0	0	0	-1	-1	Fusarium_Broad_calls	FGSG_01472	FGSG_01472	predicted protein (2190 nt)
fg01493_s_at	-1	1	0	-1	0	1	1	0	Fusarium_Broad_calls	FGSG_01493	FGSG_01493	conserved hypothetical protein (703 nt)
fg01499_s_at	-1	1	-1	-1	0	1	0	1	Fusarium_Broad_calls	FGSG_01499	FGSG_01499	conserved hypothetical protein (2163 nt)
fg01517_s_at	-1	1	-1	1	0	1	-1	0	Fusarium_Broad_calls	FGSG_01517	FGSG_01517	predicted protein (476 nt)
fg01519_s_at	-1	1	-1	0	0	1	0	0	Fusarium_Broad_calls	FGSG_01519	FGSG_01519	COP9 signalosome complex subunit 12 (1809 nt)
fgd77-60_s_at	-1	1	0	0	0	0	-1	-1	Fusarium_MIPS_Draft_fgd	FGSG_01521	FGSG_01521	conserved hypothetical protein (1046 nt)
fgd77-240_s_at	-1	1	-1	0	0	1	0	0	Fusarium_MIPS_Draft_fgd	FGSG_01537	FGSG_01537	hypothetical protein (536 nt)
fg01562_s_at	-1	1	0	-1	0	1	-1	0	Fusarium_Broad_calls	FGSG_01562	FGSG_01562	conserved hypothetical protein (2725 nt)
fg01577_s_at	-1	1	0	1	0	1	0	0	Fusarium_Broad_calls	FGSG_01577	FGSG_01577	conserved hypothetical protein (2323 nt)
fg01594_s_at	-1	1	0	-1	0	1	1	1	Fusarium_Broad_calls	FGSG_01594	FGSG_01594	hypothetical protein (742 nt)
fg01596_s_at	-1	1	0	-1	0	1	-1	-1	Fusarium_Broad_calls	FGSG_01596	FGSG_01596	conserved hypothetical protein (1398 nt)
fg01601_s_at	-1	1	0	1	0	1	0	0	Fusarium_Broad_calls	FGSG_11976	FGSG_11976	conserved hypothetical protein (2006 nt)
fg01614_at	-1	1	-1	0	0	1	0	0	Fusarium_Broad_calls	FGSG_01614	FGSG_01614	conserved hypothetical protein (2670 nt)
fg01618_s_at	-1	1	1	0	0	1	1	0	Fusarium_Broad_calls	FGSG_01618	FGSG_01618	conserved hypothetical protein (1072 nt)
fg01627_s_at	-1	1	0	0	0	0	0	1	Fusarium_Broad_calls	FGSG_01627	FGSG_01627	histone H2A.Z (870 nt)
fg01628_at	-1	1	0	1	0	1	0	0	Fusarium_Broad_calls	FGSG_01628	FGSG_01628	predicted protein (426 nt)
fg01629_at	-1	1	0	0	0	0	0	1	Fusarium_Broad_calls	FGSG_01629	FGSG_01629	conserved hypothetical protein (1964 nt)
fg01629_s_at	-1	1	0	1	0	1	1	0	Fusarium_Broad_calls	FGSG_01629	FGSG_01629	conserved hypothetical protein (1964 nt)
fg01650_at	-1	1	0	0	0	0	-1	0	Fusarium_Broad_calls	FGSG_01650	FGSG_01650	protein PNG1 (2863 nt)
fgd88-120_s_at	-1	1	0	0	0	0	0	0	Fusarium_MIPS_Draft_fgd	FGSG_01650	FGSG_01650	protein PNG1 (2863 nt)
fg01651_s_at	-1	1	0	0	0	0	-1	-1	Fusarium_Broad_calls	FGSG_01651	FGSG_01651	conserved hypothetical protein (1201 nt)
fg01653_s_at	-1	1	0	0	0	0	-1	-1	Fusarium_Broad_calls	FGSG_01653	FGSG_01653	conserved hypothetical protein (896 nt)
fg01658_s_at	-1	1	0	1	0	1	-1	0	Fusarium_Broad_calls	FGSG_01658	FGSG_01658	conserved hypothetical protein (2372 nt)
fgd88-270_s_at	-1	1	0	-1	0	1	0	0	Fusarium_MIPS_Draft_fgd	FGSG_01665	FGSG_01665	striatin Pro11 (2581 nt)
fg01681_s_at	-1	1	1	0	0	1	-1	1	Fusarium_Broad_calls	FGSG_01681	FGSG_01681	conserved hypothetical protein (2190 nt)
fg01682_at	-1	1	0	0	0	0	0	0	Fusarium_Broad_calls	FGSG_11984	FGSG_11984	hypothetical protein (1305 nt)
fg01690_s_at	-1	1	0	0	0	0	0	-1	Fusarium_Broad_calls	FGSG_01690	FGSG_01690	conserved hypothetical protein (5327 nt)
fg01695_s_at	-1	1	-1	-1	0	1	-1	0	Fusarium_Broad_calls	FGSG_01695	FGSG_01695	hypothetical protein (886 nt)
fg01700_s_at	-1	1	1	0	0	1	-1	-1	Fusarium_Broad_calls	FGSG_01700	FGSG_01700	predicted protein (1571 nt)
fg01705_s_at	-1	1	0	1	0	1	-1	0	Fusarium_Broad_calls	FGSG_01705	FGSG_01705	hypothetical protein similar to flotillin domain protein (1939 nt)
fg01732_s_at	-1	1	0	1	0	1	0	1	Fusarium_Broad_calls	FGSG_12002	FGSG_12002	conserved hypothetical protein (2414 nt)
fg01735_s_at	-1	1	1	1	0	1	0	0	Fusarium_Broad_calls	FGSG_01735	FGSG_01735	predicted protein (3085 nt)
fgd91-580_s_at	-1	1	0	1	0	1	0	1	Fusarium_MIPS_Draft_fgd	FGSG_01736	FGSG_01736	predicted protein (786 nt)
fgd92-190_s_at	-1	1	-1	-1	0	1	0	1	Fusarium_MIPS_Draft_fgd	FGSG_12006	FGSG_12006	conserved hypothetical protein (3138 nt)
fg01772_s_at	-1	1	0	0	0	0	-1	-1	Fusarium_Broad_calls	FGSG_01772	FGSG_01772	predicted protein (996 nt)
fg01775_at	-1	1	0	0	0	0	-1	1	Fusarium_Broad_calls	FGSG_01775	FGSG_01775	predicted protein (745 nt)
fg01798_s_at	-1	1	-1	0	0	1	-1	0	Fusarium_Broad_calls	FGSG_01798	FGSG_01798	hypothetical protein (778 nt)
fg01800_s_at	-1	1	0	0	0	0	0	0	Fusarium_Broad_calls	FGSG_01800	FGSG_01800	conserved hypothetical protein (2287 nt)
fg01816_at	-1	1	0	0	0	0	1	1	Fusarium_Broad_calls	FGSG_01816	FGSG_01816	hypothetical protein similar to glutathione-s-transferase theta (846 nt)
fg01836_at	-1	1	0	1	0	1	0	1	Fusarium_Broad_calls	FGSG_01836	FGSG_01836	conserved hypothetical protein (2935 nt)
fg01837_s_at	-1	1	-1	-1	0	1	0	0	Fusarium_Broad_calls	FGSG_01837	FGSG_01837	conserved hypothetical protein (645 nt)
fg01840_s_at	-1	1	1	1	0	1	1	1	Fusarium_Broad_calls	FGSG_01840	FGSG_01840	predicted protein (772 nt)
fg01852_at	-1	1	0	0	0	0	0	0	Fusarium_Broad_calls	FGSG_01852	FGSG_01852	hypothetical protein similar to YKL529 (1653 nt)
fgd96-60_s_at	-1	1	-1	-1	0	1	-1	-1	Fusarium_MIPS_Draft_fgd	FGSG_01852	FGSG_01852	hypothetical protein similar to YKL529 (1653 nt)
fg01879_s_at	-1	1	0	1	0	1	-1	0	Fusarium_Broad_calls	FGSG_01879	FGSG_01879	predicted protein (540 nt)
fg01880_s_at	-1	1	0	0	0	0	0	0	Fusarium_Broad_calls	FGSG_01880	FGSG_01880	conserved hypothetical protein (466 nt)
fg01884_s_at	-1	1	0	0	0	0	1	1	Fusarium_Broad_calls	FGSG_01884	FGSG_01884	conserved hypothetical protein (1457 nt)
fg01885_s_at	-1	1	-1	-1	0	1	-1	-1	Fusarium_Broad_calls	FGSG_01885	FGSG_01885	hypothetical protein similar to ABC multidrug transporter Mdr2 (2520 nt)
fg01887_s_at	-1	1	0	-1	0	1	0	0	Fusarium_Broad_calls	FGSG_01887	FGSG_01887	conserved hypothetical protein (827 nt)
fg01916_at	-1	1	0	-1	0	1	0	1	Fusarium_Broad_calls	FGSG_01916	FGSG_01916	hypothetical protein similar to UDP-N-acetylglucosaminyltransferase (5581 nt)
fg01916_s_at	-1	1	0	0	0	0	0	1	Fusarium_Broad_calls	FGSG_01916	FGSG_01916	hypothetical protein similar to UDP-N-acetylglucosaminyltransferase (5581 nt)
fg01917_s_at	-1	1	0	-1	0	1	0	0	Fusarium_Broad_calls	FGSG_01917	FGSG_01917	protein transport protein SEC23 (2646 nt)
fg01920_s_at	-1	1	1	1	0	1	1	1	Fusarium_Broad_calls	FGSG_01920	FGSG_01920	DNA replication licensing factor mcm3 (2746 nt)
fg01926_s_at	-1	1	0	-1	0	1	0	1	Fusarium_Broad_calls	FGSG_01926	FGSG_01926	electron transfer flavoprotein subunit alpha (2015 nt)
fg01930_s_at	-1	1	0	0	0	0	1	1	Fusarium_Broad_calls	FGSG_01930	FGSG_01930	conserved hypothetical protein (1851 nt)
fg01933_s_at	-1	1	-1	-1	0	1	1	1	Fusarium_Broad_calls	FGSG_01933	FGSG_01933	ATPase family AAA domain-containing protein 1 (1692 nt)
fg01940_s_at	-1	1	0	0	0	0	0	0	Fusarium_Broad_calls	FGSG_01940	FGSG_01940	hypothetical protein similar to BAR domain protein (1727 nt)
fg01952_s_at	-1	1	0	-1	0	1	-1	0	Fusarium_Broad_calls	FGSG_12035	FGSG_12035	conserved hypothetical protein (6448 nt)
fgd104-360_s_at	-1	1	0	0	0	0	1	0	Fusarium_MIPS_Draft_fgd	FGSG_01959	FGSG_01959	cytochrome P450 61 (2970 nt)
fg01968_s_at	-1	1	0	0	0	0	0	0	Fusarium_Broad_calls	FGSG_01968	FGSG_01968	conserved hypothetical protein (1436 nt)
fg01977_s_at	-1	1	0	0	0	0	0	-1	Fusarium_Broad_calls	FGSG_01977	FGSG_01977	conserved hypothetical protein (5541 nt)
fg01992_s_at	-1	1	0	0	0	0	1	1	Fusarium_Broad_calls	FGSG_01992	FGSG_01992	conserved hypothetical protein (2125 nt)
fgd108-170_s_at	-1	1	1	0	0	1	1	1	Fusarium_MIPS_Draft_fgd	FGSG_01994	FGSG_01994	conserved hypothetical protein (1360 nt)
Fg02-02b06-R_s_at	-1	1	1	1	0	1	-1	-1	Fusarium_ESTs	not expected to be found	not expected to be found	#N/A
Fg02-05d02-R_at	-1	1	1	1	0	1	-1	1	Fusarium_ESTs	not expected to be found	not expected to be found	#N/A
Fg02-05f11-R_at	-1	1	0	1	0	1	0	0	Fusarium_ESTs	not expected to be found	not expected to be found	#N/A
Fg02-05f11-R_s_at	-1	1	0	-1	0	1	0	0	Fusarium_ESTs	not expected to be found	not expected to be found	#N/A
Fg02-08f02-R_s_at	-1	1	0	0	0	0	-1	-1	Fusarium_ESTs	not expected to be found	not expected to be found	#N/A
fg02010_at	-1	1	-1	-1	0	1	0	0	Fusarium_Broad_calls	FGSG_02010	FGSG_02010	hypothetical protein similar to transcription initiation factor TFIID subunit (3082 nt)
fgd108-400_s_at	-1	1	-1	0	0	1	0	0	Fusarium_MIPS_Draft_fgd	FGSG_02010	FGSG_02010	hypothetical protein similar to transcription initiation factor TFIID subunit (3082 nt)
fg02028_s_at	-1	1	0	0	0	0	0	0	Fusarium_Broad_calls	FGSG_02028	FGSG_02028	26S protease regulatory subunit 4 (1816 nt)
fg02034_s_at	-1	1	1	-1	0	1	-1	0	Fusarium_Broad_calls	FGSG_02034	FGSG_02034	alcohol dehydrogenase 1 (1566 nt)
fgd110-250_at	-1	1	0	0	0	0	-1	-1	Fusarium_MIPS_Draft_fgd	FGSG_02035	FGSG_02035	predicted protein (3504 nt)
fgd110-250_s_at	-1	1	0	0	0	0	-1	-1	Fusarium_MIPS_Draft_fgd	FGSG_02035	FGSG_02035	predicted protein (3504 nt)
fg02046_s_at	-1	1	0	0	0	0	-1	0	Fusarium_Broad_calls	FGSG_02046	FGSG_02046	predicted protein (727 nt)
fgd110-440_s_at	-1	1	0	0	0	0	0	-1	Fusarium_MIPS_Draft_fgd	FGSG_02053	FGSG_02053	conserved hypothetical protein (906 nt)
fg02054_s_at	-1	1	1	0	0	1	1	1	Fusarium_Broad_calls	FGSG_02054	FGSG_02054	hypothetical protein similar to KLPA (3422 nt)
fg02067_s_at	-1	1	1	0	0	1	-1	-1	Fusarium_Broad_calls	FGSG_02067	FGSG_02067	conserved hypothetical protein (1450 nt)
fg02080_at	-1	1	0	0	0	0	0	1	Fusarium_Broad_calls	FGSG_02080	FGSG_02080	conserved hypothetical protein (7071 nt)
fg02087_s_at	-1	1	1	-1	0	1	0	0	Fusarium_Broad_calls	FGSG_02087	FGSG_02087	conserved hypothetical protein (1743 nt)
fg02088_at	-1	1	0	0	0	0	0	0	Fusarium_Broad_calls	FGSG_02088	FGSG_02088	predicted protein (704 nt)
fgd111-130_at	-1	1	0	-1	0	1	-1	0	Fusarium_MIPS_Draft_fgd	FGSG_02088	FGSG_02088	predicted protein (704 nt)
fgd111-130_s_at	-1	1	0	0	0	0	0	0	Fusarium_MIPS_Draft_fgd	FGSG_02088	FGSG_02088	predicted protein (704 nt)
fg02094_s_at	-1	1	0	0	0	0	1	0	Fusarium_Broad_calls	FGSG_02094	FGSG_02094	ammonium transporter MEP2 (1719 nt)
fg02105_s_at	-1	1	0	-1	0	1	0	0	Fusarium_Broad_calls	FGSG_02105	FGSG_02105	AP-2 complex subunit mu-1 (1359 nt)
fg02131_s_at	-1	1	0	0	0	0	-1	-1	Fusarium_Broad_calls	FGSG_02131	FGSG_02131	conserved hypothetical protein (1455 nt)
fg02154_s_at	-1	1	1	1	0	1	1	1	Fusarium_Broad_calls	FGSG_02154	FGSG_02154	predicted protein (1402 nt)
fg02167_s_at	-1	1	0	0	0	0	1	1	Fusarium_Broad_calls	FGSG_02167	FGSG_02167	conserved hypothetical protein (995 nt)
fg02196_s_at	-1	1	1	1	0	1	0	1	Fusarium_Broad_calls	FGSG_02196	FGSG_02196	predicted protein (510 nt)
fg02221_at	-1	1	-1	0	0	1	-1	0	Fusarium_Broad_calls	FGSG_02221	FGSG_02221	hypothetical protein (550 nt)
fg02221_s_at	-1	1	-1	0	0	1	-1	0	Fusarium_Broad_calls	FGSG_02221	FGSG_02221	hypothetical protein (550 nt)
fg02280_s_at	-1	1	0	-1	0	1	-1	-1	Fusarium_Broad_calls	FGSG_02280	FGSG_02280	conserved hypothetical protein (913 nt)
fg02319_at	-1	1	0	0	0	0	-1	0	Fusarium_Broad_calls	FGSG_02319	FGSG_02319	predicted protein (659 nt)
fg02324_s_at	-1	1	0	0	0	0	1	1	Fusarium_Broad_calls	FGSG_02324	FGSG_02324	hypothetical protein similar to type I polyketide synthase (6463 nt)
fg02325_s_at	-1	1	0	0	0	0	1	1	Fusarium_Broad_calls	FGSG_02325	FGSG_02325	conserved hypothetical protein (612 nt)
fg02329_at	-1	1	0	0	0	0	1	1	Fusarium_Broad_calls	FGSG_02329	FGSG_02329	conserved hypothetical protein (1281 nt)
fgd116-500_s_at	-1	1	0	0	0	0	1	1	Fusarium_MIPS_Draft_fgd	FGSG_02329	FGSG_02329	conserved hypothetical protein (1281 nt)
fg02333_s_at	-1	1	0	1	0	1	-1	-1	Fusarium_Broad_calls	FGSG_02333	FGSG_02333	predicted protein (1616 nt)
fg02352_s_at	-1	1	1	0	0	1	1	1	Fusarium_Broad_calls	FGSG_02352	FGSG_02352	hypothetical protein similar to citrate synthase (1491 nt)
fg02375_s_at	-1	1	1	-1	0	1	-1	-1	Fusarium_Broad_calls	FGSG_02375	FGSG_02375	predicted protein (670 nt)
fg02402_at	-1	1	0	0	0	0	0	-1	Fusarium_Broad_calls	FGSG_02402	FGSG_02402	conserved hypothetical protein (1556 nt)
fgd121-20_s_at	-1	1	0	-1	0	1	0	-1	Fusarium_MIPS_Draft_fgd	FGSG_02402	FGSG_02402	conserved hypothetical protein (1556 nt)
fg02415_at	-1	1	-1	-1	0	1	1	0	Fusarium_Broad_calls	FGSG_02415	FGSG_02415	hypothetical protein (1134 nt)
fg02420_s_at	-1	1	0	-1	0	1	1	1	Fusarium_Broad_calls	FGSG_02420	FGSG_02420	conserved hypothetical protein (1559 nt)
fgd122-610_s_at	-1	1	0	0	0	0	-1	-1	Fusarium_MIPS_Draft_fgd	FGSG_02455	FGSG_02455	hypothetical protein similar to mitochondrial intermembrane space protein Mia40 (1216 nt)
fg02456_s_at	-1	1	-1	-1	0	1	-1	-1	Fusarium_Broad_calls	FGSG_12138	FGSG_12138	hypothetical protein (1041 nt)
fg02464_s_at	-1	1	0	-1	0	1	1	1	Fusarium_Broad_calls	FGSG_02464	FGSG_02464	hypothetical protein (1077 nt)
fg02468_s_at	-1	1	-1	1	0	1	0	0	Fusarium_Broad_calls	FGSG_02468	FGSG_02468	conserved hypothetical protein (457 nt)
fgd122-830_s_at	-1	1	-1	0	0	1	-1	-1	Fusarium_MIPS_Draft_fgd	FGSG_02473	FGSG_02473	conserved hypothetical protein (1086 nt)
fgd122-860_s_at	-1	1	-1	-1	0	1	0	1	Fusarium_MIPS_Draft_fgd	FGSG_02476	FGSG_02476	hypothetical protein similar to uridine kinase (2010 nt)
fg02477_s_at	-1	1	-1	0	0	1	0	0	Fusarium_Broad_calls	FGSG_02477	FGSG_02477	hypothetical protein similar to 64 kDa mitochondrial NADH dehydrogenase (2122 nt)
fg02480_s_at	-1	1	-1	-1	0	1	0	0	Fusarium_Broad_calls	FGSG_02479	FGSG_02479	hypothetical protein similar to RAS small monomeric GTPase Rab6 (1935 nt)
fg02483_s_at	-1	1	1	1	0	1	0	0	Fusarium_Broad_calls	FGSG_02483	FGSG_02483	chitin synthase 2 (2530 nt)
fg02499_s_at	-1	1	-1	0	0	1	1	0	Fusarium_Broad_calls	FGSG_02499	FGSG_02499	conserved hypothetical protein (2232 nt)
fg02516_at	-1	1	0	0	0	0	0	0	Fusarium_Broad_calls	FGSG_02516	FGSG_02516	allergen Fus c 3 (2059 nt)
fgd126-150_at	-1	1	0	-1	0	1	0	0	Fusarium_MIPS_Draft_fgd	FGSG_02516	FGSG_02516	allergen Fus c 3 (2059 nt)
fgd126-150_s_at	-1	1	0	0	0	0	0	0	Fusarium_MIPS_Draft_fgd	FGSG_02516	FGSG_02516	allergen Fus c 3 (2059 nt)
fg02522_s_at	-1	1	0	0	0	0	0	0	Fusarium_Broad_calls	FGSG_02522	FGSG_02522	protein SUR2 (2178 nt)
fg02546_s_at	-1	1	1	0	0	1	0	1	Fusarium_Broad_calls	FGSG_02546	FGSG_02546	hypothetical protein (1227 nt)
fg02559_s_at	-1	1	0	1	0	1	0	0	Fusarium_Broad_calls	FGSG_02559	FGSG_02559	conserved hypothetical protein (1970 nt)
fg02562_s_at	-1	1	0	0	0	0	0	0	Fusarium_Broad_calls	FGSG_02562	FGSG_02562	conserved hypothetical protein (2919 nt)
fg02568_at	-1	1	1	1	0	1	0	-1	Fusarium_Broad_calls	FGSG_02568	FGSG_02568	predicted protein (1340 nt)
fg02572_at	-1	1	0	-1	0	1	-1	-1	Fusarium_Broad_calls	FGSG_02572	FGSG_02572	conserved hypothetical protein (2058 nt)
fg02577_at	-1	1	-1	0	0	1	0	0	Fusarium_Broad_calls	FGSG_02577	FGSG_02577	conserved hypothetical protein (9849 nt)
fgd128-290_s_at	-1	1	-1	-1	0	1	0	0	Fusarium_MIPS_Draft_fgd	FGSG_02577	FGSG_02577	conserved hypothetical protein (9849 nt)
fg02580_s_at	-1	1	-1	-1	0	1	0	1	Fusarium_Broad_calls	FGSG_02580	FGSG_02580	conserved hypothetical protein (2361 nt)
fg12178_s_at	-1	1	1	1	0	1	0	0	Fusarium_MIPS_Manual_fg12	FGSG_12164	FGSG_12164	conserved hypothetical protein (1029 nt)
fg02602_s_at	-1	1	-1	-1	0	1	1	1	Fusarium_Broad_calls	FGSG_02602	FGSG_02602	histone H3 (993 nt)
fg02605_s_at	-1	1	0	0	0	0	-1	-1	Fusarium_Broad_calls	FGSG_02605	FGSG_02605	hypothetical protein similar to 30S ribosomal protein S10, mitochondrial precursor (1291 nt)
fg02640_s_at	-1	1	-1	0	0	1	1	0	Fusarium_Broad_calls	FGSG_02640	FGSG_02640	hypothetical protein similar to ubiquitin C-terminal hydrolase (2797 nt)
fg02643_s_at	-1	1	1	1	0	1	-1	-1	Fusarium_Broad_calls	FGSG_02643	FGSG_02643	conserved hypothetical protein (2898 nt)
fg02648_s_at	-1	1	0	0	0	0	0	1	Fusarium_Broad_calls	FGSG_02648	FGSG_02648	hypothetical protein similar to small nucleolar ribonucleoprotein complex subunit (1154 nt)
fgd132-530_s_at	-1	1	1	0	0	1	-1	-1	Fusarium_MIPS_Draft_fgd	FGSG_02657	FGSG_02657	hypothetical protein similar to indoleamine 2,3-dioxygenase subfamily (1734 nt)
fg02659_s_at	-1	1	0	0	0	0	0	0	Fusarium_Broad_calls	FGSG_02659	FGSG_02659	DNA-directed RNA polymerase II 138 kDa polypeptide (4112 nt)
fg02660_s_at	-1	1	-1	0	0	1	-1	-1	Fusarium_Broad_calls	FGSG_15002	FGSG_15002	#N/A
fg02661_at	-1	1	-1	-1	0	1	0	0	Fusarium_Broad_calls	FGSG_02661	FGSG_02661	conserved hypothetical protein (942 nt)
fgd132-570_s_at	-1	1	-1	-1	0	1	0	0	Fusarium_MIPS_Draft_fgd	FGSG_02661	FGSG_02661	conserved hypothetical protein (942 nt)
fgd132-580_s_at	-1	1	-1	0	0	1	1	1	Fusarium_MIPS_Draft_fgd	FGSG_02662	FGSG_02662	conserved hypothetical protein (1856 nt)
fg02664_s_at	-1	1	0	0	0	0	-1	-1	Fusarium_Broad_calls	FGSG_02664	FGSG_02664	GTP-binding protein GUF1 (2340 nt)
fg02671_at	-1	1	-1	-1	0	1	0	0	Fusarium_Broad_calls	FGSG_02671	FGSG_02671	predicted protein (1721 nt)
fg02671_s_at	-1	1	0	0	0	0	1	1	Fusarium_Broad_calls	FGSG_02671	FGSG_02671	predicted protein (1721 nt)
fg02676_s_at	-1	1	-1	0	0	1	1	1	Fusarium_Broad_calls	FGSG_02676	FGSG_02676	conserved hypothetical protein (1762 nt)
fg02688_s_at	-1	1	0	0	0	0	-1	-1	Fusarium_Broad_calls	FGSG_02688	FGSG_02688	conserved hypothetical protein (1531 nt)
fg02715_s_at	-1	1	0	1	0	1	-1	0	Fusarium_Broad_calls	FGSG_02715	FGSG_02715	conserved hypothetical protein (783 nt)
fg02719_at	-1	1	-1	-1	0	1	0	0	Fusarium_Broad_calls	FGSG_02719	FGSG_02719	hypothetical protein (932 nt)
fgd135-230_s_at	-1	1	-1	0	0	1	0	1	Fusarium_MIPS_Draft_fgd	FGSG_02719	FGSG_02719	hypothetical protein (932 nt)
fg02742_s_at	-1	1	0	0	0	0	-1	0	Fusarium_Broad_calls	FGSG_02742	FGSG_02742	conserved hypothetical protein (651 nt)
fg02754_s_at	-1	1	0	0	0	0	0	0	Fusarium_Broad_calls	FGSG_02754	FGSG_02754	conserved hypothetical protein (761 nt)
fg02757_at	-1	1	-1	-1	0	1	0	0	Fusarium_Broad_calls	FGSG_02757	FGSG_02757	conserved hypothetical protein (3371 nt)
fg02762_s_at	-1	1	0	0	0	0	-1	-1	Fusarium_Broad_calls	FGSG_02762	FGSG_02762	conserved hypothetical protein (877 nt)
fg02786_at	-1	1	0	-1	0	1	1	1	Fusarium_Broad_calls	FGSG_02786	FGSG_02786	hypothetical protein similar to multidrug resistance protein 1 (4367 nt)
fgd141-20_s_at	-1	1	-1	-1	0	1	0	1	Fusarium_MIPS_Draft_fgd	FGSG_02793	FGSG_02793	conserved hypothetical protein (3962 nt)
fg02795_s_at	-1	1	-1	-1	0	1	0	0	Fusarium_Broad_calls	FGSG_02795	FGSG_02795	protein kinase dsk1 (1778 nt)
fgd141-190_at	-1	1	0	1	0	1	0	0	Fusarium_MIPS_Draft_fgd	FGSG_02808	FGSG_02808	predicted protein (829 nt)
fg02844_s_at	-1	1	1	0	0	1	0	-1	Fusarium_Broad_calls	FGSG_02844	FGSG_02844	conserved hypothetical protein (1238 nt)
fg02854_s_at	-1	1	0	0	0	0	1	0	Fusarium_Broad_calls	FGSG_02854	FGSG_02854	conserved hypothetical protein (1835 nt)
fg02869_s_at	-1	1	1	1	0	1	0	1	Fusarium_Broad_calls	FGSG_02869	FGSG_02869	conserved hypothetical protein (1760 nt)
fgd142-730_s_at	-1	1	1	0	0	1	-1	1	Fusarium_MIPS_Draft_fgd	not found	not found	#N/A
fg02899_s_at	-1	1	0	0	0	0	-1	-1	Fusarium_Broad_calls	FGSG_02899	FGSG_02899	predicted protein (1198 nt)
fgd143-70_s_at	-1	1	0	1	0	1	0	1	Fusarium_MIPS_Draft_fgd	FGSG_02907	FGSG_02907	predicted protein (953 nt)
fg02910_s_at	-1	1	0	0	0	0	-1	-1	Fusarium_Broad_calls	FGSG_02910	FGSG_02910	predicted protein (906 nt)
fgd143-110_s_at	-1	1	0	0	0	0	-1	-1	Fusarium_MIPS_Draft_fgd	FGSG_02911	FGSG_02911	predicted protein (363 nt)
fg02929_s_at	-1	1	0	-1	0	1	0	-1	Fusarium_Broad_calls	FGSG_02929	FGSG_02929	conserved hypothetical protein (1876 nt)
fg02930_s_at	-1	1	0	-1	0	1	0	0	Fusarium_Broad_calls	FGSG_02930	FGSG_02930	conserved hypothetical protein (1704 nt)
fg02932_s_at	-1	1	-1	0	0	1	-1	-1	Fusarium_Broad_calls	FGSG_02932	FGSG_02932	conserved hypothetical protein (893 nt)
fg02933_s_at	-1	1	-1	0	0	1	-1	-1	Fusarium_Broad_calls	FGSG_02933	FGSG_02933	conserved hypothetical protein (2208 nt)
fg02939_at	-1	1	1	1	0	1	-1	-1	Fusarium_Broad_calls	FGSG_02939	FGSG_02939	predicted protein (1279 nt)
fg02984_s_at	-1	1	1	-1	0	1	-1	-1	Fusarium_Broad_calls	FGSG_02984	FGSG_02984	conserved hypothetical protein (1592 nt)
fg12150_at	-1	1	0	-1	0	1	0	-1	Fusarium_MIPS_Manual_fg12	FGSG_12534	FGSG_12534	hypothetical protein similar to cytochrome P450 monooxygenase (1689 nt)
fg12150_s_at	-1	1	0	-1	0	1	0	-1	Fusarium_MIPS_Manual_fg12	FGSG_12534	FGSG_12534	hypothetical protein similar to cytochrome P450 monooxygenase (1689 nt)
fg03009_s_at	-1	1	-1	-1	0	1	0	-1	Fusarium_Broad_calls	FGSG_03009	FGSG_03009	hypothetical protein similar to L-fucose permease (1315 nt)
fg03012_at	-1	1	0	1	0	1	0	0	Fusarium_Broad_calls	FGSG_03012	FGSG_03012	conserved hypothetical protein (1715 nt)
fgd147-20_s_at	-1	1	0	0	0	0	0	1	Fusarium_MIPS_Draft_fgd	FGSG_03047	FGSG_03047	predicted protein (1684 nt)
fg03058_at	-1	1	0	0	0	0	0	0	Fusarium_Broad_calls	FGSG_03058	FGSG_03058	predicted protein (693 nt)
fgd147-140_at	-1	1	0	0	0	0	0	0	Fusarium_MIPS_Draft_fgd	FGSG_03058	FGSG_03058	predicted protein (693 nt)
fgd147-140_s_at	-1	1	1	1	0	1	0	0	Fusarium_MIPS_Draft_fgd	FGSG_03058	FGSG_03058	predicted protein (693 nt)
fg03065_at	-1	1	-1	0	0	1	-1	-1	Fusarium_Broad_calls	FGSG_03065	FGSG_03065	phytoene dehydrogenase (1877 nt)
fg03065_s_at	-1	1	-1	-1	0	1	0	-1	Fusarium_Broad_calls	FGSG_03065	FGSG_03065	phytoene dehydrogenase (1877 nt)
fg03076_at	-1	1	0	0	0	0	1	0	Fusarium_Broad_calls	FGSG_12518	FGSG_12518	conserved hypothetical protein (1314 nt)
fg03105_s_at	-1	1	0	0	0	0	-1	0	Fusarium_Broad_calls	FGSG_12507	FGSG_12507	conserved hypothetical protein (1819 nt)
fg03134_at	-1	1	-1	-1	0	1	1	1	Fusarium_Broad_calls	FGSG_03134	FGSG_03134	predicted protein (1167 nt)
fg03176_at	-1	1	-1	0	0	1	-1	0	Fusarium_Broad_calls	FGSG_03176	FGSG_03176	conserved hypothetical protein (2148 nt)
fg03180_s_at	-1	1	0	1	0	1	0	-1	Fusarium_Broad_calls	FGSG_03180	FGSG_03180	peroxiredoxin 1 (1063 nt)
fg03185_s_at	-1	1	-1	-1	0	1	0	-1	Fusarium_Broad_calls	FGSG_03185	FGSG_03185	hypothetical protein (408 nt)
fgd149-80_s_at	-1	1	-1	-1	0	1	0	-1	Fusarium_MIPS_Draft_fgd	FGSG_03199	FGSG_03199	phenol 2-monooxygenase (2065 nt)
fgd149-280_s_at	-1	1	0	0	0	0	0	0	Fusarium_MIPS_Draft_fgd	FGSG_03215	FGSG_03215	conserved hypothetical protein (1233 nt)
fg03221_at	-1	1	1	1	0	1	0	-1	Fusarium_Broad_calls	FGSG_03221	FGSG_03221	conserved hypothetical protein (1702 nt)
fg03254_at	-1	1	0	0	0	0	0	0	Fusarium_Broad_calls	FGSG_03254	FGSG_03254	predicted protein (773 nt)
fg03260_s_at	-1	1	0	-1	0	1	0	-1	Fusarium_Broad_calls	FGSG_03260	FGSG_03260	conserved hypothetical protein (1680 nt)
fg03270_at	-1	1	0	0	0	0	0	-1	Fusarium_Broad_calls	FGSG_03270	FGSG_03270	predicted protein (816 nt)
fg03270_s_at	-1	1	1	0	0	1	0	-1	Fusarium_Broad_calls	FGSG_03270	FGSG_03270	predicted protein (816 nt)
fg03282_s_at	-1	1	1	0	0	1	1	0	Fusarium_Broad_calls	FGSG_03282	FGSG_03282	predicted protein (1824 nt)
fg03313_s_at	-1	1	0	0	0	0	-1	-1	Fusarium_Broad_calls	FGSG_03313	FGSG_03313	predicted protein (1231 nt)
fg03317_s_at	-1	1	1	0	0	1	-1	-1	Fusarium_Broad_calls	FGSG_03317	FGSG_03317	conserved hypothetical protein (1826 nt)
fg03324_s_at	-1	1	0	0	0	0	-1	-1	Fusarium_Broad_calls	FGSG_12458	FGSG_12458	conserved hypothetical protein (1768 nt)
fg03341_s_at	-1	1	1	1	0	1	-1	-1	Fusarium_Broad_calls	FGSG_03341	FGSG_03341	conserved hypothetical protein (1704 nt)
fg03359_at	-1	1	0	1	0	1	0	1	Fusarium_Broad_calls	FGSG_03359	FGSG_03359	conserved hypothetical protein (1212 nt)
fg03359_s_at	-1	1	0	1	0	1	-1	1	Fusarium_Broad_calls	FGSG_03359	FGSG_03359	conserved hypothetical protein (1212 nt)
fg03367_s_at	-1	1	0	0	0	0	1	-1	Fusarium_Broad_calls	FGSG_03367	FGSG_03367	conserved hypothetical protein (1608 nt)
fg03380_s_at	-1	1	-1	-1	0	1	0	-1	Fusarium_Broad_calls	FGSG_03379	FGSG_03379	hypothetical protein similar to actibind (1992 nt)
fg03401_s_at	-1	1	-1	0	0	1	0	1	Fusarium_Broad_calls	FGSG_03401	FGSG_03401	predicted protein (1191 nt)
fgd155-60_s_at	-1	1	0	0	0	0	1	1	Fusarium_MIPS_Draft_fgd	FGSG_03412	FGSG_03412	amino-acid permease inda1 (2017 nt)
fg03421_at	-1	1	0	0	0	0	-1	-1	Fusarium_Broad_calls	FGSG_03421	FGSG_03421	conserved hypothetical protein (1626 nt)
fg03441_s_at	-1	1	1	1	0	1	0	-1	Fusarium_Broad_calls	FGSG_12434	FGSG_12434	hypothetical protein (2010 nt)
fg03445_s_at	-1	1	1	0	0	1	-1	-1	Fusarium_Broad_calls	FGSG_03445	FGSG_03445	conserved hypothetical protein (831 nt)
fg03450_s_at	-1	1	1	1	0	1	-1	-1	Fusarium_Broad_calls	FGSG_03450	FGSG_03450	conserved hypothetical protein (1639 nt)
fg03476_s_at	-1	1	1	0	0	1	1	0	Fusarium_Broad_calls	FGSG_03476	FGSG_03476	conserved hypothetical protein (1372 nt)
fg03544_s_at	-1	1	1	0	0	1	1	0	Fusarium_Broad_calls	FGSG_03544	FGSG_03544	hypothetical protein similar to deacetylase (749 nt)
fg03558_at	-1	1	1	0	0	1	0	1	Fusarium_Broad_calls	FGSG_03558	FGSG_03558	conserved hypothetical protein (1300 nt)
fg03559_at	-1	1	-1	-1	0	1	0	0	Fusarium_Broad_calls	FGSG_03559	FGSG_03559	conserved hypothetical protein (1589 nt)
fg03559_s_at	-1	1	0	-1	0	1	0	0	Fusarium_Broad_calls	FGSG_03559	FGSG_03559	conserved hypothetical protein (1589 nt)
fg03566_at	-1	1	-1	0	0	1	-1	-1	Fusarium_Broad_calls	FGSG_03566	FGSG_03566	predicted protein (315 nt)
fgd159-850_s_at	-1	1	-1	0	0	1	-1	-1	Fusarium_MIPS_Draft_fgd	FGSG_03566	FGSG_03566	predicted protein (315 nt)
fg03569_s_at	-1	1	1	0	0	1	0	-1	Fusarium_Broad_calls	FGSG_03569	FGSG_03569	galactose oxidase precursor (2205 nt)
fg03597_s_at	-1	1	1	0	0	1	0	0	Fusarium_Broad_calls	FGSG_03597	FGSG_03597	conserved hypothetical protein (1634 nt)
fg03627_s_at	-1	1	1	0	0	1	-1	-1	Fusarium_Broad_calls	FGSG_03627	FGSG_03627	conserved hypothetical protein (1256 nt)
fg03680_s_at	-1	1	1	1	0	1	0	1	Fusarium_Broad_calls	FGSG_03680	FGSG_03680	hypothetical protein similar to aquaporin (971 nt)
fg03719_s_at	-1	1	0	0	0	0	-1	0	Fusarium_Broad_calls	FGSG_03719	FGSG_03719	predicted protein (426 nt)
fg03749_s_at	-1	1	0	0	0	0	0	0	Fusarium_Broad_calls	FGSG_03749	FGSG_03749	hypothetical protein similar to N amino acid transport system protein (1306 nt)
fg03766_at	-1	1	-1	-1	0	1	-1	-1	Fusarium_Broad_calls	FGSG_03766	FGSG_03766	predicted protein (303 nt)
fg03766_s_at	-1	1	-1	-1	0	1	-1	-1	Fusarium_Broad_calls	FGSG_03766	FGSG_03766	predicted protein (303 nt)
fgd163-250_s_at	-1	1	1	1	0	1	-1	1	Fusarium_MIPS_Draft_fgd	FGSG_03768	FGSG_03768	predicted protein (766 nt)
fg03776_s_at	-1	1	0	0	0	0	-1	-1	Fusarium_Broad_calls	FGSG_03776	FGSG_03776	predicted protein (636 nt)
fg03779_s_at	-1	1	-1	0	0	1	-1	-1	Fusarium_Broad_calls	FGSG_03779	FGSG_03779	conserved hypothetical protein (750 nt)
fgd163-450_s_at	-1	1	0	-1	0	1	0	-1	Fusarium_MIPS_Draft_fgd	FGSG_03787	FGSG_03787	conserved hypothetical protein (964 nt)
fg03809_s_at	-1	1	0	0	0	0	-1	-1	Fusarium_Broad_calls	FGSG_12378	FGSG_12378	predicted protein (2483 nt)
fg03815_at	-1	1	0	0	0	0	0	0	Fusarium_Broad_calls	FGSG_03815	FGSG_03815	conserved hypothetical protein (1040 nt)
fg03840_s_at	-1	1	0	0	0	0	0	1	Fusarium_Broad_calls	FGSG_03840	FGSG_03840	hypothetical protein similar to endoglucanase (1084 nt)
fg03847_s_at	-1	1	0	-1	0	1	-1	-1	Fusarium_Broad_calls	FGSG_03847	FGSG_03847	conserved hypothetical protein (585 nt)
fg03849_at	-1	1	0	0	0	0	0	0	Fusarium_Broad_calls	FGSG_03849	FGSG_03849	conserved hypothetical protein (613 nt)
fgd166-370_s_at	-1	1	1	0	0	1	-1	-1	Fusarium_MIPS_Draft_fgd	FGSG_03849	FGSG_03849	conserved hypothetical protein (613 nt)
fgd166-440_s_at	-1	1	0	1	0	1	-1	-1	Fusarium_MIPS_Draft_fgd	FGSG_03853	FGSG_03853	conserved hypothetical protein (1261 nt)
fg03861_at	-1	1	-1	-1	0	1	-1	-1	Fusarium_Broad_calls	FGSG_03861	FGSG_03861	conserved hypothetical protein (1916 nt)
fgd167-80_s_at	-1	1	-1	0	0	1	-1	-1	Fusarium_MIPS_Draft_fgd	FGSG_03861	FGSG_03861	conserved hypothetical protein (1916 nt)
fgd168-30_s_at	-1	1	1	0	0	1	0	0	Fusarium_MIPS_Draft_fgd	FGSG_03875	FGSG_03875	lysophospholipase precursor (1684 nt)
fg03946_s_at	-1	1	-1	-1	0	1	0	0	Fusarium_Broad_calls	FGSG_03946	FGSG_03946	hypothetical protein similar to thioredoxin TrxA (530 nt)
fg03960_s_at	-1	1	1	1	0	1	0	-1	Fusarium_Broad_calls	FGSG_03960	FGSG_03960	predicted protein (622 nt)
fg03989_at	-1	1	1	0	0	1	0	0	Fusarium_Broad_calls	FGSG_03989	FGSG_03989	conserved hypothetical protein (1106 nt)
fg04010_s_at	-1	1	0	-1	0	1	-1	-1	Fusarium_Broad_calls	FGSG_12330	FGSG_12330	conserved hypothetical protein (1052 nt)
fg04022_s_at	-1	1	0	0	0	0	0	0	Fusarium_Broad_calls	FGSG_04022	FGSG_04022	hypothetical protein similar to amidase family protein (2005 nt)
fg04023_at	-1	1	0	1	0	1	0	0	Fusarium_Broad_calls	FGSG_04023	FGSG_04023	conserved hypothetical protein (1495 nt)
fg04023_s_at	-1	1	1	1	0	1	1	1	Fusarium_Broad_calls	FGSG_04023	FGSG_04023	conserved hypothetical protein (1495 nt)
fg04024_s_at	-1	1	0	0	0	0	-1	-1	Fusarium_Broad_calls	FGSG_04024	FGSG_04024	hypothetical protein similar to glycerate/formate dehydrogenase (1202 nt)
fgd169-160_s_at	-1	1	0	0	0	0	0	0	Fusarium_MIPS_Draft_fgd	FGSG_04051	FGSG_04051	conserved hypothetical protein (871 nt)
fg04052_s_at	-1	1	0	-1	0	1	0	0	Fusarium_Broad_calls	FGSG_04052	FGSG_04052	hypothetical protein (655 nt)
fg04053_s_at	-1	1	-1	-1	0	1	-1	0	Fusarium_Broad_calls	FGSG_04053	FGSG_04053	conserved hypothetical protein (3194 nt)
fgd170-50_s_at	-1	1	1	0	0	1	-1	1	Fusarium_MIPS_Draft_fgd	FGSG_04057	FGSG_04057	hypothetical protein similar to potassium uptake transporter (2651 nt)
fg04067_at	-1	1	-1	0	0	1	0	0	Fusarium_Broad_calls	FGSG_04067	FGSG_04067	conserved hypothetical protein (539 nt)
fgd172-130_at	-1	1	-1	0	0	1	-1	-1	Fusarium_MIPS_Draft_fgd	FGSG_04067	FGSG_04067	conserved hypothetical protein (539 nt)
fgd172-130_s_at	-1	1	-1	0	0	1	-1	-1	Fusarium_MIPS_Draft_fgd	FGSG_04067	FGSG_04067	conserved hypothetical protein (539 nt)
fg04068_s_at	-1	1	0	0	0	0	-1	-1	Fusarium_Broad_calls	FGSG_04068	FGSG_04068	conserved hypothetical protein (2115 nt)
fg04078_s_at	-1	1	0	0	0	0	-1	-1	Fusarium_Broad_calls	FGSG_04078	FGSG_04078	predicted protein (1177 nt)
fg04086_at	-1	1	0	0	0	0	-1	-1	Fusarium_Broad_calls	FGSG_04086	FGSG_04086	hypothetical protein (953 nt)
fg04087_at	-1	1	1	-1	0	1	-1	-1	Fusarium_Broad_calls	FGSG_04087	FGSG_04087	conserved hypothetical protein (925 nt)
fg04090_s_at	-1	1	-1	0	0	1	0	0	Fusarium_Broad_calls	FGSG_04090	FGSG_04090	conserved hypothetical protein (1974 nt)
fg04091_s_at	-1	1	0	-1	0	1	1	0	Fusarium_Broad_calls	FGSG_04091	FGSG_04091	hypothetical protein similar to Hsc70 cochaperone SGT (1505 nt)
fg04093_at	-1	1	0	0	0	0	-1	1	Fusarium_Broad_calls	FGSG_04093	FGSG_04093	conserved hypothetical protein (1434 nt)
fg04104_s_at	-1	1	1	0	0	1	0	0	Fusarium_Broad_calls	FGSG_04104	FGSG_04104	guanine nucleotide-binding protein subunit beta (2276 nt)
fg12327_s_at	-1	1	-1	-1	0	1	1	0	Fusarium_MIPS_Manual_fg12	FGSG_04106	FGSG_04106	hypothetical protein (2207 nt)
fg04108_s_at	-1	1	-1	-1	0	1	0	0	Fusarium_Broad_calls	FGSG_04108	FGSG_04108	conserved hypothetical protein (1791 nt)
fg04109_s_at	-1	1	0	0	0	0	1	1	Fusarium_Broad_calls	FGSG_04109	FGSG_04109	conserved hypothetical protein (3198 nt)
fgd179-420_s_at	-1	1	0	1	0	1	0	0	Fusarium_MIPS_Draft_fgd	FGSG_04117	FGSG_04117	NAD-specific glutamate dehydrogenase (4856 nt)
fg04132_s_at	-1	1	0	0	0	0	-1	0	Fusarium_Broad_calls	FGSG_12301	FGSG_12301	conserved hypothetical protein (789 nt)
fg04134_s_at	-1	1	1	1	0	1	0	0	Fusarium_Broad_calls	FGSG_04134	FGSG_04134	hypothetical protein similar to C2H2 transcription factor Con7 (1536 nt)
fg04141_s_at	-1	1	0	0	0	0	0	0	Fusarium_Broad_calls	FGSG_04141	FGSG_04141	conserved hypothetical protein (1603 nt)
fg04150_s_at	-1	1	-1	0	0	1	0	-1	Fusarium_Broad_calls	FGSG_04150	FGSG_04150	hypothetical protein (855 nt)
fg04184_s_at	-1	1	0	0	0	0	0	0	Fusarium_Broad_calls	FGSG_04184	FGSG_04184	conserved hypothetical protein (4868 nt)
fg04191_s_at	-1	1	0	0	0	0	-1	0	Fusarium_Broad_calls	FGSG_04191	FGSG_04191	conserved hypothetical protein (1824 nt)
fg04193_s_at	-1	1	0	0	0	0	-1	-1	Fusarium_Broad_calls	FGSG_04193	FGSG_04193	conserved hypothetical protein (983 nt)
fg04204_s_at	-1	1	0	-1	0	1	1	0	Fusarium_Broad_calls	FGSG_04204	FGSG_04204	hypothetical protein similar to sugar transporter family protein (1931 nt)
fgd185-400_s_at	-1	1	0	-1	0	1	0	0	Fusarium_MIPS_Draft_fgd	FGSG_04213	FGSG_04213	hypothetical protein (891 nt)
fg04222_s_at	-1	1	0	0	0	0	0	0	Fusarium_Broad_calls	FGSG_04222	FGSG_04222	hypothetical protein similar to siroheme synthase (1361 nt)
fg04237_s_at	-1	1	-1	-1	0	1	-1	0	Fusarium_Broad_calls	FGSG_04237	FGSG_04237	phosphatidate cytidylyltransferase (2160 nt)
fg04240_s_at	-1	1	-1	0	0	1	-1	-1	Fusarium_Broad_calls	FGSG_04240	FGSG_04240	conserved hypothetical protein (2094 nt)
fg04260_s_at	-1	1	0	-1	0	1	0	-1	Fusarium_Broad_calls	FGSG_04260	FGSG_04260	hypothetical protein similar to NADP(+)-dependent dehydrogenase (1412 nt)
fgd185-1140_at	-1	1	0	0	0	0	1	1	Fusarium_MIPS_Draft_fgd	FGSG_04276	FGSG_04276	conserved hypothetical protein (2919 nt)
fgd185-1140_s_at	-1	1	0	-1	0	1	1	1	Fusarium_MIPS_Draft_fgd	FGSG_04276	FGSG_04276	conserved hypothetical protein (2919 nt)
fgd185-1160_s_at	-1	1	-1	-1	0	1	-1	0	Fusarium_MIPS_Draft_fgd	FGSG_04278	FGSG_04278	mannan polymerase II complex ANP1 subunit (1749 nt)
fg04286_s_at	-1	1	-1	0	0	1	-1	0	Fusarium_Broad_calls	FGSG_04286	FGSG_04286	hypothetical protein similar to small nuclear ribonucleoprotein U)1a,U)2b (977 nt)
fg04287_s_at	-1	1	0	0	0	0	-1	-1	Fusarium_Broad_calls	FGSG_04287	FGSG_04287	pentafunctional AROM polypeptide (4964 nt)
fg04288_at	-1	1	-1	0	0	1	-1	0	Fusarium_Broad_calls	FGSG_04288	FGSG_04288	conserved hypothetical protein (2658 nt)
fg04288_s_at	-1	1	-1	0	0	1	-1	0	Fusarium_Broad_calls	FGSG_04288	FGSG_04288	conserved hypothetical protein (2658 nt)
fgd185-1300_s_at	-1	1	-1	-1	0	1	0	0	Fusarium_MIPS_Draft_fgd	FGSG_04290	FGSG_04290	histone H3 (977 nt)
fg04315_s_at	-1	1	0	-1	0	1	-1	-1	Fusarium_Broad_calls	FGSG_04315	FGSG_04315	cytochrome c oxidase polypeptide V, mitochondrial precursor (1275 nt)
fg04319_s_at	-1	1	0	0	0	0	0	1	Fusarium_Broad_calls	FGSG_04319	FGSG_04319	hypothetical protein similar to Sly41p (1638 nt)
fg04323_s_at	-1	1	0	0	0	0	-1	1	Fusarium_Broad_calls	FGSG_04323	FGSG_04323	predicted protein (1673 nt)
fg04327_s_at	-1	1	-1	-1	0	1	0	0	Fusarium_Broad_calls	FGSG_04327	FGSG_04327	GTP-binding protein ypt3 (1462 nt)
fg04330_s_at	-1	1	0	-1	0	1	0	0	Fusarium_Broad_calls	FGSG_04330	FGSG_04330	hypothetical protein (1440 nt)
fg04349_s_at	-1	1	1	1	0	1	0	1	Fusarium_Broad_calls	FGSG_04349	FGSG_04349	conserved hypothetical protein (1859 nt)
fg04353_s_at	-1	1	-1	-1	0	1	-1	-1	Fusarium_Broad_calls	FGSG_04353	FGSG_04353	conserved hypothetical protein (639 nt)
fg04382_s_at	-1	1	0	-1	0	1	-1	0	Fusarium_Broad_calls	FGSG_04382	FGSG_04382	serine/threonine-protein kinase nrc-2 (2468 nt)
fg04411_s_at	-1	1	0	-1	0	1	1	1	Fusarium_Broad_calls	FGSG_04411	FGSG_04411	conserved hypothetical protein (993 nt)
fg04416_at	-1	1	-1	-1	0	1	0	0	Fusarium_Broad_calls	FGSG_04416	FGSG_04416	] kinase, mitochondrial precursor (1500 nt)
fgd190-510_s_at	-1	1	0	0	0	0	1	0	Fusarium_MIPS_Draft_fgd	FGSG_04416	FGSG_04416	] kinase, mitochondrial precursor (1500 nt)
fg04436_at	-1	1	0	0	0	0	0	1	Fusarium_Broad_calls	FGSG_04436	FGSG_04436	conserved hypothetical protein (1115 nt)
fgd190-880_s_at	-1	1	0	-1	0	1	-1	-1	Fusarium_MIPS_Draft_fgd	FGSG_04445	FGSG_04445	hypothetical protein similar to lactoylglutathione lyase (399 nt)
fg04477_s_at	-1	1	0	0	0	0	-1	-1	Fusarium_Broad_calls	FGSG_04477	FGSG_04477	conserved hypothetical protein (1088 nt)
fg04479_s_at	-1	1	0	1	0	1	0	0	Fusarium_Broad_calls	FGSG_04479	FGSG_04479	peptidyl-prolyl cis-trans isomerase cyp6 (1785 nt)
fg04488_s_at	-1	1	0	0	0	0	0	-1	Fusarium_Broad_calls	FGSG_04488	FGSG_04488	conserved hypothetical protein (825 nt)
fg04490_s_at	-1	1	0	0	0	0	1	0	Fusarium_Broad_calls	FGSG_04490	FGSG_04490	conserved hypothetical protein (661 nt)
fg04497_s_at	-1	1	0	0	0	0	1	1	Fusarium_Broad_calls	FGSG_04497	FGSG_04497	predicted protein (2077 nt)
fgd192-920_at	-1	1	0	0	0	0	1	1	Fusarium_MIPS_Draft_fgd	FGSG_04522	FGSG_04522	predicted protein (1401 nt)
fgd192-1230_at	-1	1	0	0	0	0	0	1	Fusarium_MIPS_Draft_fgd	FGSG_04550	FGSG_04550	conserved hypothetical protein (841 nt)
fg04564_s_at	-1	1	0	-1	0	1	-1	-1	Fusarium_Broad_calls	FGSG_12231	FGSG_12231	hypothetical protein similar to gamma-glutamyltranspeptidase (1968 nt)
fg04571_s_at	-1	1	0	0	0	0	1	0	Fusarium_Broad_calls	FGSG_04571	FGSG_04571	hypothetical protein similar to phosphoethanolamine (1544 nt)
fg04579_s_at	-1	1	0	0	0	0	-1	-1	Fusarium_Broad_calls	FGSG_04579	FGSG_04579	conserved hypothetical protein (1310 nt)
fg04582_s_at	-1	1	0	-1	0	1	1	-1	Fusarium_Broad_calls	FGSG_04582	FGSG_04582	hypothetical protein similar to glutamyl-tRNA synthetase (2106 nt)
fgd193-350_s_at	-1	1	-1	-1	0	1	1	0	Fusarium_MIPS_Draft_fgd	FGSG_04587	FGSG_04587	conserved hypothetical protein (5641 nt)
fg04611_s_at	-1	1	0	0	0	0	-1	-1	Fusarium_Broad_calls	FGSG_04611	FGSG_04611	conserved hypothetical protein (679 nt)
fg04640_s_at	-1	1	0	-1	0	1	0	0	Fusarium_Broad_calls	FGSG_04640	FGSG_04640	conserved hypothetical protein (2662 nt)
fgd194-870_at	-1	1	0	0	0	0	-1	-1	Fusarium_MIPS_Draft_fgd	FGSG_04684	FGSG_04684	conserved hypothetical protein (2096 nt)
fgd194-870_s_at	-1	1	1	1	0	1	-1	-1	Fusarium_MIPS_Draft_fgd	FGSG_04684	FGSG_04684	conserved hypothetical protein (2096 nt)
fg04729_s_at	-1	1	0	0	0	0	1	0	Fusarium_Broad_calls	FGSG_04729	FGSG_04729	predicted protein (807 nt)
fg04747_s_at	-1	1	-1	-1	0	1	-1	0	Fusarium_Broad_calls	FGSG_04747	FGSG_04747	conserved hypothetical protein (2529 nt)
fgd196-850_at	-1	1	0	0	0	0	1	0	Fusarium_MIPS_Draft_fgd	FGSG_04756	FGSG_04756	hypothetical protein similar to enoyl-CoA hydratase/isomerase family protein (800 nt)
fg04759_at	-1	1	0	0	0	0	-1	-1	Fusarium_Broad_calls	FGSG_12604	FGSG_12604	predicted protein (858 nt)
fgd196-890_s_at	-1	1	-1	-1	0	1	-1	-1	Fusarium_MIPS_Draft_fgd	FGSG_12605	FGSG_12605	conserved hypothetical protein (769 nt)
fg04760_s_at	-1	1	-1	0	0	1	-1	0	Fusarium_Broad_calls	FGSG_04760	FGSG_04760	predicted protein (1893 nt)
fg04761_s_at	-1	1	0	0	0	0	-1	0	Fusarium_Broad_calls	FGSG_04761	FGSG_04761	predicted protein (444 nt)
fg04762_s_at	-1	1	0	1	0	1	0	1	Fusarium_Broad_calls	FGSG_12606	FGSG_12606	hypothetical protein similar to thymocyte nuclear protein 1 (1042 nt)
fgd196-1040_s_at	-1	1	-1	0	0	1	-1	-1	Fusarium_MIPS_Draft_fgd	FGSG_12609	FGSG_12609	predicted protein (363 nt)
fg04784_s_at	-1	1	1	1	0	1	-1	-1	Fusarium_Broad_calls	FGSG_04784	FGSG_04784	predicted protein (691 nt)
fg04785_at	-1	1	0	0	0	0	0	0	Fusarium_Broad_calls	FGSG_04785	FGSG_04785	conserved hypothetical protein (2401 nt)
fgd196-1220_s_at	-1	1	0	-1	0	1	-1	0	Fusarium_MIPS_Draft_fgd	FGSG_04788	FGSG_04788	hypothetical protein (606 nt)
fgd197-350_at	-1	1	0	0	0	0	1	1	Fusarium_MIPS_Draft_fgd	FGSG_04830	FGSG_04830	conserved hypothetical protein (2149 nt)
fg04859_s_at	-1	1	0	0	0	0	0	0	Fusarium_Broad_calls	FGSG_04859	FGSG_04859	conserved hypothetical protein (4955 nt)
fg04881_at	-1	1	0	0	0	0	-1	-1	Fusarium_Broad_calls	FGSG_04881	FGSG_04881	hypothetical protein (599 nt)
fg04881_x_at	-1	1	0	0	0	0	-1	-1	Fusarium_Broad_calls	FGSG_04881	FGSG_04881	hypothetical protein (599 nt)
fg04887_s_at	-1	1	0	0	0	0	0	0	Fusarium_Broad_calls	FGSG_04887	FGSG_04887	conserved hypothetical protein (932 nt)
fg04889_s_at	-1	1	0	0	0	0	0	1	Fusarium_Broad_calls	FGSG_04889	FGSG_04889	hypothetical protein similar to RING-6 (1234 nt)
fg04902_s_at	-1	1	0	0	0	0	0	-1	Fusarium_Broad_calls	FGSG_04902	FGSG_04902	hypothetical protein similar to 5-oxo-L-prolinase (3981 nt)
fgd199-210_s_at	-1	1	0	0	0	0	0	0	Fusarium_MIPS_Draft_fgd	FGSG_04907	FGSG_04907	conserved hypothetical protein (4519 nt)
fgd199-240_s_at	-1	1	0	-1	0	1	1	1	Fusarium_MIPS_Draft_fgd	FGSG_04910	FGSG_04910	conserved hypothetical protein (1668 nt)
fg04914_s_at	-1	1	-1	-1	0	1	0	0	Fusarium_Broad_calls	FGSG_04914	FGSG_04914	RNA-binding protein 8A (520 nt)
fg04927_s_at	-1	1	0	0	0	0	-1	-1	Fusarium_Broad_calls	FGSG_04927	FGSG_04927	conserved hypothetical protein (657 nt)
fg04930_s_at	-1	1	-1	0	0	1	-1	0	Fusarium_Broad_calls	FGSG_04930	FGSG_04930	conserved hypothetical protein (1880 nt)
fgd200-230_s_at	-1	1	1	0	0	1	0	0	Fusarium_MIPS_Draft_fgd	FGSG_04951	FGSG_04951	conserved hypothetical protein (1968 nt)
fg04955_at	-1	1	0	1	0	1	0	-1	Fusarium_Broad_calls	FGSG_04955	FGSG_04955	hypothetical protein (334 nt)
fg04963_at	-1	1	0	0	0	0	0	0	Fusarium_Broad_calls	FGSG_04963	FGSG_04963	predicted protein (1778 nt)
Fg05-01i19-R_s_at	-1	1	0	0	0	0	1	1	Fusarium_ESTs	not expected to be found	not expected to be found	#N/A
fg05001_s_at	-1	1	0	0	0	0	1	1	Fusarium_Broad_calls	FGSG_05001	FGSG_05001	conserved hypothetical protein (3128 nt)
fgd203-150_at	-1	1	-1	0	0	1	-1	0	Fusarium_MIPS_Draft_fgd	FGSG_05052	FGSG_05052	conserved hypothetical protein (1445 nt)
fgd203-150_s_at	-1	1	0	0	0	0	-1	0	Fusarium_MIPS_Draft_fgd	FGSG_05052	FGSG_05052	conserved hypothetical protein (1445 nt)
fgd203-220_s_at	-1	1	0	0	0	0	0	0	Fusarium_MIPS_Draft_fgd	FGSG_05059	FGSG_05059	conserved hypothetical protein (569 nt)
fgd203-310_s_at	-1	1	1	-1	0	1	0	-1	Fusarium_MIPS_Draft_fgd	FGSG_05066	FGSG_05066	hypothetical protein similar to phosphatidylethanolamine methyltransferase (2890 nt)
fg05070_at	-1	1	-1	1	0	1	0	-1	Fusarium_Broad_calls	FGSG_05070	FGSG_05070	conserved hypothetical protein (1068 nt)
fgd203-390_s_at	-1	1	-1	1	0	1	0	0	Fusarium_MIPS_Draft_fgd	FGSG_05070	FGSG_05070	conserved hypothetical protein (1068 nt)
fg05074_at	-1	1	-1	0	0	1	0	1	Fusarium_Broad_calls	FGSG_05074	FGSG_05074	predicted protein (654 nt)
fgd205-20_s_at	-1	1	0	0	0	0	1	0	Fusarium_MIPS_Draft_fgd	FGSG_05088	FGSG_05088	kinesin heavy chain (2943 nt)
fg05093_at	-1	1	0	0	0	0	0	0	Fusarium_Broad_calls	FGSG_05093	FGSG_05093	AP-2 complex subunit sigma (490 nt)
fg05119_s_at	-1	1	1	1	0	1	0	0	Fusarium_Broad_calls	FGSG_05119	FGSG_05119	hypothetical protein similar to MFS multidrug transporter (1922 nt)
fg05135_at	-1	1	0	1	0	1	-1	0	Fusarium_Broad_calls	FGSG_05135	FGSG_05135	hypothetical protein similar to cpc-3 protein (5101 nt)
fg05141_s_at	-1	1	-1	-1	0	1	0	1	Fusarium_Broad_calls	FGSG_05141	FGSG_05141	GTP-binding protein ypt7 (1356 nt)
fg05170_at	-1	1	0	1	0	1	1	-1	Fusarium_Broad_calls	FGSG_05170	FGSG_05170	hypothetical protein (668 nt)
fgd207-460_s_at	-1	1	0	0	0	0	0	0	Fusarium_MIPS_Draft_fgd	FGSG_05170	FGSG_05170	hypothetical protein (668 nt)
fg12209_s_at	-1	1	-1	0	0	1	0	0	Fusarium_MIPS_Manual_fg12	FGSG_05181	FGSG_05181	conserved hypothetical protein (2259 nt)
fgd209-60_s_at	-1	1	0	-1	0	1	0	-1	Fusarium_MIPS_Draft_fgd	FGSG_05187	FGSG_05187	hypothetical protein similar to adenylosuccinate synthetase AdB (2119 nt)
fg05192_s_at	-1	1	0	0	0	0	1	0	Fusarium_Broad_calls	FGSG_05192	FGSG_05192	conserved hypothetical protein (750 nt)
fg05196_s_at	-1	1	0	0	0	0	-1	-1	Fusarium_Broad_calls	FGSG_05196	FGSG_05196	conserved hypothetical protein (538 nt)
fgd209-200_s_at	-1	1	0	0	0	0	-1	-1	Fusarium_MIPS_Draft_fgd	FGSG_05198	FGSG_05198	NADH-quinone oxidoreductase chain 3 (3556 nt)
fg05202_s_at	-1	1	-1	0	0	1	-1	-1	Fusarium_Broad_calls	FGSG_05202	FGSG_05202	conserved hypothetical protein (607 nt)
fgd209-370_s_at	-1	1	-1	-1	0	1	0	0	Fusarium_MIPS_Draft_fgd	FGSG_05211	FGSG_05211	conserved hypothetical protein (566 nt)
fg05214_s_at	-1	1	0	1	0	1	-1	-1	Fusarium_Broad_calls	FGSG_05214	FGSG_05214	conserved hypothetical protein (1214 nt)
fg05257_at	-1	1	0	-1	0	1	-1	-1	Fusarium_Broad_calls	not found	not found	#N/A
fg05257_s_at	-1	1	0	-1	0	1	-1	-1	Fusarium_Broad_calls	not found	not found	#N/A
fgd212-600_s_at	-1	1	0	0	0	0	-1	1	Fusarium_MIPS_Draft_fgd	FGSG_12706	FGSG_12706	predicted protein (375 nt)
fg05278_at	-1	1	0	0	0	0	0	0	Fusarium_Broad_calls	FGSG_05278	FGSG_05278	amidophosphoribosyltransferase (2807 nt)
fg05280_s_at	-1	1	0	0	0	0	1	0	Fusarium_Broad_calls	FGSG_05280	FGSG_05280	hypothetical protein (2378 nt)
fg05293_s_at	-1	1	0	0	0	0	1	1	Fusarium_Broad_calls	FGSG_05293	FGSG_05293	hypothetical protein similar to ZIP zinc transporter (1441 nt)
fg05314_at	-1	1	-1	-1	0	1	0	0	Fusarium_Broad_calls	FGSG_05314	FGSG_05314	mitochondria fission 1 protein (1061 nt)
fg05314_s_at	-1	1	-1	0	0	1	0	0	Fusarium_Broad_calls	FGSG_05314	FGSG_05314	mitochondria fission 1 protein (1061 nt)
fg05320_at	-1	1	0	-1	0	1	0	0	Fusarium_Broad_calls	FGSG_05320	FGSG_05320	conserved hypothetical protein (939 nt)
fgd216-110_s_at	-1	1	-1	0	0	1	-1	1	Fusarium_MIPS_Draft_fgd	FGSG_05336	FGSG_05336	ATP-dependent RNA helicase MAK5 (2395 nt)
fg05361_at	-1	1	-1	0	0	1	0	-1	Fusarium_Broad_calls	FGSG_05361	FGSG_05361	hypothetical protein (620 nt)
fg05377_s_at	-1	1	0	-1	0	1	1	0	Fusarium_Broad_calls	FGSG_05377	FGSG_05377	protein VTS1 (2620 nt)
fg05396_s_at	-1	1	1	0	0	1	0	0	Fusarium_Broad_calls	FGSG_05396	FGSG_05396	predicted protein (809 nt)
fgd221-30_at	-1	1	-1	-1	0	1	0	0	Fusarium_MIPS_Draft_fgd	FGSG_05401	FGSG_05401	conserved hypothetical protein (1501 nt)
fgd221-30_s_at	-1	1	-1	0	0	1	0	0	Fusarium_MIPS_Draft_fgd	FGSG_05401	FGSG_05401	conserved hypothetical protein (1501 nt)
fgd221-50_s_at	-1	1	-1	0	0	1	-1	0	Fusarium_MIPS_Draft_fgd	FGSG_05403	FGSG_05403	hypothetical protein similar to YjeF_N domain protein (2008 nt)
fg05412_at	-1	1	-1	-1	0	1	0	0	Fusarium_Broad_calls	FGSG_12731	FGSG_12731	conserved hypothetical protein (856 nt)
fgd223-70_s_at	-1	1	0	0	0	0	1	1	Fusarium_MIPS_Draft_fgd	FGSG_05421	FGSG_05421	hypothetical protein similar to DNA polymerase alpha catalytic subunit (4874 nt)
fg05440_s_at	-1	1	0	0	0	0	0	1	Fusarium_Broad_calls	FGSG_05440	FGSG_05440	hypothetical protein (1318 nt)
fg05449_s_at	-1	1	0	0	0	0	0	-1	Fusarium_Broad_calls	FGSG_05449	FGSG_05449	conserved hypothetical protein (496 nt)
fgd224-470_s_at	-1	1	0	0	0	0	0	0	Fusarium_MIPS_Draft_fgd	FGSG_05462	FGSG_05462	conserved hypothetical protein (8339 nt)
fg05487_s_at	-1	1	-1	-1	0	1	0	0	Fusarium_Broad_calls	FGSG_05487	FGSG_05487	conserved hypothetical protein (2725 nt)
fg05517_s_at	-1	1	-1	0	0	1	0	0	Fusarium_Broad_calls	FGSG_05517	FGSG_05517	predicted protein (1542 nt)
fg05519_at	-1	1	0	0	0	0	0	0	Fusarium_Broad_calls	FGSG_05519	FGSG_05519	conserved hypothetical protein (9115 nt)
fg05535_s_at	-1	1	0	-1	0	1	0	0	Fusarium_Broad_calls	FGSG_05535	FGSG_05535	conserved hypothetical protein (2248 nt)
fg05538_s_at	-1	1	-1	-1	0	1	0	1	Fusarium_Broad_calls	FGSG_05538	FGSG_05538	pre-mRNA-splicing factor CWC21 (1059 nt)
fg05543_s_at	-1	1	-1	0	0	1	-1	-1	Fusarium_Broad_calls	FGSG_05543	FGSG_05543	conserved hypothetical protein (829 nt)
fg05564_s_at	-1	1	0	-1	0	1	-1	-1	Fusarium_Broad_calls	FGSG_05564	FGSG_05564	conserved hypothetical protein (643 nt)
fg05582_s_at	-1	1	-1	-1	0	1	0	-1	Fusarium_Broad_calls	FGSG_05582	FGSG_05582	conserved hypothetical protein (1968 nt)
fg05610_s_at	-1	1	0	-1	0	1	-1	-1	Fusarium_Broad_calls	FGSG_05610	FGSG_05610	succinate dehydrogenase iron-sulfur protein, mitochondrial precursor (1332 nt)
fg05616_s_at	-1	1	-1	0	0	1	0	0	Fusarium_Broad_calls	FGSG_05616	FGSG_05616	hypothetical protein similar to Fmp32p (829 nt)
fg05629_s_at	-1	1	-1	1	0	1	0	0	Fusarium_Broad_calls	FGSG_05629	FGSG_05629	conserved hypothetical protein (922 nt)
fg05637_s_at	-1	1	0	0	0	0	0	0	Fusarium_Broad_calls	FGSG_05637	FGSG_05637	hypothetical protein (2156 nt)
fg05674_s_at	-1	1	0	0	0	0	1	0	Fusarium_Broad_calls	FGSG_05674	FGSG_05674	predicted protein (539 nt)
fg05717_at	-1	1	-1	0	0	1	-1	0	Fusarium_Broad_calls	FGSG_05717	FGSG_05717	conserved hypothetical protein (1332 nt)
fgd233-360_s_at	-1	1	-1	0	0	1	-1	0	Fusarium_MIPS_Draft_fgd	FGSG_05717	FGSG_05717	conserved hypothetical protein (1332 nt)
fg05730_at	-1	1	1	-1	0	1	1	0	Fusarium_Broad_calls	FGSG_05730	FGSG_05730	predicted protein (1332 nt)
fg05734_s_at	-1	1	0	-1	0	1	1	1	Fusarium_Broad_calls	FGSG_05734	FGSG_05734	serine/threonine-protein kinase 24 (2183 nt)
fg05737_s_at	-1	1	0	0	0	0	0	0	Fusarium_Broad_calls	FGSG_05737	FGSG_05737	hypothetical protein similar to mRNA binding post-transcriptional regulator (1753 nt)
fg05745_s_at	-1	1	0	0	0	0	-1	-1	Fusarium_Broad_calls	FGSG_05745	FGSG_05745	hypothetical protein (1077 nt)
fg05766_at	-1	1	-1	-1	0	1	0	0	Fusarium_Broad_calls	FGSG_05766	FGSG_05766	conserved hypothetical protein (1378 nt)
fg05766_s_at	-1	1	-1	0	0	1	0	0	Fusarium_Broad_calls	FGSG_05766	FGSG_05766	conserved hypothetical protein (1378 nt)
fg05767_at	-1	1	0	0	0	0	-1	-1	Fusarium_Broad_calls	FGSG_15025	FGSG_15025	#N/A
fg05767_s_at	-1	1	-1	0	0	1	-1	-1	Fusarium_Broad_calls	FGSG_15025	FGSG_15025	#N/A
fg05776_s_at	-1	1	0	0	0	0	0	1	Fusarium_Broad_calls	FGSG_05776	FGSG_05776	predicted protein (1275 nt)
fgd233-1580_s_at	-1	1	1	-1	0	1	-1	-1	Fusarium_MIPS_Draft_fgd	FGSG_05820	FGSG_05820	conserved hypothetical protein (1858 nt)
fg05834_at	-1	1	0	0	0	0	-1	-1	Fusarium_Broad_calls	FGSG_05834	FGSG_05834	conserved hypothetical protein (1355 nt)
fg05834_s_at	-1	1	0	0	0	0	-1	-1	Fusarium_Broad_calls	FGSG_05834	FGSG_05834	conserved hypothetical protein (1355 nt)
fg05847_s_at	-1	1	0	-1	0	1	-1	1	Fusarium_Broad_calls	FGSG_05847	FGSG_05847	hypothetical protein similar to chitin binding protein (1472 nt)
fg05852_at	-1	1	0	-1	0	1	-1	-1	Fusarium_Broad_calls	FGSG_05852	FGSG_05852	conserved hypothetical protein (918 nt)
fgd234-120_s_at	-1	1	0	0	0	0	-1	-1	Fusarium_MIPS_Draft_fgd	FGSG_05852	FGSG_05852	conserved hypothetical protein (918 nt)
fg05854_s_at	-1	1	0	1	0	1	-1	-1	Fusarium_Broad_calls	FGSG_05854	FGSG_05854	conserved hypothetical protein (2612 nt)
fg05858_s_at	-1	1	-1	0	0	1	0	0	Fusarium_Broad_calls	FGSG_05858	FGSG_05858	ATP-dependent RNA helicase FAL1 (1303 nt)
fg05863_s_at	-1	1	-1	-1	0	1	0	0	Fusarium_Broad_calls	FGSG_05863	FGSG_05863	mitochondrial import protein 1 (746 nt)
fgd235-100_s_at	-1	1	-1	-1	0	1	0	0	Fusarium_MIPS_Draft_fgd	FGSG_05891	FGSG_05891	hypothetical protein similar to inositol polyphosphate phosphatase (3652 nt)
fg05893_s_at	-1	1	0	0	0	0	-1	0	Fusarium_Broad_calls	FGSG_05893	FGSG_05893	predicted protein (604 nt)
fg05907_s_at	-1	1	0	0	0	0	-1	-1	Fusarium_Broad_calls	FGSG_05907	FGSG_05907	hypothetical protein (693 nt)
fg05922_s_at	-1	1	-1	-1	0	1	-1	0	Fusarium_Broad_calls	FGSG_05922	FGSG_05922	hypothetical protein (838 nt)
fgd237-300_s_at	-1	1	-1	0	0	1	0	0	Fusarium_MIPS_Draft_fgd	FGSG_05923	FGSG_05923	conserved hypothetical protein (1449 nt)
fgd237-500_s_at	-1	1	-1	-1	0	1	-1	-1	Fusarium_MIPS_Draft_fgd	FGSG_05943	FGSG_05943	conserved hypothetical protein (673 nt)
fg05969_s_at	-1	1	0	0	0	0	0	0	Fusarium_Broad_calls	FGSG_05969	FGSG_05969	hypothetical protein similar to chitinase 3 (1041 nt)
fgd237-960_s_at	-1	1	0	-1	0	1	0	0	Fusarium_MIPS_Draft_fgd	FGSG_05982	FGSG_05982	conserved hypothetical protein (1045 nt)
Fg06-07d06-R_at	-1	1	-1	-1	0	1	-1	-1	Fusarium_ESTs	not expected to be found	not expected to be found	#N/A
fg06003_s_at	-1	1	0	0	0	0	0	-1	Fusarium_Broad_calls	FGSG_06003	FGSG_06003	conserved hypothetical protein (2481 nt)
fg06006_s_at	-1	1	0	-1	0	1	0	0	Fusarium_Broad_calls	FGSG_06006	FGSG_06006	hypothetical protein similar to mitochondrial iron uptake protein (675 nt)
fg06013_s_at	-1	1	0	0	0	0	0	1	Fusarium_Broad_calls	FGSG_06013	FGSG_06013	conserved hypothetical protein (1377 nt)
fg06014_s_at	-1	1	-1	-1	0	1	0	1	Fusarium_Broad_calls	FGSG_06014	FGSG_06014	conserved hypothetical protein (2042 nt)
fg06035_s_at	-1	1	0	-1	0	1	0	0	Fusarium_Broad_calls	FGSG_06035	FGSG_06035	cell division control protein 10 (1863 nt)
fg06048_s_at	-1	1	0	1	0	1	0	-1	Fusarium_Broad_calls	FGSG_06048	FGSG_06048	conserved hypothetical protein (1839 nt)
fg06065_at	-1	1	0	1	0	1	-1	-1	Fusarium_Broad_calls	FGSG_12863	FGSG_12863	DNA polymerase epsilon (6881 nt)
fgd241-90_s_at	-1	1	0	1	0	1	-1	-1	Fusarium_MIPS_Draft_fgd	FGSG_12863	FGSG_12863	DNA polymerase epsilon (6881 nt)
fgd241-140_s_at	-1	1	0	-1	0	1	0	0	Fusarium_MIPS_Draft_fgd	FGSG_06069	FGSG_06069	hypothetical protein similar to calcofluor white hypersensitive protein precursor (3657 nt)
fg06079_at	-1	1	0	0	0	0	0	0	Fusarium_Broad_calls	FGSG_06079	FGSG_06079	predicted protein (1059 nt)
fg06088_s_at	-1	1	-1	-1	0	1	-1	-1	Fusarium_Broad_calls	FGSG_06088	FGSG_06088	conserved hypothetical protein (811 nt)
fg06097_at	-1	1	0	0	0	0	-1	-1	Fusarium_Broad_calls	FGSG_06097	FGSG_06097	conserved hypothetical protein (6460 nt)
fg06099_at	-1	1	-1	0	0	1	0	0	Fusarium_Broad_calls	FGSG_06099	FGSG_06099	hypothetical protein (938 nt)
fgd242-260_at	-1	1	-1	0	0	1	0	0	Fusarium_MIPS_Draft_fgd	FGSG_06099	FGSG_06099	hypothetical protein (938 nt)
fgd242-260_s_at	-1	1	0	1	0	1	-1	0	Fusarium_MIPS_Draft_fgd	FGSG_06099	FGSG_06099	hypothetical protein (938 nt)
fg06105_s_at	-1	1	0	-1	0	1	0	-1	Fusarium_Broad_calls	FGSG_06105	FGSG_06105	conserved hypothetical protein (1693 nt)
fg06108_s_at	-1	1	1	0	0	1	0	-1	Fusarium_Broad_calls	FGSG_06108	FGSG_06108	conserved hypothetical protein (2043 nt)
fgd242-380_s_at	-1	1	0	0	0	0	0	0	Fusarium_MIPS_Draft_fgd	FGSG_06110	FGSG_06110	endoglucanase-4 precursor (1137 nt)
fg06116_at	-1	1	0	0	0	0	-1	-1	Fusarium_Broad_calls	FGSG_06116	FGSG_06116	pre-mRNA splicing factor prp45 (1821 nt)
fgd242-440_s_at	-1	1	-1	-1	0	1	0	1	Fusarium_MIPS_Draft_fgd	FGSG_06116	FGSG_06116	pre-mRNA splicing factor prp45 (1821 nt)
fg06122_at	-1	1	-1	0	0	1	1	1	Fusarium_Broad_calls	FGSG_06122	FGSG_06122	conserved hypothetical protein (1783 nt)
fg06137_s_at	-1	1	0	0	0	0	0	0	Fusarium_Broad_calls	FGSG_06137	FGSG_06137	conserved hypothetical protein (1958 nt)
fg06141_at	-1	1	0	0	0	0	1	0	Fusarium_Broad_calls	FGSG_06141	FGSG_06141	conserved hypothetical protein (5153 nt)
fg06142_s_at	-1	1	0	0	0	0	-1	0	Fusarium_Broad_calls	FGSG_06142	FGSG_06142	conserved hypothetical protein (1725 nt)
fg06145_s_at	-1	1	-1	1	0	1	0	0	Fusarium_Broad_calls	FGSG_06145	FGSG_06145	conserved hypothetical protein (1698 nt)
fg06148_s_at	-1	1	0	0	0	0	1	1	Fusarium_Broad_calls	FGSG_06148	FGSG_06148	predicted protein (607 nt)
fg06151_s_at	-1	1	-1	0	0	1	0	0	Fusarium_Broad_calls	FGSG_06151	FGSG_06151	conserved hypothetical protein (1659 nt)
fg06155_at	-1	1	1	1	0	1	0	1	Fusarium_Broad_calls	FGSG_06155	FGSG_06155	hypothetical protein (897 nt)
fg06173_s_at	-1	1	1	0	0	1	0	0	Fusarium_Broad_calls	FGSG_12883	FGSG_12883	conserved hypothetical protein (2077 nt)
fg06183_s_at	-1	1	-1	0	0	1	0	-1	Fusarium_Broad_calls	FGSG_06183	FGSG_06183	ATP-dependent protease La (3431 nt)
fg06207_s_at	-1	1	0	0	0	0	0	-1	Fusarium_Broad_calls	FGSG_06207	FGSG_06207	conserved hypothetical protein (1007 nt)
fg06259_s_at	-1	1	0	0	0	0	0	1	Fusarium_Broad_calls	FGSG_06259	FGSG_06259	predicted protein (1197 nt)
fg06266_s_at	-1	1	-1	0	0	1	0	0	Fusarium_Broad_calls	FGSG_06266	FGSG_06266	hypothetical protein similar to cyclophilin (490 nt)
fg06267_s_at	-1	1	0	-1	0	1	-1	-1	Fusarium_Broad_calls	FGSG_06267	FGSG_06267	hypothetical protein (1027 nt)
fg06273_at	-1	1	0	0	0	0	0	0	Fusarium_Broad_calls	FGSG_06273	FGSG_06273	conserved hypothetical protein (890 nt)
fgd250-180_s_at	-1	1	-1	-1	0	1	-1	-1	Fusarium_MIPS_Draft_fgd	FGSG_06273	FGSG_06273	conserved hypothetical protein (890 nt)
fg06280_s_at	-1	1	-1	-1	0	1	0	0	Fusarium_Broad_calls	FGSG_06280	FGSG_06280	conserved hypothetical protein (2788 nt)
fgd254-260_at	-1	1	-1	-1	0	1	0	0	Fusarium_MIPS_Draft_fgd	FGSG_06325	FGSG_06325	conserved hypothetical protein (2550 nt)
fgd254-260_s_at	-1	1	-1	-1	0	1	0	0	Fusarium_MIPS_Draft_fgd	FGSG_06325	FGSG_06325	conserved hypothetical protein (2550 nt)
fgd254-270_s_at	-1	1	0	-1	0	1	0	0	Fusarium_MIPS_Draft_fgd	FGSG_06326	FGSG_06326	conserved hypothetical protein (5552 nt)
fg06346_at	-1	1	0	-1	0	1	0	1	Fusarium_Broad_calls	FGSG_06346	FGSG_06346	vacuolar protein sorting-associated protein 74 (1252 nt)
fg06346_s_at	-1	1	0	0	0	0	0	1	Fusarium_Broad_calls	FGSG_06346	FGSG_06346	vacuolar protein sorting-associated protein 74 (1252 nt)
fg06350_s_at	-1	1	0	1	0	1	1	0	Fusarium_Broad_calls	FGSG_06350	FGSG_06350	hypothetical protein similar to VHS domain protein (2419 nt)
fg06351_s_at	-1	1	0	0	0	0	1	1	Fusarium_Broad_calls	FGSG_06351	FGSG_06351	conserved hypothetical protein (2055 nt)
fg06357_at	-1	1	0	0	0	0	0	0	Fusarium_Broad_calls	FGSG_06357	FGSG_06357	predicted protein (651 nt)
fgd257-40_s_at	-1	1	0	-1	0	1	-1	-1	Fusarium_MIPS_Draft_fgd	FGSG_06383	FGSG_06383	hypothetical protein (785 nt)
fg06384_s_at	-1	1	-1	-1	0	1	1	0	Fusarium_Broad_calls	FGSG_06384	FGSG_06384	hypothetical protein similar to protein transport protein Sec24 (3355 nt)
fg06388_s_at	-1	1	0	-1	0	1	0	0	Fusarium_Broad_calls	FGSG_06388	FGSG_06388	hypothetical protein similar to chromatin remodeling complex subunit Arp5 (2412 nt)
fg06394_at	-1	1	-1	-1	0	1	1	0	Fusarium_Broad_calls	FGSG_06394	FGSG_06394	hypothetical protein (1365 nt)
fg06401_s_at	-1	1	0	0	0	0	0	-1	Fusarium_Broad_calls	FGSG_06401	FGSG_06401	hypothetical protein similar to catalytic LigB subunit of aromatic ring-opening dioxygenase (939 nt)
fgd257-350_s_at	-1	1	0	0	0	0	0	0	Fusarium_MIPS_Draft_fgd	FGSG_06412	FGSG_06412	predicted protein (598 nt)
fg06413_s_at	-1	1	0	0	0	0	-1	0	Fusarium_Broad_calls	FGSG_06413	FGSG_06413	conserved hypothetical protein (420 nt)
fg06418_at	-1	1	0	-1	0	1	0	0	Fusarium_Broad_calls	FGSG_06418	FGSG_06418	conserved hypothetical protein (2242 nt)
fgd257-480_s_at	-1	1	0	0	0	0	-1	0	Fusarium_MIPS_Draft_fgd	FGSG_06422	FGSG_06422	conserved hypothetical protein (2619 nt)
fgd259-50_at	-1	1	0	0	0	0	0	0	Fusarium_MIPS_Draft_fgd	FGSG_06431	FGSG_06431	predicted protein (1196 nt)
fg06437_at	-1	1	0	0	0	0	0	-1	Fusarium_Broad_calls	FGSG_06437	FGSG_06437	lipase 2 (1764 nt)
fg06483_s_at	-1	1	0	-1	0	1	0	0	Fusarium_Broad_calls	FGSG_06483	FGSG_06483	hypothetical protein (850 nt)
fg06493_s_at	-1	1	1	0	0	1	1	0	Fusarium_Broad_calls	FGSG_06493	FGSG_06493	conserved hypothetical protein (3879 nt)
fg06503_at	-1	1	0	0	0	0	0	0	Fusarium_Broad_calls	FGSG_06503	FGSG_06503	conserved hypothetical protein (2655 nt)
fgd259-1000_s_at	-1	1	1	1	0	1	0	-1	Fusarium_MIPS_Draft_fgd	FGSG_06503	FGSG_06503	conserved hypothetical protein (2655 nt)
fg06523_s_at	-1	1	1	0	0	1	-1	-1	Fusarium_Broad_calls	FGSG_06523	FGSG_06523	conserved hypothetical protein (513 nt)
fg12078_s_at	-1	1	1	1	0	1	0	-1	Fusarium_MIPS_Manual_fg12	FGSG_12935	FGSG_12935	hypothetical protein (1575 nt)
fg06535_s_at	-1	1	1	1	0	1	-1	-1	Fusarium_Broad_calls	FGSG_06535	FGSG_06535	conserved hypothetical protein (2262 nt)
fgd259-1560_at	-1	1	1	1	0	1	0	0	Fusarium_MIPS_Draft_fgd	FGSG_06552	FGSG_06552	predicted protein (1448 nt)
fg06579_at	-1	1	0	0	0	0	-1	-1	Fusarium_Broad_calls	FGSG_06579	FGSG_06579	hypothetical protein similar to arsenical-resistance protein (1219 nt)
fg06581_s_at	-1	1	0	0	0	0	1	0	Fusarium_Broad_calls	FGSG_06581	FGSG_06581	conserved hypothetical protein (1832 nt)
fg06592_s_at	-1	1	0	0	0	0	-1	-1	Fusarium_Broad_calls	FGSG_06592	FGSG_06592	conserved hypothetical protein (1379 nt)
fg06596_s_at	-1	1	-1	0	0	1	0	-1	Fusarium_Broad_calls	FGSG_06596	FGSG_06596	hypothetical protein similar to catalase (2084 nt)
fgd261-70_at	-1	1	-1	0	0	1	-1	-1	Fusarium_MIPS_Draft_fgd	FGSG_06614	FGSG_06614	conserved hypothetical protein (1097 nt)
fgd261-70_s_at	-1	1	-1	0	0	1	-1	-1	Fusarium_MIPS_Draft_fgd	FGSG_06614	FGSG_06614	conserved hypothetical protein (1097 nt)
fg06646_s_at	-1	1	0	-1	0	1	0	0	Fusarium_Broad_calls	FGSG_06646	FGSG_06646	GTP-binding protein SAR1 (1251 nt)
fg12312_s_at	-1	1	0	0	0	0	-1	-1	Fusarium_MIPS_Manual_fg12	FGSG_12955	FGSG_12955	ATP synthase delta chain, mitochondrial precursor (1057 nt)
fgd266-330_s_at	-1	1	0	0	0	0	-1	0	Fusarium_MIPS_Draft_fgd	FGSG_06663	FGSG_06663	conserved hypothetical protein (1667 nt)
fg06664_s_at	-1	1	0	0	0	0	-1	-1	Fusarium_Broad_calls	FGSG_06664	FGSG_06664	conserved hypothetical protein (2481 nt)
fg06667_at	-1	1	0	0	0	0	-1	-1	Fusarium_Broad_calls	FGSG_12961	FGSG_12961	conserved hypothetical protein (510 nt)
fg06683_at	-1	1	-1	0	0	1	0	0	Fusarium_Broad_calls	FGSG_06683	FGSG_06683	DNA-directed RNA polymerases I (619 nt)
fg06683_s_at	-1	1	0	0	0	0	0	0	Fusarium_Broad_calls	FGSG_06683	FGSG_06683	DNA-directed RNA polymerases I (619 nt)
fg06688_s_at	-1	1	0	0	0	0	-1	-1	Fusarium_Broad_calls	FGSG_06688	FGSG_06688	hypothetical protein similar to diacylglycerol O-acyltransferase DGAT (2158 nt)
fg06706_s_at	-1	1	0	0	0	0	1	0	Fusarium_Broad_calls	FGSG_06706	FGSG_06706	hypothetical protein similar to NTF2 and RRM domain protein (2788 nt)
fg06714_s_at	-1	1	1	1	0	1	-1	0	Fusarium_Broad_calls	FGSG_12970	FGSG_12970	pH-response transcription factor pacC/RIM101 (2600 nt)
fg06717_at	-1	1	-1	0	0	1	-1	-1	Fusarium_Broad_calls	FGSG_06717	FGSG_06717	conserved hypothetical protein (1215 nt)
fg06718_s_at	-1	1	-1	0	0	1	0	-1	Fusarium_Broad_calls	FGSG_06718	FGSG_06718	hypothetical protein similar to 4-nitrophenylphosphatase (1072 nt)
fg06726_s_at	-1	1	0	-1	0	1	0	0	Fusarium_Broad_calls	FGSG_06726	FGSG_06726	hypothetical protein (639 nt)
fgd272-20_s_at	-1	1	0	0	0	0	-1	0	Fusarium_MIPS_Draft_fgd	FGSG_06735	FGSG_06735	conserved hypothetical protein (1575 nt)
fg06743_at	-1	1	-1	-1	0	1	0	0	Fusarium_Broad_calls	FGSG_06743	FGSG_06743	hypothetical protein similar to phospholipid-transporting ATPase (4200 nt)
fg06743_s_at	-1	1	0	-1	0	1	0	0	Fusarium_Broad_calls	FGSG_06743	FGSG_06743	hypothetical protein similar to phospholipid-transporting ATPase (4200 nt)
fg06746_s_at	-1	1	-1	0	0	1	0	0	Fusarium_Broad_calls	FGSG_06746	FGSG_06746	pre-mRNA-splicing factor ini1 (760 nt)
fgd275-20_s_at	-1	1	0	0	0	0	-1	-1	Fusarium_MIPS_Draft_fgd	FGSG_06755	FGSG_06755	conserved hypothetical protein (1345 nt)
fgd275-30_s_at	-1	1	-1	0	0	1	0	0	Fusarium_MIPS_Draft_fgd	FGSG_06756	FGSG_06756	conserved hypothetical protein (2204 nt)
fg06771_s_at	-1	1	0	0	0	0	0	1	Fusarium_Broad_calls	FGSG_06771	FGSG_06771	multidrug resistance protein 1 (4157 nt)
fg06774_s_at	-1	1	-1	-1	0	1	0	0	Fusarium_Broad_calls	FGSG_06774	FGSG_06774	conserved hypothetical protein (1532 nt)
fg06795_s_at	-1	1	-1	-1	0	1	0	-1	Fusarium_Broad_calls	FGSG_06795	FGSG_06795	conserved hypothetical protein (986 nt)
fg06808_at	-1	1	1	1	0	1	0	0	Fusarium_Broad_calls	FGSG_12991	FGSG_12991	hypothetical protein (1617 nt)
fg06839_s_at	-1	1	0	0	0	0	1	1	Fusarium_Broad_calls	FGSG_12995	FGSG_12995	conserved hypothetical protein (4339 nt)
fg06846_s_at	-1	1	-1	-1	0	1	-1	0	Fusarium_Broad_calls	FGSG_06846	FGSG_06846	hypothetical protein (878 nt)
fg06851_s_at	-1	1	-1	0	0	1	-1	-1	Fusarium_Broad_calls	FGSG_06851	FGSG_06851	conserved hypothetical protein (1539 nt)
fg06861_s_at	-1	1	-1	-1	0	1	1	0	Fusarium_Broad_calls	FGSG_06861	FGSG_06861	hypothetical protein similar to oxysterol binding protein (2966 nt)
fgd279-60_s_at	-1	1	0	-1	0	1	0	1	Fusarium_MIPS_Draft_fgd	not found	not found	#N/A
fg06868_at	-1	1	-1	-1	0	1	0	0	Fusarium_Broad_calls	FGSG_06868	FGSG_06868	conserved hypothetical protein (1379 nt)
fgd280-70_s_at	-1	1	-1	-1	0	1	-1	0	Fusarium_MIPS_Draft_fgd	FGSG_06868	FGSG_06868	conserved hypothetical protein (1379 nt)
fg06908_at	-1	1	-1	-1	0	1	0	-1	Fusarium_Broad_calls	FGSG_06908	FGSG_06908	conserved hypothetical protein (911 nt)
fg06920_s_at	-1	1	-1	-1	0	1	0	0	Fusarium_Broad_calls	FGSG_06920	FGSG_06920	ADP-ribosylation factor (1016 nt)
fg06927_s_at	-1	1	-1	-1	0	1	0	0	Fusarium_Broad_calls	FGSG_06927	FGSG_06927	eukaryotic peptide chain release factor subunit 1 (2224 nt)
fg06929_s_at	-1	1	-1	-1	0	1	0	0	Fusarium_Broad_calls	FGSG_06929	FGSG_06929	conserved hypothetical protein (587 nt)
fg06932_s_at	-1	1	0	-1	0	1	0	-1	Fusarium_Broad_calls	FGSG_06932	FGSG_06932	conserved hypothetical protein (3661 nt)
fg06939_s_at	-1	1	0	0	0	0	0	0	Fusarium_Broad_calls	FGSG_06939	FGSG_06939	serine/threonine-protein kinase hal4 (2706 nt)
fg06941_at	-1	1	0	-1	0	1	0	0	Fusarium_Broad_calls	FGSG_06941	FGSG_06941	hypothetical protein similar to TRAPP complex subunit Bet5 (554 nt)
fg06941_s_at	-1	1	-1	-1	0	1	0	0	Fusarium_Broad_calls	FGSG_06941	FGSG_06941	hypothetical protein similar to TRAPP complex subunit Bet5 (554 nt)
fg06943_s_at	-1	1	-1	0	0	1	0	0	Fusarium_Broad_calls	FGSG_06943	FGSG_06943	conserved hypothetical protein (1432 nt)
fg06945_s_at	-1	1	0	0	0	0	0	0	Fusarium_Broad_calls	FGSG_06945	FGSG_06945	hypothetical protein similar to pan1 protein (4622 nt)
fg06955_s_at	-1	1	0	-1	0	1	0	0	Fusarium_Broad_calls	FGSG_06955	FGSG_06955	hypothetical protein similar to curved DNA-binding protein (1954 nt)
fg06960_s_at	-1	1	-1	0	0	1	0	0	Fusarium_Broad_calls	FGSG_06960	FGSG_06960	conserved hypothetical protein (840 nt)
fg06961_s_at	-1	1	0	-1	0	1	-1	-1	Fusarium_Broad_calls	FGSG_06961	FGSG_06961	glutamate 5-kinase (1838 nt)
fg07018_at	-1	1	-1	0	0	1	0	0	Fusarium_Broad_calls	FGSG_07018	FGSG_07018	small nuclear ribonucleoprotein Sm D2 (718 nt)
fg07034_s_at	-1	1	-1	0	0	1	-1	-1	Fusarium_Broad_calls	FGSG_07034	FGSG_07034	conserved hypothetical protein (816 nt)
fgd293-210_s_at	-1	1	-1	-1	0	1	0	0	Fusarium_MIPS_Draft_fgd	FGSG_07044	FGSG_07044	hypothetical protein similar to RING-5 (3319 nt)
fg07049_s_at	-1	1	-1	-1	0	1	0	0	Fusarium_Broad_calls	FGSG_07049	FGSG_07049	hypothetical protein similar to splicing factor u2af large subunit (2047 nt)
fg07052_s_at	-1	1	0	0	0	0	1	-1	Fusarium_Broad_calls	FGSG_07052	FGSG_07052	predicted protein (532 nt)
fgd294-50_s_at	-1	1	0	-1	0	1	0	0	Fusarium_MIPS_Draft_fgd	FGSG_07054	FGSG_07054	ARP2/3 complex 34 kDa subunit (1456 nt)
fg07059_s_at	-1	1	0	-1	0	1	0	0	Fusarium_Broad_calls	FGSG_07059	FGSG_07059	conserved hypothetical protein (811 nt)
fg07069_s_at	-1	1	0	0	0	0	-1	-1	Fusarium_Broad_calls	FGSG_07069	FGSG_07069	conserved hypothetical protein (1170 nt)
fgd296-40_s_at	-1	1	0	0	0	0	0	0	Fusarium_MIPS_Draft_fgd	FGSG_07070	FGSG_07070	conserved hypothetical protein (3024 nt)
fg07077_s_at	-1	1	-1	-1	0	1	0	-1	Fusarium_Broad_calls	FGSG_07077	FGSG_07077	hypothetical protein similar to BEM46 protein (1038 nt)
fg07078_at	-1	1	0	1	0	1	0	0	Fusarium_Broad_calls	FGSG_07078	FGSG_07078	hypothetical protein similar to RING-1 (1731 nt)
fgd298-10_s_at	-1	1	-1	-1	0	1	0	1	Fusarium_MIPS_Draft_fgd	FGSG_07078	FGSG_07078	hypothetical protein similar to RING-1 (1731 nt)
fg07095_at	-1	1	0	0	0	0	-1	-1	Fusarium_Broad_calls	FGSG_13057	FGSG_13057	hypothetical protein (525 nt)
fgd298-200_s_at	-1	1	-1	-1	0	1	-1	0	Fusarium_MIPS_Draft_fgd	FGSG_13058	FGSG_13058	conserved hypothetical protein (992 nt)
fg07098_s_at	-1	1	0	0	0	0	1	1	Fusarium_Broad_calls	FGSG_07098	FGSG_07098	conserved hypothetical protein (2940 nt)
fg07115_s_at	-1	1	-1	-1	0	1	1	1	Fusarium_Broad_calls	FGSG_07115	FGSG_07115	hypothetical protein similar to condensin complex component cnd2 (3002 nt)
fg07129_at	-1	1	1	0	0	1	-1	-1	Fusarium_Broad_calls	FGSG_07129	FGSG_07129	hypothetical protein similar to cystinosin (1050 nt)
fgd300-190_s_at	-1	1	1	-1	0	1	-1	-1	Fusarium_MIPS_Draft_fgd	FGSG_07129	FGSG_07129	hypothetical protein similar to cystinosin (1050 nt)
fg07133_s_at	-1	1	1	1	0	1	1	0	Fusarium_Broad_calls	FGSG_07133	FGSG_07133	conserved hypothetical protein (1982 nt)
fg07135_s_at	-1	1	0	-1	0	1	0	-1	Fusarium_Broad_calls	FGSG_07135	FGSG_07135	conserved hypothetical protein (903 nt)
fg07144_s_at	-1	1	1	1	0	1	1	1	Fusarium_Broad_calls	FGSG_07144	FGSG_07144	hypothetical protein (1054 nt)
fg07147_at	-1	1	0	0	0	0	1	1	Fusarium_Broad_calls	FGSG_13070	FGSG_13070	conserved hypothetical protein (96 nt)
fg07152_s_at	-1	1	-1	-1	0	1	-1	-1	Fusarium_Broad_calls	FGSG_07152	FGSG_07152	hypothetical protein (594 nt)
fgd301-300_s_at	-1	1	0	0	0	0	-1	-1	Fusarium_MIPS_Draft_fgd	FGSG_07176	FGSG_07176	predicted protein (330 nt)
fg07198_s_at	-1	1	0	0	0	0	0	0	Fusarium_Broad_calls	FGSG_07198	FGSG_07198	conserved hypothetical protein (2527 nt)
fg07202_s_at	-1	1	-1	-1	0	1	0	0	Fusarium_Broad_calls	FGSG_07202	FGSG_07202	conserved hypothetical protein (1183 nt)
fg07216_s_at	-1	1	0	0	0	0	-1	0	Fusarium_Broad_calls	FGSG_07216	FGSG_07216	hypothetical protein (828 nt)
fg07224_s_at	-1	1	0	0	0	0	1	1	Fusarium_Broad_calls	FGSG_07224	FGSG_07224	conserved hypothetical protein (920 nt)
fg07233_s_at	-1	1	0	-1	0	1	0	0	Fusarium_Broad_calls	FGSG_07233	FGSG_07233	serine/threonine-protein phosphatase PP1 (1692 nt)
fg07235_s_at	-1	1	0	-1	0	1	0	0	Fusarium_Broad_calls	FGSG_07235	FGSG_07235	conserved hypothetical protein (1593 nt)
fg07251_s_at	-1	1	-1	-1	0	1	0	1	Fusarium_Broad_calls	FGSG_07251	FGSG_07251	cAMP-dependent protein kinase type 3 (2063 nt)
fg07265_s_at	-1	1	0	-1	0	1	0	1	Fusarium_Broad_calls	FGSG_07265	FGSG_07265	conserved hypothetical protein (2101 nt)
fg07269_s_at	-1	1	0	0	0	0	0	0	Fusarium_Broad_calls	FGSG_07269	FGSG_07269	hypothetical protein similar to single-strand binding protein family domain protein (853 nt)
fgd304-40_s_at	-1	1	-1	0	0	1	-1	-1	Fusarium_MIPS_Draft_fgd	FGSG_07273	FGSG_07273	conserved hypothetical protein (1232 nt)
fg07280_s_at	-1	1	-1	-1	0	1	0	0	Fusarium_Broad_calls	FGSG_07280	FGSG_07280	DNA repair helicase RAD25 (2478 nt)
fg07288_s_at	-1	1	0	0	0	0	0	0	Fusarium_Broad_calls	FGSG_07288	FGSG_07288	protein RER1 (1268 nt)
fgd304-300_s_at	-1	1	0	0	0	0	0	0	Fusarium_MIPS_Draft_fgd	FGSG_13113	FGSG_13113	predicted protein (683 nt)
fg07305_s_at	-1	1	-1	-1	0	1	0	0	Fusarium_Broad_calls	FGSG_07305	FGSG_07305	conserved hypothetical protein (1491 nt)
fg07307_at	-1	1	0	0	0	0	-1	-1	Fusarium_Broad_calls	FGSG_07307	FGSG_07307	conserved hypothetical protein (1737 nt)
fg07310_at	-1	1	0	-1	0	1	0	0	Fusarium_Broad_calls	FGSG_07310	FGSG_07310	transcription factor steA (3323 nt)
fgd304-490_s_at	-1	1	0	-1	0	1	0	0	Fusarium_MIPS_Draft_fgd	FGSG_07310	FGSG_07310	transcription factor steA (3323 nt)
fg12215_s_at	-1	1	0	-1	0	1	0	0	Fusarium_MIPS_Manual_fg12	FGSG_13118	FGSG_13118	hypothetical protein similar to actin-binding protein (2465 nt)
fg07312_s_at	-1	1	1	0	0	1	1	1	Fusarium_Broad_calls	FGSG_07312	FGSG_07312	conserved hypothetical protein (4483 nt)
fg07327_s_at	-1	1	0	0	0	0	0	1	Fusarium_Broad_calls	FGSG_07327	FGSG_07327	conserved hypothetical protein (2559 nt)
fg07330_at	-1	1	-1	0	0	1	0	0	Fusarium_Broad_calls	FGSG_07330	FGSG_07330	hypothetical protein similar to 6-phosphofructo-2-kinase (2852 nt)
fg07330_s_at	-1	1	-1	-1	0	1	0	0	Fusarium_Broad_calls	FGSG_07330	FGSG_07330	hypothetical protein similar to 6-phosphofructo-2-kinase (2852 nt)
fg07332_s_at	-1	1	-1	-1	0	1	-1	0	Fusarium_Broad_calls	FGSG_07332	FGSG_07332	conserved hypothetical protein (2595 nt)
fg07364_s_at	-1	1	0	-1	0	1	1	0	Fusarium_Broad_calls	FGSG_07364	FGSG_07364	conserved hypothetical protein (2820 nt)
fgd308-160_s_at	-1	1	1	-1	0	1	-1	-1	Fusarium_MIPS_Draft_fgd	FGSG_07366	FGSG_07366	conserved hypothetical protein (1838 nt)
fg07409_s_at	-1	1	0	0	0	0	-1	0	Fusarium_Broad_calls	FGSG_07409	FGSG_07409	serine/threonine-protein kinase BUR1 (2265 nt)
fg07417_at	-1	1	-1	0	0	1	-1	-1	Fusarium_Broad_calls	FGSG_07417	FGSG_07417	hypothetical protein (487 nt)
fg07431_at	-1	1	0	0	0	0	1	-1	Fusarium_Broad_calls	FGSG_07431	FGSG_07431	conserved hypothetical protein (1098 nt)
fg07435_at	-1	1	0	0	0	0	0	1	Fusarium_Broad_calls	FGSG_07435	FGSG_07435	predicted protein (900 nt)
fgd310-290_s_at	-1	1	0	0	0	0	0	0	Fusarium_MIPS_Draft_fgd	FGSG_07438	FGSG_07438	hypothetical protein similar to ribosomal protein S13 (683 nt)
fg07439_s_at	-1	1	0	-1	0	1	0	0	Fusarium_Broad_calls	FGSG_07439	FGSG_07439	peptidyl-prolyl cis-trans isomerase B precursor (1168 nt)
fg07445_s_at	-1	1	0	0	0	0	0	0	Fusarium_Broad_calls	FGSG_07445	FGSG_07445	conserved hypothetical protein (3925 nt)
fg07455_s_at	-1	1	0	0	0	0	-1	0	Fusarium_Broad_calls	FGSG_07455	FGSG_07455	conserved hypothetical protein (1038 nt)
fg07456_s_at	-1	1	0	0	0	0	0	0	Fusarium_Broad_calls	FGSG_07456	FGSG_07456	hypothetical protein similar to SamB protein (1974 nt)
fg07462_s_at	-1	1	0	0	0	0	-1	-1	Fusarium_Broad_calls	FGSG_07462	FGSG_07462	conserved hypothetical protein (1502 nt)
fgd310-600_s_at	-1	1	0	0	0	0	1	0	Fusarium_MIPS_Draft_fgd	FGSG_07464	FGSG_07464	conserved hypothetical protein (1475 nt)
fg07472_at	-1	1	0	1	0	1	0	0	Fusarium_Broad_calls	FGSG_07472	FGSG_07472	conserved hypothetical protein (1720 nt)
fg07474_s_at	-1	1	-1	0	0	1	0	0	Fusarium_Broad_calls	FGSG_07474	FGSG_07474	conserved hypothetical protein (2448 nt)
fg07478_s_at	-1	1	0	0	0	0	-1	-1	Fusarium_Broad_calls	FGSG_07478	FGSG_07478	hypothetical protein (1299 nt)
fg07499_s_at	-1	1	0	-1	0	1	0	0	Fusarium_Broad_calls	FGSG_07499	FGSG_07499	26S proteasome regulatory subunit rpn2 (3582 nt)
fg07503_at	-1	1	0	1	0	1	0	0	Fusarium_Broad_calls	FGSG_07503	FGSG_07503	hypothetical protein similar to polysaccharide deacetylase family protein (1139 nt)
fg07511_s_at	-1	1	0	1	0	1	-1	-1	Fusarium_Broad_calls	FGSG_07511	FGSG_07511	predicted protein (777 nt)
fg07521_s_at	-1	1	0	1	0	1	-1	-1	Fusarium_Broad_calls	FGSG_07521	FGSG_07521	conserved hypothetical protein (819 nt)
fgd313-310_s_at	-1	1	0	1	0	1	0	-1	Fusarium_MIPS_Draft_fgd	FGSG_07522	FGSG_07522	predicted protein (2325 nt)
fgd313-340_s_at	-1	1	0	0	0	0	0	0	Fusarium_MIPS_Draft_fgd	FGSG_07525	FGSG_07525	conserved hypothetical protein (1931 nt)
fg07527_at	-1	1	0	-1	0	1	0	0	Fusarium_Broad_calls	FGSG_07527	FGSG_07527	conserved hypothetical protein (434 nt)
fg07527_s_at	-1	1	0	-1	0	1	0	0	Fusarium_Broad_calls	FGSG_07527	FGSG_07527	conserved hypothetical protein (434 nt)
fg07564_s_at	-1	1	-1	0	0	1	-1	-1	Fusarium_Broad_calls	FGSG_07564	FGSG_07564	hypothetical protein similar to multidrug resistant protein (2074 nt)
fg07566_s_at	-1	1	1	1	0	1	-1	1	Fusarium_Broad_calls	FGSG_07566	FGSG_07566	conserved hypothetical protein (1643 nt)
fg07579_s_at	-1	1	1	1	0	1	1	1	Fusarium_Broad_calls	FGSG_07579	FGSG_07579	predicted protein (702 nt)
fgd315-270_s_at	-1	1	0	0	0	0	-1	-1	Fusarium_MIPS_Draft_fgd	FGSG_07583	FGSG_07583	hypothetical protein similar to transcriptional regulator (741 nt)
fg07588_s_at	-1	1	1	0	0	1	-1	-1	Fusarium_Broad_calls	FGSG_07588	FGSG_07588	hypothetical protein (915 nt)
fg07589_s_at	-1	1	1	1	0	1	-1	-1	Fusarium_Broad_calls	FGSG_07589	FGSG_07589	predicted protein (1654 nt)
fg07597_s_at	-1	1	1	0	0	1	0	-1	Fusarium_Broad_calls	FGSG_07597	FGSG_07597	predicted protein (1119 nt)
fg07608_s_at	-1	1	0	0	0	0	0	-1	Fusarium_Broad_calls	FGSG_07608	FGSG_07608	conserved hypothetical protein (1180 nt)
fg07620_s_at	-1	1	0	0	0	0	-1	-1	Fusarium_Broad_calls	FGSG_07620	FGSG_07620	conserved hypothetical protein (969 nt)
fgd316-530_at	-1	1	0	1	0	1	1	1	Fusarium_MIPS_Draft_fgd	FGSG_07673	FGSG_07673	conserved hypothetical protein (628 nt)
fgd316-530_s_at	-1	1	0	1	0	1	1	1	Fusarium_MIPS_Draft_fgd	FGSG_07673	FGSG_07673	conserved hypothetical protein (628 nt)
fg07681_s_at	-1	1	0	0	0	0	-1	-1	Fusarium_Broad_calls	FGSG_13186	FGSG_13186	predicted protein (1660 nt)
fg07689_s_at	-1	1	1	0	0	1	-1	-1	Fusarium_Broad_calls	FGSG_07689	FGSG_07689	conserved hypothetical protein (3270 nt)
fg07697_at	-1	1	0	-1	0	1	0	-1	Fusarium_Broad_calls	FGSG_13190	FGSG_13190	conserved hypothetical protein (1463 nt)
fgd318-280_s_at	-1	1	1	-1	0	1	-1	-1	Fusarium_MIPS_Draft_fgd	FGSG_13190	FGSG_13190	conserved hypothetical protein (1463 nt)
fg07743_at	-1	1	0	0	0	0	-1	1	Fusarium_Broad_calls	FGSG_07743	FGSG_07743	predicted protein (891 nt)
fg07754_s_at	-1	1	0	0	0	0	1	1	Fusarium_Broad_calls	FGSG_07754	FGSG_07754	conserved hypothetical protein (1523 nt)
fg07776_s_at	-1	1	-1	0	0	1	0	-1	Fusarium_Broad_calls	FGSG_07776	FGSG_07776	conserved hypothetical protein (2177 nt)
fg07777_s_at	-1	1	1	1	0	1	-1	0	Fusarium_Broad_calls	FGSG_07777	FGSG_07777	conserved hypothetical protein (1189 nt)
fg07812_at	-1	1	0	0	0	0	0	1	Fusarium_Broad_calls	FGSG_07812	FGSG_07812	predicted protein (2929 nt)
fg07816_s_at	-1	1	0	-1	0	1	0	0	Fusarium_Broad_calls	FGSG_07816	FGSG_07816	conserved hypothetical protein (2371 nt)
fg07817_s_at	-1	1	1	0	0	1	-1	-1	Fusarium_Broad_calls	FGSG_07817	FGSG_07817	conserved hypothetical protein (1547 nt)
fgd320-720_s_at	-1	1	-1	-1	0	1	0	0	Fusarium_MIPS_Draft_fgd	FGSG_07832	FGSG_07832	conserved hypothetical protein (822 nt)
fgd320-840_s_at	-1	1	0	0	0	0	0	0	Fusarium_MIPS_Draft_fgd	FGSG_07844	FGSG_07844	predicted protein (772 nt)
fg07849_s_at	-1	1	0	0	0	0	1	1	Fusarium_Broad_calls	FGSG_07849	FGSG_07849	conserved hypothetical protein (1942 nt)
fg07865_s_at	-1	1	0	0	0	0	-1	-1	Fusarium_Broad_calls	FGSG_07865	FGSG_07865	hypothetical protein (1264 nt)
fg07867_at	-1	1	0	0	0	0	0	-1	Fusarium_Broad_calls	FGSG_07867	FGSG_07867	conserved hypothetical protein (1510 nt)
fgd320-1140_s_at	-1	1	-1	-1	0	1	0	-1	Fusarium_MIPS_Draft_fgd	FGSG_07867	FGSG_07867	conserved hypothetical protein (1510 nt)
fg07874_s_at	-1	1	-1	-1	0	1	-1	0	Fusarium_Broad_calls	FGSG_07874	FGSG_07874	conserved hypothetical protein (473 nt)
fgd321-30_s_at	-1	1	0	0	0	0	-1	0	Fusarium_MIPS_Draft_fgd	FGSG_07893	FGSG_07893	conserved hypothetical protein (1271 nt)
fg07911_s_at	-1	1	0	-1	0	1	-1	0	Fusarium_Broad_calls	FGSG_07911	FGSG_07911	conserved hypothetical protein (772 nt)
fg07931_at	-1	1	0	1	0	1	-1	0	Fusarium_Broad_calls	FGSG_07931	FGSG_07931	hypothetical protein similar to actin-binding protein fragmin P (1191 nt)
fg07933_s_at	-1	1	-1	0	0	1	-1	-1	Fusarium_Broad_calls	FGSG_07933	FGSG_07933	conserved hypothetical protein (1210 nt)
fg07939_s_at	-1	1	0	-1	0	1	0	0	Fusarium_Broad_calls	FGSG_07939	FGSG_07939	coatomer subunit alpha (3944 nt)
fg07946_s_at	-1	1	0	1	0	1	0	-1	Fusarium_Broad_calls	FGSG_07946	FGSG_07946	1,3-beta-glucan synthase component GLS2 (6792 nt)
fg07963_s_at	-1	1	-1	0	0	1	0	0	Fusarium_Broad_calls	FGSG_07963	FGSG_07963	conserved hypothetical protein (1324 nt)
fg07966_s_at	-1	1	-1	-1	0	1	-1	0	Fusarium_Broad_calls	FGSG_07966	FGSG_07966	hypothetical protein similar to transmembrane protein UsgS (1307 nt)
fg07994_s_at	-1	1	0	1	0	1	1	1	Fusarium_Broad_calls	FGSG_13461	FGSG_13461	conserved hypothetical protein (1019 nt)
fg07999_s_at	-1	1	0	-1	0	1	-1	-1	Fusarium_Broad_calls	FGSG_07999	FGSG_07999	conserved hypothetical protein (812 nt)
fgd299-10_s_at	-1	1	0	-1	0	1	0	0	Fusarium_MIPS_Draft_fgd	FGSG_13060	FGSG_13060	hypothetical protein similar to WW domain protein (3473 nt)
Fg08-08b08-A_at	-1	1	-1	0	0	1	0	1	Fusarium_ESTs	not expected to be found	not expected to be found	#N/A
fgd281-10_s_at	-1	1	0	0	0	0	0	1	Fusarium_MIPS_Draft_fgd	FGSG_13014	FGSG_13014	hypothetical protein similar to alpha-1,6-mannosyltransferase subunit Mnn10 (2188 nt)
Fg08-08e11-A_at	-1	1	1	1	0	1	-1	1	Fusarium_ESTs	not expected to be found	not expected to be found	#N/A
Fg08-10f05-R_at	-1	1	0	0	0	0	1	1	Fusarium_ESTs	not expected to be found	not expected to be found	#N/A
Fg08-10f05-R_s_at	-1	1	0	0	0	0	1	1	Fusarium_ESTs	not expected to be found	not expected to be found	#N/A
Fg08-12b09-A_at	-1	1	-1	0	0	1	-1	-1	Fusarium_Broad_calls	not found	not found	#N/A
Fg08-12h05-A_s_at	-1	1	1	1	0	1	1	1	Fusarium_ESTs	not expected to be found	not expected to be found	#N/A
fgd381-30_s_at	-1	1	0	0	0	0	1	1	Fusarium_MIPS_Draft_fgd	FGSG_13562	FGSG_13562	conserved hypothetical protein (1715 nt)
fg08021_at	-1	1	0	1	0	1	-1	0	Fusarium_Broad_calls	FGSG_08021	FGSG_08021	hypothetical protein similar to MAS1 protein (1014 nt)
fg08059_at	-1	1	0	-1	0	1	-1	0	Fusarium_Broad_calls	FGSG_08059	FGSG_08059	predicted protein (599 nt)
fgd323-1140_s_at	-1	1	1	-1	0	1	-1	-1	Fusarium_MIPS_Draft_fgd	FGSG_08059	FGSG_08059	predicted protein (599 nt)
fg08101_s_at	-1	1	0	0	0	0	-1	0	Fusarium_Broad_calls	FGSG_08101	FGSG_08101	conserved hypothetical protein (1881 nt)
fg08102_s_at	-1	1	0	0	0	0	-1	0	Fusarium_Broad_calls	FGSG_08102	FGSG_08102	predicted protein (3080 nt)
fg08120_s_at	-1	1	0	1	0	1	-1	-1	Fusarium_Broad_calls	FGSG_08120	FGSG_08120	conserved hypothetical protein (2166 nt)
fg08124_s_at	-1	1	1	-1	0	1	1	1	Fusarium_Broad_calls	not found	not found	#N/A
fg08166_s_at	-1	1	1	0	0	1	1	-1	Fusarium_Broad_calls	FGSG_08166	FGSG_08166	conserved hypothetical protein (2796 nt)
fg08170_at	-1	1	0	0	0	0	0	0	Fusarium_Broad_calls	FGSG_08170	FGSG_08170	hypothetical protein similar to FAD dependent oxidoreductase superfamily (1317 nt)
fgd328-530_s_at	-1	1	-1	-1	0	1	-1	0	Fusarium_MIPS_Draft_fgd	FGSG_08170	FGSG_08170	hypothetical protein similar to FAD dependent oxidoreductase superfamily (1317 nt)
fg08171_at	-1	1	-1	0	0	1	-1	-1	Fusarium_Broad_calls	FGSG_08171	FGSG_08171	conserved hypothetical protein (1255 nt)
fgd328-540_s_at	-1	1	0	0	0	0	-1	-1	Fusarium_MIPS_Draft_fgd	FGSG_08171	FGSG_08171	conserved hypothetical protein (1255 nt)
fg08172_s_at	-1	1	-1	-1	0	1	-1	-1	Fusarium_Broad_calls	FGSG_08172	FGSG_08172	conserved hypothetical protein (695 nt)
fg08189_at	-1	1	0	-1	0	1	0	0	Fusarium_Broad_calls	FGSG_13428	FGSG_13428	predicted protein (1482 nt)
fg12112_s_at	-1	1	0	-1	0	1	0	0	Fusarium_MIPS_Manual_fg12	FGSG_13428	FGSG_13428	predicted protein (1482 nt)
fg08202_s_at	-1	1	0	1	0	1	1	1	Fusarium_Broad_calls	FGSG_13422	FGSG_13422	conserved hypothetical protein (3512 nt)
fg08234_at	-1	1	0	0	0	0	-1	1	Fusarium_Broad_calls	FGSG_13416	FGSG_13416	predicted protein (612 nt)
fg08264_s_at	-1	1	0	0	0	0	-1	1	Fusarium_Broad_calls	FGSG_08264	FGSG_08264	hypothetical protein (1226 nt)
fg08296_at	-1	1	0	1	0	1	-1	-1	Fusarium_Broad_calls	FGSG_08296	FGSG_08296	conserved hypothetical protein (820 nt)
fgd330-260_s_at	-1	1	-1	0	0	1	-1	-1	Fusarium_MIPS_Draft_fgd	FGSG_08296	FGSG_08296	conserved hypothetical protein (820 nt)
fgd330-400_s_at	-1	1	0	0	0	0	0	0	Fusarium_MIPS_Draft_fgd	FGSG_08307	FGSG_08307	conserved hypothetical protein (726 nt)
fg08321_at	-1	1	0	-1	0	1	1	1	Fusarium_Broad_calls	FGSG_08321	FGSG_08321	conserved hypothetical protein (1927 nt)
fgd333-60_s_at	-1	1	0	0	0	0	1	1	Fusarium_MIPS_Draft_fgd	FGSG_08321	FGSG_08321	conserved hypothetical protein (1927 nt)
fg08333_s_at	-1	1	0	0	0	0	-1	-1	Fusarium_Broad_calls	FGSG_08333	FGSG_08333	mitochondrial import inner membrane translocase subunit TIM16 (952 nt)
fg08343_s_at	-1	1	1	1	0	1	0	-1	Fusarium_Broad_calls	FGSG_08343	FGSG_08343	plasma membrane ATPase (3365 nt)
fg08373_s_at	-1	1	0	-1	0	1	0	-1	Fusarium_Broad_calls	FGSG_08373	FGSG_08373	conserved hypothetical protein (4932 nt)
fg08380_s_at	-1	1	-1	0	0	1	1	0	Fusarium_Broad_calls	FGSG_08380	FGSG_08380	conserved hypothetical protein (3494 nt)
fg08385_s_at	-1	1	-1	0	0	1	-1	-1	Fusarium_Broad_calls	FGSG_08385	FGSG_08385	hypothetical protein similar to ubiquinone biosynthesis protein (2124 nt)
fg08390_at	-1	1	-1	-1	0	1	1	0	Fusarium_Broad_calls	FGSG_08390	FGSG_08390	conserved hypothetical protein (4316 nt)
fg08391_s_at	-1	1	0	0	0	0	-1	-1	Fusarium_Broad_calls	FGSG_08391	FGSG_08391	conserved hypothetical protein (894 nt)
fg08395_s_at	-1	1	-1	-1	0	1	0	1	Fusarium_Broad_calls	FGSG_08395	FGSG_08395	hypothetical protein similar to beta-N-acetylglucosaminidase (3151 nt)
fg08404_s_at	-1	1	0	-1	0	1	0	0	Fusarium_Broad_calls	FGSG_08404	FGSG_08404	conserved hypothetical protein (1793 nt)
fg08405_at	-1	1	0	1	0	1	-1	-1	Fusarium_Broad_calls	FGSG_08405	FGSG_08405	hypothetical protein similar to ATP-dependent DNA helicase (2964 nt)
fg08417_s_at	-1	1	0	0	0	0	-1	-1	Fusarium_Broad_calls	FGSG_08417	FGSG_08417	conserved hypothetical protein (1326 nt)
fg08425_s_at	-1	1	0	0	0	0	-1	0	Fusarium_Broad_calls	FGSG_08425	FGSG_08425	hypothetical protein similar to electron transfer flavoprotein-ubiquinone oxidoreductase (1969 nt)
fg08427_at	-1	1	0	-1	0	1	0	0	Fusarium_Broad_calls	FGSG_08427	FGSG_08427	conserved hypothetical protein (3154 nt)
fgd338-300_s_at	-1	1	0	-1	0	1	0	0	Fusarium_MIPS_Draft_fgd	FGSG_08427	FGSG_08427	conserved hypothetical protein (3154 nt)
fg08441_at	-1	1	0	1	0	1	0	0	Fusarium_Broad_calls	FGSG_13363	FGSG_13363	predicted protein (485 nt)
fg08443_s_at	-1	1	0	0	0	0	-1	1	Fusarium_Broad_calls	FGSG_08443	FGSG_08443	hypothetical protein similar to alanine aminotransferase (1823 nt)
fg08447_s_at	-1	1	0	0	0	0	0	0	Fusarium_Broad_calls	FGSG_08447	FGSG_08447	hypothetical protein similar to catabolite repression protein creC (2552 nt)
fg08504_s_at	-1	1	-1	0	0	1	0	0	Fusarium_Broad_calls	FGSG_08504	FGSG_08504	conserved hypothetical protein (1281 nt)
fg08506_s_at	-1	1	-1	-1	0	1	0	0	Fusarium_Broad_calls	FGSG_08506	FGSG_08506	hypothetical protein (1597 nt)
fg08526_at	-1	1	0	-1	0	1	-1	-1	Fusarium_Broad_calls	FGSG_08526	FGSG_08526	conserved hypothetical protein (721 nt)
fgd343-430_s_at	-1	1	0	-1	0	1	-1	-1	Fusarium_MIPS_Draft_fgd	FGSG_08526	FGSG_08526	conserved hypothetical protein (721 nt)
fgd343-540_at	-1	1	0	1	0	1	0	0	Fusarium_MIPS_Draft_fgd	FGSG_08536	FGSG_08536	hypothetical protein (1435 nt)
fgd343-540_s_at	-1	1	0	0	0	0	0	0	Fusarium_MIPS_Draft_fgd	FGSG_08536	FGSG_08536	hypothetical protein (1435 nt)
fg08537_s_at	-1	1	0	-1	0	1	0	0	Fusarium_Broad_calls	FGSG_08537	FGSG_08537	conserved hypothetical protein (1489 nt)
fg08539_s_at	-1	1	1	1	0	1	0	0	Fusarium_Broad_calls	FGSG_08539	FGSG_08539	hypothetical protein similar to type I phosphodiesterase / nucleotide pyrophosphatase family protein (2604 nt)
fgd347-80_s_at	-1	1	0	-1	0	1	-1	0	Fusarium_MIPS_Draft_fgd	FGSG_08554	FGSG_08554	hypothetical protein (1929 nt)
fg08563_s_at	-1	1	-1	0	0	1	-1	0	Fusarium_Broad_calls	FGSG_08563	FGSG_08563	conserved hypothetical protein (494 nt)
fg08574_s_at	-1	1	1	-1	0	1	1	1	Fusarium_Broad_calls	FGSG_08574	FGSG_08574	conserved hypothetical protein (1436 nt)
fgd348-50_s_at	-1	1	-1	0	0	1	-1	-1	Fusarium_MIPS_Draft_fgd	FGSG_08583	FGSG_08583	conserved hypothetical protein (1729 nt)
fg08592_s_at	-1	1	0	0	0	0	0	0	Fusarium_Broad_calls	FGSG_08592	FGSG_08592	hypothetical protein (1876 nt)
fg08613_at	-1	1	1	1	0	1	-1	-1	Fusarium_Broad_calls	FGSG_08613	FGSG_08613	conserved hypothetical protein (2585 nt)
fgd348-410_s_at	-1	1	0	-1	0	1	0	-1	Fusarium_MIPS_Draft_fgd	FGSG_08613	FGSG_08613	conserved hypothetical protein (2585 nt)
fg08616_at	-1	1	0	0	0	0	-1	-1	Fusarium_Broad_calls	FGSG_08616	FGSG_08616	predicted protein (602 nt)
fg08621_at	-1	1	0	-1	0	1	1	0	Fusarium_Broad_calls	FGSG_08621	FGSG_08621	F-actin capping protein subunit alpha (1150 nt)
fg08624_at	-1	1	-1	-1	0	1	-1	-1	Fusarium_Broad_calls	FGSG_08624	FGSG_08624	conserved hypothetical protein (1194 nt)
fgd348-550_s_at	-1	1	-1	-1	0	1	-1	-1	Fusarium_MIPS_Draft_fgd	FGSG_08624	FGSG_08624	conserved hypothetical protein (1194 nt)
fg08626_s_at	-1	1	-1	-1	0	1	-1	0	Fusarium_Broad_calls	FGSG_08626	FGSG_08626	conserved hypothetical protein (2285 nt)
fgd348-630_s_at	-1	1	-1	-1	0	1	-1	-1	Fusarium_MIPS_Draft_fgd	FGSG_08630	FGSG_08630	hypothetical protein (646 nt)
fg08631_s_at	-1	1	0	0	0	0	0	0	Fusarium_Broad_calls	FGSG_08631	FGSG_08631	hypothetical protein similar to protein kinase (2157 nt)
fgd348-700_s_at	-1	1	0	0	0	0	-1	0	Fusarium_MIPS_Draft_fgd	FGSG_08636	FGSG_08636	conserved hypothetical protein (1573 nt)
fg08645_s_at	-1	1	-1	0	0	1	-1	0	Fusarium_Broad_calls	FGSG_08645	FGSG_08645	conserved hypothetical protein (808 nt)
fgd349-170_s_at	-1	1	-1	0	0	1	-1	-1	Fusarium_MIPS_Draft_fgd	FGSG_08654	FGSG_08654	hypothetical protein (1187 nt)
fg08665_s_at	-1	1	-1	0	0	1	0	0	Fusarium_Broad_calls	not found	not found	#N/A
fg08667_s_at	-1	1	1	0	0	1	-1	-1	Fusarium_Broad_calls	FGSG_08667	FGSG_08667	conserved hypothetical protein (2472 nt)
fg08668_s_at	-1	1	0	-1	0	1	-1	0	Fusarium_Broad_calls	FGSG_08668	FGSG_08668	hypothetical protein similar to ubiquitin carboxyl-terminal hydrolase (774 nt)
fg08696_s_at	-1	1	0	0	0	0	1	1	Fusarium_Broad_calls	FGSG_08696	FGSG_08696	hypothetical protein similar to MADS box protein (1917 nt)
fg08701_s_at	-1	1	0	1	0	1	0	1	Fusarium_Broad_calls	FGSG_08701	FGSG_08701	conserved hypothetical protein (3876 nt)
fg08726_s_at	-1	1	0	-1	0	1	1	1	Fusarium_Broad_calls	FGSG_08726	FGSG_08726	conserved hypothetical protein (2924 nt)
fgd353-410_at	-1	1	0	-1	0	1	0	0	Fusarium_MIPS_Draft_fgd	FGSG_08737	FGSG_08737	conserved hypothetical protein (2941 nt)
fgd353-410_s_at	-1	1	0	-1	0	1	0	0	Fusarium_MIPS_Draft_fgd	FGSG_08737	FGSG_08737	conserved hypothetical protein (2941 nt)
fg08744_s_at	-1	1	0	0	0	0	1	0	Fusarium_Broad_calls	FGSG_08744	FGSG_08744	conserved hypothetical protein (1886 nt)
fg08773_s_at	-1	1	1	0	0	1	0	1	Fusarium_Broad_calls	FGSG_08773	FGSG_08773	mannose-1-phosphate guanyltransferase (2012 nt)
fg12272_at	-1	1	0	-1	0	1	1	1	Fusarium_MIPS_Manual_fg12	FGSG_08774	FGSG_08774	glucokinase (1909 nt)
fg12272_s_at	-1	1	0	-1	0	1	0	1	Fusarium_MIPS_Manual_fg12	FGSG_08774	FGSG_08774	glucokinase (1909 nt)
fg08790_at	-1	1	0	0	0	0	-1	0	Fusarium_Broad_calls	FGSG_08790	FGSG_08790	conserved hypothetical protein (2865 nt)
fgd355-180_s_at	-1	1	0	0	0	0	-1	-1	Fusarium_MIPS_Draft_fgd	FGSG_08790	FGSG_08790	conserved hypothetical protein (2865 nt)
fg08800_s_at	-1	1	-1	-1	0	1	0	0	Fusarium_Broad_calls	FGSG_08800	FGSG_08800	conserved hypothetical protein (2456 nt)
fg08814_s_at	-1	1	-1	0	0	1	-1	0	Fusarium_Broad_calls	FGSG_08814	FGSG_08814	splicing factor 3B subunit 5 (360 nt)
fg08817_s_at	-1	1	0	0	0	0	-1	-1	Fusarium_Broad_calls	FGSG_08817	FGSG_08817	hypothetical protein similar to krev-1 (1196 nt)
fg08864_s_at	-1	1	0	0	0	0	0	-1	Fusarium_Broad_calls	FGSG_08863	FGSG_08863	conserved hypothetical protein (2006 nt)
fg08867_s_at	-1	1	-1	-1	0	1	-1	-1	Fusarium_Broad_calls	FGSG_13281	FGSG_13281	conserved hypothetical protein (494 nt)
fg08872_s_at	-1	1	-1	-1	0	1	0	0	Fusarium_Broad_calls	FGSG_08872	FGSG_08872	conserved hypothetical protein (2048 nt)
fg08874_s_at	-1	1	0	-1	0	1	-1	0	Fusarium_Broad_calls	FGSG_08874	FGSG_08874	conserved hypothetical protein (2721 nt)
fg08880_s_at	-1	1	-1	-1	0	1	0	0	Fusarium_Broad_calls	FGSG_08880	FGSG_08880	conserved hypothetical protein (1401 nt)
fg08886_s_at	-1	1	-1	-1	0	1	-1	-1	Fusarium_Broad_calls	FGSG_08886	FGSG_08886	complex I intermediate-associated protein 30, mitochondrial precursor (769 nt)
fg08889_s_at	-1	1	0	1	0	1	1	0	Fusarium_Broad_calls	FGSG_08889	FGSG_08889	hypothetical protein similar to DNA lyase (1980 nt)
fg08899_at	-1	1	0	0	0	0	0	0	Fusarium_Broad_calls	FGSG_08899	FGSG_08899	conserved hypothetical protein (1446 nt)
fgd359-60_s_at	-1	1	0	0	0	0	0	0	Fusarium_MIPS_Draft_fgd	FGSG_08899	FGSG_08899	conserved hypothetical protein (1446 nt)
fg08900_at	-1	1	-1	-1	0	1	0	1	Fusarium_Broad_calls	FGSG_08900	FGSG_08900	hypothetical protein similar to autophagocytosis protein aut1 (1152 nt)
fgd359-70_s_at	-1	1	-1	-1	0	1	0	1	Fusarium_MIPS_Draft_fgd	FGSG_08900	FGSG_08900	hypothetical protein similar to autophagocytosis protein aut1 (1152 nt)
fg08913_at	-1	1	0	1	0	1	-1	0	Fusarium_Broad_calls	FGSG_08913	FGSG_08913	predicted protein (1066 nt)
fgd361-40_s_at	-1	1	0	1	0	1	-1	0	Fusarium_MIPS_Draft_fgd	FGSG_08913	FGSG_08913	predicted protein (1066 nt)
fg08930_s_at	-1	1	0	0	0	0	0	0	Fusarium_Broad_calls	FGSG_08930	FGSG_08930	conserved hypothetical protein (1991 nt)
fg08932_s_at	-1	1	1	0	0	1	0	0	Fusarium_Broad_calls	FGSG_08932	FGSG_08932	sorting nexin-3 (574 nt)
fg08940_s_at	-1	1	-1	-1	0	1	0	0	Fusarium_Broad_calls	FGSG_08940	FGSG_08940	hypothetical protein similar to syntaxin 5 (1731 nt)
fg08951_at	-1	1	1	0	0	1	0	0	Fusarium_Broad_calls	not found	not found	#N/A
fg08955_at	-1	1	0	-1	0	1	0	1	Fusarium_Broad_calls	FGSG_08955	FGSG_08955	conserved hypothetical protein (4606 nt)
fg08967_at	-1	1	0	0	0	0	0	1	Fusarium_Broad_calls	FGSG_08967	FGSG_08967	conserved hypothetical protein (1211 nt)
fg08970_s_at	-1	1	0	-1	0	1	-1	0	Fusarium_Broad_calls	FGSG_08970	FGSG_08970	conserved hypothetical protein (1774 nt)
fg08975_s_at	-1	1	-1	-1	0	1	0	1	Fusarium_Broad_calls	FGSG_08975	FGSG_08975	septum-promoting GTP-binding protein 1 (865 nt)
fg08976_s_at	-1	1	-1	-1	0	1	-1	0	Fusarium_Broad_calls	FGSG_08976	FGSG_08976	glycine cleavage system H protein (729 nt)
fg08982_s_at	-1	1	0	-1	0	1	1	1	Fusarium_Broad_calls	FGSG_08982	FGSG_08982	AP-1 complex subunit mu (1492 nt)
Fg09-01j22-A_s_at	-1	1	1	0	0	1	1	0	Fusarium_ESTs	not expected to be found	not expected to be found	#N/A
Fg09-03m05-A_at	-1	1	-1	0	0	1	-1	0	Fusarium_ESTs	not expected to be found	not expected to be found	#N/A
Fg09-04j21-A-b_at	-1	1	1	1	0	1	0	1	Fusarium_ESTs	not expected to be found	not expected to be found	#N/A
Fg09-07c06-A_s_at	-1	1	0	0	0	0	0	1	Fusarium_ESTs	not expected to be found	not expected to be found	#N/A
fg09000_s_at	-1	1	-1	-1	0	1	0	-1	Fusarium_Broad_calls	FGSG_09000	FGSG_09000	conserved hypothetical protein (1808 nt)
fg09001_s_at	-1	1	-1	0	0	1	-1	-1	Fusarium_Broad_calls	FGSG_09001	FGSG_09001	predicted protein (1008 nt)
fg09004_s_at	-1	1	-1	0	0	1	0	0	Fusarium_Broad_calls	FGSG_09004	FGSG_09004	hypothetical protein similar to CDP-diacylglycerol-glycerol-3-phosphate 3-phosphatidyltransferase (1563 nt)
fg09006_s_at	-1	1	0	-1	0	1	-1	0	Fusarium_Broad_calls	FGSG_09006	FGSG_09006	NAD(P) transhydrogenase, mitochondrial precursor (3534 nt)
fg09043_s_at	-1	1	0	0	0	0	-1	0	Fusarium_Broad_calls	FGSG_09043	FGSG_09043	conserved hypothetical protein (1835 nt)
fgd370-550_s_at	-1	1	-1	0	0	1	-1	-1	Fusarium_MIPS_Draft_fgd	FGSG_09083	FGSG_09083	predicted protein (1364 nt)
fg09117_s_at	-1	1	-1	0	0	1	-1	1	Fusarium_Broad_calls	FGSG_09117	FGSG_09117	predicted protein (1483 nt)
fg09118_at	-1	1	0	0	0	0	-1	-1	Fusarium_Broad_calls	FGSG_09118	FGSG_09118	conserved hypothetical protein (3629 nt)
fgd370-1200_s_at	-1	1	-1	-1	0	1	1	1	Fusarium_MIPS_Draft_fgd	FGSG_09135	FGSG_09135	conserved hypothetical protein (3969 nt)
fg09160_at	-1	1	0	0	0	0	0	-1	Fusarium_Broad_calls	FGSG_09160	FGSG_09160	predicted protein (2626 nt)
fg09162_s_at	-1	1	0	0	0	0	0	0	Fusarium_Broad_calls	FGSG_09162	FGSG_09162	hypothetical protein similar to adenylate kinase 2 (1161 nt)
fg09170_s_at	-1	1	-1	-1	0	1	-1	-1	Fusarium_Broad_calls	FGSG_09170	FGSG_09170	conserved hypothetical protein (609 nt)
fg09177_s_at	-1	1	0	0	0	0	-1	-1	Fusarium_Broad_calls	FGSG_09177	FGSG_09177	predicted protein (1836 nt)
fg09179_s_at	-1	1	1	0	0	1	-1	-1	Fusarium_Broad_calls	FGSG_09179	FGSG_09179	hypothetical protein similar to MutT/nudix family protein (564 nt)
fg09187_s_at	-1	1	0	1	0	1	1	1	Fusarium_Broad_calls	FGSG_09187	FGSG_09187	conserved hypothetical protein (880 nt)
fg09193_at	-1	1	0	0	0	0	0	0	Fusarium_Broad_calls	FGSG_09193	FGSG_09193	predicted protein (1651 nt)
fgd371-530_s_at	-1	1	1	0	0	1	-1	0	Fusarium_MIPS_Draft_fgd	FGSG_09209	FGSG_09209	conserved hypothetical protein (1771 nt)
fg12309_s_at	-1	1	0	0	0	0	0	1	Fusarium_MIPS_Manual_fg12	FGSG_09219	FGSG_09219	hypothetical protein similar to laccase (1727 nt)
fg09220_at	-1	1	-1	-1	0	1	0	0	Fusarium_Broad_calls	FGSG_09220	FGSG_09220	conserved hypothetical protein (550 nt)
fg09220_s_at	-1	1	-1	-1	0	1	-1	-1	Fusarium_Broad_calls	FGSG_09220	FGSG_09220	conserved hypothetical protein (550 nt)
fg09241_s_at	-1	1	-1	-1	0	1	0	0	Fusarium_Broad_calls	FGSG_09241	FGSG_09241	hypothetical protein similar to ubiquitin fusion degradation protein UFD4 (5828 nt)
fgd373-300_s_at	-1	1	0	0	0	0	0	0	Fusarium_MIPS_Draft_fgd	FGSG_09268	FGSG_09268	hypothetical protein (1041 nt)
fg09273_at	-1	1	0	0	0	0	0	0	Fusarium_Broad_calls	FGSG_13540	FGSG_13540	conserved hypothetical protein (2304 nt)
fg09277_at	-1	1	0	0	0	0	-1	0	Fusarium_Broad_calls	FGSG_09277	FGSG_09277	conserved hypothetical protein (1738 nt)
fg09277_s_at	-1	1	0	1	0	1	-1	0	Fusarium_Broad_calls	FGSG_09277	FGSG_09277	conserved hypothetical protein (1738 nt)
fgd373-480_at	-1	1	1	1	0	1	1	0	Fusarium_MIPS_Draft_fgd	FGSG_09282	FGSG_09282	predicted protein (582 nt)
fgd373-480_s_at	-1	1	0	1	0	1	1	0	Fusarium_MIPS_Draft_fgd	FGSG_09282	FGSG_09282	predicted protein (582 nt)
fg09305_s_at	-1	1	0	-1	0	1	0	0	Fusarium_Broad_calls	FGSG_09305	FGSG_09305	conserved hypothetical protein (988 nt)
fg09306_at	-1	1	-1	-1	0	1	0	1	Fusarium_Broad_calls	FGSG_09306	FGSG_09306	conserved hypothetical protein (5260 nt)
fgd377-80_s_at	-1	1	0	0	0	0	0	1	Fusarium_MIPS_Draft_fgd	FGSG_09306	FGSG_09306	conserved hypothetical protein (5260 nt)
fg09313_at	-1	1	0	-1	0	1	0	1	Fusarium_Broad_calls	FGSG_09313	FGSG_09313	hypothetical protein similar to ubiquitin conjugating enzyme (1089 nt)
fg09326_at	-1	1	1	0	0	1	-1	-1	Fusarium_Broad_calls	FGSG_09326	FGSG_09326	conserved hypothetical protein (864 nt)
fg09327_s_at	-1	1	0	0	0	0	1	1	Fusarium_Broad_calls	FGSG_09327	FGSG_09327	hypothetical protein similar to glycerol:H+ symporter Gup1 (2026 nt)
fg09338_at	-1	1	-1	-1	0	1	0	0	Fusarium_Broad_calls	FGSG_09338	FGSG_09338	conserved hypothetical protein (4100 nt)
fg09338_s_at	-1	1	0	0	0	0	0	0	Fusarium_Broad_calls	FGSG_09338	FGSG_09338	conserved hypothetical protein (4100 nt)
fgd383-50_s_at	-1	1	1	1	0	1	0	-1	Fusarium_MIPS_Draft_fgd	FGSG_09349	FGSG_09349	conserved hypothetical protein (2769 nt)
fg09393_s_at	-1	1	-1	0	0	1	0	0	Fusarium_Broad_calls	FGSG_09393	FGSG_09393	conserved hypothetical protein (1901 nt)
fg09430_at	-1	1	0	0	0	0	-1	-1	Fusarium_Broad_calls	FGSG_09430	FGSG_09430	hypothetical protein (669 nt)
fg09437_s_at	-1	1	-1	0	0	1	0	0	Fusarium_Broad_calls	FGSG_09437	FGSG_09437	hypothetical protein similar to amino acid transporter (2221 nt)
fg09438_s_at	-1	1	-1	-1	0	1	0	-1	Fusarium_Broad_calls	FGSG_09438	FGSG_09438	mitochondrial ribosomal protein S16 (694 nt)
fg09443_at	-1	1	1	0	0	1	-1	-1	Fusarium_Broad_calls	FGSG_09443	FGSG_09443	predicted protein (396 nt)
fgd386-50_s_at	-1	1	1	0	0	1	-1	-1	Fusarium_MIPS_Draft_fgd	FGSG_09443	FGSG_09443	predicted protein (396 nt)
fgd386-110_at	-1	1	0	0	0	0	-1	-1	Fusarium_MIPS_Draft_fgd	FGSG_09448	FGSG_09448	hypothetical protein similar to siroheme synthase (2189 nt)
fgd386-110_s_at	-1	1	0	0	0	0	0	-1	Fusarium_MIPS_Draft_fgd	FGSG_09448	FGSG_09448	hypothetical protein similar to siroheme synthase (2189 nt)
fg09464_s_at	-1	1	0	0	0	0	0	0	Fusarium_Broad_calls	FGSG_09464	FGSG_09464	conserved hypothetical protein (1453 nt)
fg09471_at	-1	1	0	1	0	1	1	0	Fusarium_Broad_calls	FGSG_09471	FGSG_09471	78 kDa glucose-regulated protein precursor (2562 nt)
fg09489_s_at	-1	1	0	-1	0	1	-1	-1	Fusarium_Broad_calls	FGSG_09489	FGSG_09489	conserved hypothetical protein (1261 nt)
fg09501_s_at	-1	1	-1	0	0	1	-1	-1	Fusarium_Broad_calls	FGSG_09501	FGSG_09501	predicted protein (499 nt)
fg09505_at	-1	1	0	-1	0	1	0	0	Fusarium_Broad_calls	FGSG_09505	FGSG_09505	conserved hypothetical protein (1632 nt)
fgd391-170_s_at	-1	1	0	-1	0	1	0	0	Fusarium_MIPS_Draft_fgd	FGSG_09505	FGSG_09505	conserved hypothetical protein (1632 nt)
fgd392-40_s_at	-1	1	0	-1	0	1	0	0	Fusarium_MIPS_Draft_fgd	FGSG_09516	FGSG_09516	hypothetical protein similar to tubulin-tyrosine ligase family protein (2861 nt)
fg09540_at	-1	1	1	1	0	1	0	-1	Fusarium_Broad_calls	FGSG_09540	FGSG_09540	predicted protein (396 nt)
fgd393-260_s_at	-1	1	1	0	0	1	-1	-1	Fusarium_MIPS_Draft_fgd	FGSG_09540	FGSG_09540	predicted protein (396 nt)
fgd395-140_s_at	-1	1	-1	0	0	1	0	0	Fusarium_MIPS_Draft_fgd	FGSG_13607	FGSG_13607	conserved hypothetical protein (3428 nt)
fg09563_s_at	-1	1	-1	0	0	1	-1	0	Fusarium_Broad_calls	FGSG_09563	FGSG_09563	conserved hypothetical protein (1596 nt)
fg09583_s_at	-1	1	1	-1	0	1	0	0	Fusarium_Broad_calls	FGSG_09583	FGSG_09583	conserved hypothetical protein (2474 nt)
fg09586_s_at	-1	1	-1	-1	0	1	0	0	Fusarium_Broad_calls	FGSG_09586	FGSG_09586	phosphatidylglycerol/phosphatidylinositol transfer protein precursor (1003 nt)
fg09587_s_at	-1	1	-1	-1	0	1	0	0	Fusarium_Broad_calls	FGSG_09587	FGSG_09587	vacuolar ATP synthase subunit F (882 nt)
fg09591_s_at	-1	1	-1	-1	0	1	0	0	Fusarium_Broad_calls	FGSG_09591	FGSG_09591	conserved hypothetical protein (2024 nt)
fg09610_s_at	-1	1	-1	-1	0	1	0	0	Fusarium_Broad_calls	FGSG_09610	FGSG_09610	conserved hypothetical protein (1344 nt)
fg09614_at	-1	1	0	-1	0	1	0	0	Fusarium_Broad_calls	FGSG_09614	FGSG_09614	guanine nucleotide-binding protein alpha-3 subunit (1354 nt)
fg09614_s_at	-1	1	0	0	0	0	0	0	Fusarium_Broad_calls	FGSG_09614	FGSG_09614	guanine nucleotide-binding protein alpha-3 subunit (1354 nt)
fg09618_s_at	-1	1	0	-1	0	1	0	-1	Fusarium_Broad_calls	FGSG_09618	FGSG_09618	conserved hypothetical protein (773 nt)
fg09649_s_at	-1	1	-1	0	0	1	0	0	Fusarium_Broad_calls	FGSG_09649	FGSG_09649	conserved hypothetical protein (955 nt)
fg09662_s_at	-1	1	-1	0	0	1	-1	0	Fusarium_Broad_calls	FGSG_09662	FGSG_09662	30S ribosomal protein S12 (858 nt)
fg09667_s_at	-1	1	0	0	0	0	-1	-1	Fusarium_Broad_calls	FGSG_09667	FGSG_09667	hypothetical protein (1011 nt)
fg09674_at	-1	1	0	0	0	0	0	0	Fusarium_Broad_calls	FGSG_09674	FGSG_09674	predicted protein (1318 nt)
fgd401-160_s_at	-1	1	0	0	0	0	0	-1	Fusarium_MIPS_Draft_fgd	FGSG_09674	FGSG_09674	predicted protein (1318 nt)
fg09698_at	-1	1	0	0	0	0	0	-1	Fusarium_Broad_calls	FGSG_09698	FGSG_09698	predicted protein (723 nt)
fg09731_at	-1	1	-1	-1	0	1	0	0	Fusarium_Broad_calls	FGSG_09731	FGSG_09731	hypothetical protein (764 nt)
fg09734_s_at	-1	1	0	-1	0	1	-1	0	Fusarium_Broad_calls	FGSG_09734	FGSG_09734	conserved hypothetical protein (2976 nt)
fg09741_at	-1	1	-1	-1	0	1	-1	-1	Fusarium_Broad_calls	FGSG_09741	FGSG_09741	hypothetical protein similar to skeleton binding protein (291 nt)
fg09745_s_at	-1	1	-1	0	0	1	0	0	Fusarium_Broad_calls	FGSG_09745	FGSG_09745	hypothetical protein similar to GTP-binding protein Obg (1825 nt)
fg09783_s_at	-1	1	0	0	0	0	0	0	Fusarium_Broad_calls	FGSG_09783	FGSG_09783	26S proteasome regulatory subunit rpn-1 (2989 nt)
fg12320_s_at	-1	1	1	0	0	1	0	0	Fusarium_MIPS_Manual_fg12	FGSG_09786	FGSG_09786	NADPH-cytochrome P450 reductase (3452 nt)
fgd406-330_s_at	-1	1	0	0	0	0	1	0	Fusarium_MIPS_Draft_fgd	FGSG_09798	FGSG_09798	conserved hypothetical protein (5101 nt)
fg09809_s_at	-1	1	0	0	0	0	1	1	Fusarium_Broad_calls	FGSG_09809	FGSG_09809	conserved hypothetical protein (755 nt)
fg09815_s_at	-1	1	0	-1	0	1	1	0	Fusarium_Broad_calls	FGSG_09815	FGSG_09815	serine/threonine-protein phosphatase PP2A catalytic subunit (2229 nt)
fgd406-640_s_at	-1	1	-1	-1	0	1	-1	-1	Fusarium_MIPS_Draft_fgd	FGSG_09825	FGSG_09825	hypothetical protein (860 nt)
fg09831_s_at	-1	1	0	0	0	0	0	-1	Fusarium_Broad_calls	FGSG_09831	FGSG_09831	conserved hypothetical protein (616 nt)
fg09833_s_at	-1	1	0	0	0	0	-1	-1	Fusarium_Broad_calls	FGSG_09833	FGSG_09833	augmenter of liver regeneration (616 nt)
fg09835_s_at	-1	1	0	0	0	0	-1	0	Fusarium_Broad_calls	FGSG_09835	FGSG_09835	conserved hypothetical protein (1295 nt)
fg09849_s_at	-1	1	0	0	0	0	0	0	Fusarium_Broad_calls	FGSG_09849	FGSG_09849	hypothetical protein similar to mitochondrial RNA splicing protein (2300 nt)
fg09858_s_at	-1	1	-1	-1	0	1	1	1	Fusarium_Broad_calls	FGSG_09858	FGSG_09858	conserved hypothetical protein (1516 nt)
fg09865_at	-1	1	0	0	0	0	-1	0	Fusarium_Broad_calls	FGSG_09865	FGSG_09865	hypothetical protein similar to Lpz11p (1263 nt)
fgd409-70_s_at	-1	1	0	0	0	0	-1	-1	Fusarium_MIPS_Draft_fgd	FGSG_09865	FGSG_09865	hypothetical protein similar to Lpz11p (1263 nt)
fg09867_at	-1	1	0	0	0	0	0	-1	Fusarium_Broad_calls	FGSG_09867	FGSG_09867	hypothetical protein similar to cell division protein ftsj (1466 nt)
fg12241_s_at	-1	1	0	-1	0	1	0	0	Fusarium_MIPS_Manual_fg12	FGSG_09872	FGSG_09872	conserved hypothetical protein (2851 nt)
fg09876_s_at	-1	1	0	0	0	0	0	1	Fusarium_Broad_calls	FGSG_09876	FGSG_09876	conserved hypothetical protein (2995 nt)
fg09879_at	-1	1	0	-1	0	1	0	-1	Fusarium_Broad_calls	FGSG_09879	FGSG_09879	hypothetical protein (803 nt)
fgd411-490_s_at	-1	1	-1	0	0	1	-1	-1	Fusarium_MIPS_Draft_fgd	FGSG_09918	FGSG_09918	hypothetical protein similar to COQ7 (907 nt)
fg09923_at	-1	1	0	1	0	1	-1	0	Fusarium_Broad_calls	FGSG_09923	FGSG_09923	conserved hypothetical protein (1969 nt)
fg09928_at	-1	1	-1	-1	0	1	-1	0	Fusarium_Broad_calls	FGSG_09928	FGSG_09928	hypothetical protein similar to SSOI (1695 nt)
fgd411-590_s_at	-1	1	0	0	0	0	-1	0	Fusarium_MIPS_Draft_fgd	FGSG_09928	FGSG_09928	hypothetical protein similar to SSOI (1695 nt)
fg09935_s_at	-1	1	0	0	0	0	1	1	Fusarium_Broad_calls	FGSG_09935	FGSG_09935	SUMO-conjugating enzyme ubc9 (639 nt)
fg09937_s_at	-1	1	-1	-1	0	1	0	0	Fusarium_Broad_calls	FGSG_09937	FGSG_09937	conserved hypothetical protein (706 nt)
fg09945_s_at	-1	1	0	0	0	0	0	0	Fusarium_Broad_calls	FGSG_09945	FGSG_09945	predicted protein (1490 nt)
fg09959_s_at	-1	1	0	0	0	0	-1	-1	Fusarium_Broad_calls	FGSG_09959	FGSG_09959	predicted protein (796 nt)
fg09965_s_at	-1	1	-1	-1	0	1	0	0	Fusarium_Broad_calls	FGSG_09965	FGSG_09965	conserved hypothetical protein (4791 nt)
fg09988_at	-1	1	0	0	0	0	0	0	Fusarium_Broad_calls	FGSG_09988	FGSG_09988	guanine nucleotide-binding protein alpha-2 subunit (2395 nt)
fgd415-210_s_at	-1	1	0	-1	0	1	0	0	Fusarium_MIPS_Draft_fgd	FGSG_09988	FGSG_09988	guanine nucleotide-binding protein alpha-2 subunit (2395 nt)
fg09993_s_at	-1	1	0	0	0	0	1	1	Fusarium_Broad_calls	FGSG_09993	FGSG_09993	tubulin gamma chain (1966 nt)
fg09994_at	-1	1	0	0	0	0	0	0	Fusarium_Broad_calls	FGSG_09994	FGSG_09994	conserved hypothetical protein (3883 nt)
fgd415-350_s_at	-1	1	-1	-1	0	1	0	0	Fusarium_MIPS_Draft_fgd	FGSG_09994	FGSG_09994	conserved hypothetical protein (3883 nt)
fg10034_s_at	-1	1	-1	-1	0	1	0	0	Fusarium_Broad_calls	FGSG_10034	FGSG_10034	conserved hypothetical protein (1479 nt)
fg10066_at	-1	1	0	-1	0	1	0	-1	Fusarium_Broad_calls	FGSG_10066	FGSG_10066	casein kinase I isoform gamma-2 (1481 nt)
fg10068_at	-1	1	-1	-1	0	1	0	1	Fusarium_Broad_calls	FGSG_10068	FGSG_10068	SWR1-complex protein 4 (1875 nt)
fg10068_s_at	-1	1	0	0	0	0	0	1	Fusarium_Broad_calls	FGSG_10068	FGSG_10068	SWR1-complex protein 4 (1875 nt)
fgd417-610_s_at	-1	1	1	-1	0	1	0	0	Fusarium_MIPS_Draft_fgd	FGSG_10069	FGSG_10069	conserved hypothetical protein (2049 nt)
fg10073_s_at	-1	1	-1	0	0	1	0	0	Fusarium_Broad_calls	FGSG_10073	FGSG_10073	predicted protein (1158 nt)
fgd417-820_s_at	-1	1	-1	0	0	1	0	1	Fusarium_MIPS_Draft_fgd	FGSG_10088	FGSG_10088	conserved hypothetical protein (1771 nt)
fg10103_s_at	-1	1	0	0	0	0	0	1	Fusarium_Broad_calls	FGSG_10103	FGSG_10103	predicted protein (1028 nt)
fg10105_s_at	-1	1	0	-1	0	1	1	0	Fusarium_Broad_calls	FGSG_10105	FGSG_10105	conserved hypothetical protein (2286 nt)
fgd420-30_s_at	-1	1	1	1	0	1	1	1	Fusarium_MIPS_Draft_fgd	FGSG_10127	FGSG_10127	conserved hypothetical protein (858 nt)
fg10132_s_at	-1	1	0	-1	0	1	-1	0	Fusarium_Broad_calls	FGSG_10132	FGSG_10132	conserved hypothetical protein (1954 nt)
fg10152_s_at	-1	1	-1	-1	0	1	0	0	Fusarium_Broad_calls	FGSG_10152	FGSG_10152	conserved hypothetical protein (1781 nt)
fgd421-260_s_at	-1	1	-1	-1	0	1	-1	0	Fusarium_MIPS_Draft_fgd	FGSG_10157	FGSG_10157	conserved hypothetical protein (1748 nt)
fg10161_s_at	-1	1	0	-1	0	1	0	0	Fusarium_Broad_calls	FGSG_13710	FGSG_13710	predicted protein (606 nt)
fg10162_at	-1	1	0	0	0	0	-1	-1	Fusarium_Broad_calls	FGSG_10162	FGSG_10162	predicted protein (1790 nt)
fgd422-20_s_at	-1	1	1	0	0	1	0	1	Fusarium_MIPS_Draft_fgd	FGSG_10162	FGSG_10162	predicted protein (1790 nt)
fg10173_at	-1	1	0	0	0	0	0	0	Fusarium_Broad_calls	FGSG_10173	FGSG_10173	predicted protein (1159 nt)
fg10179_s_at	-1	1	-1	-1	0	1	0	0	Fusarium_Broad_calls	FGSG_10179	FGSG_10179	multiprotein-bridging factor 1 (1138 nt)
fg10197_s_at	-1	1	-1	0	0	1	1	1	Fusarium_Broad_calls	FGSG_10197	FGSG_10197	predicted protein (897 nt)
fg10222_at	-1	1	0	0	0	0	-1	0	Fusarium_Broad_calls	FGSG_10222	FGSG_10222	conserved hypothetical protein (1734 nt)
fg12321_s_at	-1	1	-1	-1	0	1	-1	0	Fusarium_MIPS_Manual_fg12	FGSG_10222	FGSG_10222	conserved hypothetical protein (1734 nt)
fg10251_s_at	-1	1	-1	-1	0	1	1	1	Fusarium_Broad_calls	FGSG_10251	FGSG_10251	WD repeat protein pop3 (1396 nt)
fg10253_s_at	-1	1	0	0	0	0	-1	-1	Fusarium_Broad_calls	FGSG_10253	FGSG_10253	conserved hypothetical protein (630 nt)
fg10254_s_at	-1	1	0	0	0	0	0	1	Fusarium_Broad_calls	FGSG_10254	FGSG_10254	conserved hypothetical protein (1221 nt)
fg10266_s_at	-1	1	1	1	0	1	-1	1	Fusarium_Broad_calls	FGSG_10266	FGSG_10266	conserved hypothetical protein (2339 nt)
fg10276_s_at	-1	1	-1	-1	0	1	0	-1	Fusarium_Broad_calls	FGSG_10276	FGSG_10276	NADH dehydrogenase iron-sulfur protein 7, mitochondrial precursor (1160 nt)
fg10285_s_at	-1	1	0	-1	0	1	1	1	Fusarium_Broad_calls	FGSG_10285	FGSG_10285	hypothetical protein similar to acyl-CoA dehydrogenase family protein (1732 nt)
fg10296_s_at	-1	1	1	0	0	1	0	0	Fusarium_Broad_calls	FGSG_10296	FGSG_10296	conserved hypothetical protein (1030 nt)
fg10297_s_at	-1	1	-1	-1	0	1	0	-1	Fusarium_Broad_calls	FGSG_10297	FGSG_10297	NADH-ubiquinone oxidoreductase 21.3 kDa subunit (858 nt)
fg10302_s_at	-1	1	-1	-1	0	1	0	0	Fusarium_Broad_calls	FGSG_10302	FGSG_10302	conserved hypothetical protein (2081 nt)
fg10305_s_at	-1	1	0	-1	0	1	-1	-1	Fusarium_Broad_calls	FGSG_10305	FGSG_10305	conserved hypothetical protein (945 nt)
fg10333_s_at	-1	1	0	0	0	0	0	0	Fusarium_Broad_calls	FGSG_10333	FGSG_10333	hypothetical protein (1574 nt)
fg10356_s_at	-1	1	0	-1	0	1	1	0	Fusarium_Broad_calls	FGSG_10356	FGSG_10356	conserved hypothetical protein (2006 nt)
fg10380_s_at	-1	1	-1	0	0	1	0	1	Fusarium_Broad_calls	FGSG_10380	FGSG_10380	hypothetical protein (1840 nt)
fg10413_s_at	-1	1	0	1	0	1	0	-1	Fusarium_Broad_calls	FGSG_10413	FGSG_10413	predicted protein (419 nt)
fg10426_s_at	-1	1	0	0	0	0	-1	-1	Fusarium_Broad_calls	FGSG_10426	FGSG_10426	conserved hypothetical protein (1634 nt)
fg10432_s_at	-1	1	1	1	0	1	1	1	Fusarium_Broad_calls	FGSG_10432	FGSG_10432	predicted protein (805 nt)
fg10438_s_at	-1	1	0	0	0	0	-1	-1	Fusarium_Broad_calls	FGSG_10438	FGSG_10438	predicted protein (446 nt)
fg10443_s_at	-1	1	1	0	0	1	-1	0	Fusarium_Broad_calls	FGSG_10443	FGSG_10443	hypothetical protein (609 nt)
fg10454_at	-1	1	0	0	0	0	0	0	Fusarium_Broad_calls	FGSG_10454	FGSG_10454	conserved hypothetical protein (1043 nt)
fg10466_at	-1	1	1	1	0	1	0	0	Fusarium_Broad_calls	FGSG_10466	FGSG_10466	hypothetical protein similar to transporter protein smf2 (2201 nt)
fgd436-50_s_at	-1	1	1	0	0	1	0	-1	Fusarium_MIPS_Draft_fgd	FGSG_10466	FGSG_10466	hypothetical protein similar to transporter protein smf2 (2201 nt)
fg10467_at	-1	1	0	-1	0	1	-1	-1	Fusarium_Broad_calls	FGSG_10467	FGSG_10467	conserved hypothetical protein (469 nt)
fgd436-60_s_at	-1	1	0	-1	0	1	-1	-1	Fusarium_MIPS_Draft_fgd	FGSG_10467	FGSG_10467	conserved hypothetical protein (469 nt)
fg10469_s_at	-1	1	0	0	0	0	-1	0	Fusarium_Broad_calls	FGSG_10469	FGSG_10469	conserved hypothetical protein (2276 nt)
fg10470_s_at	-1	1	0	0	0	0	-1	0	Fusarium_Broad_calls	FGSG_10470	FGSG_10470	conserved hypothetical protein (3246 nt)
fg10472_s_at	-1	1	-1	0	0	1	-1	-1	Fusarium_Broad_calls	FGSG_10472	FGSG_10472	predicted protein (977 nt)
fg10494_s_at	-1	1	0	0	0	0	0	0	Fusarium_Broad_calls	FGSG_10494	FGSG_10494	predicted protein (405 nt)
fgd441-290_s_at	-1	1	-1	0	0	1	-1	-1	Fusarium_MIPS_Draft_fgd	FGSG_10523	FGSG_10523	conserved hypothetical protein (7554 nt)
fg10547_s_at	-1	1	0	0	0	0	-1	-1	Fusarium_Broad_calls	FGSG_10547	FGSG_10547	conserved hypothetical protein (4632 nt)
fg10549_at	-1	1	1	0	0	1	0	-1	Fusarium_Broad_calls	FGSG_10549	FGSG_10549	hypothetical protein (857 nt)
fg10549_s_at	-1	1	1	0	0	1	0	-1	Fusarium_Broad_calls	FGSG_10549	FGSG_10549	hypothetical protein (857 nt)
fg10550_at	-1	1	0	0	0	0	0	0	Fusarium_Broad_calls	FGSG_10550	FGSG_10550	predicted protein (2674 nt)
fg10553_s_at	-1	1	1	1	0	1	1	1	Fusarium_Broad_calls	FGSG_10553	FGSG_10553	predicted protein (1410 nt)
fg10567_s_at	-1	1	-1	1	0	1	1	1	Fusarium_Broad_calls	FGSG_10567	FGSG_10567	predicted protein (634 nt)
fg10589_s_at	-1	1	1	-1	0	1	-1	-1	Fusarium_Broad_calls	FGSG_10589	FGSG_10589	hypothetical protein (414 nt)
fg10621_s_at	-1	1	0	0	0	0	-1	-1	Fusarium_Broad_calls	FGSG_10621	FGSG_10621	conserved hypothetical protein (1198 nt)
fg10632_s_at	-1	1	0	0	0	0	1	1	Fusarium_Broad_calls	FGSG_10632	FGSG_10632	conserved hypothetical protein (4864 nt)
fg10672_s_at	-1	1	0	-1	0	1	0	-1	Fusarium_Broad_calls	FGSG_10672	FGSG_10672	hypothetical protein similar to 3-ketoacyl-(acyl-carrier-protein) reductase (857 nt)
fg10679_at	-1	1	0	0	0	0	0	0	Fusarium_Broad_calls	FGSG_10679	FGSG_10679	conserved hypothetical protein (2169 nt)
fg10719_s_at	-1	1	0	0	0	0	1	1	Fusarium_Broad_calls	FGSG_10719	FGSG_10719	conserved hypothetical protein (2041 nt)
fg10720_at	-1	1	-1	-1	0	1	0	1	Fusarium_Broad_calls	FGSG_13933	FGSG_13933	predicted protein (462 nt)
fgd447-60_s_at	-1	1	1	0	0	1	0	1	Fusarium_MIPS_Draft_fgd	FGSG_13934	FGSG_13934	conserved hypothetical protein (4515 nt)
fg10735_s_at	-1	1	-1	-1	0	1	0	0	Fusarium_Broad_calls	FGSG_10735	FGSG_10735	hypothetical protein (694 nt)
fg10736_s_at	-1	1	0	-1	0	1	0	0	Fusarium_Broad_calls	FGSG_10736	FGSG_10736	conserved hypothetical protein (2875 nt)
fg10787_s_at	-1	1	0	-1	0	1	0	0	Fusarium_Broad_calls	FGSG_10787	FGSG_10787	conserved hypothetical protein (1127 nt)
fg10805_s_at	-1	1	0	-1	0	1	0	0	Fusarium_Broad_calls	FGSG_10805	FGSG_10805	conserved hypothetical protein (2009 nt)
fgd450-390_s_at	-1	1	0	0	0	0	-1	0	Fusarium_MIPS_Draft_fgd	FGSG_10809	FGSG_10809	conserved hypothetical protein (2151 nt)
fg10814_s_at	-1	1	0	1	0	1	0	0	Fusarium_Broad_calls	FGSG_13911	FGSG_13911	predicted protein (3201 nt)
fg10830_s_at	-1	1	0	0	0	0	1	1	Fusarium_Broad_calls	FGSG_10830	FGSG_10830	hypothetical protein (2126 nt)
fg10843_s_at	-1	1	1	0	0	1	0	-1	Fusarium_Broad_calls	FGSG_10843	FGSG_10843	conserved hypothetical protein (987 nt)
fg10856_s_at	-1	1	0	-1	0	1	0	0	Fusarium_Broad_calls	FGSG_10856	FGSG_10856	hypothetical protein similar to actin (2049 nt)
fg10857_at	-1	1	-1	0	0	1	-1	-1	Fusarium_Broad_calls	FGSG_10857	FGSG_10857	conserved hypothetical protein (1735 nt)
fgd452-170_s_at	-1	1	0	0	0	0	-1	-1	Fusarium_MIPS_Draft_fgd	FGSG_10857	FGSG_10857	conserved hypothetical protein (1735 nt)
fgd452-240_s_at	-1	1	-1	0	0	1	-1	0	Fusarium_MIPS_Draft_fgd	FGSG_10864	FGSG_10864	conserved hypothetical protein (1910 nt)
fg10873_s_at	-1	1	0	-1	0	1	0	0	Fusarium_Broad_calls	FGSG_10873	FGSG_10873	GTP-binding protein ypt1 (2044 nt)
fg10877_at	-1	1	0	1	0	1	-1	0	Fusarium_Broad_calls	FGSG_10877	FGSG_10877	predicted protein (891 nt)
fg10881_s_at	-1	1	0	0	0	0	-1	-1	Fusarium_Broad_calls	FGSG_10881	FGSG_10881	conserved hypothetical protein (1214 nt)
fg10892_s_at	-1	1	0	0	0	0	-1	1	Fusarium_Broad_calls	FGSG_10892	FGSG_10892	conserved hypothetical protein (1065 nt)
fg10895_s_at	-1	1	0	0	0	0	0	0	Fusarium_Broad_calls	FGSG_10895	FGSG_10895	conserved hypothetical protein (1389 nt)
fg10916_s_at	-1	1	1	1	0	1	-1	-1	Fusarium_Broad_calls	FGSG_10916	FGSG_10916	hypothetical protein similar to PQ loop repeat protein (765 nt)
fg10919_at	-1	1	0	-1	0	1	-1	-1	Fusarium_Broad_calls	FGSG_10919	FGSG_10919	conserved hypothetical protein (1618 nt)
fgd454-350_s_at	-1	1	1	1	0	1	-1	-1	Fusarium_MIPS_Draft_fgd	FGSG_10919	FGSG_10919	conserved hypothetical protein (1618 nt)
fgd456-30_s_at	-1	1	0	0	0	0	0	1	Fusarium_MIPS_Draft_fgd	FGSG_10936	FGSG_10936	glucose N-acetyltransferase 1 (1408 nt)
fg10946_at	-1	1	-1	0	0	1	0	0	Fusarium_Broad_calls	FGSG_10946	FGSG_10946	predicted protein (1397 nt)
fg10946_s_at	-1	1	-1	0	0	1	0	0	Fusarium_Broad_calls	FGSG_10946	FGSG_10946	predicted protein (1397 nt)
fg10956_at	-1	1	0	0	0	0	-1	-1	Fusarium_Broad_calls	FGSG_10956	FGSG_10956	glucose N-acetyltransferase 1 (985 nt)
fgd456-260_at	-1	1	0	0	0	0	-1	-1	Fusarium_MIPS_Draft_fgd	FGSG_10956	FGSG_10956	glucose N-acetyltransferase 1 (985 nt)
fgd456-260_s_at	-1	1	1	-1	0	1	-1	-1	Fusarium_MIPS_Draft_fgd	FGSG_10956	FGSG_10956	glucose N-acetyltransferase 1 (985 nt)
fgd456-290_s_at	-1	1	0	-1	0	1	1	0	Fusarium_MIPS_Draft_fgd	FGSG_10959	FGSG_10959	conserved hypothetical protein (897 nt)
fg10969_s_at	-1	1	-1	-1	0	1	0	1	Fusarium_Broad_calls	FGSG_10969	FGSG_10969	hypothetical protein (566 nt)
fg10971_s_at	-1	1	0	0	0	0	-1	0	Fusarium_Broad_calls	FGSG_10971	FGSG_10971	conserved hypothetical protein (1665 nt)
fg10972_at	-1	1	0	0	0	0	1	1	Fusarium_Broad_calls	FGSG_10972	FGSG_10972	predicted protein (1131 nt)
fg10985_s_at	-1	1	0	0	0	0	-1	1	Fusarium_Broad_calls	FGSG_10985	FGSG_10985	predicted protein (1244 nt)
fg12306_s_at	-1	1	-1	-1	0	1	-1	-1	Fusarium_MIPS_Manual_fg12	FGSG_13869	FGSG_13869	hypothetical protein (717 nt)
fg11064_s_at	-1	1	0	-1	0	1	0	0	Fusarium_Broad_calls	FGSG_11064	FGSG_11064	conserved hypothetical protein (1224 nt)
fg12253_s_at	-1	1	1	1	0	1	0	1	Fusarium_MIPS_Manual_fg12	FGSG_13862	FGSG_13862	conserved hypothetical protein (2213 nt)
fg11083_s_at	-1	1	1	0	0	1	1	1	Fusarium_Broad_calls	FGSG_11083	FGSG_11083	predicted protein (1374 nt)
fg11096_s_at	-1	1	0	0	0	0	-1	0	Fusarium_Broad_calls	FGSG_11096	FGSG_11096	predicted protein (483 nt)
fg11111_s_at	-1	1	0	0	0	0	0	1	Fusarium_Broad_calls	FGSG_11111	FGSG_11111	conserved hypothetical protein (1752 nt)
fg11129_s_at	-1	1	1	-1	0	1	-1	-1	Fusarium_Broad_calls	FGSG_11129	FGSG_11129	hypothetical protein (1278 nt)
fg11136_at	-1	1	0	0	0	0	0	0	Fusarium_Broad_calls	FGSG_11136	FGSG_11136	predicted protein (1355 nt)
fg11144_s_at	-1	1	-1	0	0	1	0	0	Fusarium_Broad_calls	FGSG_13847	FGSG_13847	conserved hypothetical protein (922 nt)
fg11165_s_at	-1	1	1	1	0	1	-1	-1	Fusarium_Broad_calls	FGSG_11165	FGSG_11165	conserved hypothetical protein (1581 nt)
fg11166_s_at	-1	1	0	1	0	1	0	-1	Fusarium_Broad_calls	FGSG_11166	FGSG_11166	predicted protein (1203 nt)
fg11168_s_at	-1	1	0	-1	0	1	0	0	Fusarium_Broad_calls	FGSG_11168	FGSG_11168	conserved hypothetical protein (1911 nt)
fg11175_s_at	-1	1	1	1	0	1	0	1	Fusarium_Broad_calls	FGSG_11175	FGSG_11175	predicted protein (1268 nt)
fg11234_at	-1	1	0	0	0	0	-1	0	Fusarium_Broad_calls	FGSG_11234	FGSG_11234	conserved hypothetical protein (3675 nt)
fgd460-1110_at	-1	1	0	0	0	0	-1	1	Fusarium_MIPS_Draft_fgd	FGSG_11234	FGSG_11234	conserved hypothetical protein (3675 nt)
fgd460-1110_s_at	-1	1	0	1	0	1	-1	0	Fusarium_MIPS_Draft_fgd	FGSG_11234	FGSG_11234	conserved hypothetical protein (3675 nt)
fg11243_at	-1	1	0	0	0	0	0	0	Fusarium_Broad_calls	FGSG_14006	FGSG_14006	conserved hypothetical protein (375 nt)
fgd462-70_s_at	-1	1	0	1	0	1	1	-1	Fusarium_MIPS_Draft_fgd	FGSG_11244	FGSG_11244	predicted protein (2917 nt)
fg11265_at	-1	1	0	0	0	0	-1	1	Fusarium_Broad_calls	FGSG_13997	FGSG_13997	predicted protein (306 nt)
fg11265_s_at	-1	1	0	1	0	1	-1	1	Fusarium_Broad_calls	FGSG_13997	FGSG_13997	predicted protein (306 nt)
fg11291_s_at	-1	1	0	0	0	0	1	1	Fusarium_Broad_calls	FGSG_11291	FGSG_11291	hypothetical protein similar to metallo-beta-lactamase superfamily protein (1046 nt)
fg11331_at	-1	1	1	-1	0	1	-1	-1	Fusarium_Broad_calls	FGSG_11331	FGSG_11331	conserved hypothetical protein (1407 nt)
fg11331_s_at	-1	1	1	0	0	1	-1	-1	Fusarium_Broad_calls	FGSG_11331	FGSG_11331	conserved hypothetical protein (1407 nt)
fgd467-50_s_at	-1	1	1	0	0	1	1	-1	Fusarium_MIPS_Draft_fgd	FGSG_11409	FGSG_11409	conserved hypothetical protein (1082 nt)
fg11445_at	-1	1	0	0	0	0	1	0	Fusarium_Broad_calls	FGSG_11445	FGSG_11445	predicted protein (1028 nt)
fg11507_at	-1	1	0	0	0	0	0	1	Fusarium_Broad_calls	FGSG_11507	FGSG_11507	predicted protein (2191 nt)
fg11507_s_at	-1	1	0	0	0	0	0	1	Fusarium_Broad_calls	FGSG_11507	FGSG_11507	predicted protein (2191 nt)
fg11599_s_at	-1	1	0	-1	0	1	0	0	Fusarium_Broad_calls	FGSG_11599	FGSG_11599	conserved hypothetical protein (4784 nt)
fg11604_at	-1	1	0	1	0	1	0	1	Fusarium_Broad_calls	FGSG_11604	FGSG_11604	conserved hypothetical protein (1793 nt)
fg11604_s_at	-1	1	0	1	0	1	-1	1	Fusarium_Broad_calls	FGSG_11604	FGSG_11604	conserved hypothetical protein (1793 nt)
fgd494-10_s_at	-1	1	-1	0	0	1	-1	-1	Fusarium_MIPS_Draft_fgd	FGSG_11615	FGSG_11615	conserved hypothetical protein (1318 nt)
fg11618_s_at	-1	1	0	-1	0	1	-1	-1	Fusarium_Broad_calls	FGSG_11618	FGSG_11618	conserved hypothetical protein (1572 nt)
fg11626_s_at	-1	1	0	-1	0	1	0	0	Fusarium_Broad_calls	FGSG_11626	FGSG_11626	histone H2B (920 nt)
fg11628_s_at	-1	1	0	-1	0	1	-1	-1	Fusarium_Broad_calls	FGSG_11628	FGSG_11628	hypothetical protein similar to LYR family protein (564 nt)
fg12001_at	-1	1	1	1	0	1	1	1	Fusarium_MIPS_Manual_fg12	FGSG_02847	FGSG_02847	hypothetical protein similar to ABC transporter protein (4913 nt)
fg12009_at	-1	1	-1	-1	0	1	1	0	Fusarium_MIPS_Manual_fg12	FGSG_12418	FGSG_12418	predicted protein (1839 nt)
fg12011_at	-1	1	-1	0	0	1	-1	-1	Fusarium_MIPS_Manual_fg12	FGSG_03517	FGSG_03517	conserved hypothetical protein (1101 nt)
fg12021_at	-1	1	0	1	0	1	0	0	Fusarium_MIPS_Manual_fg12	FGSG_11654	FGSG_11654	conserved hypothetical protein (2264 nt)
fg12032_at	-1	1	-1	-1	0	1	0	0	Fusarium_MIPS_Manual_fg12	FGSG_02028	FGSG_02028	26S protease regulatory subunit 4 (1816 nt)
fg12034_at	-1	1	0	0	0	0	-1	-1	Fusarium_MIPS_Manual_fg12	FGSG_02073	FGSG_02073	lysophospholipase 2 (2092 nt)
fg12038_at	-1	1	-1	0	0	1	-1	-1	Fusarium_MIPS_Manual_fg12	FGSG_13152	FGSG_13152	hypothetical protein similar to alpha/beta hydrolase (1132 nt)
fg12039_at	-1	1	0	0	0	0	0	1	Fusarium_MIPS_Manual_fg12	FGSG_13153	FGSG_13153	hypothetical protein similar to conserved transmembrane protein (3260 nt)
fg12040_at	-1	1	0	0	0	0	1	1	Fusarium_MIPS_Manual_fg12	FGSG_02324	FGSG_02324	hypothetical protein similar to type I polyketide synthase (6463 nt)
fg12042_at	-1	1	0	-1	0	1	0	0	Fusarium_MIPS_Manual_fg12	FGSG_03997	FGSG_03997	conserved hypothetical protein (1762 nt)
fg12042_s_at	-1	1	0	-1	0	1	0	0	Fusarium_MIPS_Manual_fg12	FGSG_03997	FGSG_03997	conserved hypothetical protein (1762 nt)
fg12043_s_at	-1	1	-1	-1	0	1	-1	-1	Fusarium_MIPS_Manual_fg12	FGSG_12331	FGSG_12331	conserved hypothetical protein (1115 nt)
fg12044_at	-1	1	0	-1	0	1	-1	-1	Fusarium_MIPS_Manual_fg12	FGSG_12330	FGSG_12330	conserved hypothetical protein (1052 nt)
fg12045_at	-1	1	1	1	0	1	1	1	Fusarium_MIPS_Manual_fg12	FGSG_04023	FGSG_04023	conserved hypothetical protein (1495 nt)
fg12062_at	-1	1	0	0	0	0	0	0	Fusarium_MIPS_Manual_fg12	FGSG_12814	FGSG_12814	conserved hypothetical protein (1686 nt)
fg12065_at	-1	1	-1	-1	0	1	-1	-1	Fusarium_MIPS_Manual_fg12	FGSG_12292	FGSG_12292	hypothetical protein (613 nt)
fg12071_at	-1	1	-1	-1	0	1	0	-1	Fusarium_MIPS_Manual_fg12	FGSG_11828	FGSG_11828	hypothetical protein similar to bax Inhibitor family protein (1350 nt)
fg12072_at	-1	1	0	0	0	0	0	0	Fusarium_MIPS_Manual_fg12	FGSG_11829	FGSG_11829	hypothetical protein similar to cyclic nucleotide-binding domain protein (2979 nt)
fg12074_at	-1	1	-1	-1	0	1	0	-1	Fusarium_MIPS_Manual_fg12	FGSG_11815	FGSG_11815	conserved hypothetical protein (1815 nt)
fg12076_s_at	-1	1	0	-1	0	1	0	0	Fusarium_MIPS_Manual_fg12	FGSG_11825	FGSG_11825	hypothetical protein (1580 nt)
fg12081_at	-1	1	1	1	0	1	-1	-1	Fusarium_MIPS_Manual_fg12	FGSG_12918	FGSG_12918	conserved hypothetical protein (1721 nt)
fg12082_at	-1	1	0	-1	0	1	-1	-1	Fusarium_MIPS_Manual_fg12	FGSG_12919	FGSG_12919	predicted protein (807 nt)
fg12089_at	-1	1	1	-1	0	1	0	0	Fusarium_MIPS_Manual_fg12	FGSG_12589	FGSG_12589	conserved hypothetical protein (3256 nt)
fg12093_at	-1	1	0	1	0	1	1	1	Fusarium_MIPS_Manual_fg12	FGSG_12597	FGSG_12597	conserved hypothetical protein (1703 nt)
fg12099_at	-1	1	0	0	0	0	0	0	Fusarium_MIPS_Manual_fg12	FGSG_12607	FGSG_12607	hypothetical protein (680 nt)
fg12099_s_at	-1	1	0	0	0	0	0	0	Fusarium_MIPS_Manual_fg12	FGSG_12607	FGSG_12607	hypothetical protein (680 nt)
fg12107_s_at	-1	1	-1	-1	0	1	0	0	Fusarium_MIPS_Manual_fg12	FGSG_13231	FGSG_13231	conserved hypothetical protein (4476 nt)
fg12117_at	-1	1	1	1	0	1	1	-1	Fusarium_MIPS_Manual_fg12	FGSG_13413	FGSG_13413	conserved hypothetical protein (1248 nt)
fg12118_at	-1	1	0	1	0	1	1	0	Fusarium_MIPS_Manual_fg12	FGSG_13412	FGSG_13412	predicted protein (534 nt)
fg12119_at	-1	1	0	0	0	0	0	1	Fusarium_MIPS_Manual_fg12	FGSG_13404	FGSG_13404	conserved hypothetical protein (1912 nt)
fg12129_at	-1	1	1	0	0	1	0	0	Fusarium_MIPS_Manual_fg12	FGSG_12447	FGSG_12447	conserved hypothetical protein (1912 nt)
fg12132_at	-1	1	-1	-1	0	1	0	0	Fusarium_MIPS_Manual_fg12	FGSG_13347	FGSG_13347	hypothetical protein similar to FreB (1857 nt)
fg12133_at	-1	1	-1	-1	0	1	-1	0	Fusarium_MIPS_Manual_fg12	FGSG_13350	FGSG_13350	conserved hypothetical protein (888 nt)
fg12143_at	-1	1	0	0	0	0	0	1	Fusarium_MIPS_Manual_fg12	FGSG_12144	FGSG_12144	conserved hypothetical protein (1770 nt)
fg12144_at	-1	1	1	-1	0	1	-1	-1	Fusarium_MIPS_Manual_fg12	not found	not found	#N/A
fg12156_s_at	-1	1	0	0	0	0	0	0	Fusarium_MIPS_Manual_fg12	FGSG_12495	FGSG_12495	trans-aconitate 2-methyltransferase (919 nt)
fg12158_at	-1	1	0	-1	0	1	0	0	Fusarium_MIPS_Manual_fg12	FGSG_12471	FGSG_12471	hypothetical protein similar to maltose permease (1735 nt)
fg12161_at	-1	1	1	-1	0	1	-1	-1	Fusarium_MIPS_Manual_fg12	FGSG_12390	FGSG_12390	conserved hypothetical protein (2200 nt)
fg12163_at	-1	1	0	-1	0	1	-1	0	Fusarium_MIPS_Manual_fg12	FGSG_05087	FGSG_05087	acetyl-CoA acetyltransferase (1479 nt)
fg12164_at	-1	1	0	0	0	0	1	1	Fusarium_MIPS_Manual_fg12	FGSG_12711	FGSG_12711	hypothetical protein (1997 nt)
fg12165_at	-1	1	0	0	0	0	1	1	Fusarium_MIPS_Manual_fg12	FGSG_12712	FGSG_12712	conserved hypothetical protein (4052 nt)
fg12167_at	-1	1	0	0	0	0	-1	-1	Fusarium_MIPS_Manual_fg12	FGSG_13099	FGSG_13099	conserved hypothetical protein (1627 nt)
fg12190_at	-1	1	1	1	0	1	-1	-1	Fusarium_MIPS_Manual_fg12	FGSG_13887	FGSG_13887	predicted protein (924 nt)
fg12191_s_at	-1	1	-1	0	0	1	0	0	Fusarium_MIPS_Manual_fg12	FGSG_11588	FGSG_11588	hypothetical protein similar to CHIP6 (2817 nt)
fg12197_at	-1	1	-1	0	0	1	0	0	Fusarium_MIPS_Manual_fg12	FGSG_13976	FGSG_13976	conserved hypothetical protein (1346 nt)
fg12206_at	-1	1	0	0	0	0	1	1	Fusarium_MIPS_Manual_fg12	FGSG_12692	FGSG_12692	hypothetical protein similar to transmembrane amino acid transporter protein family (2343 nt)
fg12208_at	-1	1	0	1	0	1	-1	-1	Fusarium_MIPS_Manual_fg12	FGSG_12694	FGSG_12694	conserved hypothetical protein (1308 nt)
fg12210_at	-1	1	1	1	0	1	-1	-1	Fusarium_MIPS_Manual_fg12	FGSG_13109	FGSG_13109	predicted protein (2408 nt)
fg12213_s_at	-1	1	-1	-1	0	1	-1	0	Fusarium_MIPS_Manual_fg12	FGSG_13111	FGSG_13111	enoyl-CoA hydratase, mitochondrial precursor (1173 nt)
fg12220_at	-1	1	-1	0	0	1	-1	-1	Fusarium_MIPS_Manual_fg12	FGSG_13167	FGSG_13167	conserved hypothetical protein (732 nt)
fg12224_at	-1	1	-1	0	0	1	-1	-1	Fusarium_MIPS_Manual_fg12	FGSG_11990	FGSG_11990	hypothetical protein (1181 nt)
fg12225_at	-1	1	0	0	0	0	-1	0	Fusarium_MIPS_Manual_fg12	FGSG_11991	FGSG_11991	conserved hypothetical protein (1286 nt)
fg12227_at	-1	1	0	-1	0	1	-1	0	Fusarium_MIPS_Manual_fg12	FGSG_11993	FGSG_11993	predicted protein (798 nt)
fg12228_at	-1	1	-1	0	0	1	0	1	Fusarium_MIPS_Manual_fg12	FGSG_12002	FGSG_12002	conserved hypothetical protein (2414 nt)
fg12230_at	-1	1	0	-1	0	1	1	1	Fusarium_MIPS_Manual_fg12	FGSG_01294	FGSG_01294	conserved hypothetical protein (1868 nt)
fg12231_at	-1	1	0	0	0	0	1	0	Fusarium_MIPS_Manual_fg12	FGSG_12048	FGSG_12048	conserved hypothetical protein (1750 nt)
fg12234_at	-1	1	-1	-1	0	1	1	1	Fusarium_MIPS_Manual_fg12	FGSG_12154	FGSG_12154	hypothetical protein similar to glutathione S-transferase (1010 nt)
fg12235_s_at	-1	1	-1	-1	0	1	1	1	Fusarium_MIPS_Manual_fg12	FGSG_11697	FGSG_11697	hypothetical protein similar to glutamine synthetase (1678 nt)
fg12237_at	-1	1	-1	0	0	1	0	0	Fusarium_MIPS_Manual_fg12	FGSG_12264	FGSG_12264	hypothetical protein similar to AAA family ATPase (1965 nt)
fg12245_at	-1	1	0	1	0	1	-1	-1	Fusarium_MIPS_Manual_fg12	FGSG_12424	FGSG_12424	conserved hypothetical protein (834 nt)
fg12246_at	-1	1	-1	0	0	1	-1	-1	Fusarium_MIPS_Manual_fg12	not found	not found	#N/A
fgd158-330_at	-1	1	0	-1	0	1	1	1	Fusarium_MIPS_Draft_fgd	FGSG_12426	FGSG_12426	conserved hypothetical protein (1867 nt)
fgd158-330_s_at	-1	1	1	0	0	1	1	0	Fusarium_MIPS_Draft_fgd	FGSG_12426	FGSG_12426	conserved hypothetical protein (1867 nt)
fg12249_at	-1	1	0	0	0	0	-1	-1	Fusarium_MIPS_Manual_fg12	FGSG_12379	FGSG_12379	hypothetical protein similar to general amino acid permease (1969 nt)
fg12260_at	-1	1	0	0	0	0	0	0	Fusarium_MIPS_Manual_fg12	FGSG_05743	FGSG_05743	hypothetical protein similar to alpha/beta hydrolase fold (891 nt)
fg12264_at	-1	1	-1	-1	0	1	1	0	Fusarium_MIPS_Manual_fg12	FGSG_00500	FGSG_00500	hexokinase (2845 nt)
fg12265_at	-1	1	0	-1	0	1	0	1	Fusarium_MIPS_Manual_fg12	FGSG_01283	FGSG_01283	hypothetical protein similar to family 20 chitobiase (1891 nt)
fg12265_s_at	-1	1	0	-1	0	1	0	1	Fusarium_MIPS_Manual_fg12	FGSG_01283	FGSG_01283	hypothetical protein similar to family 20 chitobiase (1891 nt)
fg12271_at	-1	1	0	0	0	0	1	1	Fusarium_MIPS_Manual_fg12	FGSG_08774	FGSG_08774	glucokinase (1909 nt)
fg12274_at	-1	1	0	-1	0	1	0	0	Fusarium_MIPS_Manual_fg12	FGSG_13299	FGSG_13299	hypothetical protein similar to glycerol-3-phosphate O-acyltransferase (2413 nt)
fg12277_at	-1	1	1	-1	0	1	-1	0	Fusarium_MIPS_Manual_fg12	FGSG_13880	FGSG_13880	conserved hypothetical protein (972 nt)
fg12280_at	-1	1	0	0	0	0	1	-1	Fusarium_MIPS_Manual_fg12	FGSG_00766	FGSG_00766	hypothetical protein similar to heat shock protein (2244 nt)
fg12282_s_at	-1	1	0	0	0	0	-1	0	Fusarium_MIPS_Manual_fg12	FGSG_11852	FGSG_11852	multiple RNA-binding domain-containing protein 1 (2896 nt)
fg12286_at	-1	1	0	-1	0	1	0	0	Fusarium_MIPS_Manual_fg12	FGSG_11890	FGSG_11890	conserved hypothetical protein (4900 nt)
fg12287_at	-1	1	0	1	0	1	0	1	Fusarium_MIPS_Manual_fg12	FGSG_11891	FGSG_11891	conserved hypothetical protein (2928 nt)
fg12288_s_at	-1	1	0	0	0	0	1	0	Fusarium_MIPS_Manual_fg12	FGSG_01241	FGSG_01241	conserved hypothetical protein (3119 nt)
fg12289_at	-1	1	-1	-1	0	1	0	0	Fusarium_MIPS_Manual_fg12	FGSG_01234	FGSG_01234	adenylate cyclase (8721 nt)
fg12292_s_at	-1	1	-1	-1	0	1	0	1	Fusarium_MIPS_Manual_fg12	FGSG_11970	FGSG_11970	conserved hypothetical protein (1631 nt)
fg12293_s_at	-1	1	1	0	0	1	-1	0	Fusarium_MIPS_Manual_fg12	FGSG_12110	FGSG_12110	hypothetical protein (619 nt)
fg12294_at	-1	1	-1	0	0	1	-1	-1	Fusarium_MIPS_Manual_fg12	FGSG_02769	FGSG_02769	hypothetical protein similar to mitochondrial chaperone BCS1 (1455 nt)
fg12296_at	-1	1	-1	-1	0	1	-1	-1	Fusarium_MIPS_Manual_fg12	FGSG_02773	FGSG_02773	hypothetical protein similar to caffeine-induced death protein 2 (908 nt)
fg12300_at	-1	1	-1	-1	0	1	-1	-1	Fusarium_MIPS_Manual_fg12	FGSG_03741	FGSG_03741	hypothetical protein similar to cytochrome P450 phenylacetate 2-hydroxylase (1820 nt)
fg12301_s_at	-1	1	-1	-1	0	1	0	0	Fusarium_MIPS_Manual_fg12	FGSG_03991	FGSG_03991	hypothetical protein (783 nt)
fg12303_at	-1	1	-1	0	0	1	0	0	Fusarium_MIPS_Manual_fg12	FGSG_06370	FGSG_06370	CDP-diacylglycerol-serine O-phosphatidyltransferase (1484 nt)
fg12305_at	-1	1	-1	-1	0	1	0	0	Fusarium_MIPS_Manual_fg12	FGSG_13871	FGSG_13871	conserved hypothetical protein (2432 nt)
fg12305_s_at	-1	1	-1	-1	0	1	0	0	Fusarium_MIPS_Manual_fg12	FGSG_13871	FGSG_13871	conserved hypothetical protein (2432 nt)
fg12310_at	-1	1	-1	0	0	1	0	-1	Fusarium_MIPS_Manual_fg12	FGSG_07783	FGSG_07783	conserved hypothetical protein (1410 nt)
fg12311_at	-1	1	0	0	0	0	1	0	Fusarium_MIPS_Manual_fg12	FGSG_06668	FGSG_06668	conserved hypothetical protein (2113 nt)
fg12315_at	-1	1	-1	0	0	1	-1	-1	Fusarium_MIPS_Manual_fg12	FGSG_13131	FGSG_13131	protein RAI1 (927 nt)
fgd305-150_s_at	-1	1	0	1	0	1	-1	0	Fusarium_MIPS_Draft_fgd	FGSG_13131	FGSG_13131	protein RAI1 (927 nt)
fg12317_at	-1	1	0	-1	0	1	0	0	Fusarium_MIPS_Manual_fg12	FGSG_08663	FGSG_08663	ATP-dependent RNA helicase SUB2 (2492 nt)
fg12318_at	-1	1	-1	-1	0	1	0	-1	Fusarium_MIPS_Manual_fg12	FGSG_09612	FGSG_09612	mitogen-activated protein kinase sty1 (2374 nt)
fg12324_at	-1	1	-1	-1	0	1	0	1	Fusarium_MIPS_Manual_fg12	FGSG_12042	FGSG_12042	3-phytase A precursor (1908 nt)
fg12325_at	-1	1	0	0	0	0	0	1	Fusarium_MIPS_Manual_fg12	FGSG_12043	FGSG_12043	predicted protein (745 nt)
fg12326_at	-1	1	0	1	0	1	-1	0	Fusarium_MIPS_Manual_fg12	FGSG_04146	FGSG_04146	hypothetical protein similar to chitin deacetylase (1677 nt)
fg12338_at	-1	1	0	-1	0	1	-1	0	Fusarium_MIPS_Manual_fg12	FGSG_05847	FGSG_05847	hypothetical protein similar to chitin binding protein (1472 nt)
fg12342_at	-1	1	0	-1	0	1	-1	0	Fusarium_MIPS_Manual_fg12	FGSG_13617	FGSG_13617	D-amino-acid oxidase (1360 nt)
fg12342_s_at	-1	1	0	-1	0	1	-1	0	Fusarium_MIPS_Manual_fg12	FGSG_13617	FGSG_13617	D-amino-acid oxidase (1360 nt)
fg12343_s_at	-1	1	1	-1	0	1	1	0	Fusarium_MIPS_Manual_fg12	FGSG_10347	FGSG_10347	hypothetical protein similar to isocitrate dehydrogenase 1 (3016 nt)
fgd291-20_s_at	-1	1	0	0	0	0	-1	-1	Fusarium_MIPS_Draft_fgd	FGSG_13039	FGSG_13039	predicted protein (505 nt)
fg12346_at	-1	1	-1	-1	0	1	1	0	Fusarium_MIPS_Manual_fg12	FGSG_07009	FGSG_07009	hypothetical protein similar to cell wall biogenesis protein phosphatase Ssd1 (3795 nt)
fg12347_s_at	-1	1	0	-1	0	1	0	0	Fusarium_MIPS_Manual_fg12	FGSG_00608	FGSG_00608	dolichyl-phosphate-mannose-protein mannosyltransferase 4 (2426 nt)
fg12348_at	-1	1	0	0	0	0	0	0	Fusarium_MIPS_Manual_fg12	FGSG_11793	FGSG_11793	conserved hypothetical protein (1037 nt)
fg12350_at	-1	1	0	-1	0	1	0	0	Fusarium_MIPS_Manual_fg12	FGSG_12039	FGSG_12039	chitin synthase 6 (5305 nt)
fg12351_s_at	-1	1	0	0	0	0	0	0	Fusarium_MIPS_Manual_fg12	FGSG_12039	FGSG_12039	chitin synthase 6 (5305 nt)
fg12352_at	-1	1	0	0	0	0	0	1	Fusarium_MIPS_Manual_fg12	FGSG_02483	FGSG_02483	chitin synthase 2 (2530 nt)
fg12356_at	-1	1	1	-1	0	1	-1	-1	Fusarium_MIPS_Manual_fg12	FGSG_12851	FGSG_12851	allantoicase (1254 nt)
fg12357_at	-1	1	0	0	0	0	0	0	Fusarium_MIPS_Manual_fg12	FGSG_12852	FGSG_12852	hypothetical protein similar to DIL and Ankyrin domain protein (2768 nt)
fg12358_at	-1	1	0	-1	0	1	0	0	Fusarium_MIPS_Manual_fg12	FGSG_12839	FGSG_12839	hypothetical protein similar to CaaX prenyl protease Ste24 (1697 nt)
fg12359_at	-1	1	-1	-1	0	1	0	0	Fusarium_MIPS_Manual_fg12	FGSG_12840	FGSG_12840	conserved hypothetical protein (1578 nt)
fg12366_at	-1	1	1	0	0	1	0	0	Fusarium_MIPS_Manual_fg12	FGSG_03906	FGSG_03906	hypothetical protein similar to 1,2-a-D-mannosidase (1802 nt)
fg12374_at	-1	1	0	-1	0	1	0	0	Fusarium_MIPS_Manual_fg12	FGSG_12030	FGSG_12030	conserved hypothetical protein (1884 nt)
fg12376_at	-1	1	0	-1	0	1	0	0	Fusarium_MIPS_Manual_fg12	FGSG_12033	FGSG_12033	conserved hypothetical protein (2126 nt)
fg12378_at	-1	1	0	-1	0	1	-1	0	Fusarium_MIPS_Manual_fg12	FGSG_03418	FGSG_03418	chitin synthase 1 (3704 nt)
fg12378_s_at	-1	1	0	-1	0	1	-1	0	Fusarium_MIPS_Manual_fg12	FGSG_03418	FGSG_03418	chitin synthase 1 (3704 nt)
fg12381_at	-1	1	0	-1	0	1	0	0	Fusarium_MIPS_Manual_fg12	FGSG_07946	FGSG_07946	1,3-beta-glucan synthase component GLS2 (6792 nt)
fg12395_at	-1	1	-1	0	0	1	0	0	Fusarium_MIPS_Manual_fg12	FGSG_08719	FGSG_08719	hypothetical protein similar to myosin type II heavy chain (7300 nt)
fg12396_s_at	-1	1	-1	-1	0	1	-1	-1	Fusarium_MIPS_Manual_fg12	FGSG_12827	FGSG_12827	hypothetical protein similar to mannitol-1-phosphate dehydrogenase (882 nt)
fg12397_at	-1	1	-1	-1	0	1	0	1	Fusarium_MIPS_Manual_fg12	FGSG_00710	FGSG_00710	cutinase gene palindrome-binding protein (1633 nt)
fg12400_at	-1	1	0	0	0	0	0	0	Fusarium_MIPS_Manual_fg12	FGSG_08786	FGSG_08786	conserved hypothetical protein (6246 nt)
fg12402_at	-1	1	-1	0	0	1	-1	-1	Fusarium_MIPS_Manual_fg12	FGSG_11811	FGSG_11811	conserved hypothetical protein (2384 nt)
fg12403_at	-1	1	0	0	0	0	-1	0	Fusarium_MIPS_Manual_fg12	FGSG_11812	FGSG_11812	conserved hypothetical protein (3417 nt)
fg12404_at	-1	1	-1	-1	0	1	-1	0	Fusarium_MIPS_Manual_fg12	FGSG_04995	FGSG_04995	hypothetical protein similar to P-type ATPase (3682 nt)
fg12405_at	-1	1	1	0	0	1	0	-1	Fusarium_MIPS_Manual_fg12	FGSG_08343	FGSG_08343	plasma membrane ATPase (3365 nt)
Fg13-01b22-T3_at	-1	1	0	0	0	0	0	0	Fusarium_ESTs	not expected to be found	not expected to be found	#N/A
Fg13-01m18-T3_at	-1	1	0	0	0	0	1	1	Fusarium_ESTs	not expected to be found	not expected to be found	#N/A
Fg13-01p11-T3_at	-1	1	1	1	0	1	0	-1	Fusarium_ESTs	not expected to be found	not expected to be found	#N/A
Fg1A1087_at	-1	1	1	1	0	1	-1	1	Fusarium_ESTs	not expected to be found	not expected to be found	#N/A
Fg1A183_at	-1	1	-1	0	0	1	-1	-1	Fusarium_ESTs	not expected to be found	not expected to be found	#N/A
Fg1A2324_s_at	-1	1	0	0	0	0	1	1	Fusarium_ESTs	not expected to be found	not expected to be found	#N/A
Fg1A235_at	-1	1	-1	-1	0	1	0	0	Fusarium_ESTs	not expected to be found	not expected to be found	#N/A
Fg1A2491_at	-1	1	-1	0	0	1	0	-1	Fusarium_ESTs	not expected to be found	not expected to be found	#N/A
Fg1A277_at	-1	1	-1	0	0	1	0	0	Fusarium_ESTs	not expected to be found	not expected to be found	#N/A
Fg1A949_at	-1	1	-1	-1	0	1	0	-1	Fusarium_ESTs	not expected to be found	not expected to be found	#N/A
Fg2A154_at	-1	1	-1	-1	0	1	0	0	Fusarium_ESTs	not expected to be found	not expected to be found	#N/A
Fg2A178_at	-1	1	0	0	0	0	-1	-1	Fusarium_ESTs	not expected to be found	not expected to be found	#N/A
fgd132-550_s_at	-1	1	-1	-1	0	1	0	0	Fusarium_MIPS_Draft_fgd	FGSG_02659	FGSG_02659	DNA-directed RNA polymerase II 138 kDa polypeptide (4112 nt)
Fg2A23_at	-1	1	1	1	0	1	0	0	Fusarium_ESTs	not expected to be found	not expected to be found	#N/A
Fg2A2497_at	-1	1	0	-1	0	1	0	-1	Fusarium_ESTs	not expected to be found	not expected to be found	#N/A
Fg2A2497_s_at	-1	1	0	-1	0	1	0	-1	Fusarium_ESTs	not expected to be found	not expected to be found	#N/A
Fg2A26_at	-1	1	0	1	0	1	-1	-1	Fusarium_ESTs	not expected to be found	not expected to be found	#N/A
Fg3A1300_at	-1	1	0	0	0	0	-1	0	Fusarium_ESTs	not expected to be found	not expected to be found	#N/A
Fg3A1559_s_at	-1	1	0	0	0	0	1	-1	Fusarium_ESTs	not expected to be found	not expected to be found	#N/A
Fg3A1738_at	-1	1	-1	0	0	1	-1	0	Fusarium_ESTs	not expected to be found	not expected to be found	#N/A
fgd289-10_at	-1	1	0	0	0	0	-1	0	Fusarium_MIPS_Draft_fgd	FGSG_13033	FGSG_13033	conserved hypothetical protein (2935 nt)
fgd289-10_s_at	-1	1	-1	0	0	1	-1	0	Fusarium_MIPS_Draft_fgd	FGSG_13033	FGSG_13033	conserved hypothetical protein (2935 nt)
Fg3A1848_at	-1	1	0	-1	0	1	0	0	Fusarium_ESTs	not expected to be found	not expected to be found	#N/A
Fg3A2022_at	-1	1	-1	-1	0	1	0	0	Fusarium_ESTs	not expected to be found	not expected to be found	#N/A
Fg3A2349_at	-1	1	0	-1	0	1	-1	-1	Fusarium_ESTs	not expected to be found	not expected to be found	#N/A
Fg3A2448_at	-1	1	-1	0	0	1	-1	1	Fusarium_ESTs	not expected to be found	not expected to be found	#N/A
Fg3A2645_at	-1	1	1	0	0	1	0	0	Fusarium_ESTs	not expected to be found	not expected to be found	#N/A
Fg3A3070_at	-1	1	-1	-1	0	1	0	0	Fusarium_ESTs	not expected to be found	not expected to be found	#N/A
Fg3A3496_at	-1	1	-1	-1	0	1	-1	0	Fusarium_ESTs	not expected to be found	not expected to be found	#N/A
Fg3A353_at	-1	1	-1	-1	0	1	0	-1	Fusarium_ESTs	not expected to be found	not expected to be found	#N/A
Fg3A407_at	-1	1	1	-1	0	1	-1	0	Fusarium_ESTs	not expected to be found	not expected to be found	#N/A
Fg3A41_at	-1	1	0	0	0	0	-1	-1	Fusarium_ESTs	not expected to be found	not expected to be found	#N/A
Fg3A4260_at	-1	1	-1	-1	0	1	0	0	Fusarium_ESTs	not expected to be found	not expected to be found	#N/A
fgd224-690_s_at	-1	1	-1	-1	0	1	0	0	Fusarium_MIPS_Draft_fgd	FGSG_12745	FGSG_12745	heat shock protein HSP98 (3112 nt)
Fg3A4354_at	-1	1	-1	-1	0	1	0	0	Fusarium_ESTs	not expected to be found	not expected to be found	#N/A
Fg3A4437_s_at	-1	1	1	-1	0	1	0	0	Fusarium_ESTs	not expected to be found	not expected to be found	#N/A
Fg3A4470_at	-1	1	-1	-1	0	1	-1	0	Fusarium_ESTs	not expected to be found	not expected to be found	#N/A
Fg3A4470_s_at	-1	1	-1	0	0	1	-1	0	Fusarium_ESTs	not expected to be found	not expected to be found	#N/A
Fg3A4488_at	-1	1	-1	0	0	1	-1	1	Fusarium_ESTs	not expected to be found	not expected to be found	#N/A
Fg3A4488_s_at	-1	1	0	0	0	0	-1	0	Fusarium_ESTs	not expected to be found	not expected to be found	#N/A
Fg3A476_at	-1	1	-1	-1	0	1	0	0	Fusarium_ESTs	not expected to be found	not expected to be found	#N/A
Fg3A593_at	-1	1	-1	-1	0	1	-1	0	Fusarium_ESTs	not expected to be found	not expected to be found	#N/A
Fg3A762_at	-1	1	0	1	0	1	0	0	Fusarium_ESTs	not expected to be found	not expected to be found	#N/A
Fg3A833_at	-1	1	-1	0	0	1	-1	-1	Fusarium_ESTs	not expected to be found	not expected to be found	#N/A
fgd340-110_s_at	-1	1	-1	1	0	1	-1	-1	Fusarium_MIPS_Draft_fgd	FGSG_13360	FGSG_13360	conserved hypothetical protein (1051 nt)
Fg3A87_at	-1	1	0	1	0	1	0	0	Fusarium_ESTs	not expected to be found	not expected to be found	#N/A
Fg3A874_at	-1	1	-1	-1	0	1	0	0	Fusarium_ESTs	not expected to be found	not expected to be found	#N/A
fgd165-10_s_at	-1	1	0	0	0	0	-1	-1	Fusarium_MIPS_Draft_fgd	FGSG_12380	FGSG_12380	conserved hypothetical protein (1444 nt)
Fg4A160_at	-1	1	1	0	0	1	0	0	Fusarium_ESTs	not expected to be found	not expected to be found	#N/A
Fg4A20_at	-1	1	-1	-1	0	1	0	0	Fusarium_ESTs	not expected to be found	not expected to be found	#N/A
fgd58-100_s_at	-1	1	-1	-1	0	1	0	0	Fusarium_MIPS_Draft_fgd	FGSG_11909	FGSG_11909	predicted protein (306 nt)
Fg4A3143_at	-1	1	-1	-1	0	1	0	0	Fusarium_ESTs	not expected to be found	not expected to be found	#N/A
Fg4A3778_at	-1	1	-1	-1	0	1	0	-1	Fusarium_ESTs	not expected to be found	not expected to be found	#N/A
Fg4A4_at	-1	1	-1	-1	0	1	-1	0	Fusarium_ESTs	not expected to be found	not expected to be found	#N/A
Fg4A4539_at	-1	1	-1	-1	0	1	0	0	Fusarium_ESTs	not expected to be found	not expected to be found	#N/A
Fg4A904_at	-1	1	-1	-1	0	1	0	-1	Fusarium_ESTs	not expected to be found	not expected to be found	#N/A
fgd10-10_at	-1	1	0	1	0	1	1	-1	Fusarium_MIPS_Draft_fgd	FGSG_00240	FGSG_00240	predicted protein (372 nt)
fgd10-150_at	-1	1	0	1	0	1	0	0	Fusarium_MIPS_Draft_fgd	FGSG_00248	FGSG_00248	conserved hypothetical protein (4015 nt)
fgd10-160_at	-1	1	0	0	0	0	-1	0	Fusarium_MIPS_Draft_fgd	FGSG_00249	FGSG_00249	conserved hypothetical protein (954 nt)
fgd10-170_at	-1	1	-1	0	0	1	0	0	Fusarium_MIPS_Draft_fgd	FGSG_11733	FGSG_11733	predicted protein (1733 nt)
fgd10-240_at	-1	1	0	0	0	0	1	1	Fusarium_MIPS_Draft_fgd	FGSG_00257	FGSG_00257	hypothetical protein (1206 nt)
fgd10-260_at	-1	1	0	0	0	0	0	1	Fusarium_MIPS_Draft_fgd	FGSG_00258	FGSG_00258	predicted protein (1027 nt)
fgd10-280_at	-1	1	1	-1	0	1	-1	1	Fusarium_MIPS_Draft_fgd	FGSG_00260	FGSG_00260	hypothetical protein (668 nt)
fgd10-310_at	-1	1	0	1	0	1	0	1	Fusarium_MIPS_Draft_fgd	FGSG_00263	FGSG_00263	hypothetical protein (2803 nt)
fgd10-330_at	-1	1	0	0	0	0	0	0	Fusarium_MIPS_Draft_fgd	FGSG_00265	FGSG_00265	conserved hypothetical protein (1407 nt)
fgd10-350_at	-1	1	0	0	0	0	1	1	Fusarium_MIPS_Draft_fgd	FGSG_00266	FGSG_00266	predicted protein (1980 nt)
fgd10-370_at	-1	1	1	0	0	1	0	0	Fusarium_MIPS_Draft_fgd	FGSG_00268	FGSG_00268	predicted protein (1268 nt)
fgd10-380_at	-1	1	0	0	0	0	-1	0	Fusarium_MIPS_Draft_fgd	FGSG_00269	FGSG_00269	hypothetical protein similar to Npt1p (2090 nt)
fgd10-410_at	-1	1	-1	-1	0	1	-1	-1	Fusarium_MIPS_Draft_fgd	FGSG_00271	FGSG_00271	protein PNG1 (2552 nt)
fgd10-460_at	-1	1	-1	0	0	1	1	1	Fusarium_MIPS_Draft_fgd	FGSG_00275	FGSG_00275	conserved hypothetical protein (695 nt)
fgd10-470_at	-1	1	0	1	0	1	-1	0	Fusarium_MIPS_Draft_fgd	FGSG_00276	FGSG_00276	hypothetical protein similar to MPU1p (1155 nt)
fgd10-480_at	-1	1	-1	-1	0	1	-1	-1	Fusarium_MIPS_Draft_fgd	not found	not found	#N/A
fgd10-490_at	-1	1	0	-1	0	1	-1	-1	Fusarium_MIPS_Draft_fgd	FGSG_00278	FGSG_00278	biotin synthase (1627 nt)
fgd10-500_at	-1	1	0	-1	0	1	0	0	Fusarium_MIPS_Draft_fgd	FGSG_00279	FGSG_00279	conserved hypothetical protein (963 nt)
fgd10-520_at	-1	1	0	0	0	0	1	1	Fusarium_MIPS_Draft_fgd	FGSG_00280	FGSG_00280	histone acetyltransferase GCN5 (1303 nt)
fgd10-550_at	-1	1	1	1	0	1	-1	1	Fusarium_MIPS_Draft_fgd	FGSG_00282	FGSG_00282	predicted protein (549 nt)
fgd10-560_at	-1	1	0	1	0	1	0	0	Fusarium_MIPS_Draft_fgd	FGSG_00283	FGSG_00283	conserved hypothetical protein (2731 nt)
fgd10-570_at	-1	1	0	0	0	0	0	0	Fusarium_MIPS_Draft_fgd	FGSG_00283	FGSG_00283	conserved hypothetical protein (2731 nt)
fgd10-580_at	-1	1	0	-1	0	1	-1	-1	Fusarium_MIPS_Draft_fgd	FGSG_00284	FGSG_00284	conserved hypothetical protein (5410 nt)
fgd10-600_at	-1	1	0	-1	0	1	-1	-1	Fusarium_MIPS_Draft_fgd	FGSG_00285	FGSG_00285	hypothetical protein (1415 nt)
fgd10-610_at	-1	1	0	-1	0	1	0	0	Fusarium_MIPS_Draft_fgd	FGSG_00286	FGSG_00286	eukaryotic translation initiation factor 4E-2 (1555 nt)
fgd10-620_at	-1	1	-1	0	0	1	-1	-1	Fusarium_MIPS_Draft_fgd	FGSG_00287	FGSG_00287	hypothetical protein similar to fadD36 (1898 nt)
fgd10-640_at	-1	1	0	1	0	1	0	1	Fusarium_MIPS_Draft_fgd	FGSG_00289	FGSG_00289	predicted protein (1743 nt)
fgd10-650_at	-1	1	-1	0	0	1	-1	0	Fusarium_MIPS_Draft_fgd	FGSG_11742	FGSG_11742	conserved hypothetical protein (7076 nt)
fgd10-660_at	-1	1	-1	-1	0	1	0	0	Fusarium_MIPS_Draft_fgd	FGSG_00291	FGSG_00291	hypothetical protein similar to vps28 protein (830 nt)
fgd10-670_at	-1	1	-1	0	0	1	-1	0	Fusarium_MIPS_Draft_fgd	FGSG_00292	FGSG_00292	conserved hypothetical protein (2310 nt)
fgd10-680_at	-1	1	1	0	0	1	1	1	Fusarium_MIPS_Draft_fgd	FGSG_00293	FGSG_00293	conserved hypothetical protein (3227 nt)
fgd10-690_at	-1	1	0	0	0	0	0	-1	Fusarium_MIPS_Draft_fgd	FGSG_00294	FGSG_00294	conserved hypothetical protein (1886 nt)
fgd10-700_at	-1	1	0	0	0	0	-1	-1	Fusarium_MIPS_Draft_fgd	FGSG_00295	FGSG_00295	predicted protein (468 nt)
fgd10-720_at	-1	1	0	0	0	0	0	0	Fusarium_MIPS_Draft_fgd	FGSG_00297	FGSG_00297	conserved hypothetical protein (2277 nt)
fgd100-100_at	-1	1	0	0	0	0	0	1	Fusarium_MIPS_Draft_fgd	FGSG_01869	FGSG_01869	predicted protein (546 nt)
fgd100-110_at	-1	1	0	0	0	0	-1	0	Fusarium_MIPS_Draft_fgd	FGSG_01870	FGSG_01870	conserved hypothetical protein (1972 nt)
fgd100-130_at	-1	1	-1	-1	0	1	-1	0	Fusarium_MIPS_Draft_fgd	FGSG_12026	FGSG_12026	conserved hypothetical protein (1968 nt)
fgd100-40_at	-1	1	-1	0	0	1	0	0	Fusarium_MIPS_Draft_fgd	FGSG_01865	FGSG_01865	phosphatidylserine decarboxylase proenzyme 1, mitochondrial precursor (1725 nt)
fgd100-60_at	-1	1	0	0	0	0	-1	-1	Fusarium_MIPS_Draft_fgd	FGSG_01867	FGSG_01867	hypothetical protein similar to FAD binding domain protein (2460 nt)
fgd101-10_at	-1	1	0	-1	0	1	0	0	Fusarium_MIPS_Draft_fgd	FGSG_01872	FGSG_01872	conserved hypothetical protein (1401 nt)
fgd101-20_at	-1	1	0	0	0	0	1	1	Fusarium_MIPS_Draft_fgd	FGSG_01873	FGSG_01873	conserved hypothetical protein (2269 nt)
fgd101-60_at	-1	1	0	0	0	0	-1	0	Fusarium_MIPS_Draft_fgd	FGSG_01877	FGSG_01877	conserved hypothetical protein (2881 nt)
fgd101-70_at	-1	1	0	1	0	1	-1	-1	Fusarium_MIPS_Draft_fgd	FGSG_01877	FGSG_01877	conserved hypothetical protein (2881 nt)
fgd102-100_at	-1	1	0	0	0	0	1	0	Fusarium_MIPS_Draft_fgd	FGSG_01886	FGSG_01886	hypothetical protein (1344 nt)
fgd102-110_at	-1	1	0	-1	0	1	0	0	Fusarium_MIPS_Draft_fgd	FGSG_01887	FGSG_01887	conserved hypothetical protein (827 nt)
fgd102-120_at	-1	1	0	-1	0	1	0	-1	Fusarium_MIPS_Draft_fgd	FGSG_01888	FGSG_01888	hypothetical protein (721 nt)
fgd102-140_at	-1	1	-1	-1	0	1	0	0	Fusarium_MIPS_Draft_fgd	FGSG_01890	FGSG_01890	hypothetical protein similar to tlg SNARE complex subunit Tlg2 (1153 nt)
fgd102-190_at	-1	1	-1	-1	0	1	-1	-1	Fusarium_MIPS_Draft_fgd	FGSG_01895	FGSG_01895	conserved hypothetical protein (1507 nt)
fgd102-200_at	-1	1	-1	0	0	1	0	1	Fusarium_MIPS_Draft_fgd	FGSG_01896	FGSG_01896	conserved hypothetical protein (1888 nt)
fgd102-220_at	-1	1	-1	-1	0	1	0	0	Fusarium_MIPS_Draft_fgd	FGSG_01897	FGSG_01897	conserved hypothetical protein (2720 nt)
fgd102-230_at	-1	1	1	1	0	1	0	0	Fusarium_MIPS_Draft_fgd	FGSG_01899	FGSG_01899	conserved hypothetical protein (4351 nt)
fgd102-30_at	-1	1	0	0	0	0	0	0	Fusarium_MIPS_Draft_fgd	FGSG_01880	FGSG_01880	conserved hypothetical protein (466 nt)
fgd102-40_at	-1	1	-1	-1	0	1	0	-1	Fusarium_MIPS_Draft_fgd	FGSG_01881	FGSG_01881	conserved hypothetical protein (2737 nt)
fgd102-70_at	-1	1	1	0	0	1	0	0	Fusarium_MIPS_Draft_fgd	FGSG_01883	FGSG_01883	hypothetical protein similar to cation diffusion facilitator 1 (1810 nt)
fgd102-90_at	-1	1	-1	-1	0	1	-1	-1	Fusarium_MIPS_Draft_fgd	FGSG_01885	FGSG_01885	hypothetical protein similar to ABC multidrug transporter Mdr2 (2520 nt)
fgd103-10_at	-1	1	0	-1	0	1	0	1	Fusarium_MIPS_Draft_fgd	FGSG_01899	FGSG_01899	conserved hypothetical protein (4351 nt)
fgd103-110_at	-1	1	0	0	0	0	1	1	Fusarium_MIPS_Draft_fgd	FGSG_01908	FGSG_01908	WD repeat-containing protein srw1 (1976 nt)
fgd103-150_at	-1	1	-1	0	0	1	0	-1	Fusarium_MIPS_Draft_fgd	FGSG_01911	FGSG_01911	conserved hypothetical protein (2958 nt)
fgd103-160_at	-1	1	-1	-1	0	1	0	0	Fusarium_MIPS_Draft_fgd	FGSG_01912	FGSG_01912	conserved hypothetical protein (597 nt)
fgd103-210_at	-1	1	0	0	0	0	-1	0	Fusarium_MIPS_Draft_fgd	FGSG_01915	FGSG_01915	conserved hypothetical protein (1161 nt)
fgd103-230_at	-1	1	-1	-1	0	1	0	1	Fusarium_MIPS_Draft_fgd	FGSG_01916	FGSG_01916	hypothetical protein similar to UDP-N-acetylglucosaminyltransferase (5581 nt)
fgd103-260_at	-1	1	-1	-1	0	1	0	0	Fusarium_MIPS_Draft_fgd	FGSG_01919	FGSG_01919	exocyst complex protein EXO70 (1951 nt)
fgd103-30_at	-1	1	-1	-1	0	1	0	1	Fusarium_MIPS_Draft_fgd	FGSG_01901	FGSG_01901	conserved hypothetical protein (1642 nt)
fgd103-310_at	-1	1	-1	-1	0	1	-1	1	Fusarium_MIPS_Draft_fgd	FGSG_01924	FGSG_01924	hypothetical protein similar to carnitine acetyl transferase (2573 nt)
fgd103-320_at	-1	1	-1	-1	0	1	1	1	Fusarium_MIPS_Draft_fgd	FGSG_01925	FGSG_01925	conserved hypothetical protein (2166 nt)
fgd103-330_at	-1	1	0	-1	0	1	0	0	Fusarium_MIPS_Draft_fgd	FGSG_01926	FGSG_01926	electron transfer flavoprotein subunit alpha (2015 nt)
fgd103-350_at	-1	1	0	0	0	0	0	1	Fusarium_MIPS_Draft_fgd	FGSG_01928	FGSG_01928	conserved hypothetical protein (1883 nt)
fgd103-380_at	-1	1	1	1	0	1	0	0	Fusarium_MIPS_Draft_fgd	FGSG_12029	FGSG_12029	hypothetical protein similar to GPI maturation protein (3432 nt)
fgd103-40_at	-1	1	-1	-1	0	1	1	-1	Fusarium_MIPS_Draft_fgd	FGSG_01902	FGSG_01902	conserved hypothetical protein (1422 nt)
fgd103-50_at	-1	1	-1	0	0	1	-1	1	Fusarium_MIPS_Draft_fgd	FGSG_01903	FGSG_01903	conserved hypothetical protein (1241 nt)
fgd103-60_at	-1	1	0	1	0	1	-1	0	Fusarium_MIPS_Draft_fgd	FGSG_01904	FGSG_01904	conserved hypothetical protein (4382 nt)
fgd103-80_at	-1	1	0	0	0	0	-1	-1	Fusarium_MIPS_Draft_fgd	FGSG_01906	FGSG_01906	N-acetyltransferase 5 (629 nt)
fgd103-90_at	-1	1	0	0	0	0	0	0	Fusarium_MIPS_Draft_fgd	FGSG_01907	FGSG_01907	conserved hypothetical protein (1180 nt)
fgd104-10_at	-1	1	0	0	0	0	0	0	Fusarium_MIPS_Draft_fgd	FGSG_12029	FGSG_12029	hypothetical protein similar to GPI maturation protein (3432 nt)
fgd104-150_at	-1	1	0	-1	0	1	0	-1	Fusarium_MIPS_Draft_fgd	FGSG_01941	FGSG_01941	conserved hypothetical protein (1046 nt)
fgd104-180_at	-1	1	-1	-1	0	1	-1	-1	Fusarium_MIPS_Draft_fgd	FGSG_01943	FGSG_01943	conserved hypothetical protein (2875 nt)
fgd104-230_at	-1	1	0	0	0	0	-1	-1	Fusarium_MIPS_Draft_fgd	FGSG_01947	FGSG_01947	nitrate reductase (2787 nt)
fgd104-240_at	-1	1	0	0	0	0	1	0	Fusarium_MIPS_Draft_fgd	FGSG_01948	FGSG_01948	hypothetical protein similar to nonsense-mediated mRNA decay factor (3741 nt)
fgd104-30_at	-1	1	-1	0	0	1	0	0	Fusarium_MIPS_Draft_fgd	FGSG_01931	FGSG_01931	conserved hypothetical protein (1787 nt)
fgd104-330_at	-1	1	0	-1	0	1	1	1	Fusarium_MIPS_Draft_fgd	FGSG_01957	FGSG_01957	hypothetical protein similar to Yip1 domain family (1301 nt)
fgd104-340_at	-1	1	-1	-1	0	1	0	-1	Fusarium_MIPS_Draft_fgd	FGSG_01958	FGSG_01958	conserved hypothetical protein (613 nt)
fgd104-410_at	-1	1	0	-1	0	1	0	-1	Fusarium_MIPS_Draft_fgd	FGSG_01962	FGSG_01962	argininosuccinate synthase (2176 nt)
fgd104-410_s_at	-1	1	0	0	0	0	0	-1	Fusarium_MIPS_Draft_fgd	FGSG_01962	FGSG_01962	argininosuccinate synthase (2176 nt)
fgd104-420_at	-1	1	-1	0	0	1	1	1	Fusarium_MIPS_Draft_fgd	FGSG_01963	FGSG_01963	hypothetical protein similar to mitochondrial pyruvate dehydrogenase kinase (1487 nt)
fgd104-80_at	-1	1	0	0	0	0	1	1	Fusarium_MIPS_Draft_fgd	FGSG_01936	FGSG_01936	cutinase transcription factor 1 alpha (3185 nt)
fgd105-30_at	-1	1	0	-1	0	1	0	0	Fusarium_MIPS_Draft_fgd	FGSG_01964	FGSG_01964	hypothetical protein similar to class V chitin synthase (5703 nt)
fgd106-10_at	-1	1	0	0	0	0	-1	0	Fusarium_MIPS_Draft_fgd	FGSG_12041	FGSG_12041	conserved hypothetical protein (2496 nt)
fgd107-10_at	-1	1	0	-1	0	1	0	1	Fusarium_MIPS_Draft_fgd	FGSG_01965	FGSG_01965	predicted protein (1686 nt)
fgd107-110_at	-1	1	-1	-1	0	1	-1	-1	Fusarium_MIPS_Draft_fgd	FGSG_01973	FGSG_01973	hypothetical protein similar to phospholipase D (3193 nt)
fgd107-130_at	-1	1	-1	0	0	1	0	-1	Fusarium_MIPS_Draft_fgd	FGSG_01975	FGSG_01975	conserved hypothetical protein (1161 nt)
fgd107-140_at	-1	1	-1	0	0	1	0	0	Fusarium_MIPS_Draft_fgd	FGSG_01976	FGSG_01976	hypothetical protein similar to aspartate-tRNA ligase (3359 nt)
fgd107-150_at	-1	1	0	0	0	0	0	-1	Fusarium_MIPS_Draft_fgd	FGSG_01977	FGSG_01977	conserved hypothetical protein (5541 nt)
fgd107-40_at	-1	1	0	-1	0	1	0	-1	Fusarium_MIPS_Draft_fgd	FGSG_01967	FGSG_01967	inositol monophosphatase 2 (945 nt)
fgd107-60_at	-1	1	-1	-1	0	1	-1	-1	Fusarium_MIPS_Draft_fgd	FGSG_01969	FGSG_01969	conserved hypothetical protein (2466 nt)
fgd107-70_at	-1	1	0	0	0	0	-1	-1	Fusarium_MIPS_Draft_fgd	FGSG_01970	FGSG_01970	conserved hypothetical protein (1480 nt)
fgd107-90_at	-1	1	-1	0	0	1	0	0	Fusarium_MIPS_Draft_fgd	FGSG_12046	FGSG_12046	conserved hypothetical protein (1167 nt)
fgd108-130_at	-1	1	1	-1	0	1	1	1	Fusarium_MIPS_Draft_fgd	FGSG_01990	FGSG_01990	conserved hypothetical protein (3052 nt)
fgd108-230_at	-1	1	-1	-1	0	1	0	0	Fusarium_MIPS_Draft_fgd	FGSG_02000	FGSG_02000	hypothetical protein similar to glutathione S-transferase GstA (962 nt)
fgd108-250_at	-1	1	0	0	0	0	0	0	Fusarium_MIPS_Draft_fgd	FGSG_02002	FGSG_02002	conserved hypothetical protein (1722 nt)
fgd108-300_at	-1	1	0	0	0	0	0	0	Fusarium_MIPS_Draft_fgd	FGSG_02004	FGSG_02004	predicted protein (1743 nt)
fgd108-350_at	-1	1	-1	0	0	1	0	0	Fusarium_MIPS_Draft_fgd	FGSG_02007	FGSG_02007	conserved hypothetical protein (707 nt)
fgd108-360_at	-1	1	1	0	0	1	0	-1	Fusarium_MIPS_Draft_fgd	FGSG_02008	FGSG_02008	hypothetical protein similar to YTP1 (1555 nt)
fgd108-390_at	-1	1	-1	0	0	1	0	0	Fusarium_MIPS_Draft_fgd	FGSG_02009	FGSG_02009	conserved hypothetical protein (831 nt)
fgd108-40_at	-1	1	1	0	0	1	1	-1	Fusarium_MIPS_Draft_fgd	FGSG_01981	FGSG_01981	conserved hypothetical protein (597 nt)
fgd108-410_at	-1	1	0	-1	0	1	0	0	Fusarium_MIPS_Draft_fgd	FGSG_02011	FGSG_02011	hypothetical protein similar to sorting nexin 3 (2766 nt)
fgd108-420_at	-1	1	-1	0	0	1	-1	-1	Fusarium_MIPS_Draft_fgd	FGSG_02011	FGSG_02011	hypothetical protein similar to sorting nexin 3 (2766 nt)
fgd108-440_at	-1	1	1	0	0	1	1	0	Fusarium_MIPS_Draft_fgd	FGSG_02014	FGSG_02014	heat shock protein 90 (2792 nt)
fgd108-60_at	-1	1	1	0	0	1	1	1	Fusarium_MIPS_Draft_fgd	FGSG_01983	FGSG_01983	predicted protein (1541 nt)
fgd109-30_at	-1	1	-1	0	0	1	-1	-1	Fusarium_MIPS_Draft_fgd	FGSG_02016	FGSG_02016	hypothetical protein similar to sterol o-acyltransferase APE2 (1916 nt)
fgd11-10_at	-1	1	-1	-1	0	1	-1	-1	Fusarium_MIPS_Draft_fgd	FGSG_00298	FGSG_00298	conserved hypothetical protein (1693 nt)
fgd11-110_at	-1	1	-1	-1	0	1	0	1	Fusarium_MIPS_Draft_fgd	FGSG_00308	FGSG_00308	hypothetical protein similar to peroxisomal membrane protein (1574 nt)
fgd11-130_at	-1	1	0	1	0	1	-1	-1	Fusarium_MIPS_Draft_fgd	FGSG_00310	FGSG_00310	hypothetical protein (668 nt)
fgd11-150_at	-1	1	0	1	0	1	-1	-1	Fusarium_MIPS_Draft_fgd	FGSG_00312	FGSG_00312	conserved hypothetical protein (921 nt)
fgd11-160_at	-1	1	-1	-1	0	1	-1	0	Fusarium_MIPS_Draft_fgd	FGSG_00313	FGSG_00313	conserved hypothetical protein (1560 nt)
fgd11-180_at	-1	1	0	-1	0	1	0	-1	Fusarium_MIPS_Draft_fgd	FGSG_00314	FGSG_00314	conserved hypothetical protein (1820 nt)
fgd11-210_at	-1	1	0	0	0	0	0	0	Fusarium_MIPS_Draft_fgd	FGSG_00316	FGSG_00316	hypothetical protein similar to RING-7 protein (1950 nt)
fgd11-220_at	-1	1	0	-1	0	1	0	0	Fusarium_MIPS_Draft_fgd	FGSG_00317	FGSG_00317	hypothetical protein similar to tubulin-folding cofactor B (1312 nt)
fgd11-290_at	-1	1	0	0	0	0	1	0	Fusarium_MIPS_Draft_fgd	FGSG_00324	FGSG_00324	conserved hypothetical protein (7340 nt)
fgd11-30_at	-1	1	0	-1	0	1	-1	-1	Fusarium_MIPS_Draft_fgd	FGSG_00300	FGSG_00300	ATP synthase subunit 5, mitochondrial precursor (1546 nt)
fgd11-330_at	-1	1	-1	-1	0	1	0	0	Fusarium_MIPS_Draft_fgd	FGSG_00328	FGSG_00328	60S ribosomal protein L16, mitochondrial precursor (857 nt)
fgd11-350_at	-1	1	0	-1	0	1	-1	-1	Fusarium_MIPS_Draft_fgd	FGSG_00330	FGSG_00330	acetyl-coenzyme A synthetase (3219 nt)
fgd11-360_at	-1	1	0	0	0	0	-1	-1	Fusarium_MIPS_Draft_fgd	FGSG_11745	FGSG_11745	hypothetical protein similar to metalloprotease disintegrin (1994 nt)
fgd11-40_s_at	-1	1	0	0	0	0	0	1	Fusarium_MIPS_Draft_fgd	FGSG_00301	FGSG_00301	maintenance of ploidy protein mob1 (1560 nt)
fgd11-50_at	-1	1	0	0	0	0	0	0	Fusarium_MIPS_Draft_fgd	FGSG_00302	FGSG_00302	hypothetical protein similar to RNA lariat debranching enzyme (1741 nt)
fgd11-70_at	-1	1	0	0	0	0	1	1	Fusarium_MIPS_Draft_fgd	FGSG_00304	FGSG_00304	cell division control protein 42 (921 nt)
fgd11-80_at	-1	1	-1	0	0	1	-1	0	Fusarium_MIPS_Draft_fgd	FGSG_00305	FGSG_00305	hypothetical protein similar to mitochondrial co-chaperone GrpE (1219 nt)
fgd11-90_at	-1	1	-1	-1	0	1	0	0	Fusarium_MIPS_Draft_fgd	FGSG_00306	FGSG_00306	26S proteasome non-ATPase regulatory subunit 11 (1610 nt)
fgd110-150_at	-1	1	0	-1	0	1	0	0	Fusarium_MIPS_Draft_fgd	FGSG_02026	FGSG_02026	hypothetical protein similar to DNA helicase (6173 nt)
fgd110-180_at	-1	1	-1	-1	0	1	0	0	Fusarium_MIPS_Draft_fgd	FGSG_02029	FGSG_02029	ubiquitin-conjugating enzyme E2-24 kDa (1065 nt)
fgd110-190_at	-1	1	0	0	0	0	0	0	Fusarium_MIPS_Draft_fgd	FGSG_02030	FGSG_02030	succinyl-CoA ligase subunit alpha-1, mitochondrial precursor (1767 nt)
fgd110-230_at	-1	1	1	-1	0	1	-1	0	Fusarium_MIPS_Draft_fgd	FGSG_02034	FGSG_02034	alcohol dehydrogenase 1 (1566 nt)
fgd110-240_at	-1	1	0	1	0	1	0	0	Fusarium_MIPS_Draft_fgd	FGSG_12062	FGSG_12062	predicted protein (326 nt)
fgd110-260_at	-1	1	-1	0	0	1	-1	-1	Fusarium_MIPS_Draft_fgd	FGSG_02036	FGSG_02036	predicted protein (531 nt)
fgd110-270_at	-1	1	1	0	0	1	-1	0	Fusarium_MIPS_Draft_fgd	FGSG_02037	FGSG_02037	conserved hypothetical protein (2228 nt)
fgd110-310_at	-1	1	-1	-1	0	1	0	0	Fusarium_MIPS_Draft_fgd	FGSG_02041	FGSG_02041	conserved hypothetical protein (1344 nt)
fgd110-340_at	-1	1	0	-1	0	1	1	1	Fusarium_MIPS_Draft_fgd	FGSG_02043	FGSG_02043	conserved hypothetical protein (2149 nt)
fgd110-350_at	-1	1	1	-1	0	1	0	1	Fusarium_MIPS_Draft_fgd	FGSG_02044	FGSG_02044	conserved hypothetical protein (2118 nt)
fgd110-380_at	-1	1	-1	-1	0	1	1	1	Fusarium_MIPS_Draft_fgd	FGSG_02047	FGSG_02047	conserved hypothetical protein (3592 nt)
fgd110-390_at	-1	1	1	0	0	1	0	0	Fusarium_MIPS_Draft_fgd	FGSG_02048	FGSG_02048	conserved hypothetical protein (3742 nt)
fgd110-400_at	-1	1	-1	-1	0	1	-1	-1	Fusarium_MIPS_Draft_fgd	FGSG_02049	FGSG_02049	conserved hypothetical protein (1167 nt)
fgd110-450_at	-1	1	0	-1	0	1	0	0	Fusarium_MIPS_Draft_fgd	FGSG_02054	FGSG_02054	hypothetical protein similar to KLPA (3422 nt)
fgd110-460_at	-1	1	0	-1	0	1	1	1	Fusarium_MIPS_Draft_fgd	FGSG_02055	FGSG_02055	conserved hypothetical protein (2655 nt)
fgd110-470_at	-1	1	0	0	0	0	0	-1	Fusarium_MIPS_Draft_fgd	FGSG_02055	FGSG_02055	conserved hypothetical protein (2655 nt)
fgd110-50_at	-1	1	-1	0	0	1	-1	-1	Fusarium_MIPS_Draft_fgd	FGSG_02019	FGSG_02019	conserved hypothetical protein (1216 nt)
fgd110-560_at	-1	1	0	1	0	1	0	0	Fusarium_MIPS_Draft_fgd	FGSG_02062	FGSG_02062	conserved hypothetical protein (1233 nt)
fgd110-580_at	-1	1	0	0	0	0	0	-1	Fusarium_MIPS_Draft_fgd	FGSG_02064	FGSG_02064	conserved hypothetical protein (1996 nt)
fgd110-650_at	-1	1	-1	0	0	1	0	0	Fusarium_MIPS_Draft_fgd	FGSG_02069	FGSG_02069	conserved hypothetical protein (1840 nt)
fgd110-670_at	-1	1	0	0	0	0	1	1	Fusarium_MIPS_Draft_fgd	FGSG_02071	FGSG_02071	hypothetical protein similar to acyltransferase (2142 nt)
fgd110-710_at	-1	1	-1	-1	0	1	0	1	Fusarium_MIPS_Draft_fgd	FGSG_02075	FGSG_02075	conserved hypothetical protein (1145 nt)
fgd110-90_at	-1	1	-1	-1	0	1	0	0	Fusarium_MIPS_Draft_fgd	FGSG_02022	FGSG_02022	1,3-beta-glucanosyltransferase gel4 precursor (2085 nt)
fgd111-10_at	-1	1	0	-1	0	1	1	0	Fusarium_MIPS_Draft_fgd	FGSG_02077	FGSG_02077	hypothetical protein (1084 nt)
fgd111-170_at	-1	1	-1	-1	0	1	-1	-1	Fusarium_MIPS_Draft_fgd	FGSG_02092	FGSG_02092	conserved hypothetical protein (2685 nt)
fgd111-180_at	-1	1	1	1	0	1	-1	-1	Fusarium_MIPS_Draft_fgd	FGSG_02093	FGSG_02093	conserved hypothetical protein (609 nt)
fgd111-200_at	-1	1	-1	-1	0	1	0	1	Fusarium_MIPS_Draft_fgd	FGSG_02095	FGSG_02095	hypothetical protein similar to grr1 protein (2375 nt)
fgd111-210_at	-1	1	-1	-1	0	1	-1	-1	Fusarium_MIPS_Draft_fgd	FGSG_02096	FGSG_02096	conserved hypothetical protein (1401 nt)
fgd111-230_at	-1	1	-1	-1	0	1	-1	-1	Fusarium_MIPS_Draft_fgd	FGSG_02098	FGSG_02098	conserved hypothetical protein (1383 nt)
fgd111-250_at	-1	1	0	0	0	0	1	1	Fusarium_MIPS_Draft_fgd	FGSG_02100	FGSG_02100	conserved hypothetical protein (978 nt)
fgd111-260_at	-1	1	0	0	0	0	1	1	Fusarium_MIPS_Draft_fgd	FGSG_02101	FGSG_02101	conserved hypothetical protein (910 nt)
fgd111-30_at	-1	1	-1	0	0	1	0	1	Fusarium_MIPS_Draft_fgd	FGSG_02079	FGSG_02079	conserved hypothetical protein (3618 nt)
fgd111-40_at	-1	1	-1	-1	0	1	1	1	Fusarium_MIPS_Draft_fgd	FGSG_02080	FGSG_02080	conserved hypothetical protein (7071 nt)
fgd111-560_at	-1	1	-1	-1	0	1	-1	0	Fusarium_MIPS_Draft_fgd	FGSG_02125	FGSG_02125	conserved hypothetical protein (2039 nt)
fgd111-570_at	-1	1	-1	0	0	1	0	0	Fusarium_MIPS_Draft_fgd	FGSG_02126	FGSG_02126	conserved hypothetical protein (1099 nt)
fgd111-580_at	-1	1	-1	0	0	1	0	1	Fusarium_MIPS_Draft_fgd	FGSG_02127	FGSG_02127	hypothetical protein similar to BAR domain protein (1535 nt)
fgd111-610_at	-1	1	0	0	0	0	-1	-1	Fusarium_MIPS_Draft_fgd	FGSG_02130	FGSG_02130	conserved hypothetical protein (7001 nt)
fgd111-620_at	-1	1	0	0	0	0	-1	-1	Fusarium_MIPS_Draft_fgd	FGSG_02131	FGSG_02131	conserved hypothetical protein (1455 nt)
fgd111-660_at	-1	1	1	-1	0	1	0	-1	Fusarium_MIPS_Draft_fgd	FGSG_02133	FGSG_02133	conserved hypothetical protein (2079 nt)
fgd111-70_at	-1	1	0	-1	0	1	-1	0	Fusarium_MIPS_Draft_fgd	FGSG_02083	FGSG_02083	hypothetical protein similar to C6 zinc finger protein (2380 nt)
fgd111-730_at	-1	1	-1	0	0	1	0	1	Fusarium_MIPS_Draft_fgd	FGSG_02140	FGSG_02140	conserved hypothetical protein (1888 nt)
fgd111-740_at	-1	1	0	0	0	0	-1	0	Fusarium_MIPS_Draft_fgd	FGSG_02142	FGSG_02142	hypothetical protein similar to ferroxidase (1936 nt)
fgd111-750_at	-1	1	1	1	0	1	-1	0	Fusarium_MIPS_Draft_fgd	FGSG_02143	FGSG_02143	plasma membrane iron permease (1159 nt)
fgd111-760_at	-1	1	-1	0	0	1	0	1	Fusarium_MIPS_Draft_fgd	FGSG_02144	FGSG_02144	hypothetical protein (1124 nt)
fgd111-90_at	-1	1	0	1	0	1	-1	-1	Fusarium_MIPS_Draft_fgd	not found	not found	#N/A
fgd112-110_at	-1	1	0	0	0	0	1	1	Fusarium_MIPS_Draft_fgd	FGSG_02154	FGSG_02154	predicted protein (1402 nt)
fgd112-360_at	-1	1	0	0	0	0	0	1	Fusarium_MIPS_Draft_fgd	FGSG_02173	FGSG_02173	conserved hypothetical protein (1388 nt)
fgd112-40_at	-1	1	-1	0	0	1	-1	-1	Fusarium_MIPS_Draft_fgd	FGSG_02147	FGSG_02147	conserved hypothetical protein (1415 nt)
fgd112-570_at	-1	1	0	0	0	0	0	1	Fusarium_MIPS_Draft_fgd	FGSG_02189	FGSG_02189	N(4)-(beta-N-acetylglucosaminyl)-L-asparaginase precursor (1259 nt)
fgd112-600_at	-1	1	0	1	0	1	0	0	Fusarium_MIPS_Draft_fgd	FGSG_02192	FGSG_02192	hypothetical protein similar to U1 snRNP splicing complex subunit Luc7 (1085 nt)
fgd112-650_at	-1	1	1	1	0	1	0	1	Fusarium_MIPS_Draft_fgd	FGSG_02196	FGSG_02196	predicted protein (510 nt)
fgd112-70_at	-1	1	0	0	0	0	1	-1	Fusarium_MIPS_Draft_fgd	FGSG_02150	FGSG_02150	conserved hypothetical protein (2386 nt)
fgd113-130_at	-1	1	0	-1	0	1	0	-1	Fusarium_MIPS_Draft_fgd	FGSG_02204	FGSG_02204	conserved hypothetical protein (1665 nt)
fgd113-220_at	-1	1	0	1	0	1	0	-1	Fusarium_MIPS_Draft_fgd	FGSG_02212	FGSG_02212	conserved hypothetical protein (1458 nt)
fgd113-250_at	-1	1	0	-1	0	1	0	-1	Fusarium_MIPS_Draft_fgd	FGSG_02215	FGSG_02215	conserved hypothetical protein (2281 nt)
fgd113-260_at	-1	1	0	1	0	1	-1	1	Fusarium_MIPS_Draft_fgd	FGSG_02216	FGSG_02216	conserved hypothetical protein (2290 nt)
fgd113-270_at	-1	1	0	1	0	1	-1	1	Fusarium_MIPS_Draft_fgd	FGSG_02217	FGSG_02217	conserved hypothetical protein (1217 nt)
fgd113-300_at	-1	1	0	0	0	0	0	1	Fusarium_MIPS_Draft_fgd	FGSG_02220	FGSG_02220	hypothetical protein similar to aldehyde dehydrogenase (1707 nt)
fgd113-310_at	-1	1	0	1	0	1	-1	-1	Fusarium_MIPS_Draft_fgd	FGSG_02221	FGSG_02221	hypothetical protein (550 nt)
fgd113-330_at	-1	1	-1	1	0	1	-1	-1	Fusarium_MIPS_Draft_fgd	FGSG_12096	FGSG_12096	predicted protein (744 nt)
fgd113-350_at	-1	1	0	1	0	1	0	0	Fusarium_MIPS_Draft_fgd	FGSG_02224	FGSG_02224	conserved hypothetical protein (1092 nt)
fgd113-360_at	-1	1	-1	0	0	1	-1	-1	Fusarium_MIPS_Draft_fgd	FGSG_02225	FGSG_02225	hypothetical protein (654 nt)
fgd113-370_at	-1	1	0	0	0	0	1	1	Fusarium_MIPS_Draft_fgd	FGSG_12099	FGSG_12099	predicted protein (653 nt)
fgd113-80_at	-1	1	-1	0	0	1	-1	0	Fusarium_MIPS_Draft_fgd	FGSG_02199	FGSG_02199	conserved hypothetical protein (1406 nt)
fgd114-100_at	-1	1	0	0	0	0	0	0	Fusarium_MIPS_Draft_fgd	FGSG_02239	FGSG_02239	predicted protein (742 nt)
fgd114-130_at	-1	1	0	-1	0	1	0	0	Fusarium_MIPS_Draft_fgd	FGSG_02240	FGSG_02240	conserved hypothetical protein (1577 nt)
fgd114-220_at	-1	1	-1	0	0	1	0	0	Fusarium_MIPS_Draft_fgd	FGSG_02245	FGSG_02245	predicted protein (960 nt)
fgd114-240_at	-1	1	0	0	0	0	1	1	Fusarium_MIPS_Draft_fgd	FGSG_02247	FGSG_02247	conserved hypothetical protein (1234 nt)
fgd114-330_at	-1	1	1	1	0	1	-1	-1	Fusarium_MIPS_Draft_fgd	FGSG_02255	FGSG_02255	hypothetical protein (722 nt)
fgd114-40_at	-1	1	0	0	0	0	0	0	Fusarium_MIPS_Draft_fgd	FGSG_02233	FGSG_02233	conserved hypothetical protein (3603 nt)
fgd114-440_at	-1	1	-1	-1	0	1	-1	-1	Fusarium_MIPS_Draft_fgd	FGSG_02262	FGSG_02262	conserved hypothetical protein (1438 nt)
fgd114-50_at	-1	1	-1	-1	0	1	0	1	Fusarium_MIPS_Draft_fgd	FGSG_02234	FGSG_02234	conserved hypothetical protein (534 nt)
fgd114-530_at	-1	1	1	1	0	1	0	1	Fusarium_MIPS_Draft_fgd	FGSG_02269	FGSG_02269	predicted protein (774 nt)
fgd114-550_at	-1	1	-1	-1	0	1	0	-1	Fusarium_MIPS_Draft_fgd	FGSG_02270	FGSG_02270	predicted protein (1381 nt)
fgd114-570_at	-1	1	0	0	0	0	1	1	Fusarium_MIPS_Draft_fgd	FGSG_02272	FGSG_02272	conserved hypothetical protein (1803 nt)
fgd114-580_at	-1	1	1	0	0	1	0	-1	Fusarium_MIPS_Draft_fgd	FGSG_02273	FGSG_02273	aldehyde dehydrogenase (1716 nt)
fgd114-590_at	-1	1	0	1	0	1	-1	1	Fusarium_MIPS_Draft_fgd	FGSG_02274	FGSG_02274	conserved hypothetical protein (1297 nt)
fgd114-640_at	-1	1	1	0	0	1	0	-1	Fusarium_MIPS_Draft_fgd	FGSG_02277	FGSG_02277	conserved hypothetical protein (1445 nt)
fgd114-80_at	-1	1	0	-1	0	1	-1	-1	Fusarium_MIPS_Draft_fgd	FGSG_02237	FGSG_02237	hypothetical protein similar to cell division control protein 4 (3548 nt)
fgd115-10_at	-1	1	1	1	0	1	-1	0	Fusarium_MIPS_Draft_fgd	FGSG_12115	FGSG_12115	conserved hypothetical protein (1460 nt)
fgd115-20_at	-1	1	0	0	0	0	0	0	Fusarium_MIPS_Draft_fgd	FGSG_02281	FGSG_02281	hypothetical protein similar to C4-dicarboxylate transporter/malic acid transport protein (1468 nt)
fgd116-10_at	-1	1	0	-1	0	1	-1	0	Fusarium_MIPS_Draft_fgd	FGSG_02282	FGSG_02282	conserved hypothetical protein (1125 nt)
fgd116-110_at	-1	1	-1	-1	0	1	-1	-1	Fusarium_MIPS_Draft_fgd	FGSG_02291	FGSG_02291	hypothetical protein similar to mannitol dehydrogenase (1314 nt)
fgd116-20_at	-1	1	0	1	0	1	-1	-1	Fusarium_MIPS_Draft_fgd	FGSG_02283	FGSG_02283	hypothetical protein (491 nt)
fgd116-250_at	-1	1	0	0	0	0	-1	0	Fusarium_MIPS_Draft_fgd	FGSG_02305	FGSG_02305	hypothetical protein similar to peptidase dimerisation domain protein (1391 nt)
fgd116-30_at	-1	1	-1	-1	0	1	-1	-1	Fusarium_MIPS_Draft_fgd	FGSG_02284	FGSG_02284	hypothetical protein (1242 nt)
fgd116-360_at	-1	1	0	0	0	0	0	-1	Fusarium_MIPS_Draft_fgd	FGSG_02316	FGSG_02316	hypothetical protein similar to multidrug resistance protein MDR (5340 nt)
fgd116-370_at	-1	1	0	-1	0	1	0	0	Fusarium_MIPS_Draft_fgd	FGSG_02317	FGSG_02317	hypothetical protein (1521 nt)
fgd116-380_at	-1	1	0	0	0	0	0	1	Fusarium_MIPS_Draft_fgd	FGSG_02318	FGSG_02318	predicted protein (2457 nt)
fgd116-390_s_at	-1	1	0	0	0	0	-1	0	Fusarium_MIPS_Draft_fgd	FGSG_02319	FGSG_02319	predicted protein (659 nt)
fgd116-40_at	-1	1	-1	-1	0	1	-1	-1	Fusarium_MIPS_Draft_fgd	FGSG_02285	FGSG_02285	conserved hypothetical protein (962 nt)
fgd116-400_at	-1	1	1	1	0	1	1	0	Fusarium_MIPS_Draft_fgd	FGSG_02320	FGSG_02320	hypothetical protein similar to C6 zinc finger protein (1345 nt)
fgd116-410_at	-1	1	0	0	0	0	0	0	Fusarium_MIPS_Draft_fgd	not found	not found	#N/A
fgd116-420_at	-1	1	0	0	0	0	1	1	Fusarium_MIPS_Draft_fgd	FGSG_02321	FGSG_02321	conserved hypothetical protein (1753 nt)
fgd116-430_at	-1	1	1	-1	0	1	0	0	Fusarium_MIPS_Draft_fgd	FGSG_02322	FGSG_02322	conserved hypothetical protein (2002 nt)
fgd116-440_at	-1	1	0	1	0	1	1	1	Fusarium_MIPS_Draft_fgd	FGSG_02323	FGSG_02323	hypothetical protein similar to AurR2 (2177 nt)
fgd116-470_at	-1	1	0	0	0	0	1	1	Fusarium_MIPS_Draft_fgd	FGSG_02326	FGSG_02326	conserved hypothetical protein (1492 nt)
fgd116-480_at	-1	1	0	0	0	0	1	1	Fusarium_MIPS_Draft_fgd	FGSG_02327	FGSG_02327	conserved hypothetical protein (1793 nt)
fgd116-490_at	-1	1	0	0	0	0	1	1	Fusarium_MIPS_Draft_fgd	FGSG_02328	FGSG_02328	hypothetical protein similar to brown 2 (2265 nt)
fgd116-550_at	-1	1	0	0	0	0	-1	-1	Fusarium_MIPS_Draft_fgd	FGSG_02333	FGSG_02333	predicted protein (1616 nt)
fgd116-60_at	-1	1	0	0	0	0	0	1	Fusarium_MIPS_Draft_fgd	FGSG_02287	FGSG_02287	hypothetical protein similar to acyl-CoA oxidase (2165 nt)
fgd116-70_at	-1	1	-1	0	0	1	-1	-1	Fusarium_MIPS_Draft_fgd	FGSG_02288	FGSG_02288	conserved hypothetical protein (6106 nt)
fgd116-710_at	-1	1	1	0	0	1	1	1	Fusarium_MIPS_Draft_fgd	FGSG_02346	FGSG_02346	Delta(14)-sterol reductase (1553 nt)
fgd116-90_at	-1	1	1	0	0	1	0	-1	Fusarium_MIPS_Draft_fgd	FGSG_02289	FGSG_02289	conserved hypothetical protein (1197 nt)
fgd117-130_at	-1	1	0	0	0	0	1	-1	Fusarium_MIPS_Draft_fgd	FGSG_02358	FGSG_02358	hypothetical protein similar to maltose permease (1882 nt)
fgd117-160_at	-1	1	0	0	0	0	0	0	Fusarium_MIPS_Draft_fgd	FGSG_02361	FGSG_02361	conserved hypothetical protein (1406 nt)
fgd117-320_at	-1	1	0	-1	0	1	0	-1	Fusarium_MIPS_Draft_fgd	FGSG_02375	FGSG_02375	predicted protein (670 nt)
fgd117-470_at	-1	1	1	1	0	1	-1	-1	Fusarium_MIPS_Draft_fgd	FGSG_12123	FGSG_12123	predicted protein (711 nt)
fgd117-50_at	-1	1	-1	0	0	1	-1	0	Fusarium_MIPS_Draft_fgd	not found	not found	#N/A
fgd12-100_at	-1	1	0	0	0	0	0	-1	Fusarium_MIPS_Draft_fgd	FGSG_00338	FGSG_00338	hypothetical protein similar to aureobasidin-resistance protein (2397 nt)
fgd12-20_at	-1	1	0	0	0	0	0	-1	Fusarium_MIPS_Draft_fgd	FGSG_00332	FGSG_00332	conserved hypothetical protein (2377 nt)
fgd12-50_at	-1	1	1	0	0	1	0	0	Fusarium_MIPS_Draft_fgd	FGSG_00333	FGSG_00333	conserved hypothetical protein (1482 nt)
fgd12-70_at	-1	1	1	1	0	1	0	1	Fusarium_MIPS_Draft_fgd	FGSG_00335	FGSG_00335	conserved hypothetical protein (2624 nt)
fgd12-90_at	-1	1	-1	-1	0	1	1	0	Fusarium_MIPS_Draft_fgd	FGSG_00337	FGSG_00337	calcium/calmodulin-dependent protein kinase type I (1315 nt)
fgd120-40_at	-1	1	-1	0	0	1	-1	-1	Fusarium_MIPS_Draft_fgd	FGSG_02400	FGSG_02400	hypothetical protein similar to Ca2+ ATPase (4015 nt)
fgd120-60_at	-1	1	0	0	0	0	0	0	Fusarium_MIPS_Draft_fgd	FGSG_12128	FGSG_12128	predicted protein (309 nt)
fgd120-80_at	-1	1	0	0	0	0	1	-1	Fusarium_MIPS_Draft_fgd	FGSG_12129	FGSG_12129	peroxisomal copper amine oxidase (2163 nt)
fgd121-10_at	-1	1	0	-1	0	1	1	-1	Fusarium_MIPS_Draft_fgd	FGSG_12129	FGSG_12129	peroxisomal copper amine oxidase (2163 nt)
fgd121-40_at	-1	1	0	0	0	0	1	0	Fusarium_MIPS_Draft_fgd	FGSG_02403	FGSG_02403	thioredoxin (715 nt)
fgd122-250_at	-1	1	0	1	0	1	-1	-1	Fusarium_MIPS_Draft_fgd	FGSG_02423	FGSG_02423	conserved hypothetical protein (886 nt)
fgd122-280_at	-1	1	1	0	0	1	-1	-1	Fusarium_MIPS_Draft_fgd	FGSG_02425	FGSG_02425	conserved hypothetical protein (2198 nt)
fgd122-360_at	-1	1	0	0	0	0	0	-1	Fusarium_MIPS_Draft_fgd	FGSG_02431	FGSG_02431	conserved hypothetical protein (2195 nt)
fgd122-380_at	-1	1	-1	-1	0	1	-1	-1	Fusarium_MIPS_Draft_fgd	FGSG_02433	FGSG_02433	hypothetical protein similar to pyridine nucleotide-disulphide oxidoreductase (2014 nt)
fgd122-390_at	-1	1	0	0	0	0	1	1	Fusarium_MIPS_Draft_fgd	FGSG_02434	FGSG_02434	conserved hypothetical protein (2349 nt)
fgd122-440_at	-1	1	1	1	0	1	1	0	Fusarium_MIPS_Draft_fgd	FGSG_02439	FGSG_02439	hypothetical protein similar to GABA permease GabA (1719 nt)
fgd122-450_at	-1	1	-1	0	0	1	0	0	Fusarium_MIPS_Draft_fgd	FGSG_02440	FGSG_02440	predicted protein (1566 nt)
fgd122-470_at	-1	1	1	0	0	1	0	-1	Fusarium_MIPS_Draft_fgd	FGSG_02442	FGSG_02442	hypothetical protein (1994 nt)
fgd122-480_at	-1	1	-1	0	0	1	-1	-1	Fusarium_MIPS_Draft_fgd	FGSG_02443	FGSG_02443	predicted protein (848 nt)
fgd122-490_at	-1	1	0	0	0	0	1	0	Fusarium_MIPS_Draft_fgd	FGSG_02444	FGSG_02444	conserved hypothetical protein (762 nt)
fgd122-500_at	-1	1	0	-1	0	1	0	0	Fusarium_MIPS_Draft_fgd	FGSG_02445	FGSG_02445	conserved hypothetical protein (1916 nt)
fgd122-510_at	-1	1	0	0	0	0	1	0	Fusarium_MIPS_Draft_fgd	FGSG_02446	FGSG_02446	conserved hypothetical protein (1341 nt)
fgd122-530_at	-1	1	0	1	0	1	0	1	Fusarium_MIPS_Draft_fgd	FGSG_02447	FGSG_02447	predicted protein (965 nt)
fgd122-550_at	-1	1	-1	0	0	1	1	1	Fusarium_MIPS_Draft_fgd	FGSG_02449	FGSG_02449	conserved hypothetical protein (3720 nt)
fgd122-580_at	-1	1	0	0	0	0	0	-1	Fusarium_MIPS_Draft_fgd	FGSG_02452	FGSG_02452	conserved hypothetical protein (1203 nt)
fgd122-590_at	-1	1	0	0	0	0	0	0	Fusarium_MIPS_Draft_fgd	FGSG_12136	FGSG_12136	conserved hypothetical protein (1127 nt)
fgd122-600_at	-1	1	-1	0	0	1	-1	0	Fusarium_MIPS_Draft_fgd	FGSG_02454	FGSG_02454	conserved hypothetical protein (1374 nt)
fgd122-620_at	-1	1	0	0	0	0	-1	0	Fusarium_MIPS_Draft_fgd	FGSG_12138	FGSG_12138	hypothetical protein (1041 nt)
fgd122-680_at	-1	1	0	-1	0	1	-1	-1	Fusarium_MIPS_Draft_fgd	FGSG_02461	FGSG_02461	malate dehydrogenase, mitochondrial precursor (1678 nt)
fgd122-700_at	-1	1	0	0	0	0	1	1	Fusarium_MIPS_Draft_fgd	FGSG_02463	FGSG_02463	conserved hypothetical protein (1780 nt)
fgd122-80_at	-1	1	0	1	0	1	0	0	Fusarium_MIPS_Draft_fgd	FGSG_02410	FGSG_02410	conserved hypothetical protein (1811 nt)
fgd122-820_at	-1	1	0	0	0	0	1	1	Fusarium_MIPS_Draft_fgd	FGSG_02472	FGSG_02472	conserved hypothetical protein (3814 nt)
fgd122-840_at	-1	1	-1	-1	0	1	-1	-1	Fusarium_MIPS_Draft_fgd	FGSG_02474	FGSG_02474	hypothetical protein similar to NADH-ubiquinone oxidoreductase 21 kDa subunit (847 nt)
fgd122-850_at	-1	1	-1	-1	0	1	0	0	Fusarium_MIPS_Draft_fgd	FGSG_02475	FGSG_02475	conserved hypothetical protein (1691 nt)
fgd122-880_at	-1	1	0	0	0	0	-1	0	Fusarium_MIPS_Draft_fgd	FGSG_02478	FGSG_02478	conserved hypothetical protein (1540 nt)
fgd122-910_at	-1	1	0	0	0	0	0	0	Fusarium_MIPS_Draft_fgd	FGSG_02481	FGSG_02481	conserved hypothetical protein (1562 nt)
fgd122-920_at	-1	1	0	0	0	0	0	-1	Fusarium_MIPS_Draft_fgd	FGSG_02482	FGSG_02482	sulfite reductase subunit beta (5362 nt)
fgd122-950_at	-1	1	0	0	0	0	1	0	Fusarium_MIPS_Draft_fgd	FGSG_02485	FGSG_02485	conserved hypothetical protein (912 nt)
fgd122-960_at	-1	1	-1	0	0	1	-1	-1	Fusarium_MIPS_Draft_fgd	FGSG_02486	FGSG_02486	conserved hypothetical protein (907 nt)
fgd122-980_at	-1	1	0	0	0	0	-1	1	Fusarium_MIPS_Draft_fgd	FGSG_02488	FGSG_02488	conserved hypothetical protein (1269 nt)
fgd122-990_at	-1	1	0	0	0	0	0	0	Fusarium_MIPS_Draft_fgd	FGSG_02489	FGSG_02489	conserved hypothetical protein (1965 nt)
fgd123-10_at	-1	1	0	0	0	0	0	0	Fusarium_MIPS_Draft_fgd	FGSG_12149	FGSG_12149	conserved hypothetical protein (729 nt)
fgd123-20_at	-1	1	0	0	0	0	-1	-1	Fusarium_MIPS_Draft_fgd	FGSG_02491	FGSG_02491	conserved hypothetical protein (2165 nt)
fgd123-50_at	-1	1	-1	0	0	1	-1	-1	Fusarium_MIPS_Draft_fgd	FGSG_02494	FGSG_02494	mitochondrial import inner membrane translocase subunit TIM8 (604 nt)
fgd123-60_at	-1	1	0	-1	0	1	0	0	Fusarium_MIPS_Draft_fgd	FGSG_02495	FGSG_02495	conserved hypothetical protein (1940 nt)
fgd124-20_at	-1	1	0	0	0	0	-1	0	Fusarium_MIPS_Draft_fgd	FGSG_02498	FGSG_02498	conserved hypothetical protein (1646 nt)
fgd124-50_at	-1	1	0	-1	0	1	0	1	Fusarium_MIPS_Draft_fgd	FGSG_02501	FGSG_02501	transcriptional repressor rco-1 (2609 nt)
fgd124-70_at	-1	1	1	-1	0	1	-1	0	Fusarium_MIPS_Draft_fgd	FGSG_02502	FGSG_02502	C-5 sterol desaturase (1546 nt)
fgd126-10_at	-1	1	0	-1	0	1	0	-1	Fusarium_MIPS_Draft_fgd	FGSG_02504	FGSG_02504	malate dehydrogenase, mitochondrial precursor (2095 nt)
fgd126-100_at	-1	1	-1	0	0	1	0	0	Fusarium_MIPS_Draft_fgd	FGSG_02513	FGSG_02513	hypothetical protein (2168 nt)
fgd126-140_at	-1	1	0	0	0	0	-1	-1	Fusarium_MIPS_Draft_fgd	FGSG_02515	FGSG_02515	conserved hypothetical protein (2427 nt)
fgd126-160_at	-1	1	0	0	0	0	0	0	Fusarium_MIPS_Draft_fgd	FGSG_02517	FGSG_02517	hypothetical protein (398 nt)
fgd126-170_at	-1	1	0	0	0	0	0	1	Fusarium_MIPS_Draft_fgd	FGSG_02518	FGSG_02518	FACT complex subunit POB3 (2038 nt)
fgd126-180_at	-1	1	-1	-1	0	1	0	0	Fusarium_MIPS_Draft_fgd	FGSG_02519	FGSG_02519	conserved hypothetical protein (2631 nt)
fgd126-190_at	-1	1	0	0	0	0	0	0	Fusarium_MIPS_Draft_fgd	FGSG_02520	FGSG_02520	conserved hypothetical protein (2843 nt)
fgd126-200_at	-1	1	0	0	0	0	-1	0	Fusarium_MIPS_Draft_fgd	FGSG_02521	FGSG_02521	conserved hypothetical protein (3044 nt)
fgd126-250_at	-1	1	0	0	0	0	1	1	Fusarium_MIPS_Draft_fgd	FGSG_02525	FGSG_02525	conserved hypothetical protein (1093 nt)
fgd126-280_at	-1	1	1	0	0	1	0	0	Fusarium_MIPS_Draft_fgd	FGSG_02527	FGSG_02527	conserved hypothetical protein (3305 nt)
fgd126-290_at	-1	1	0	0	0	0	1	0	Fusarium_MIPS_Draft_fgd	FGSG_02528	FGSG_02528	hypothetical protein similar to dolichyl glycosyltransferase (1609 nt)
fgd126-30_at	-1	1	0	0	0	0	0	0	Fusarium_MIPS_Draft_fgd	FGSG_02506	FGSG_02506	phosphoribosylformylglycinamidine cyclo-ligase (2394 nt)
fgd126-310_at	-1	1	0	-1	0	1	1	1	Fusarium_MIPS_Draft_fgd	FGSG_02530	FGSG_02530	conserved hypothetical protein (1950 nt)
fgd126-40_at	-1	1	-1	-1	0	1	-1	0	Fusarium_MIPS_Draft_fgd	FGSG_02507	FGSG_02507	conserved hypothetical protein (1986 nt)
fgd126-60_at	-1	1	0	0	0	0	0	0	Fusarium_MIPS_Draft_fgd	FGSG_02509	FGSG_02509	GPI ethanolamine phosphate transferase 2 (2908 nt)
fgd126-80_at	-1	1	-1	0	0	1	-1	0	Fusarium_MIPS_Draft_fgd	FGSG_02511	FGSG_02511	hypothetical protein similar to ribosome biogenesis Nop4 (2304 nt)
fgd126-90_at	-1	1	-1	-1	0	1	0	0	Fusarium_MIPS_Draft_fgd	FGSG_02512	FGSG_02512	predicted protein (1002 nt)
fgd127-10_at	-1	1	1	0	0	1	0	1	Fusarium_MIPS_Draft_fgd	FGSG_02530	FGSG_02530	conserved hypothetical protein (1950 nt)
fgd127-140_at	-1	1	1	1	0	1	0	-1	Fusarium_MIPS_Draft_fgd	FGSG_02539	FGSG_02539	conserved hypothetical protein (1311 nt)
fgd127-150_at	-1	1	0	1	0	1	-1	-1	Fusarium_MIPS_Draft_fgd	FGSG_02540	FGSG_02540	conserved hypothetical protein (3492 nt)
fgd127-180_at	-1	1	-1	1	0	1	-1	-1	Fusarium_MIPS_Draft_fgd	FGSG_02542	FGSG_02542	conserved hypothetical protein (2200 nt)
fgd127-20_at	-1	1	0	-1	0	1	0	0	Fusarium_MIPS_Draft_fgd	FGSG_02531	FGSG_02531	conserved hypothetical protein (3128 nt)
fgd127-240_at	-1	1	-1	1	0	1	-1	-1	Fusarium_MIPS_Draft_fgd	FGSG_02549	FGSG_02549	conserved hypothetical protein (1036 nt)
fgd127-250_at	-1	1	-1	0	0	1	1	1	Fusarium_MIPS_Draft_fgd	FGSG_02550	FGSG_02550	conserved hypothetical protein (391 nt)
fgd127-60_at	-1	1	-1	0	0	1	0	0	Fusarium_MIPS_Draft_fgd	FGSG_02533	FGSG_02533	hypothetical protein similar to mRNA splicing factor Prp18 (1098 nt)
fgd127-80_at	-1	1	-1	-1	0	1	0	-1	Fusarium_MIPS_Draft_fgd	not found	not found	#N/A
fgd128-10_at	-1	1	1	1	0	1	1	0	Fusarium_MIPS_Draft_fgd	FGSG_02551	FGSG_02551	conserved hypothetical protein (1182 nt)
fgd128-140_at	-1	1	-1	-1	0	1	0	0	Fusarium_MIPS_Draft_fgd	FGSG_02562	FGSG_02562	conserved hypothetical protein (2919 nt)
fgd128-150_at	-1	1	0	0	0	0	-1	-1	Fusarium_MIPS_Draft_fgd	FGSG_02563	FGSG_02563	mitochondrial-processing peptidase alpha subunit (1980 nt)
fgd128-160_at	-1	1	0	0	0	0	-1	0	Fusarium_MIPS_Draft_fgd	FGSG_02564	FGSG_02564	conserved hypothetical protein (1937 nt)
fgd128-170_at	-1	1	0	-1	0	1	0	0	Fusarium_MIPS_Draft_fgd	FGSG_02565	FGSG_02565	hypothetical protein similar to vacuolar protein sorting vps16 (2814 nt)
fgd128-190_at	-1	1	-1	-1	0	1	-1	0	Fusarium_MIPS_Draft_fgd	FGSG_02567	FGSG_02567	conserved hypothetical protein (1600 nt)
fgd128-240_at	-1	1	0	-1	0	1	-1	0	Fusarium_MIPS_Draft_fgd	FGSG_02572	FGSG_02572	conserved hypothetical protein (2058 nt)
fgd128-240_s_at	-1	1	0	-1	0	1	-1	0	Fusarium_MIPS_Draft_fgd	FGSG_02572	FGSG_02572	conserved hypothetical protein (2058 nt)
fgd128-250_at	-1	1	0	0	0	0	1	1	Fusarium_MIPS_Draft_fgd	FGSG_02573	FGSG_02573	conserved hypothetical protein (1641 nt)
fgd128-270_at	-1	1	0	0	0	0	0	0	Fusarium_MIPS_Draft_fgd	FGSG_02575	FGSG_02575	conserved hypothetical protein (2944 nt)
fgd128-30_at	-1	1	1	1	0	1	0	0	Fusarium_MIPS_Draft_fgd	FGSG_02553	FGSG_02553	hypothetical protein similar to microtubule associated protein Ase1 (3134 nt)
fgd128-300_at	-1	1	1	-1	0	1	-1	0	Fusarium_MIPS_Draft_fgd	FGSG_02578	FGSG_02578	conserved hypothetical protein (687 nt)
fgd128-310_at	-1	1	0	0	0	0	1	1	Fusarium_MIPS_Draft_fgd	FGSG_02579	FGSG_02579	predicted protein (712 nt)
fgd128-350_at	-1	1	0	1	0	1	0	0	Fusarium_MIPS_Draft_fgd	FGSG_02581	FGSG_02581	conserved hypothetical protein (1359 nt)
fgd128-380_at	-1	1	0	0	0	0	-1	-1	Fusarium_MIPS_Draft_fgd	FGSG_02582	FGSG_02582	conserved hypothetical protein (1593 nt)
fgd128-50_at	-1	1	0	1	0	1	0	0	Fusarium_MIPS_Draft_fgd	FGSG_02554	FGSG_02554	conserved hypothetical protein (3514 nt)
fgd128-70_at	-1	1	1	0	0	1	0	1	Fusarium_MIPS_Draft_fgd	FGSG_02556	FGSG_02556	predicted protein (554 nt)
fgd128-90_at	-1	1	1	1	0	1	-1	0	Fusarium_MIPS_Draft_fgd	FGSG_02558	FGSG_02558	predicted protein (1072 nt)
fgd129-110_at	-1	1	-1	-1	0	1	1	0	Fusarium_MIPS_Draft_fgd	FGSG_02590	FGSG_02590	hypothetical protein similar to MDM10 (1573 nt)
fgd129-120_at	-1	1	0	0	0	0	0	0	Fusarium_MIPS_Draft_fgd	FGSG_02591	FGSG_02591	conserved hypothetical protein (2908 nt)
fgd129-130_at	-1	1	1	1	0	1	-1	-1	Fusarium_MIPS_Draft_fgd	FGSG_12163	FGSG_12163	predicted protein (953 nt)
fgd129-30_at	-1	1	-1	-1	0	1	0	0	Fusarium_MIPS_Draft_fgd	FGSG_02584	FGSG_02584	COP9 signalosome complex subunit 5 (1073 nt)
fgd129-50_at	-1	1	-1	-1	0	1	-1	-1	Fusarium_MIPS_Draft_fgd	FGSG_02585	FGSG_02585	conserved hypothetical protein (3326 nt)
fgd129-60_at	-1	1	-1	0	0	1	-1	-1	Fusarium_MIPS_Draft_fgd	FGSG_02586	FGSG_02586	conserved hypothetical protein (2198 nt)
fgd13-120_at	-1	1	-1	-1	0	1	0	0	Fusarium_MIPS_Draft_fgd	FGSG_00343	FGSG_00343	conserved hypothetical protein (3092 nt)
fgd13-150_at	-1	1	1	1	0	1	-1	0	Fusarium_MIPS_Draft_fgd	FGSG_11753	FGSG_11753	predicted protein (530 nt)
fgd13-170_at	-1	1	0	1	0	1	-1	1	Fusarium_MIPS_Draft_fgd	FGSG_00347	FGSG_00347	predicted protein (1161 nt)
fgd13-20_at	-1	1	1	0	0	1	0	0	Fusarium_MIPS_Draft_fgd	FGSG_11747	FGSG_11747	predicted protein (578 nt)
fgd13-210_at	-1	1	1	1	0	1	-1	-1	Fusarium_MIPS_Draft_fgd	FGSG_00351	FGSG_00351	conserved hypothetical protein (2117 nt)
fgd13-220_at	-1	1	0	0	0	0	1	0	Fusarium_MIPS_Draft_fgd	FGSG_00352	FGSG_00352	hypothetical protein similar to CCAAT-binding complex subunit HAP2 (924 nt)
fgd13-30_at	-1	1	0	1	0	1	0	0	Fusarium_MIPS_Draft_fgd	FGSG_00339	FGSG_00339	predicted protein (2127 nt)
fgd13-320_at	-1	1	-1	0	0	1	1	0	Fusarium_MIPS_Draft_fgd	FGSG_00360	FGSG_00360	conserved hypothetical protein (2572 nt)
fgd13-340_at	-1	1	0	0	0	0	0	0	Fusarium_MIPS_Draft_fgd	FGSG_00362	FGSG_00362	hypothetical protein similar to polarity-defective 6 (2511 nt)
fgd13-360_at	-1	1	0	0	0	0	0	-1	Fusarium_MIPS_Draft_fgd	FGSG_00364	FGSG_00364	NEDD8-activating enzyme E1 catalytic subunit (1565 nt)
fgd13-370_at	-1	1	0	0	0	0	0	0	Fusarium_MIPS_Draft_fgd	FGSG_00365	FGSG_00365	DNA-directed RNA polymerases I and III 40 kDa polypeptide (1208 nt)
fgd13-380_at	-1	1	1	-1	0	1	0	0	Fusarium_MIPS_Draft_fgd	FGSG_11757	FGSG_11757	hypothetical protein (912 nt)
fgd13-390_at	-1	1	-1	-1	0	1	0	0	Fusarium_MIPS_Draft_fgd	FGSG_00366	FGSG_00366	conserved hypothetical protein (4681 nt)
fgd13-410_at	-1	1	-1	-1	0	1	1	0	Fusarium_MIPS_Draft_fgd	FGSG_00368	FGSG_00368	conserved hypothetical protein (2312 nt)
fgd13-450_at	-1	1	0	0	0	0	0	0	Fusarium_MIPS_Draft_fgd	FGSG_00370	FGSG_00370	hypothetical protein similar to polyadenylation factor subunit CstF64 (992 nt)
fgd13-460_at	-1	1	-1	0	0	1	-1	-1	Fusarium_MIPS_Draft_fgd	FGSG_00371	FGSG_00371	hypothetical protein similar to CorA family metal ion transporter (2615 nt)
fgd13-490_at	-1	1	0	-1	0	1	-1	-1	Fusarium_MIPS_Draft_fgd	FGSG_00373	FGSG_00373	ATP synthase subunit 4, mitochondrial precursor (1284 nt)
fgd13-500_at	-1	1	-1	0	0	1	0	1	Fusarium_MIPS_Draft_fgd	FGSG_00374	FGSG_00374	conserved hypothetical protein (2152 nt)
fgd13-510_at	-1	1	0	0	0	0	-1	-1	Fusarium_MIPS_Draft_fgd	FGSG_00375	FGSG_00375	hypothetical protein similar to ubiquinone biosynthesis monooxgenase Coq6 (1655 nt)
fgd13-520_at	-1	1	0	-1	0	1	-1	-1	Fusarium_MIPS_Draft_fgd	FGSG_00376	FGSG_00376	NADH dehydrogenase iron-sulfur protein 2, mitochondrial precursor (2786 nt)
fgd13-530_at	-1	1	1	0	0	1	0	0	Fusarium_MIPS_Draft_fgd	FGSG_00377	FGSG_00377	conserved hypothetical protein (546 nt)
fgd13-540_at	-1	1	1	0	0	1	0	0	Fusarium_MIPS_Draft_fgd	FGSG_00378	FGSG_00378	hypothetical protein similar to negative acting factor (2910 nt)
fgd13-560_at	-1	1	0	0	0	0	-1	0	Fusarium_MIPS_Draft_fgd	FGSG_00380	FGSG_00380	conserved hypothetical protein (1872 nt)
fgd13-580_at	-1	1	0	0	0	0	0	1	Fusarium_MIPS_Draft_fgd	FGSG_00382	FGSG_00382	conserved hypothetical protein (4469 nt)
fgd13-610_at	-1	1	0	0	0	0	-1	0	Fusarium_MIPS_Draft_fgd	FGSG_00385	FGSG_00385	conserved hypothetical protein (1303 nt)
fgd130-20_at	-1	1	-1	-1	0	1	0	0	Fusarium_MIPS_Draft_fgd	FGSG_02594	FGSG_02594	hypothetical protein similar to glucose inhibited division protein A (2142 nt)
fgd131-10_at	-1	1	0	0	0	0	-1	-1	Fusarium_MIPS_Draft_fgd	not found	not found	#N/A
fgd131-110_at	-1	1	-1	-1	0	1	-1	-1	Fusarium_MIPS_Draft_fgd	FGSG_02606	FGSG_02606	30S ribosomal protein S10, mitochondrial precursor (997 nt)
fgd131-130_at	-1	1	-1	-1	0	1	1	1	Fusarium_MIPS_Draft_fgd	FGSG_02608	FGSG_02608	hypothetical protein similar to CCAAT-binding protein subunit HAP5 (1131 nt)
fgd131-30_at	-1	1	0	-1	0	1	1	1	Fusarium_MIPS_Draft_fgd	FGSG_02598	FGSG_02598	hypothetical protein similar to GDP-mannose transporter (2046 nt)
fgd131-50_at	-1	1	0	-1	0	1	0	-1	Fusarium_MIPS_Draft_fgd	FGSG_02600	FGSG_02600	1,2-dihydroxy-3-keto-5-methylthiopentene dioxygenase (875 nt)
fgd131-60_at	-1	1	0	0	0	0	1	1	Fusarium_MIPS_Draft_fgd	FGSG_02601	FGSG_02601	conserved hypothetical protein (821 nt)
fgd131-90_at	-1	1	0	0	0	0	0	-1	Fusarium_MIPS_Draft_fgd	FGSG_02604	FGSG_02604	conserved hypothetical protein (4059 nt)
fgd132-130_at	-1	1	0	-1	0	1	1	1	Fusarium_MIPS_Draft_fgd	FGSG_02622	FGSG_02622	DNA replication licensing factor mcm2 (2745 nt)
fgd132-150_at	-1	1	-1	-1	0	1	0	1	Fusarium_MIPS_Draft_fgd	FGSG_02624	FGSG_02624	iron sulfur cluster assembly protein 1, mitochondrial precursor (1165 nt)
fgd132-20_at	-1	1	0	0	0	0	1	0	Fusarium_MIPS_Draft_fgd	FGSG_02611	FGSG_02611	conserved hypothetical protein (3464 nt)
fgd132-280_at	-1	1	0	0	0	0	-1	0	Fusarium_MIPS_Draft_fgd	FGSG_02634	FGSG_02634	conserved hypothetical protein (1959 nt)
fgd132-300_at	-1	1	0	-1	0	1	0	0	Fusarium_MIPS_Draft_fgd	FGSG_02635	FGSG_02635	conserved hypothetical protein (3273 nt)
fgd132-320_at	-1	1	0	0	0	0	-1	0	Fusarium_MIPS_Draft_fgd	FGSG_02637	FGSG_02637	ATP-dependent RNA helicase DBP3 (1840 nt)
fgd132-340_at	-1	1	0	0	0	0	1	1	Fusarium_MIPS_Draft_fgd	FGSG_02639	FGSG_02639	mitotic spindle checkpoint component mad2 (978 nt)
fgd132-390_at	-1	1	-1	0	0	1	0	0	Fusarium_MIPS_Draft_fgd	FGSG_02644	FGSG_02644	conserved hypothetical protein (2780 nt)
fgd132-400_at	-1	1	0	0	0	0	0	0	Fusarium_MIPS_Draft_fgd	FGSG_02645	FGSG_02645	conserved hypothetical protein (2905 nt)
fgd132-410_at	-1	1	1	0	0	1	1	0	Fusarium_MIPS_Draft_fgd	FGSG_02646	FGSG_02646	conserved hypothetical protein (1924 nt)
fgd132-430_at	-1	1	1	0	0	1	-1	-1	Fusarium_MIPS_Draft_fgd	FGSG_02647	FGSG_02647	conserved hypothetical protein (235 nt)
fgd132-460_at	-1	1	0	0	0	0	0	0	Fusarium_MIPS_Draft_fgd	FGSG_02650	FGSG_02650	conserved hypothetical protein (2737 nt)
fgd132-480_at	-1	1	-1	-1	0	1	1	0	Fusarium_MIPS_Draft_fgd	FGSG_02652	FGSG_02652	conserved hypothetical protein (1179 nt)
fgd132-50_at	-1	1	0	1	0	1	-1	-1	Fusarium_MIPS_Draft_fgd	FGSG_02614	FGSG_02614	predicted protein (699 nt)
fgd132-510_at	-1	1	0	0	0	0	-1	0	Fusarium_MIPS_Draft_fgd	FGSG_02655	FGSG_02655	conserved hypothetical protein (1638 nt)
fgd132-560_at	-1	1	0	1	0	1	-1	-1	Fusarium_MIPS_Draft_fgd	not found	not found	#N/A
fgd132-590_at	-1	1	1	-1	0	1	1	1	Fusarium_MIPS_Draft_fgd	FGSG_02663	FGSG_02663	conserved hypothetical protein (3965 nt)
fgd132-60_at	-1	1	-1	0	0	1	-1	-1	Fusarium_MIPS_Draft_fgd	FGSG_02615	FGSG_02615	conserved hypothetical protein (1242 nt)
fgd132-610_at	-1	1	1	0	0	1	-1	-1	Fusarium_MIPS_Draft_fgd	FGSG_02665	FGSG_02665	conserved hypothetical protein (830 nt)
fgd132-70_at	-1	1	1	1	0	1	1	-1	Fusarium_MIPS_Draft_fgd	FGSG_02616	FGSG_02616	hypothetical protein similar to alpha/beta hydrolase (864 nt)
fgd132-720_at	-1	1	0	0	0	0	0	-1	Fusarium_MIPS_Draft_fgd	FGSG_02675	FGSG_02675	conserved hypothetical protein (1746 nt)
fgd132-730_at	-1	1	-1	0	0	1	1	1	Fusarium_MIPS_Draft_fgd	FGSG_02676	FGSG_02676	conserved hypothetical protein (1762 nt)
fgd133-100_at	-1	1	0	0	0	0	-1	-1	Fusarium_MIPS_Draft_fgd	FGSG_02688	FGSG_02688	conserved hypothetical protein (1531 nt)
fgd133-110_at	-1	1	0	-1	0	1	-1	-1	Fusarium_MIPS_Draft_fgd	FGSG_02689	FGSG_02689	conserved hypothetical protein (2503 nt)
fgd133-150_at	-1	1	1	0	0	1	-1	-1	Fusarium_MIPS_Draft_fgd	FGSG_02693	FGSG_02693	conserved hypothetical protein (836 nt)
fgd133-200_at	-1	1	1	0	0	1	0	0	Fusarium_MIPS_Draft_fgd	FGSG_12178	FGSG_12178	conserved hypothetical protein (2011 nt)
fgd133-40_at	-1	1	0	-1	0	1	1	1	Fusarium_MIPS_Draft_fgd	FGSG_02682	FGSG_02682	hypothetical protein similar to 3-ketosteroid-delta-1-dehydrogenase (1802 nt)
fgd133-80_at	-1	1	0	0	0	0	0	1	Fusarium_MIPS_Draft_fgd	FGSG_02686	FGSG_02686	ribonuclease Trv (888 nt)
fgd134-10_at	-1	1	-1	-1	0	1	0	0	Fusarium_MIPS_Draft_fgd	FGSG_12178	FGSG_12178	conserved hypothetical protein (2011 nt)
fgd134-20_at	-1	1	0	-1	0	1	0	0	Fusarium_MIPS_Draft_fgd	FGSG_02697	FGSG_02697	conserved hypothetical protein (1596 nt)
fgd134-30_at	-1	1	-1	-1	0	1	-1	0	Fusarium_MIPS_Draft_fgd	FGSG_02698	FGSG_02698	conserved hypothetical protein (1844 nt)
fgd134-40_at	-1	1	-1	-1	0	1	-1	0	Fusarium_MIPS_Draft_fgd	FGSG_02699	FGSG_02699	hypothetical protein similar to golgi GDP-mannose transporter (1835 nt)
fgd134-60_s_at	-1	1	0	-1	0	1	0	-1	Fusarium_MIPS_Draft_fgd	FGSG_12179	FGSG_12179	hypothetical protein (449 nt)
fgd135-10_at	-1	1	0	0	0	0	0	0	Fusarium_MIPS_Draft_fgd	FGSG_02701	FGSG_02701	conserved hypothetical protein (3190 nt)
fgd135-110_at	-1	1	-1	0	0	1	0	0	Fusarium_MIPS_Draft_fgd	FGSG_02709	FGSG_02709	conserved hypothetical protein (2373 nt)
fgd135-140_at	-1	1	0	1	0	1	-1	-1	Fusarium_MIPS_Draft_fgd	FGSG_12180	FGSG_12180	conserved hypothetical protein (1092 nt)
fgd135-150_at	-1	1	0	-1	0	1	-1	-1	Fusarium_MIPS_Draft_fgd	FGSG_12181	FGSG_12181	cytochrome c oxidase polypeptide IV, mitochondrial precursor (1112 nt)
fgd135-180_at	-1	1	-1	0	0	1	-1	-1	Fusarium_MIPS_Draft_fgd	FGSG_02715	FGSG_02715	conserved hypothetical protein (783 nt)
fgd135-190_at	-1	1	-1	-1	0	1	0	0	Fusarium_MIPS_Draft_fgd	FGSG_12183	FGSG_12183	sorting nexin mvp-1 (2530 nt)
fgd135-240_at	-1	1	0	-1	0	1	0	-1	Fusarium_MIPS_Draft_fgd	FGSG_02720	FGSG_02720	hypothetical protein similar to cell wall glucanase (1592 nt)
fgd135-250_at	-1	1	1	0	0	1	-1	0	Fusarium_MIPS_Draft_fgd	FGSG_02721	FGSG_02721	conserved hypothetical protein (1580 nt)
fgd135-30_at	-1	1	-1	-1	0	1	0	0	Fusarium_MIPS_Draft_fgd	FGSG_02702	FGSG_02702	conserved hypothetical protein (1460 nt)
fgd135-60_at	-1	1	0	1	0	1	0	1	Fusarium_MIPS_Draft_fgd	FGSG_02705	FGSG_02705	hypothetical protein (1373 nt)
fgd135-70_at	-1	1	0	0	0	0	0	0	Fusarium_MIPS_Draft_fgd	FGSG_02706	FGSG_02706	conserved hypothetical protein (1640 nt)
fgd135-80_at	-1	1	0	0	0	0	-1	0	Fusarium_MIPS_Draft_fgd	FGSG_02707	FGSG_02707	conserved hypothetical protein (576 nt)
fgd135-90_at	-1	1	-1	-1	0	1	0	1	Fusarium_MIPS_Draft_fgd	FGSG_02708	FGSG_02708	predicted protein (1221 nt)
fgd136-100_at	-1	1	1	0	0	1	-1	-1	Fusarium_MIPS_Draft_fgd	FGSG_02730	FGSG_02730	conserved hypothetical protein (2019 nt)
fgd136-140_at	-1	1	0	-1	0	1	0	-1	Fusarium_MIPS_Draft_fgd	FGSG_12192	FGSG_12192	predicted protein (428 nt)
fgd136-160_at	-1	1	0	0	0	0	-1	0	Fusarium_MIPS_Draft_fgd	FGSG_02733	FGSG_02733	conserved hypothetical protein (2760 nt)
fgd136-180_at	-1	1	-1	0	0	1	-1	1	Fusarium_MIPS_Draft_fgd	FGSG_02734	FGSG_02734	conserved hypothetical protein (2663 nt)
fgd136-190_at	-1	1	-1	-1	0	1	1	0	Fusarium_MIPS_Draft_fgd	FGSG_02735	FGSG_02735	hypothetical protein (2190 nt)
fgd136-230_at	-1	1	0	0	0	0	0	-1	Fusarium_MIPS_Draft_fgd	FGSG_02738	FGSG_02738	conserved hypothetical protein (3306 nt)
fgd136-260_at	-1	1	1	1	0	1	-1	-1	Fusarium_MIPS_Draft_fgd	FGSG_02740	FGSG_02740	predicted protein (487 nt)
fgd136-290_at	-1	1	0	0	0	0	1	0	Fusarium_MIPS_Draft_fgd	FGSG_02743	FGSG_02743	conserved hypothetical protein (3546 nt)
fgd136-300_at	-1	1	0	0	0	0	-1	0	Fusarium_MIPS_Draft_fgd	FGSG_12196	FGSG_12196	predicted protein (763 nt)
fgd136-320_at	-1	1	-1	0	0	1	-1	-1	Fusarium_MIPS_Draft_fgd	FGSG_02744	FGSG_02744	conserved hypothetical protein (612 nt)
fgd136-360_at	-1	1	-1	-1	0	1	0	0	Fusarium_MIPS_Draft_fgd	FGSG_02747	FGSG_02747	conserved hypothetical protein (1521 nt)
fgd136-380_at	-1	1	1	-1	0	1	0	0	Fusarium_MIPS_Draft_fgd	FGSG_02749	FGSG_02749	conserved hypothetical protein (4111 nt)
fgd136-440_at	-1	1	0	0	0	0	0	0	Fusarium_MIPS_Draft_fgd	FGSG_02754	FGSG_02754	conserved hypothetical protein (761 nt)
fgd136-460_at	-1	1	-1	-1	0	1	0	0	Fusarium_MIPS_Draft_fgd	FGSG_02756	FGSG_02756	hypothetical protein similar to vacuolar protein sorting-associated protein VPS35 (2871 nt)
fgd136-470_at	-1	1	1	1	0	1	0	-1	Fusarium_MIPS_Draft_fgd	FGSG_02757	FGSG_02757	conserved hypothetical protein (3371 nt)
fgd136-470_s_at	-1	1	0	-1	0	1	0	0	Fusarium_MIPS_Draft_fgd	FGSG_02757	FGSG_02757	conserved hypothetical protein (3371 nt)
fgd136-480_at	-1	1	0	0	0	0	1	-1	Fusarium_MIPS_Draft_fgd	FGSG_02758	FGSG_02758	hypothetical protein similar to DNA damage response protein Dap1 (798 nt)
fgd136-510_at	-1	1	0	0	0	0	-1	-1	Fusarium_MIPS_Draft_fgd	FGSG_02761	FGSG_02761	hypothetical protein similar to mitochondrial inner membrane translocase subunit TIM44 (1984 nt)
fgd136-560_at	-1	1	0	0	0	0	0	1	Fusarium_MIPS_Draft_fgd	FGSG_02766	FGSG_02766	conserved hypothetical protein (4107 nt)
fgd136-590_at	-1	1	0	0	0	0	0	1	Fusarium_MIPS_Draft_fgd	FGSG_02768	FGSG_02768	conserved hypothetical protein (1124 nt)
fgd136-70_at	-1	1	0	0	0	0	0	0	Fusarium_MIPS_Draft_fgd	FGSG_02728	FGSG_02728	conserved hypothetical protein (2300 nt)
fgd136-90_at	-1	1	0	-1	0	1	0	0	Fusarium_MIPS_Draft_fgd	FGSG_02729	FGSG_02729	hypothetical protein similar to chitin biosynthesis protein Chs7 (1981 nt)
fgd137-30_at	-1	1	-1	-1	0	1	1	1	Fusarium_MIPS_Draft_fgd	FGSG_02771	FGSG_02771	hypothetical protein similar to oxysterol binding protein Osh5 (1846 nt)
fgd137-40_at	-1	1	0	0	0	0	-1	0	Fusarium_MIPS_Draft_fgd	FGSG_02772	FGSG_02772	conserved hypothetical protein (2004 nt)
fgd137-70_at	-1	1	0	-1	0	1	0	-1	Fusarium_MIPS_Draft_fgd	FGSG_02774	FGSG_02774	hypothetical protein similar to N-terminal acetyltransferase catalytic subunit NAT1 (2559 nt)
fgd137-80_s_at	-1	1	-1	-1	0	1	0	0	Fusarium_MIPS_Draft_fgd	FGSG_12199	FGSG_12199	conserved hypothetical protein (1889 nt)
fgd138-40_at	-1	1	0	-1	0	1	-1	-1	Fusarium_MIPS_Draft_fgd	FGSG_02779	FGSG_02779	conserved hypothetical protein (1375 nt)
fgd139-10_s_at	-1	1	-1	-1	0	1	-1	-1	Fusarium_MIPS_Draft_fgd	FGSG_12578	FGSG_12578	conserved hypothetical protein (941 nt)
fgd139-40_at	-1	1	1	-1	0	1	0	0	Fusarium_MIPS_Draft_fgd	FGSG_02783	FGSG_02783	sterol 24-C-methyltransferase (1702 nt)
fgd14-10_at	-1	1	1	0	0	1	-1	0	Fusarium_MIPS_Draft_fgd	FGSG_00390	FGSG_00390	hypothetical protein (1552 nt)
fgd14-100_at	-1	1	0	-1	0	1	0	0	Fusarium_MIPS_Draft_fgd	FGSG_00397	FGSG_00397	tubulin alpha chain (2156 nt)
fgd14-110_at	-1	1	0	0	0	0	-1	0	Fusarium_MIPS_Draft_fgd	FGSG_00398	FGSG_00398	nucleolar protein 12 (1854 nt)
fgd14-120_at	-1	1	1	0	0	1	0	0	Fusarium_MIPS_Draft_fgd	FGSG_00399	FGSG_00399	conserved hypothetical protein (2089 nt)
fgd14-130_at	-1	1	0	-1	0	1	-1	-1	Fusarium_MIPS_Draft_fgd	not found	not found	#N/A
fgd14-140_at	-1	1	-1	0	0	1	0	1	Fusarium_MIPS_Draft_fgd	FGSG_11760	FGSG_11760	conserved hypothetical protein (2137 nt)
fgd14-40_at	-1	1	-1	-1	0	1	-1	1	Fusarium_MIPS_Draft_fgd	FGSG_00392	FGSG_00392	predicted protein (318 nt)
fgd14-90_at	-1	1	0	0	0	0	0	0	Fusarium_MIPS_Draft_fgd	FGSG_00396	FGSG_00396	predicted protein (929 nt)
fgd140-10_at	-1	1	0	0	0	0	-1	0	Fusarium_MIPS_Draft_fgd	FGSG_02784	FGSG_02784	conserved hypothetical protein (1430 nt)
fgd140-20_at	-1	1	-1	0	0	1	-1	-1	Fusarium_MIPS_Draft_fgd	FGSG_02784	FGSG_02784	conserved hypothetical protein (1430 nt)
fgd140-40_at	-1	1	1	1	0	1	0	1	Fusarium_MIPS_Draft_fgd	FGSG_02786	FGSG_02786	hypothetical protein similar to multidrug resistance protein 1 (4367 nt)
fgd140-40_s_at	-1	1	1	1	0	1	0	1	Fusarium_MIPS_Draft_fgd	FGSG_02786	FGSG_02786	hypothetical protein similar to multidrug resistance protein 1 (4367 nt)
fgd140-50_at	-1	1	-1	-1	0	1	0	1	Fusarium_MIPS_Draft_fgd	FGSG_02787	FGSG_02787	conserved hypothetical protein (2737 nt)
fgd140-60_at	-1	1	0	1	0	1	0	0	Fusarium_MIPS_Draft_fgd	FGSG_02788	FGSG_02788	conserved hypothetical protein (578 nt)
fgd141-120_at	-1	1	1	0	0	1	0	-1	Fusarium_MIPS_Draft_fgd	FGSG_02803	FGSG_02803	conserved hypothetical protein (2385 nt)
fgd141-150_at	-1	1	0	0	0	0	1	1	Fusarium_MIPS_Draft_fgd	FGSG_02804	FGSG_02804	hypothetical protein similar to peroxisomal membrane protein pex16 peroxin-16 (1287 nt)
fgd141-180_at	-1	1	0	0	0	0	-1	-1	Fusarium_MIPS_Draft_fgd	FGSG_02807	FGSG_02807	hypothetical protein similar to endo-beta-1,3-glucanase (2080 nt)
fgd141-220_at	-1	1	0	-1	0	1	1	0	Fusarium_MIPS_Draft_fgd	FGSG_02810	FGSG_02810	conserved hypothetical protein (1158 nt)
fgd141-240_at	-1	1	0	-1	0	1	1	0	Fusarium_MIPS_Draft_fgd	FGSG_02812	FGSG_02812	conserved hypothetical protein (1193 nt)
fgd141-270_at	-1	1	1	0	0	1	-1	0	Fusarium_MIPS_Draft_fgd	FGSG_02814	FGSG_02814	conserved hypothetical protein (1599 nt)
fgd141-30_at	-1	1	-1	0	0	1	0	0	Fusarium_MIPS_Draft_fgd	FGSG_02794	FGSG_02794	conserved hypothetical protein (1218 nt)
fgd141-350_at	-1	1	0	0	0	0	1	1	Fusarium_MIPS_Draft_fgd	FGSG_02820	FGSG_02820	conserved hypothetical protein (2808 nt)
fgd141-360_at	-1	1	0	0	0	0	-1	1	Fusarium_MIPS_Draft_fgd	FGSG_02821	FGSG_02821	conserved hypothetical protein (1001 nt)
fgd141-400_at	-1	1	0	0	0	0	0	0	Fusarium_MIPS_Draft_fgd	FGSG_02825	FGSG_02825	conserved hypothetical protein (2246 nt)
fgd141-410_at	-1	1	1	-1	0	1	-1	-1	Fusarium_MIPS_Draft_fgd	FGSG_02826	FGSG_02826	predicted protein (618 nt)
fgd141-430_at	-1	1	0	0	0	0	-1	-1	Fusarium_MIPS_Draft_fgd	FGSG_02828	FGSG_02828	conserved hypothetical protein (939 nt)
fgd141-440_at	-1	1	1	-1	0	1	0	1	Fusarium_MIPS_Draft_fgd	FGSG_02829	FGSG_02829	conserved hypothetical protein (795 nt)
fgd141-50_s_at	-1	1	0	0	0	0	0	0	Fusarium_MIPS_Draft_fgd	FGSG_02796	FGSG_02796	predicted protein (875 nt)
fgd141-60_at	-1	1	-1	0	0	1	0	1	Fusarium_MIPS_Draft_fgd	FGSG_02797	FGSG_02797	transcription factor IWS1 (1773 nt)
fgd141-70_at	-1	1	0	0	0	0	1	1	Fusarium_MIPS_Draft_fgd	FGSG_02798	FGSG_02798	conserved hypothetical protein (1549 nt)
fgd141-80_at	-1	1	-1	-1	0	1	1	1	Fusarium_MIPS_Draft_fgd	FGSG_02799	FGSG_02799	conserved hypothetical protein (2765 nt)
fgd142-100_at	-1	1	1	0	0	1	0	-1	Fusarium_MIPS_Draft_fgd	FGSG_02843	FGSG_02843	conserved hypothetical protein (1243 nt)
fgd142-150_s_at	-1	1	1	1	0	1	1	1	Fusarium_MIPS_Draft_fgd	FGSG_02847	FGSG_02847	hypothetical protein similar to ABC transporter protein (4913 nt)
fgd142-160_at	-1	1	1	1	0	1	1	1	Fusarium_MIPS_Draft_fgd	FGSG_02848	FGSG_02848	conserved hypothetical protein (1015 nt)
fgd142-290_at	-1	1	-1	-1	0	1	1	0	Fusarium_MIPS_Draft_fgd	FGSG_12563	FGSG_12563	conserved hypothetical protein (3998 nt)
fgd142-320_at	-1	1	-1	0	0	1	0	0	Fusarium_MIPS_Draft_fgd	FGSG_02862	FGSG_02862	conserved hypothetical protein (1297 nt)
fgd142-340_at	-1	1	1	0	0	1	1	-1	Fusarium_MIPS_Draft_fgd	FGSG_02863	FGSG_02863	hypothetical protein similar to apoptosis inducing factor (1623 nt)
fgd142-390_at	-1	1	-1	0	0	1	-1	-1	Fusarium_MIPS_Draft_fgd	FGSG_02868	FGSG_02868	hypothetical protein (399 nt)
fgd142-400_at	-1	1	1	1	0	1	0	1	Fusarium_MIPS_Draft_fgd	FGSG_02869	FGSG_02869	conserved hypothetical protein (1760 nt)
fgd142-450_at	-1	1	0	0	0	0	1	0	Fusarium_MIPS_Draft_fgd	FGSG_02874	FGSG_02874	conserved hypothetical protein (2588 nt)
fgd142-460_at	-1	1	-1	-1	0	1	1	0	Fusarium_MIPS_Draft_fgd	FGSG_02875	FGSG_02875	hypothetical protein similar to beta-lactamase family protein (1412 nt)
fgd142-50_at	-1	1	-1	-1	0	1	1	1	Fusarium_MIPS_Draft_fgd	FGSG_02839	FGSG_02839	hypothetical protein similar to MFS peptide transporter (2042 nt)
fgd142-600_at	-1	1	0	0	0	0	0	-1	Fusarium_MIPS_Draft_fgd	FGSG_12559	FGSG_12559	hypothetical protein (573 nt)
fgd142-690_at	-1	1	1	1	0	1	-1	-1	Fusarium_MIPS_Draft_fgd	FGSG_02895	FGSG_02895	conserved hypothetical protein (2050 nt)
fgd142-70_at	-1	1	1	1	0	1	-1	-1	Fusarium_MIPS_Draft_fgd	FGSG_02840	FGSG_02840	predicted protein (681 nt)
fgd142-740_at	-1	1	0	0	0	0	-1	-1	Fusarium_MIPS_Draft_fgd	FGSG_02899	FGSG_02899	predicted protein (1198 nt)
fgd142-760_at	-1	1	1	0	0	1	0	0	Fusarium_MIPS_Draft_fgd	FGSG_12557	FGSG_12557	predicted protein (813 nt)
fgd142-770_at	-1	1	1	0	0	1	1	1	Fusarium_MIPS_Draft_fgd	FGSG_02901	FGSG_02901	conserved hypothetical protein (2580 nt)
fgd142-780_at	-1	1	1	0	0	1	1	0	Fusarium_MIPS_Draft_fgd	FGSG_02902	FGSG_02902	conserved hypothetical protein (1953 nt)
fgd142-90_at	-1	1	0	0	0	0	0	0	Fusarium_MIPS_Draft_fgd	FGSG_02842	FGSG_02842	predicted protein (481 nt)
fgd143-100_at	-1	1	0	0	0	0	-1	-1	Fusarium_MIPS_Draft_fgd	FGSG_02910	FGSG_02910	predicted protein (906 nt)
fgd143-270_at	-1	1	-1	0	0	1	-1	0	Fusarium_MIPS_Draft_fgd	FGSG_02925	FGSG_02925	hypothetical protein (2722 nt)
fgd143-290_at	-1	1	0	-1	0	1	-1	0	Fusarium_MIPS_Draft_fgd	FGSG_02926	FGSG_02926	hypothetical protein (1028 nt)
fgd143-30_at	-1	1	-1	0	0	1	-1	-1	Fusarium_MIPS_Draft_fgd	FGSG_02905	FGSG_02905	conserved hypothetical protein (2097 nt)
fgd143-340_at	-1	1	0	0	0	0	0	-1	Fusarium_MIPS_Draft_fgd	FGSG_02930	FGSG_02930	conserved hypothetical protein (1704 nt)
fgd143-350_at	-1	1	1	0	0	1	0	-1	Fusarium_MIPS_Draft_fgd	FGSG_02931	FGSG_02931	conserved hypothetical protein (1173 nt)
fgd143-360_at	-1	1	0	0	0	0	-1	-1	Fusarium_MIPS_Draft_fgd	FGSG_02932	FGSG_02932	conserved hypothetical protein (893 nt)
fgd143-370_at	-1	1	-1	0	0	1	-1	-1	Fusarium_MIPS_Draft_fgd	FGSG_02933	FGSG_02933	conserved hypothetical protein (2208 nt)
fgd143-380_at	-1	1	-1	0	0	1	-1	-1	Fusarium_MIPS_Draft_fgd	FGSG_02934	FGSG_02934	conserved hypothetical protein (1794 nt)
fgd143-40_at	-1	1	1	0	0	1	-1	0	Fusarium_MIPS_Draft_fgd	FGSG_12555	FGSG_12555	hypothetical protein (522 nt)
fgd143-410_at	-1	1	1	-1	0	1	0	-1	Fusarium_MIPS_Draft_fgd	FGSG_02936	FGSG_02936	conserved hypothetical protein (459 nt)
fgd143-420_at	-1	1	0	-1	0	1	0	0	Fusarium_MIPS_Draft_fgd	FGSG_02937	FGSG_02937	conserved hypothetical protein (1890 nt)
fgd143-90_at	-1	1	0	0	0	0	-1	0	Fusarium_MIPS_Draft_fgd	FGSG_02909	FGSG_02909	predicted protein (789 nt)
fgd144-200_at	-1	1	0	0	0	0	0	0	Fusarium_MIPS_Draft_fgd	FGSG_02952	FGSG_02952	hypothetical protein (1563 nt)
fgd144-230_at	-1	1	0	1	0	1	-1	-1	Fusarium_MIPS_Draft_fgd	FGSG_02955	FGSG_02955	conserved hypothetical protein (315 nt)
fgd144-30_s_at	-1	1	1	1	0	1	-1	-1	Fusarium_MIPS_Draft_fgd	FGSG_02939	FGSG_02939	predicted protein (1279 nt)
fgd144-70_at	-1	1	1	1	0	1	0	0	Fusarium_MIPS_Draft_fgd	FGSG_02942	FGSG_02942	conserved hypothetical protein (1481 nt)
fgd145-100_at	-1	1	1	0	0	1	0	-1	Fusarium_MIPS_Draft_fgd	FGSG_02966	FGSG_02966	hypothetical protein similar to mfs-multidrug-resistance transporter (1870 nt)
fgd145-110_at	-1	1	0	-1	0	1	1	0	Fusarium_MIPS_Draft_fgd	FGSG_02967	FGSG_02967	conserved hypothetical protein (1377 nt)
fgd145-120_at	-1	1	1	1	0	1	1	-1	Fusarium_MIPS_Draft_fgd	FGSG_02968	FGSG_02968	conserved hypothetical protein (1027 nt)
fgd145-260_at	-1	1	1	0	0	1	1	0	Fusarium_MIPS_Draft_fgd	FGSG_02978	FGSG_02978	hypothetical protein similar to hexose transporter (2044 nt)
fgd145-330_at	-1	1	0	0	0	0	-1	-1	Fusarium_MIPS_Draft_fgd	FGSG_02984	FGSG_02984	conserved hypothetical protein (1592 nt)
fgd145-50_at	-1	1	0	0	0	0	0	1	Fusarium_MIPS_Draft_fgd	FGSG_02961	FGSG_02961	predicted protein (585 nt)
fgd145-540_at	-1	1	0	1	0	1	-1	-1	Fusarium_MIPS_Draft_fgd	FGSG_03004	FGSG_03004	conserved hypothetical protein (2146 nt)
fgd145-610_at	-1	1	0	1	0	1	0	-1	Fusarium_MIPS_Draft_fgd	FGSG_03010	FGSG_03010	predicted protein (2083 nt)
fgd145-620_at	-1	1	0	-1	0	1	-1	-1	Fusarium_MIPS_Draft_fgd	FGSG_03011	FGSG_03011	conserved hypothetical protein (1614 nt)
fgd145-620_s_at	-1	1	0	-1	0	1	-1	-1	Fusarium_MIPS_Draft_fgd	FGSG_03011	FGSG_03011	conserved hypothetical protein (1614 nt)
fgd146-190_at	-1	1	1	0	0	1	1	0	Fusarium_MIPS_Draft_fgd	FGSG_03028	FGSG_03028	conserved hypothetical protein (1339 nt)
fgd146-250_at	-1	1	-1	1	0	1	-1	-1	Fusarium_MIPS_Draft_fgd	FGSG_03033	FGSG_03033	hypothetical protein similar to MSF membrane transporter (1927 nt)
fgd146-370_at	-1	1	0	0	0	0	0	0	Fusarium_MIPS_Draft_fgd	FGSG_03044	FGSG_03044	predicted protein (1760 nt)
fgd146-60_at	-1	1	-1	-1	0	1	0	-1	Fusarium_MIPS_Draft_fgd	FGSG_03017	FGSG_03017	hypothetical protein similar to extracellular cell wall glucanase Crf1/allergen Asp F9 (1654 nt)
fgd147-10_at	-1	1	1	-1	0	1	0	1	Fusarium_MIPS_Draft_fgd	FGSG_03046	FGSG_03046	hypothetical protein (955 nt)
fgd147-120_at	-1	1	1	-1	0	1	-1	-1	Fusarium_MIPS_Draft_fgd	FGSG_12522	FGSG_12522	conserved hypothetical protein (1359 nt)
fgd147-160_at	-1	1	0	0	0	0	-1	-1	Fusarium_MIPS_Draft_fgd	FGSG_03059	FGSG_03059	predicted protein (984 nt)
fgd147-180_at	-1	1	0	-1	0	1	0	-1	Fusarium_MIPS_Draft_fgd	FGSG_03061	FGSG_03061	conserved hypothetical protein (1318 nt)
fgd147-190_at	-1	1	0	-1	0	1	-1	1	Fusarium_MIPS_Draft_fgd	FGSG_03062	FGSG_03062	conserved hypothetical protein (4411 nt)
fgd147-230_at	-1	1	0	0	0	0	-1	-1	Fusarium_MIPS_Draft_fgd	FGSG_03065	FGSG_03065	phytoene dehydrogenase (1877 nt)
fgd147-240_at	-1	1	-1	-1	0	1	-1	-1	Fusarium_MIPS_Draft_fgd	FGSG_03066	FGSG_03066	hypothetical protein similar to carotene cyclase (2017 nt)
fgd147-270_at	-1	1	0	0	0	0	0	-1	Fusarium_MIPS_Draft_fgd	FGSG_03069	FGSG_03069	hypothetical protein similar to dihydrodipicolinate synthetase family protein (1133 nt)
fgd147-30_at	-1	1	0	0	0	0	0	1	Fusarium_MIPS_Draft_fgd	FGSG_03048	FGSG_03048	conserved hypothetical protein (999 nt)
fgd147-300_at	-1	1	0	0	0	0	0	-1	Fusarium_MIPS_Draft_fgd	FGSG_03071	FGSG_03071	conserved hypothetical protein (1397 nt)
fgd147-320_at	-1	1	0	0	0	0	1	-1	Fusarium_MIPS_Draft_fgd	FGSG_03073	FGSG_03073	hypothetical protein similar to delta-1-pyrroline-5-carboxylate dehydrogenase (1762 nt)
fgd147-400_at	-1	1	0	-1	0	1	-1	0	Fusarium_MIPS_Draft_fgd	FGSG_03079	FGSG_03079	conserved hypothetical protein (824 nt)
fgd147-450_at	-1	1	-1	0	0	1	-1	-1	Fusarium_MIPS_Draft_fgd	FGSG_03082	FGSG_03082	predicted protein (703 nt)
fgd147-470_at	-1	1	0	0	0	0	-1	-1	Fusarium_MIPS_Draft_fgd	FGSG_03083	FGSG_03083	hypothetical protein similar to MSF monosaccharide transporter (1769 nt)
fgd147-480_at	-1	1	0	0	0	0	0	-1	Fusarium_MIPS_Draft_fgd	FGSG_12513	FGSG_12513	conserved hypothetical protein (1953 nt)
fgd148-1260_at	-1	1	0	0	0	0	0	0	Fusarium_MIPS_Draft_fgd	FGSG_03190	FGSG_03190	conserved hypothetical protein (470 nt)
fgd148-1270_at	-1	1	1	-1	0	1	0	-1	Fusarium_MIPS_Draft_fgd	FGSG_03191	FGSG_03191	conserved hypothetical protein (1607 nt)
fgd148-170_at	-1	1	-1	0	0	1	-1	-1	Fusarium_MIPS_Draft_fgd	FGSG_12507	FGSG_12507	conserved hypothetical protein (1819 nt)
fgd148-170_s_at	-1	1	0	0	0	0	0	0	Fusarium_MIPS_Draft_fgd	FGSG_12507	FGSG_12507	conserved hypothetical protein (1819 nt)
fgd148-180_at	-1	1	0	-1	0	1	-1	-1	Fusarium_MIPS_Draft_fgd	FGSG_12506	FGSG_12506	conserved hypothetical protein (585 nt)
fgd148-20_at	-1	1	-1	-1	0	1	-1	-1	Fusarium_MIPS_Draft_fgd	not found	not found	#N/A
fgd148-270_at	-1	1	0	-1	0	1	-1	-1	Fusarium_MIPS_Draft_fgd	FGSG_03113	FGSG_03113	predicted protein (1771 nt)
fgd148-370_at	-1	1	-1	0	0	1	-1	-1	Fusarium_MIPS_Draft_fgd	FGSG_03120	FGSG_03120	conserved hypothetical protein (1508 nt)
fgd148-400_at	-1	1	0	-1	0	1	1	1	Fusarium_MIPS_Draft_fgd	FGSG_03123	FGSG_03123	conserved hypothetical protein (519 nt)
fgd148-440_at	-1	1	-1	-1	0	1	0	0	Fusarium_MIPS_Draft_fgd	FGSG_03125	FGSG_03125	hypothetical protein (633 nt)
fgd148-590_at	-1	1	-1	0	0	1	0	0	Fusarium_MIPS_Draft_fgd	FGSG_03135	FGSG_03135	predicted protein (612 nt)
fgd148-80_at	-1	1	-1	0	0	1	1	1	Fusarium_MIPS_Draft_fgd	FGSG_03099	FGSG_03099	conserved hypothetical protein (1168 nt)
fgd148-910_at	-1	1	1	0	0	1	-1	0	Fusarium_MIPS_Draft_fgd	FGSG_03162	FGSG_03162	conserved hypothetical protein (1072 nt)
fgd148-980_at	-1	1	1	-1	0	1	1	-1	Fusarium_MIPS_Draft_fgd	FGSG_03168	FGSG_03168	hypothetical protein similar to fructose transporter 1 (1774 nt)
fgd149-110_at	-1	1	1	0	0	1	-1	-1	Fusarium_MIPS_Draft_fgd	FGSG_03201	FGSG_03201	conserved hypothetical protein (2108 nt)
fgd149-120_at	-1	1	0	0	0	0	-1	-1	Fusarium_MIPS_Draft_fgd	FGSG_03202	FGSG_03202	hypothetical protein similar to cation-transporting atpase fungi (3354 nt)
fgd149-220_at	-1	1	0	1	0	1	0	0	Fusarium_MIPS_Draft_fgd	FGSG_03210	FGSG_03210	hypothetical protein similar to NADH:flavin oxidoreductase/NADH oxidase family protein (1224 nt)
fgd149-230_at	-1	1	0	0	0	0	0	1	Fusarium_MIPS_Draft_fgd	FGSG_03211	FGSG_03211	predicted protein (387 nt)
fgd149-350_at	-1	1	-1	0	0	1	-1	-1	Fusarium_MIPS_Draft_fgd	FGSG_03219	FGSG_03219	conserved hypothetical protein (1507 nt)
fgd15-20_at	-1	1	0	0	0	0	1	0	Fusarium_MIPS_Draft_fgd	FGSG_00402	FGSG_00402	conserved hypothetical protein (1574 nt)
fgd15-60_at	-1	1	0	0	0	0	0	-1	Fusarium_MIPS_Draft_fgd	FGSG_00405	FGSG_00405	conserved hypothetical protein (1977 nt)
fgd15-70_at	-1	1	1	-1	0	1	1	-1	Fusarium_MIPS_Draft_fgd	FGSG_00406	FGSG_00406	conserved hypothetical protein (1484 nt)
fgd15-80_at	-1	1	0	-1	0	1	0	1	Fusarium_MIPS_Draft_fgd	FGSG_00407	FGSG_00407	sporulation protein SPS19 (1096 nt)
fgd150-100_at	-1	1	1	0	0	1	-1	-1	Fusarium_MIPS_Draft_fgd	FGSG_03229	FGSG_03229	conserved hypothetical protein (2029 nt)
fgd150-110_at	-1	1	0	0	0	0	1	1	Fusarium_MIPS_Draft_fgd	FGSG_03230	FGSG_03230	predicted protein (1513 nt)
fgd150-140_at	-1	1	1	0	0	1	-1	-1	Fusarium_MIPS_Draft_fgd	FGSG_12481	FGSG_12481	hypothetical protein (1809 nt)
fgd150-200_at	-1	1	1	-1	0	1	-1	-1	Fusarium_MIPS_Draft_fgd	FGSG_03237	FGSG_03237	conserved hypothetical protein (1382 nt)
fgd150-270_at	-1	1	0	-1	0	1	1	0	Fusarium_MIPS_Draft_fgd	FGSG_03242	FGSG_03242	conserved hypothetical protein (1643 nt)
fgd150-330_at	-1	1	0	-1	0	1	-1	0	Fusarium_MIPS_Draft_fgd	FGSG_03246	FGSG_03246	conserved hypothetical protein (2538 nt)
fgd150-340_at	-1	1	0	-1	0	1	0	1	Fusarium_MIPS_Draft_fgd	FGSG_03247	FGSG_03247	hypothetical protein similar to glycerol kinase (1819 nt)
fgd150-350_at	-1	1	1	0	0	1	0	0	Fusarium_MIPS_Draft_fgd	FGSG_03248	FGSG_03248	hypothetical protein similar to aquaglyceroporin (1370 nt)
fgd150-360_at	-1	1	-1	0	0	1	0	0	Fusarium_MIPS_Draft_fgd	FGSG_03249	FGSG_03249	hypothetical protein similar to glycerol-3-phosphate dehydrogenase, mitochondrial (2519 nt)
fgd150-390_at	-1	1	0	1	0	1	0	-1	Fusarium_MIPS_Draft_fgd	FGSG_15177	FGSG_15177	#N/A
fgd150-40_at	-1	1	1	0	0	1	-1	-1	Fusarium_MIPS_Draft_fgd	FGSG_03223	FGSG_03223	conserved hypothetical protein (2941 nt)
fgd150-400_at	-1	1	0	0	0	0	0	1	Fusarium_MIPS_Draft_fgd	FGSG_03252	FGSG_03252	predicted protein (3883 nt)
fgd150-470_at	-1	1	0	0	0	0	-1	-1	Fusarium_MIPS_Draft_fgd	FGSG_03259	FGSG_03259	conserved hypothetical protein (1341 nt)
fgd150-540_at	-1	1	0	0	0	0	0	0	Fusarium_MIPS_Draft_fgd	FGSG_12476	FGSG_12476	hypothetical protein (418 nt)
fgd150-540_x_at	-1	1	0	0	0	0	0	0	Fusarium_MIPS_Draft_fgd	FGSG_12476	FGSG_12476	hypothetical protein (418 nt)
fgd150-550_at	-1	1	0	0	0	0	0	0	Fusarium_MIPS_Draft_fgd	FGSG_03266	FGSG_03266	conserved hypothetical protein (1638 nt)
fgd150-580_at	-1	1	1	1	0	1	1	1	Fusarium_MIPS_Draft_fgd	FGSG_12474	FGSG_12474	conserved hypothetical protein (768 nt)
fgd150-610_at	-1	1	1	1	0	1	0	-1	Fusarium_MIPS_Draft_fgd	FGSG_03270	FGSG_03270	predicted protein (816 nt)
fgd150-620_at	-1	1	0	1	0	1	0	-1	Fusarium_MIPS_Draft_fgd	FGSG_03271	FGSG_03271	conserved hypothetical protein (2355 nt)
fgd150-640_at	-1	1	0	-1	0	1	0	-1	Fusarium_MIPS_Draft_fgd	FGSG_03273	FGSG_03273	conserved hypothetical protein (1585 nt)
fgd150-710_at	-1	1	0	0	0	0	0	0	Fusarium_MIPS_Draft_fgd	FGSG_12472	FGSG_12472	hypothetical protein (942 nt)
fgd150-720_at	-1	1	0	0	0	0	0	-1	Fusarium_MIPS_Draft_fgd	FGSG_03281	FGSG_03281	hypothetical protein (957 nt)
fgd150-750_at	-1	1	1	0	0	1	-1	-1	Fusarium_MIPS_Draft_fgd	FGSG_03284	FGSG_03284	hypothetical protein similar to CKII-alpha (1126 nt)
fgd150-770_at	-1	1	-1	0	0	1	-1	-1	Fusarium_MIPS_Draft_fgd	FGSG_03286	FGSG_03286	hypothetical protein similar to acyl-CoA thioester hydrolase (1477 nt)
fgd150-830_at	-1	1	-1	0	0	1	-1	-1	Fusarium_MIPS_Draft_fgd	FGSG_03291	FGSG_03291	conserved hypothetical protein (828 nt)
fgd150-860_at	-1	1	0	0	0	0	1	-1	Fusarium_MIPS_Draft_fgd	FGSG_03294	FGSG_03294	conserved hypothetical protein (2243 nt)
fgd150-880_at	-1	1	1	-1	0	1	0	0	Fusarium_MIPS_Draft_fgd	FGSG_03295	FGSG_03295	hypothetical protein (1145 nt)
fgd150-890_at	-1	1	1	0	0	1	0	1	Fusarium_MIPS_Draft_fgd	FGSG_03296	FGSG_03296	predicted protein (540 nt)
fgd150-940_at	-1	1	0	-1	0	1	0	1	Fusarium_MIPS_Draft_fgd	FGSG_03300	FGSG_03300	hypothetical protein (1754 nt)
fgd151-100_at	-1	1	-1	-1	0	1	-1	-1	Fusarium_MIPS_Draft_fgd	FGSG_03313	FGSG_03313	predicted protein (1231 nt)
fgd151-180_at	-1	1	-1	0	0	1	-1	0	Fusarium_MIPS_Draft_fgd	FGSG_12460	FGSG_12460	predicted protein (349 nt)
fgd151-190_at	-1	1	0	0	0	0	-1	-1	Fusarium_MIPS_Draft_fgd	FGSG_03321	FGSG_03321	conserved hypothetical protein (2622 nt)
fgd151-220_at	-1	1	0	0	0	0	-1	-1	Fusarium_MIPS_Draft_fgd	FGSG_12458	FGSG_12458	conserved hypothetical protein (1768 nt)
fgd151-240_at	-1	1	0	0	0	0	1	1	Fusarium_MIPS_Draft_fgd	FGSG_03326	FGSG_03326	predicted protein (519 nt)
fgd151-60_at	-1	1	0	0	0	0	0	0	Fusarium_MIPS_Draft_fgd	FGSG_03312	FGSG_03312	conserved hypothetical protein (1322 nt)
fgd152-100_at	-1	1	1	0	0	1	-1	-1	Fusarium_MIPS_Draft_fgd	FGSG_03336	FGSG_03336	conserved hypothetical protein (1379 nt)
fgd152-190_at	-1	1	0	0	0	0	-1	-1	Fusarium_MIPS_Draft_fgd	not found	not found	#N/A
fgd152-220_at	-1	1	0	0	0	0	-1	-1	Fusarium_MIPS_Draft_fgd	FGSG_03344	FGSG_03344	hypothetical protein (1510 nt)
fgd152-250_at	-1	1	1	0	0	1	1	1	Fusarium_MIPS_Draft_fgd	FGSG_03347	FGSG_03347	hypothetical protein similar to MFS peptide transporter (1850 nt)
fgd152-60_at	-1	1	0	0	0	0	-1	-1	Fusarium_MIPS_Draft_fgd	FGSG_03333	FGSG_03333	hypothetical protein similar to phosphorylcholine phosphatase (1147 nt)
fgd152-90_at	-1	1	1	0	0	1	0	-1	Fusarium_MIPS_Draft_fgd	FGSG_03335	FGSG_03335	conserved hypothetical protein (888 nt)
fgd153-100_at	-1	1	1	0	0	1	0	1	Fusarium_MIPS_Draft_fgd	FGSG_03359	FGSG_03359	conserved hypothetical protein (1212 nt)
fgd153-150_at	-1	1	-1	-1	0	1	-1	-1	Fusarium_MIPS_Draft_fgd	FGSG_03364	FGSG_03364	conserved hypothetical protein (1638 nt)
fgd153-190_at	-1	1	0	0	0	0	-1	-1	Fusarium_MIPS_Draft_fgd	FGSG_03368	FGSG_03368	predicted protein (747 nt)
fgd153-340_at	-1	1	0	0	0	0	1	-1	Fusarium_MIPS_Draft_fgd	FGSG_03379	FGSG_03379	hypothetical protein similar to actibind (1992 nt)
fgd153-350_at	-1	1	-1	-1	0	1	0	-1	Fusarium_MIPS_Draft_fgd	FGSG_03379	FGSG_03379	hypothetical protein similar to actibind (1992 nt)
fgd154-140_at	-1	1	-1	-1	0	1	0	-1	Fusarium_MIPS_Draft_fgd	FGSG_03391	FGSG_03391	conserved hypothetical protein (1440 nt)
fgd154-220_at	-1	1	0	-1	0	1	-1	0	Fusarium_MIPS_Draft_fgd	FGSG_03399	FGSG_03399	predicted protein (1508 nt)
fgd154-230_at	-1	1	0	0	0	0	-1	-1	Fusarium_MIPS_Draft_fgd	FGSG_03400	FGSG_03400	hypothetical protein (1900 nt)
fgd154-240_at	-1	1	-1	-1	0	1	0	1	Fusarium_MIPS_Draft_fgd	FGSG_03401	FGSG_03401	predicted protein (1191 nt)
fgd154-250_at	-1	1	-1	0	0	1	-1	-1	Fusarium_MIPS_Draft_fgd	FGSG_03402	FGSG_03402	hypothetical protein similar to histidine acid phosphatase (1455 nt)
fgd154-340_s_at	-1	1	0	0	0	0	-1	1	Fusarium_MIPS_Draft_fgd	FGSG_12439	FGSG_12439	hypothetical protein (1980 nt)
fgd154-80_at	-1	1	0	0	0	0	1	1	Fusarium_MIPS_Draft_fgd	FGSG_03385	FGSG_03385	conserved hypothetical protein (956 nt)
fgd157-10_at	-1	1	1	-1	0	1	0	1	Fusarium_MIPS_Draft_fgd	FGSG_03417	FGSG_03417	conserved hypothetical protein (1639 nt)
fgd157-130_at	-1	1	1	0	0	1	1	-1	Fusarium_MIPS_Draft_fgd	FGSG_03427	FGSG_03427	conserved hypothetical protein (2881 nt)
fgd157-150_at	-1	1	0	0	0	0	-1	0	Fusarium_MIPS_Draft_fgd	FGSG_03428	FGSG_03428	conserved hypothetical protein (1576 nt)
fgd157-170_at	-1	1	0	-1	0	1	0	-1	Fusarium_MIPS_Draft_fgd	FGSG_03430	FGSG_03430	hypothetical protein similar to D-arabinitol dehydrogenase (1335 nt)
fgd157-190_at	-1	1	-1	-1	0	1	-1	-1	Fusarium_MIPS_Draft_fgd	FGSG_03432	FGSG_03432	hypothetical protein similar to chain (1272 nt)
fgd157-20_at	-1	1	-1	-1	0	1	0	0	Fusarium_MIPS_Draft_fgd	FGSG_03418	FGSG_03418	chitin synthase 1 (3704 nt)
fgd157-200_at	-1	1	0	0	0	0	1	0	Fusarium_MIPS_Draft_fgd	FGSG_03433	FGSG_03433	predicted protein (1212 nt)
fgd157-270_at	-1	1	0	-1	0	1	0	0	Fusarium_MIPS_Draft_fgd	FGSG_03440	FGSG_03440	conserved hypothetical protein (1109 nt)
fgd158-100_at	-1	1	0	0	0	0	-1	0	Fusarium_MIPS_Draft_fgd	FGSG_03448	FGSG_03448	conserved hypothetical protein (987 nt)
fgd158-110_at	-1	1	0	0	0	0	-1	-1	Fusarium_MIPS_Draft_fgd	FGSG_12430	FGSG_12430	conserved hypothetical protein (1633 nt)
fgd158-120_at	-1	1	1	0	0	1	-1	-1	Fusarium_MIPS_Draft_fgd	FGSG_03450	FGSG_03450	conserved hypothetical protein (1639 nt)
fgd158-140_at	-1	1	0	-1	0	1	0	0	Fusarium_MIPS_Draft_fgd	FGSG_03452	FGSG_03452	conserved hypothetical protein (2749 nt)
fgd158-290_s_at	-1	1	0	0	0	0	0	-1	Fusarium_MIPS_Draft_fgd	FGSG_03465	FGSG_03465	conserved hypothetical protein (1920 nt)
fgd158-420_at	-1	1	1	-1	0	1	0	-1	Fusarium_MIPS_Draft_fgd	FGSG_03475	FGSG_03475	conserved hypothetical protein (1960 nt)
fgd158-430_at	-1	1	1	0	0	1	0	-1	Fusarium_MIPS_Draft_fgd	FGSG_03477	FGSG_03477	conserved hypothetical protein (1738 nt)
fgd158-510_at	-1	1	1	1	0	1	0	0	Fusarium_MIPS_Draft_fgd	FGSG_03485	FGSG_03485	conserved hypothetical protein (1177 nt)
fgd158-530_at	-1	1	0	0	0	0	1	1	Fusarium_MIPS_Draft_fgd	FGSG_03487	FGSG_03487	conserved hypothetical protein (2175 nt)
fgd159-150_at	-1	1	-1	0	0	1	0	-1	Fusarium_MIPS_Draft_fgd	FGSG_03502	FGSG_03502	conserved hypothetical protein (1435 nt)
fgd159-180_at	-1	1	-1	-1	0	1	-1	-1	Fusarium_MIPS_Draft_fgd	FGSG_03505	FGSG_03505	conserved hypothetical protein (1803 nt)
fgd159-270_at	-1	1	0	0	0	0	-1	-1	Fusarium_MIPS_Draft_fgd	FGSG_03512	FGSG_03512	hypothetical protein similar to RCO3 (2005 nt)
fgd159-400_at	-1	1	1	-1	0	1	1	0	Fusarium_MIPS_Draft_fgd	FGSG_03524	FGSG_03524	conserved hypothetical protein (1117 nt)
fgd159-410_at	-1	1	1	-1	0	1	0	1	Fusarium_MIPS_Draft_fgd	FGSG_03525	FGSG_03525	hypothetical protein similar to methyltransferase (1459 nt)
fgd159-450_at	-1	1	1	-1	0	1	0	-1	Fusarium_MIPS_Draft_fgd	FGSG_03529	FGSG_03529	hypothetical protein similar to glucosidase (1170 nt)
fgd159-610_at	-1	1	0	0	0	0	0	0	Fusarium_MIPS_Draft_fgd	FGSG_03544	FGSG_03544	hypothetical protein similar to deacetylase (749 nt)
[truncated: 3,824 more rows]

## Sheet: 4062 Fg probes up in planta
The 4062 Fusarium graminearum probes with increased transcript abundance during wheat infection and differentially regulated in any of the three comparisons.
Legend: 1 = increased transcript abundance; 0 = not modulated; -1 = decreased transcript abundance, in accordance to the order of the comparison presented in the column header.
	Statistic analysis								Probe origin and IDs		Functional annotation									PHI-base		Protein classes
Probe	inplanta vs CM	inplanta.Ftest	Rachis mean vs spikelet	Symptomless vs symptomatic rachis	Symptomless:symptomatic rachis mean vs Intermediate rachis	inplanta.any.sig	CM-N vs CM	CM-C vs CM	Seq. Category	BROAD ID by mapping file (FGDB_A3_alias_2008-04-24.txt)	BROAD annotation	MIPS annotation	B2G_SeqDesc	B2G_GOTerms	B2G_Enzymes	B2G_KeggMaps	PFAM_Acc	PFAM_name	PFAM_desc.	PHI_ID	PHI_phenotype	Total secretome	Refined secretome	Transcription factor	Kinase	GPCR class	Path. Assoc.	diversifying sel.
fg00001_at	1	1	1	1	0	1	0	0	Fusarium_Broad_calls	FGSG_00001	predicted protein (655 nt)	hypothetical protein	hypothetical protein FG00001.1	0	0	0	#N/A	#N/A	#N/A	#N/A	#N/A	#N/A	#N/A	#N/A	#N/A	#N/A	#N/A	#N/A
fgd1-10_at	1	1	1	1	0	1	0	0	Fusarium_MIPS_Draft_fgd	FGSG_00001	predicted protein (655 nt)	hypothetical protein	hypothetical protein FG00001.1	0	0	0	#N/A	#N/A	#N/A	#N/A	#N/A	#N/A	#N/A	#N/A	#N/A	#N/A	#N/A	#N/A
fgd1-20_at	1	1	1	1	0	1	1	1	Fusarium_MIPS_Draft_fgd	FGSG_00002	conserved hypothetical protein (2199 nt)	conserved hypothetical protein	related to tenascin x precursor	extracellular region;chitin metabolic process;chitin binding	0	0	#N/A	#N/A	#N/A	#N/A	#N/A	FGSG_00002	FGSG_00002	#N/A	#N/A	#N/A	#N/A	FALSE
fgd1-50_at	1	1	1	1	0	1	0	0	Fusarium_MIPS_Draft_fgd	FGSG_00003	predicted protein (3383 nt)	hypothetical protein	hypothetical protein FG00003.1	flavin adenine dinucleotide binding;serine-type endopeptidase activity;UDP-N-acetylmuramate dehydrogenase activity;oxidoreductase activity, acting on the CH-CH group of donors, NAD or NADP as acceptor;proteolysis;membrane;oxidation-reduction process	ec:1.1.1.158;ec:3.4.21	0	#N/A	#N/A	#N/A	#N/A	#N/A	#N/A	#N/A	#N/A	#N/A	#N/A	#N/A	FALSE
fgd1-70_at	1	1	-1	0	0	1	0	1	Fusarium_MIPS_Draft_fgd	FGSG_00004	predicted protein (796 nt)	conserved hypothetical protein	hypothetical protein FG00004.1	0	0	0	#N/A	#N/A	#N/A	#N/A	#N/A	#N/A	#N/A	#N/A	#N/A	#N/A	#N/A	FALSE
fgd1-80_at	1	1	-1	0	0	1	0	1	Fusarium_MIPS_Draft_fgd	FGSG_00005	conserved hypothetical protein (2190 nt)	related to tenascin X precursor	hypothetical protein FG00005.1	0	0	0	#N/A	#N/A	#N/A	#N/A	#N/A	FGSG_00005	#N/A	#N/A	#N/A	#N/A	#N/A	FALSE
fgd1-100_at	1	1	1	1	0	1	0	0	Fusarium_MIPS_Draft_fgd	FGSG_00007	conserved hypothetical protein (1523 nt)	related to O-methylsterigmatocystin oxidoreductase	#N/A	#N/A	#N/A	#N/A	PF00067.14	p450	Cytochrome P450	PHI:2393	increased virulence (hypervirulence)	#N/A	#N/A	#N/A	#N/A	#N/A	#N/A	#N/A
fgd1-140_at	1	1	0	1	0	1	0	1	Fusarium_MIPS_Draft_fgd	FGSG_00009	predicted protein (764 nt)	hypothetical protein	hypothetical protein FGSG_00009	0	0	0	TIGR01409	TAT_signal_seq	Tat (twin-arginine translocation) pathway signal sequence	#N/A	#N/A	FGSG_00009	FGSG_00009	#N/A	#N/A	#N/A	#N/A	FALSE
fg00010_s_at	1	1	1	1	0	1	0	0	Fusarium_Broad_calls	FGSG_00010	conserved hypothetical protein (766 nt)	conserved hypothetical protein	short chain type dehydrogenase	oxidation-reduction process;oxidoreductase activity	0	0	#N/A	#N/A	#N/A	#N/A	#N/A	#N/A	#N/A	#N/A	#N/A	#N/A	#N/A	FALSE
fgd1-160_at	1	1	0	-1	0	1	1	1	Fusarium_MIPS_Draft_fgd	FGSG_00011	conserved hypothetical protein (3100 nt)	hypothetical protein	hypothetical protein FGSG_00011	oxidation-reduction process;regulation of transcription from RNA polymerase II promoter;zinc ion binding;sequence-specific DNA binding RNA polymerase II transcription factor activity;oxidoreductase activity;nucleus	0	0	PF00172.10	Zn_clus	Fungal Zn(2)-Cys(6) binuclear cluster domain	PHI:1992	unaffected pathogenicity	#N/A	#N/A	FGSG_00011	#N/A	#N/A	#N/A	FALSE
fgd1-170_at	1	1	0	1	0	1	0	-1	Fusarium_MIPS_Draft_fgd	FGSG_00012	conserved hypothetical protein (1557 nt)	related to benzoate 4-monooxygenase cytochrome P450	cytochrome p450 oxidoreductase	heme binding;oxidoreductase activity, acting on paired donors, with incorporation or reduction of molecular oxygen;monooxygenase activity;iron ion binding;oxidation-reduction process	0	0	PF00067.14	p450	Cytochrome P450	#N/A	#N/A	FGSG_00012	#N/A	#N/A	#N/A	#N/A	#N/A	FALSE
fgd1-180_at	1	1	1	1	0	1	0	0	Fusarium_MIPS_Draft_fgd	FGSG_00013	hypothetical protein similar to hexose carrier protein (1659 nt)	related to quinate transport protein	hypothetical protein FGSG_00013	integral component of membrane;substrate-specific transmembrane transporter activity;transmembrane transport	0	0	PF07690.8	MFS_1	Major Facilitator Superfamily	#N/A	#N/A	#N/A	#N/A	#N/A	#N/A	#N/A	#N/A	#N/A
fgd2-30_s_at	1	1	1	0	0	1	0	0	Fusarium_MIPS_Draft_fgd	FGSG_00014	conserved hypothetical protein (1276 nt)	conserved hypothetical protein	polysaccharide synthase	0	0	0	PF00535.18	Glycos_transf_2	Glycosyl transferase family 2	#N/A	#N/A	#N/A	#N/A	#N/A	#N/A	#N/A	#N/A	FALSE
fg12017_at	1	1	0	-1	0	1	0	0	Fusarium_MIPS_Manual_fg12	FGSG_00014	conserved hypothetical protein (1276 nt)	conserved hypothetical protein	polysaccharide synthase	0	0	0	PF00535.18	Glycos_transf_2	Glycosyl transferase family 2	#N/A	#N/A	#N/A	#N/A	#N/A	#N/A	#N/A	#N/A	FALSE
fg12018_at	1	1	1	0	0	1	0	0	Fusarium_MIPS_Manual_fg12	FGSG_00015	conserved hypothetical protein (1893 nt)	related to hexose transporter protein	hypothetical protein FGSG_00015	integral component of membrane;substrate-specific transmembrane transporter activity;transmembrane transport	0	0	PF07690.8	MFS_1	Major Facilitator Superfamily	#N/A	#N/A	#N/A	#N/A	#N/A	#N/A	#N/A	#N/A	#N/A
fg00016_at	1	1	1	0	0	1	0	0	Fusarium_Broad_calls	FGSG_00016	conserved hypothetical protein (1215 nt)	conserved hypothetical protein	hypothetical protein FGSG_00016	0	0	0	#N/A	#N/A	#N/A	#N/A	#N/A	#N/A	#N/A	#N/A	#N/A	#N/A	#N/A	FALSE
fgd2-60_at	1	1	0	-1	0	1	0	0	Fusarium_MIPS_Draft_fgd	FGSG_00016	conserved hypothetical protein (1215 nt)	conserved hypothetical protein	hypothetical protein FGSG_00016	0	0	0	#N/A	#N/A	#N/A	#N/A	#N/A	#N/A	#N/A	#N/A	#N/A	#N/A	#N/A	FALSE
fg00019_s_at	1	1	1	1	0	1	0	1	Fusarium_Broad_calls	FGSG_00019	predicted protein (1751 nt)	conserved hypothetical protein	hypothetical protein FGSG_00019	small GTPase mediated signal transduction;GTP binding	0	0	TIGR00231	small_GTP	small GTP-binding protein domain	#N/A	#N/A	#N/A	#N/A	#N/A	#N/A	#N/A	#N/A	FALSE
fgd2-90_at	1	1	0	-1	0	1	0	1	Fusarium_MIPS_Draft_fgd	FGSG_00019	predicted protein (1751 nt)	conserved hypothetical protein	hypothetical protein FGSG_00019	small GTPase mediated signal transduction;GTP binding	0	0	TIGR00231	small_GTP	small GTP-binding protein domain	#N/A	#N/A	#N/A	#N/A	#N/A	#N/A	#N/A	#N/A	FALSE
fgd2-100_at	1	1	1	1	0	1	0	1	Fusarium_MIPS_Draft_fgd	FGSG_00020	conserved hypothetical protein (3266 nt)	conserved hypothetical protein	#N/A	#N/A	#N/A	#N/A	PF09458.2	H_lectin	H-type lectin domain	#N/A	#N/A	#N/A	#N/A	#N/A	#N/A	#N/A	#N/A	#N/A
fgd2-110_s_at	1	1	1	0	0	1	1	1	Fusarium_MIPS_Draft_fgd	FGSG_00021	conserved hypothetical protein (1054 nt)	conserved hypothetical protein	hypothetical protein FGSG_00021	0	0	0	#N/A	#N/A	#N/A	#N/A	#N/A	#N/A	#N/A	#N/A	#N/A	#N/A	#N/A	FALSE
fgd2-150_at	1	1	0	-1	0	1	1	1	Fusarium_MIPS_Draft_fgd	FGSG_00024	hypothetical protein similar to lactone hydrolase (1140 nt)	conserved hypothetical protein	beta-lactamase domain-containing protein 2	0	0	0	PF00144.16	Beta-lactamase	Beta-lactamase	#N/A	#N/A	#N/A	#N/A	#N/A	#N/A	#N/A	#N/A	FALSE
fgd2-160_at	1	1	-1	0	0	1	1	0	Fusarium_MIPS_Draft_fgd	FGSG_00025	conserved hypothetical protein (1985 nt)	hypothetical protein	hypothetical protein FG00025.1	0	0	0	#N/A	#N/A	#N/A	#N/A	#N/A	#N/A	#N/A	#N/A	#N/A	#N/A	#N/A	FALSE
fgd2-170_at	1	1	1	1	0	1	0	-1	Fusarium_MIPS_Draft_fgd	FGSG_00026	conserved hypothetical protein (1530 nt)	related to monocarboxylate transporter 2	related to monocarboxylate transporter 2	integral component of membrane;nucleic acid binding;transmembrane transport	0	0	PF07690.8	MFS_1	Major Facilitator Superfamily	#N/A	#N/A	#N/A	#N/A	#N/A	#N/A	#N/A	#N/A	FALSE
fg00026_s_at	1	1	0	1	0	1	0	0	Fusarium_Broad_calls	FGSG_00026	conserved hypothetical protein (1530 nt)	related to monocarboxylate transporter 2	related to monocarboxylate transporter 2	integral component of membrane;nucleic acid binding;transmembrane transport	0	0	PF07690.8	MFS_1	Major Facilitator Superfamily	#N/A	#N/A	#N/A	#N/A	#N/A	#N/A	#N/A	#N/A	FALSE
fgd2-190_at	1	1	1	-1	0	1	0	0	Fusarium_MIPS_Draft_fgd	FGSG_00028	hypothetical protein similar to metalloprotease 1 precursor (881 nt)	probable metalloprotease MEP1	probable metalloprotease mep1	metallopeptidase activity;proteolysis	0	0	#N/A	#N/A	#N/A	#N/A	#N/A	FGSG_00028	FGSG_00028	#N/A	#N/A	#N/A	#N/A	FALSE
fgd2-210_s_at	1	1	1	1	0	1	0	0	Fusarium_MIPS_Draft_fgd	FGSG_00029	predicted protein (1067 nt)	conserved hypothetical protein	hypothetical protein FG00029.1	0	0	0	#N/A	#N/A	#N/A	#N/A	#N/A	FGSG_00029	FGSG_00029	#N/A	#N/A	#N/A	#N/A	FALSE
fg00029_at	1	1	0	1	0	1	0	0	Fusarium_Broad_calls	FGSG_00029	predicted protein (1067 nt)	conserved hypothetical protein	hypothetical protein FG00029.1	0	0	0	#N/A	#N/A	#N/A	#N/A	#N/A	FGSG_00029	FGSG_00029	#N/A	#N/A	#N/A	#N/A	FALSE
fg00032_s_at	1	1	1	0	0	1	0	-1	Fusarium_Broad_calls	FGSG_00032	conserved hypothetical protein (837 nt)	related to non-heme chloroperoxidase	hypothetical protein FGSG_00032	catalytic activity;metabolic process	0	0	PF00561.12	Abhydrolase_1	alpha/beta hydrolase fold	#N/A	#N/A	#N/A	#N/A	#N/A	#N/A	#N/A	#N/A	FALSE
fg00034_s_at	1	1	1	1	0	1	0	0	Fusarium_Broad_calls	FGSG_00034	conserved hypothetical protein (1748 nt)	related to alpha-glucoside transport protein	mfs maltose permease	integral component of membrane;substrate-specific transmembrane transporter activity;transmembrane transport	0	0	TIGR00879	SP	MFS transporter, sugar porter (SP) family	#N/A	#N/A	#N/A	#N/A	#N/A	#N/A	#N/A	#N/A	#N/A
fg00036_s_at	1	1	1	0	0	1	1	0	Fusarium_Broad_calls	FGSG_00036	conserved hypothetical protein (5040 nt)	probable fatty acid synthase, alpha subunit	fatty acid synthase alpha partial	metal ion binding;organic substance biosynthetic process;transferase activity;single-organism metabolic process	0	0	PF00109.18	ketoacyl-synt	Beta-ketoacyl synthase, N-terminal domain	#N/A	#N/A	#N/A	#N/A	#N/A	#N/A	#N/A	#N/A	FALSE
fgd2-310_at	1	1	1	1	0	1	0	0	Fusarium_MIPS_Draft_fgd	FGSG_00038	predicted protein (669 nt)	hypothetical protein	hypothetical protein FGSG_00038	0	0	0	#N/A	#N/A	#N/A	#N/A	#N/A	#N/A	#N/A	#N/A	#N/A	#N/A	#N/A	FALSE
fgd2-320_at	1	1	1	0	0	1	0	0	Fusarium_MIPS_Draft_fgd	FGSG_00039	conserved hypothetical protein (1002 nt)	conserved hypothetical protein	hypothetical protein FGSG_00039	0	0	0	#N/A	#N/A	#N/A	#N/A	#N/A	#N/A	#N/A	#N/A	#N/A	#N/A	#N/A	FALSE
fg00043_s_at	1	1	1	0	0	1	1	0	Fusarium_Broad_calls	FGSG_00043	conserved hypothetical protein (1035 nt)	conserved hypothetical protein	thioredoxin reductase	oxidation-reduction process;oxidoreductase activity	0	0	PF07992.6	Pyr_redox_2	Pyridine nucleotide-disulphide oxidoreductase	#N/A	#N/A	#N/A	#N/A	#N/A	#N/A	#N/A	#N/A	FALSE
fg00044_at	1	1	1	1	0	1	0	0	Fusarium_Broad_calls	FGSG_00044	conserved hypothetical protein (969 nt)	conserved hypothetical protein	alpha beta hydrolase	0	0	0	#N/A	#N/A	#N/A	#N/A	#N/A	#N/A	#N/A	#N/A	#N/A	#N/A	#N/A	FALSE
fg00045_s_at	1	1	1	0	0	1	1	0	Fusarium_Broad_calls	FGSG_00045	conserved hypothetical protein (849 nt)	conserved hypothetical protein	alpha beta-hydrolase	0	0	0	#N/A	#N/A	#N/A	#N/A	#N/A	#N/A	#N/A	#N/A	#N/A	#N/A	#N/A	FALSE
fgd2-400_at	1	1	1	0	0	1	1	1	Fusarium_MIPS_Draft_fgd	FGSG_00045	conserved hypothetical protein (849 nt)	conserved hypothetical protein	alpha beta-hydrolase	0	0	0	#N/A	#N/A	#N/A	#N/A	#N/A	#N/A	#N/A	#N/A	#N/A	#N/A	#N/A	FALSE
fg00046_at	1	1	1	0	0	1	1	0	Fusarium_Broad_calls	FGSG_00046	conserved hypothetical protein (5067 nt)	related to multidrug resistance protein	hypothetical protein FGSG_00046	transmembrane transport;integral component of membrane;ATPase activity, coupled to transmembrane movement of substances;obsolete ATP catabolic process;ATP binding	ec:3.6.1;ec:3.6.1.3-adenylpyrophosphatase;ec:3.6.1.15-phosphatase	Purine metabolismPurine metabolism;Thiamine metabolism	PF00664.15	ABC_membrane	ABC transporter transmembrane region	#N/A	#N/A	#N/A	#N/A	#N/A	#N/A	#N/A	#N/A	FALSE
fg00046_s_at	1	1	1	0	0	1	1	0	Fusarium_Broad_calls	FGSG_00046	conserved hypothetical protein (5067 nt)	related to multidrug resistance protein	hypothetical protein FGSG_00046	transmembrane transport;integral component of membrane;ATPase activity, coupled to transmembrane movement of substances;obsolete ATP catabolic process;ATP binding	ec:3.6.1;ec:3.6.1.3-adenylpyrophosphatase;ec:3.6.1.15-phosphatase	Purine metabolismPurine metabolism;Thiamine metabolism	PF00664.15	ABC_membrane	ABC transporter transmembrane region	#N/A	#N/A	#N/A	#N/A	#N/A	#N/A	#N/A	#N/A	FALSE
fgd2-410_at	1	1	1	0	0	1	1	0	Fusarium_MIPS_Draft_fgd	FGSG_00046	conserved hypothetical protein (5067 nt)	related to multidrug resistance protein	hypothetical protein FGSG_00046	transmembrane transport;integral component of membrane;ATPase activity, coupled to transmembrane movement of substances;obsolete ATP catabolic process;ATP binding	ec:3.6.1;ec:3.6.1.3-adenylpyrophosphatase;ec:3.6.1.15-phosphatase	Purine metabolismPurine metabolism;Thiamine metabolism	PF00664.15	ABC_membrane	ABC transporter transmembrane region	#N/A	#N/A	#N/A	#N/A	#N/A	#N/A	#N/A	#N/A	FALSE
fg00047_s_at	1	1	1	1	0	1	0	0	Fusarium_Broad_calls	FGSG_00047	hypothetical protein (1834 nt)	conserved hypothetical protein	hypothetical protein FGSG_00047	biosynthetic process;hydrolase activity, acting on ester bonds	0	0	#N/A	#N/A	#N/A	#N/A	#N/A	#N/A	#N/A	#N/A	#N/A	#N/A	#N/A	#N/A
fgd2-430_at	1	1	1	0	0	1	1	0	Fusarium_MIPS_Draft_fgd	FGSG_00048	conserved hypothetical protein (1261 nt)	related to flavonol synthase-like protein	2og-fe oxygenase	oxidation-reduction process;oxidoreductase activity, acting on paired donors, with incorporation or reduction of molecular oxygen, 2-oxoglutarate as one donor, and incorporation of one atom each of oxygen into both donors	ec:1.14.11	0	PF03171.12	2OG-FeII_Oxy	2OG-Fe(II) oxygenase superfamily	#N/A	#N/A	#N/A	#N/A	#N/A	#N/A	#N/A	#N/A	FALSE
fgd2-440_at	1	1	1	0	0	1	1	0	Fusarium_MIPS_Draft_fgd	FGSG_00049	hypothetical protein similar to branched-chain amino acid aminotransferase (1506 nt)	related to branched-chain amino acid aminotransferase	branched-chain-amino-acid aminotransferase protein	branched-chain-amino-acid transaminase activity;branched-chain amino acid metabolic process	ec:2.6.1.42-transaminase	Valine, leucine and isoleucine biosynthesis;Biosynthesis of antibiotics;Valine, leucine and isoleucine degradation;Pantothenate and CoA biosynthesis;Glucosinolate biosynthesis	PF01063.11	Aminotran_4	Aminotransferase class IV	#N/A	#N/A	#N/A	#N/A	#N/A	#N/A	#N/A	#N/A	FALSE
fgd2-460_at	1	1	1	0	0	1	1	0	Fusarium_MIPS_Draft_fgd	FGSG_00050	conserved hypothetical protein (957 nt)	conserved hypothetical protein	isoprenylcysteine alpha-carbonyl methylesterase icmel1	metabolic process;hydrolase activity	0	0	#N/A	#N/A	#N/A	#N/A	#N/A	#N/A	#N/A	#N/A	#N/A	#N/A	#N/A	FALSE
fgd2-490_at	1	1	1	0	0	1	1	0	Fusarium_MIPS_Draft_fgd	FGSG_00053	aryl-alcohol dehydrogenase (1317 nt)	probable AAD14 - strong similarity to aryl-alcohol reductase	aryl-alcohol dehydrogenase aad14	0	0	0	PF00248.13	Aldo_ket_red	Aldo/keto reductase family	#N/A	#N/A	#N/A	#N/A	#N/A	#N/A	#N/A	#N/A	FALSE
fgd2-500_at	1	1	1	0	0	1	0	0	Fusarium_MIPS_Draft_fgd	FGSG_00054	conserved hypothetical protein (930 nt)	conserved hypothetical protein	short chain oxidoreductase dehydrogenase	oxidoreductase activity;oxidation-reduction process	0	0	PF00106.17	adh_short	short chain dehydrogenase	#N/A	#N/A	#N/A	#N/A	#N/A	#N/A	#N/A	#N/A	#N/A
fgd2-510_at	1	1	0	1	0	1	0	0	Fusarium_MIPS_Draft_fgd	FGSG_00055	conserved hypothetical protein (9406 nt)	conserved hypothetical protein	hypothetical protein FGSG_00055	0	0	0	#N/A	#N/A	#N/A	#N/A	#N/A	#N/A	#N/A	#N/A	#N/A	#N/A	#N/A	FALSE
fg00063_s_at	1	1	1	1	0	1	0	0	Fusarium_Broad_calls	FGSG_00063	predicted protein (1686 nt)	hypothetical protein	hypothetical protein FGSG_00063	0	0	0	#N/A	#N/A	#N/A	#N/A	#N/A	#N/A	#N/A	#N/A	#N/A	#N/A	#N/A	FALSE
fg00075_s_at	1	1	1	1	0	1	0	0	Fusarium_Broad_calls	FGSG_00075	conserved hypothetical protein (1683 nt)	related to phthalate 4,5-dioxygenase oxygenase reductase subunit	dioxygenase subunit beta yeax	pyridoxal phosphate binding;molybdenum ion binding;electron carrier activity;2 iron, 2 sulfur cluster binding;oxidation-reduction process;dioxygenase activity	0	0	PF03473.9	MOSC	MOSC domain	#N/A	#N/A	#N/A	#N/A	#N/A	#N/A	#N/A	#N/A	FALSE
fg00083_at	1	1	0	1	0	1	1	0	Fusarium_Broad_calls	FGSG_00083	conserved hypothetical protein (1879 nt)	related to allantoate permease	mfs transporter	transmembrane transport;integral component of membrane	0	0	PF07690.8	MFS_1	Major Facilitator Superfamily	#N/A	#N/A	#N/A	#N/A	#N/A	#N/A	#N/A	#N/A	FALSE
fg00089_s_at	1	1	1	1	0	1	0	0	Fusarium_Broad_calls	FGSG_00089	conserved hypothetical protein (1023 nt)	related to dienelactone hydrolase	hypothetical protein FGSG_00089	metabolic process;hydrolase activity	0	0	PF01738.10	DLH	Dienelactone hydrolase family	#N/A	#N/A	#N/A	#N/A	#N/A	#N/A	#N/A	#N/A	FALSE
fg00102_s_at	1	1	1	1	0	1	1	1	Fusarium_Broad_calls	FGSG_00102	conserved hypothetical protein (1756 nt)	related to C6 zink-finger protein PRO1A	hypothetical protein FGSG_00102	sequence-specific DNA binding RNA polymerase II transcription factor activity;regulation of transcription from RNA polymerase II promoter;nucleus;zinc ion binding	0	0	PF00172.10	Zn_clus	Fungal Zn(2)-Cys(6) binuclear cluster domain	PHI:1997	unaffected pathogenicity	#N/A	#N/A	FGSG_00102	#N/A	#N/A	#N/A	FALSE
fg00110_s_at	1	1	-1	0	0	1	0	0	Fusarium_Broad_calls	FGSG_00110	predicted protein (1173 nt)	hypothetical protein	#N/A	#N/A	#N/A	#N/A	#N/A	#N/A	#N/A	#N/A	#N/A	#N/A	#N/A	#N/A	#N/A	#N/A	#N/A	#N/A
fg00126_s_at	1	1	0	1	0	1	0	0	Fusarium_Broad_calls	FGSG_00126	conserved hypothetical protein (2566 nt)	related to capsule-associated protein	beta- -xylosyltransferase 1	0	0	0	#N/A	#N/A	#N/A	#N/A	#N/A	#N/A	#N/A	#N/A	#N/A	#N/A	#N/A	FALSE
fg00130_s_at	1	1	0	1	0	1	0	0	Fusarium_Broad_calls	FGSG_00130	conserved hypothetical protein (1985 nt)	related to tol protein	heterokaryon incompatibility protein	0	0	0	PF06985.3	HET	Heterokaryon incompatibility protein (HET)	#N/A	#N/A	#N/A	#N/A	#N/A	#N/A	#N/A	#N/A	FALSE
fg00132_s_at	1	1	1	1	0	1	0	0	Fusarium_Broad_calls	FGSG_00132	hypothetical protein similar to protein kinase domain protein (956 nt)	probable dis1-suppressing protein kinase dsk1	cmgc srpk protein kinase	protein phosphorylation;ATP binding;protein serine/threonine kinase activity	ec:2.7.11	0	#N/A	#N/A	#N/A	PHI:1271	unaffected pathogenicity	#N/A	#N/A	#N/A	FGSG_00132	#N/A	#N/A	FALSE
fg00141_at	1	1	0	1	0	1	0	0	Fusarium_Broad_calls	FGSG_00141	conserved hypothetical protein (861 nt)	hypothetical protein	hypothetical protein FG00141.1	nucleic acid phosphodiester bond hydrolysis;nucleic acid binding;3'-5' exonuclease activity	ec:3.1	0	#N/A	#N/A	#N/A	#N/A	#N/A	#N/A	#N/A	#N/A	#N/A	#N/A	#N/A	FALSE
fg00144_at	1	1	1	1	0	1	0	0	Fusarium_Broad_calls	FGSG_00144	conserved hypothetical protein (2392 nt)	related to ARG81 - transcription factor involved in arginine metabolism	hypothetical protein FGSG_00144	oxidation-reduction process;regulation of transcription from RNA polymerase II promoter;zinc ion binding;sequence-specific DNA binding RNA polymerase II transcription factor activity;oxidoreductase activity;FMN binding;nucleus	0	0	PF00172.10	Zn_clus	Fungal Zn(2)-Cys(6) binuclear cluster domain	PHI:1991	lethal	#N/A	#N/A	FGSG_00144	#N/A	#N/A	#N/A	FALSE
fg00162_s_at	1	1	1	1	0	1	0	0	Fusarium_Broad_calls	FGSG_00162	hypothetical protein similar to taurine catabolism dioxygenase TauD (1484 nt)	conserved hypothetical protein	related to family oxidoreductase	oxidation-reduction process;oxidoreductase activity	0	0	PF02668.8	TauD	Taurine catabolism dioxygenase TauD, TfdA family	#N/A	#N/A	#N/A	#N/A	#N/A	#N/A	#N/A	#N/A	FALSE
fg00164_at	1	1	0	1	0	1	0	0	Fusarium_Broad_calls	FGSG_00164	predicted protein (354 nt)	hypothetical protein	hypothetical protein FGSG_00164	zinc ion binding	0	0	#N/A	#N/A	#N/A	#N/A	#N/A	#N/A	#N/A	#N/A	#N/A	#N/A	#N/A	#N/A
fg00165_s_at	1	1	1	-1	0	1	1	-1	Fusarium_Broad_calls	FGSG_00165	hypothetical protein similar to glycosyl hydrolase (1119 nt)	conserved hypothetical protein	probable unsaturated glucuronyl hydrolase involved in regulation of bacterial surface and related proteins	metabolic process;hydrolase activity	0	0	PF07470.5	Glyco_hydro_88	Glycosyl Hydrolase Family 88	#N/A	#N/A	#N/A	#N/A	#N/A	#N/A	#N/A	#N/A	FALSE
fg00197_s_at	1	1	0	1	0	1	0	0	Fusarium_Broad_calls	FGSG_00197	conserved hypothetical protein (1436 nt)	related to monocarboxylate transporter 4	riboflavin transporter mch5	transmembrane transport;integral component of membrane	0	0	PF07690.8	MFS_1	Major Facilitator Superfamily	#N/A	#N/A	#N/A	#N/A	#N/A	#N/A	#N/A	#N/A	FALSE
fg00198_s_at	1	1	-1	-1	0	1	0	0	Fusarium_Broad_calls	FGSG_00198	conserved hypothetical protein (1761 nt)	conserved hypothetical protein	hypothetical protein FGSG_00198	0	0	0	#N/A	#N/A	#N/A	#N/A	#N/A	#N/A	#N/A	#N/A	#N/A	#N/A	#N/A	FALSE
fg00215_s_at	1	1	0	1	0	1	0	-1	Fusarium_Broad_calls	FGSG_00215	conserved hypothetical protein (213 nt)	conserved hypothetical protein	#N/A	#N/A	#N/A	#N/A	#N/A	#N/A	#N/A	#N/A	#N/A	#N/A	#N/A	#N/A	#N/A	#N/A	#N/A	#N/A
fg00216_s_at	1	1	1	1	0	1	0	0	Fusarium_Broad_calls	FGSG_00216	conserved hypothetical protein (688 nt)	conserved hypothetical protein	hypothetical protein FGSG_00216	0	0	0	#N/A	#N/A	#N/A	#N/A	#N/A	#N/A	#N/A	#N/A	#N/A	#N/A	#N/A	FALSE
fg00231_s_at	1	1	-1	0	0	1	0	0	Fusarium_Broad_calls	FGSG_00231	hypothetical protein similar to NADP-dependent alcohol dehydrogenase (1165 nt)	related to alcohol dehydrogenase, class C	zinc-binding alcohol	oxidoreductase activity;oxidation-reduction process;zinc ion binding	0	0	PF00107.18	ADH_zinc_N	Zinc-binding dehydrogenase	#N/A	#N/A	#N/A	#N/A	#N/A	#N/A	#N/A	#N/A	FALSE
fgd10-50_at	1	1	0	1	0	1	0	0	Fusarium_MIPS_Draft_fgd	FGSG_00242	predicted protein (1305 nt)	hypothetical protein	hypothetical protein FGSG_00242	0	0	0	#N/A	#N/A	#N/A	#N/A	#N/A	#N/A	#N/A	#N/A	#N/A	#N/A	#N/A	#N/A
fgd10-110_at	1	1	1	1	0	1	0	0	Fusarium_MIPS_Draft_fgd	FGSG_00245	predicted protein (666 nt)	hypothetical protein	hypothetical protein FG00245.1	0	0	0	#N/A	#N/A	#N/A	#N/A	#N/A	#N/A	#N/A	#N/A	#N/A	#N/A	#N/A	#N/A
fgd10-120_at	1	1	0	1	0	1	1	1	Fusarium_MIPS_Draft_fgd	FGSG_00246	conserved hypothetical protein (888 nt)	conserved hypothetical protein	hypothetical protein FGSG_00246	0	0	0	#N/A	#N/A	#N/A	#N/A	#N/A	#N/A	#N/A	#N/A	#N/A	#N/A	#N/A	FALSE
fg00247_s_at	1	1	1	1	0	1	0	0	Fusarium_Broad_calls	FGSG_00247	predicted protein (1993 nt)	hypothetical protein	hypothetical protein FG00247.1	0	0	0	#N/A	#N/A	#N/A	#N/A	#N/A	#N/A	#N/A	#N/A	#N/A	#N/A	#N/A	FALSE
fgd10-180_s_at	1	1	1	1	0	1	0	1	Fusarium_MIPS_Draft_fgd	FGSG_00251	galactose oxidase precursor (2844 nt)	probable galactose oxidase precursor	tpa_inf: galactose oxidase precursor	cell adhesion;protein binding	0	0	PF07646.7	Kelch_2	Kelch motif	#N/A	#N/A	#N/A	#N/A	#N/A	#N/A	#N/A	#N/A	FALSE
fgd10-190_at	1	1	0	1	0	1	0	0	Fusarium_MIPS_Draft_fgd	FGSG_00252	conserved hypothetical protein (1132 nt)	hypothetical protein	hypothetical protein FG00252.1	0	0	0	#N/A	#N/A	#N/A	#N/A	#N/A	#N/A	#N/A	#N/A	#N/A	#N/A	#N/A	FALSE
fgd10-200_s_at	1	1	1	1	0	1	0	0	Fusarium_MIPS_Draft_fgd	FGSG_00253	predicted protein (1032 nt)	hypothetical protein	hypothetical protein FGSG_00253	0	0	0	#N/A	#N/A	#N/A	#N/A	#N/A	#N/A	#N/A	#N/A	#N/A	#N/A	#N/A	FALSE
fgd10-220_at	1	1	1	1	0	1	0	0	Fusarium_MIPS_Draft_fgd	FGSG_00255	conserved hypothetical protein (1091 nt)	hypothetical protein	hypothetical protein FGSG_00255	0	0	0	#N/A	#N/A	#N/A	#N/A	#N/A	#N/A	#N/A	#N/A	#N/A	#N/A	#N/A	FALSE
fgd10-230_at	1	1	0	1	0	1	0	0	Fusarium_MIPS_Draft_fgd	FGSG_00256	conserved hypothetical protein (792 nt)	conserved hypothetical protein	LOW QUALITY PROTEIN: hypothetical protein FGSG_00256	0	0	0	#N/A	#N/A	#N/A	#N/A	#N/A	#N/A	#N/A	#N/A	#N/A	#N/A	#N/A	FALSE
fg00259_at	1	1	1	1	0	1	0	0	Fusarium_Broad_calls	FGSG_00259	conserved hypothetical protein (1867 nt)	conserved hypothetical protein	hypothetical protein FGSG_00259	nucleotide catabolic process;hydrolase activity	0	0	PF00149.20	Metallophos	Calcineurin-like phosphoesterase	#N/A	#N/A	#N/A	#N/A	#N/A	#N/A	#N/A	#N/A	FALSE
fgd10-320_at	1	1	-1	0	0	1	0	0	Fusarium_MIPS_Draft_fgd	FGSG_00264	hypothetical protein similar to complex 1 protein family (872 nt)	conserved hypothetical protein	lyr motif-containing protein 4	0	0	0	PF05347.7	Complex1_LYR	Complex 1 protein (LYR family)	#N/A	#N/A	#N/A	#N/A	#N/A	#N/A	#N/A	#N/A	FALSE
fgd10-430_s_at	1	1	1	1	0	1	0	0	Fusarium_MIPS_Draft_fgd	FGSG_00273	hypothetical protein similar to Zbd1p (885 nt)	related to oxidoreductase	#N/A	#N/A	#N/A	#N/A	#N/A	#N/A	#N/A	#N/A	#N/A	#N/A	#N/A	#N/A	#N/A	#N/A	#N/A	#N/A
fgd10-430_at	1	1	0	1	0	1	0	0	Fusarium_MIPS_Draft_fgd	FGSG_00273	hypothetical protein similar to Zbd1p (885 nt)	related to oxidoreductase	#N/A	#N/A	#N/A	#N/A	#N/A	#N/A	#N/A	#N/A	#N/A	#N/A	#N/A	#N/A	#N/A	#N/A	#N/A	#N/A
fgd10-530_at	1	1	0	-1	0	1	1	1	Fusarium_MIPS_Draft_fgd	FGSG_00281	conserved hypothetical protein (1496 nt)	conserved hypothetical protein	dna repair exonuclease rad1	exonuclease activity;DNA damage checkpoint;nucleic acid phosphodiester bond hydrolysis;nucleus;DNA repair	ec:3.1	0	PF02144.8	Rad1	Repair protein Rad1/Rec1/Rad17	#N/A	#N/A	#N/A	#N/A	#N/A	#N/A	#N/A	#N/A	FALSE
fgd11-140_at	1	1	0	1	0	1	1	1	Fusarium_MIPS_Draft_fgd	FGSG_00311	predicted protein (552 nt)	conserved hypothetical protein	#N/A	#N/A	#N/A	#N/A	#N/A	#N/A	#N/A	#N/A	#N/A	#N/A	#N/A	#N/A	#N/A	#N/A	#N/A	#N/A
fgd11-190_at	1	1	1	1	0	1	0	1	Fusarium_MIPS_Draft_fgd	FGSG_00315	conserved hypothetical protein (1710 nt)	conserved hypothetical protein	#N/A	#N/A	#N/A	#N/A	#N/A	#N/A	#N/A	#N/A	#N/A	#N/A	#N/A	#N/A	#N/A	#N/A	#N/A	#N/A
fgd11-250_at	1	1	0	-1	0	1	0	-1	Fusarium_MIPS_Draft_fgd	FGSG_00320	hypothetical protein similar to dimeric dihydrodiol dehydrogenase (1299 nt)	related to dimeric dihydrodiol dehydrogenase	related to dimeric dihydrodiol dehydrogenase	oxidation-reduction process;oxidoreductase activity	0	0	PF01408.14	GFO_IDH_MocA	Oxidoreductase family, NAD-binding Rossmann fold	#N/A	#N/A	#N/A	#N/A	#N/A	#N/A	#N/A	#N/A	FALSE
fgd11-260_at	1	1	1	-1	0	1	1	0	Fusarium_MIPS_Draft_fgd	FGSG_00321	conserved hypothetical protein (1194 nt)	related to D-xylose reductase II,III protein	nadph-dependent d-xylose reductase	0	0	0	PF00248.13	Aldo_ket_red	Aldo/keto reductase family	#N/A	#N/A	#N/A	#N/A	#N/A	#N/A	#N/A	#N/A	FALSE
fgd11-270_at	1	1	1	1	0	1	0	0	Fusarium_MIPS_Draft_fgd	FGSG_00322	predicted protein (1478 nt)	hypothetical protein	hypothetical protein FG00322.1	0	0	0	#N/A	#N/A	#N/A	#N/A	#N/A	#N/A	#N/A	#N/A	#N/A	#N/A	#N/A	FALSE
fgd11-310_at	1	1	1	1	0	1	0	0	Fusarium_MIPS_Draft_fgd	FGSG_00326	predicted protein (3239 nt)	hypothetical protein	hypothetical protein FGSG_00326	0	0	0	#N/A	#N/A	#N/A	#N/A	#N/A	#N/A	#N/A	#N/A	#N/A	#N/A	#N/A	FALSE
fg00340_at	1	1	1	1	0	1	0	0	Fusarium_Broad_calls	FGSG_00340	protein GRC3 (2389 nt)	conserved hypothetical protein	polynucleotide 5 -hydroxyl-kinase grc3	polynucleotide 5'-hydroxyl-kinase activity;nucleolus;rRNA processing;ATP binding;phosphorylation	ec:2.7.1	0	#N/A	#N/A	#N/A	#N/A	#N/A	#N/A	#N/A	#N/A	#N/A	#N/A	#N/A	FALSE
fgd13-40_s_at	1	1	0	1	0	1	0	-1	Fusarium_MIPS_Draft_fgd	FGSG_00340	protein GRC3 (2389 nt)	conserved hypothetical protein	polynucleotide 5 -hydroxyl-kinase grc3	polynucleotide 5'-hydroxyl-kinase activity;nucleolus;rRNA processing;ATP binding;phosphorylation	ec:2.7.1	0	#N/A	#N/A	#N/A	#N/A	#N/A	#N/A	#N/A	#N/A	#N/A	#N/A	#N/A	FALSE
fg00342_s_at	1	1	-1	-1	0	1	0	-1	Fusarium_Broad_calls	FGSG_00342	predicted protein (696 nt)	hypothetical protein	zinc finger protein	metal ion binding;nucleic acid binding	0	0	PF00096.18	zf-C2H2	Zinc finger, C2H2 type	PHI:1342	unaffected pathogenicity	#N/A	#N/A	FGSG_00342	#N/A	#N/A	#N/A	FALSE
fgd13-130_at	1	1	1	1	0	1	0	0	Fusarium_MIPS_Draft_fgd	FGSG_00344	predicted protein (702 nt)	hypothetical protein	hypothetical protein FGSG_00344	0	0	0	#N/A	#N/A	#N/A	#N/A	#N/A	#N/A	#N/A	#N/A	#N/A	#N/A	#N/A	FALSE
fgd13-180_at	1	1	1	1	0	1	0	0	Fusarium_MIPS_Draft_fgd	FGSG_00348	conserved hypothetical protein (3007 nt)	related to argonaute like post-transcriptional gene silencing protein QDE-2	protein argonaute	nucleic acid binding;protein binding	0	0	PF02171.9	Piwi	Piwi domain	#N/A	#N/A	#N/A	#N/A	#N/A	#N/A	#N/A	#N/A	FALSE
fgd13-190_at	1	1	0	1	0	1	0	0	Fusarium_MIPS_Draft_fgd	FGSG_00349	mRNA 3'-end processing protein RNA14 (3140 nt)	related to RNA14 - component of pre-mRNA 3`-end processing factor CF I	mrna 3 -end-processing protein rna14	cytoplasm;mRNA processing;nucleus	0	0	PF05843.6	Suf	Suppressor of forked protein (Suf)	#N/A	#N/A	#N/A	#N/A	#N/A	#N/A	#N/A	#N/A	FALSE
fgd13-230_at	1	1	0	1	0	1	0	0	Fusarium_MIPS_Draft_fgd	FGSG_00353	hypothetical protein similar to AhpC/TSA family protein (916 nt)	related to peroxiredoxin 5, mitochondrial precursor	tsa family protein	oxidation-reduction process;oxidoreductase activity	0	0	PF08534.2	Redoxin	Redoxin	#N/A	#N/A	#N/A	#N/A	#N/A	#N/A	#N/A	#N/A	FALSE
fgd13-240_at	1	1	1	1	0	1	0	0	Fusarium_MIPS_Draft_fgd	FGSG_00354	predicted protein (717 nt)	hypothetical protein	hypothetical protein FG00354.1	0	0	0	#N/A	#N/A	#N/A	#N/A	#N/A	#N/A	#N/A	#N/A	#N/A	#N/A	#N/A	#N/A
fg00354_s_at	1	1	0	1	0	1	0	1	Fusarium_Broad_calls	FGSG_00354	predicted protein (717 nt)	hypothetical protein	hypothetical protein FG00354.1	0	0	0	#N/A	#N/A	#N/A	#N/A	#N/A	#N/A	#N/A	#N/A	#N/A	#N/A	#N/A	#N/A
fgd13-290_at	1	1	1	1	0	1	0	0	Fusarium_MIPS_Draft_fgd	FGSG_00358	small nuclear ribonucleoprotein Sm D1 (708 nt)	probable small nuclear ribonucleoprotein	probable small nuclear ribonucleoprotein	viral nucleocapsid;ribonucleoprotein complex	0	0	PF01423.14	LSM	LSM domain	#N/A	#N/A	#N/A	#N/A	#N/A	#N/A	#N/A	#N/A	FALSE
fgd13-300_at	1	1	-1	-1	0	1	1	1	Fusarium_MIPS_Draft_fgd	FGSG_00359	conserved hypothetical protein (2626 nt)	related to cullulin 3	cullulin 3	ubiquitin protein ligase binding;cullin-RING ubiquitin ligase complex;ubiquitin-dependent protein catabolic process	0	0	PF10557.1	Cullin_Nedd8	Cullin protein neddylation domain	#N/A	#N/A	#N/A	#N/A	#N/A	#N/A	#N/A	#N/A	FALSE
fgd13-440_s_at	1	1	0	-1	0	1	1	1	Fusarium_MIPS_Draft_fgd	FGSG_00369	conserved hypothetical protein (1924 nt)	related to ERV46 - component of copii vesicles	related to erv46-component of copii vesicles	0	0	0	PF07970.4	DUF1692	Protein of unknown function (DUF1692)	#N/A	#N/A	#N/A	#N/A	#N/A	#N/A	#N/A	#N/A	FALSE
fg00379_at	1	1	1	1	0	1	0	0	Fusarium_Broad_calls	FGSG_00379	conserved hypothetical protein (1413 nt)	conserved hypothetical protein	hypothetical protein FGSG_00379	0	0	0	#N/A	#N/A	#N/A	#N/A	#N/A	FGSG_00379	#N/A	#N/A	#N/A	#N/A	#N/A	FALSE
fgd13-550_at	1	1	1	1	0	1	0	0	Fusarium_MIPS_Draft_fgd	FGSG_00379	conserved hypothetical protein (1413 nt)	conserved hypothetical protein	hypothetical protein FGSG_00379	0	0	0	#N/A	#N/A	#N/A	#N/A	#N/A	FGSG_00379	#N/A	#N/A	#N/A	#N/A	#N/A	FALSE
fgd13-550_s_at	1	1	0	1	0	1	0	0	Fusarium_MIPS_Draft_fgd	FGSG_00379	conserved hypothetical protein (1413 nt)	conserved hypothetical protein	hypothetical protein FGSG_00379	0	0	0	#N/A	#N/A	#N/A	#N/A	#N/A	FGSG_00379	#N/A	#N/A	#N/A	#N/A	#N/A	FALSE
fgd13-570_at	1	1	1	1	0	1	0	0	Fusarium_MIPS_Draft_fgd	FGSG_00381	predicted protein (1005 nt)	hypothetical protein	hypothetical protein FGSG_00381	0	0	0	#N/A	#N/A	#N/A	#N/A	#N/A	#N/A	#N/A	#N/A	#N/A	#N/A	FGSG_00381	TRUE
fgd13-620_at	1	1	0	-1	0	1	0	-1	Fusarium_MIPS_Draft_fgd	FGSG_00386	conserved hypothetical protein (1365 nt)	conserved hypothetical protein	#N/A	#N/A	#N/A	#N/A	#N/A	#N/A	#N/A	#N/A	#N/A	#N/A	#N/A	#N/A	#N/A	#N/A	#N/A	#N/A
fgd13-650_at	1	1	0	-1	0	1	0	1	Fusarium_MIPS_Draft_fgd	FGSG_00389	conserved hypothetical protein (1614 nt)	conserved hypothetical protein	oxidoreductase yjhc	oxidation-reduction process;oxidoreductase activity	0	0	PF01408.14	GFO_IDH_MocA	Oxidoreductase family, NAD-binding Rossmann fold	#N/A	#N/A	#N/A	#N/A	#N/A	#N/A	#N/A	#N/A	FALSE
fgd14-70_at	1	1	0	1	0	1	0	0	Fusarium_MIPS_Draft_fgd	FGSG_00394	predicted protein (489 nt)	hypothetical protein	hypothetical protein FG00394.1	0	0	0	#N/A	#N/A	#N/A	#N/A	#N/A	#N/A	#N/A	#N/A	#N/A	#N/A	#N/A	FALSE
fg00395_s_at	1	1	0	-1	0	1	1	1	Fusarium_Broad_calls	FGSG_00395	40S ribosomal protein S15 (1067 nt)	probable ribosomal protein S12, cytosolic	40s ribosomal protein s15	mycelium development;structural constituent of ribosome;RNA binding;small ribosomal subunit;translation	0	0	PF00203.13	Ribosomal_S19	Ribosomal protein S19	#N/A	#N/A	#N/A	#N/A	#N/A	#N/A	#N/A	#N/A	FALSE
fgd15-10_at	1	1	-1	0	0	1	0	1	Fusarium_MIPS_Draft_fgd	FGSG_00401	conserved hypothetical protein (451 nt)	hypothetical protein	#N/A	#N/A	#N/A	#N/A	#N/A	#N/A	#N/A	#N/A	#N/A	FGSG_00401	#N/A	#N/A	#N/A	#N/A	#N/A	#N/A
fgd15-30_at	1	1	0	1	0	1	0	0	Fusarium_MIPS_Draft_fgd	FGSG_00403	predicted protein (755 nt)	hypothetical protein	#N/A	#N/A	#N/A	#N/A	#N/A	#N/A	#N/A	#N/A	#N/A	#N/A	#N/A	#N/A	#N/A	#N/A	#N/A	#N/A
fgd16-40_s_at	1	1	1	1	0	1	0	0	Fusarium_MIPS_Draft_fgd	FGSG_00413	conserved hypothetical protein (2172 nt)	related to hsp70 protein	related to hsp70 protein	0	0	0	#N/A	#N/A	#N/A	#N/A	#N/A	#N/A	#N/A	#N/A	#N/A	#N/A	#N/A	FALSE
fg00414_at	1	1	1	1	0	1	0	0	Fusarium_Broad_calls	FGSG_00414	hypothetical protein similar to WD-repeat protein 5 (1661 nt)	related to S.pombe beta-transducin	wd repeat-containing protein 5	protein binding	0	0	PF07129.3	DUF1381	Protein of unknown function (DUF1381)	#N/A	#N/A	#N/A	#N/A	#N/A	#N/A	#N/A	#N/A	FALSE
fgd16-110_at	1	1	1	0	0	1	1	1	Fusarium_MIPS_Draft_fgd	FGSG_00419	conserved hypothetical protein (537 nt)	conserved hypothetical protein	hypothetical protein FG00419.1	0	0	0	#N/A	#N/A	#N/A	#N/A	#N/A	#N/A	#N/A	#N/A	#N/A	#N/A	#N/A	FALSE
fgd16-120_at	1	1	0	-1	0	1	0	0	Fusarium_MIPS_Draft_fgd	FGSG_00420	transcription factor FET5 (946 nt)	related to Gop-2 protein	#N/A	#N/A	#N/A	#N/A	PF03029.9	ATP_bind_1	Conserved hypothetical ATP binding protein	PHI:1618	unaffected pathogenicity	#N/A	#N/A	FGSG_00420	#N/A	#N/A	#N/A	#N/A
fgd16-190_at	1	1	1	1	0	1	0	0	Fusarium_MIPS_Draft_fgd	FGSG_00426	conserved hypothetical protein (939 nt)	conserved hypothetical protein	hypothetical protein FG00426.1	metal ion binding	0	0	#N/A	#N/A	#N/A	#N/A	#N/A	#N/A	#N/A	#N/A	#N/A	#N/A	#N/A	FALSE
fgd16-230_at	1	1	0	-1	0	1	0	0	Fusarium_MIPS_Draft_fgd	FGSG_00430	hypothetical protein similar to oligosaccharyl transferase subunit (2547 nt)	probable oligosaccharyltransferase	oligosaccharyl transferase stt3 subunit	protein glycosylation;oligosaccharyl transferase activity;membrane	ec:2.4.1	0	PF02516.6	STT3	Oligosaccharyl transferase STT3 subunit	#N/A	#N/A	#N/A	#N/A	#N/A	#N/A	#N/A	#N/A	FALSE
fgd16-240_at	1	1	0	1	0	1	0	0	Fusarium_MIPS_Draft_fgd	FGSG_00431	predicted protein (1914 nt)	hypothetical protein	hypothetical protein FGSG_00431	0	0	0	#N/A	#N/A	#N/A	#N/A	#N/A	#N/A	#N/A	#N/A	#N/A	#N/A	#N/A	FALSE
fg00432_at	1	1	1	1	0	1	0	0	Fusarium_Broad_calls	FGSG_00432	predicted protein (524 nt)	hypothetical protein	hypothetical protein FG00432.1	0	0	0	#N/A	#N/A	#N/A	#N/A	#N/A	FGSG_00432	#N/A	#N/A	#N/A	#N/A	#N/A	#N/A
fgd16-250_s_at	1	1	0	1	0	1	0	0	Fusarium_MIPS_Draft_fgd	FGSG_00432	predicted protein (524 nt)	hypothetical protein	hypothetical protein FG00432.1	0	0	0	#N/A	#N/A	#N/A	#N/A	#N/A	FGSG_00432	#N/A	#N/A	#N/A	#N/A	#N/A	#N/A
fgd16-350_at	1	1	0	1	0	1	0	-1	Fusarium_MIPS_Draft_fgd	FGSG_00440	hypothetical protein similar to citrate lyase subunit beta (1015 nt)	related to citrate lyase beta subunit	citrate lyase subunit beta-like protein	cellular aromatic compound metabolic process;carbon-carbon lyase activity	0	0	PF03328.6	HpcH_HpaI	HpcH/HpaI aldolase/citrate lyase family	#N/A	#N/A	#N/A	#N/A	#N/A	#N/A	#N/A	#N/A	FALSE
fgd16-360_at	1	1	1	1	0	1	0	0	Fusarium_MIPS_Draft_fgd	FGSG_00441	predicted protein (1894 nt)	hypothetical protein	hypothetical protein FG00441.1	0	0	0	#N/A	#N/A	#N/A	#N/A	#N/A	#N/A	#N/A	#N/A	#N/A	#N/A	#N/A	FALSE
fg00447_s_at	1	1	-1	-1	0	1	-1	-1	Fusarium_Broad_calls	FGSG_00447	hypothetical protein (738 nt)	conserved hypothetical protein	related to acylphosphatase	metabolic process;acylphosphatase activity	ec:3.6.1.7-acetylphosphatase	Aminobenzoate degradation;Pyruvate metabolism	PF00708.10	Acylphosphatase	Acylphosphatase	#N/A	#N/A	#N/A	#N/A	#N/A	#N/A	#N/A	#N/A	FALSE
fgd18-40_at	1	1	0	1	0	1	-1	-1	Fusarium_MIPS_Draft_fgd	FGSG_00449	hypothetical protein similar to periodic tryptophan protein Pwp1 (1687 nt)	related to WD repeat protein IEF SSP 9502	wd repeat-containing protein	protein binding	0	0	PF00400.24	WD40	WD domain, G-beta repeat	#N/A	#N/A	#N/A	#N/A	#N/A	#N/A	#N/A	#N/A	FALSE
fgd19-70_at	1	1	1	1	0	1	0	0	Fusarium_MIPS_Draft_fgd	FGSG_00456	predicted protein (646 nt)	conserved hypothetical protein	hypothetical protein FG00456.1	0	0	0	#N/A	#N/A	#N/A	#N/A	#N/A	FGSG_00456	#N/A	#N/A	#N/A	#N/A	#N/A	FALSE
fg00458_at	1	1	0	1	0	1	1	0	Fusarium_Broad_calls	FGSG_00457	conserved hypothetical protein (1037 nt)	conserved hypothetical protein	hypothetical protein FGSG_00457	methylation;methyltransferase activity	0	0	PF08241.4	Methyltransf_11	Methyltransferase domain	#N/A	#N/A	#N/A	#N/A	#N/A	#N/A	#N/A	#N/A	FALSE
fgd19-90_s_at	1	1	-1	-1	0	1	0	0	Fusarium_MIPS_Draft_fgd	FGSG_00458	hypothetical protein similar to Lsm6 protein (392 nt)	related to LSM6 - Sm-like (Lsm) protein	u6 snrna-associated sm-like protein lsm6	maturation of SSU-rRNA;U6 snRNP;U4/U6 x U5 tri-snRNP complex;small nucleolar ribonucleoprotein complex;RNA binding;mRNA splicing, via spliceosome;cytoplasmic mRNA processing body	0	0	PF01423.14	LSM	LSM domain	#N/A	#N/A	#N/A	#N/A	#N/A	#N/A	#N/A	#N/A	FALSE
fgd19-180_s_at	1	1	0	-1	0	1	0	0	Fusarium_MIPS_Draft_fgd	FGSG_00466	hypothetical protein similar to small nuclear ribonucleoprotein LSM8 (414 nt)	related to Sm-like protein LSm8	u6 snrna-associated sm-like protein lsm8	0	0	0	PF01423.14	LSM	LSM domain	#N/A	#N/A	#N/A	#N/A	#N/A	#N/A	#N/A	#N/A	FALSE
fg00473_at	1	1	0	1	0	1	0	0	Fusarium_Broad_calls	FGSG_00473	hypothetical protein (696 nt)	#N/A	#N/A	#N/A	#N/A	#N/A	#N/A	#N/A	#N/A	#N/A	#N/A	#N/A	#N/A	#N/A	#N/A	#N/A	#N/A	#N/A
fgd19-340_at	1	1	1	1	0	1	0	0	Fusarium_MIPS_Draft_fgd	FGSG_00479	predicted protein (871 nt)	hypothetical protein	qde-2-interacting protein	nucleic acid binding	0	0	#N/A	#N/A	#N/A	#N/A	#N/A	#N/A	#N/A	#N/A	#N/A	#N/A	#N/A	FALSE
fg00482_at	1	1	-1	-1	0	1	1	0	Fusarium_Broad_calls	FGSG_00482	conserved hypothetical protein (767 nt)	conserved hypothetical protein	dna replication complex gins protein sld5	nucleus;chromosome segregation;DNA replication	0	0	PF05916.3	Sld5	Synthetic lethal mutants of dpb11-1 five	#N/A	#N/A	#N/A	#N/A	#N/A	#N/A	#N/A	#N/A	FALSE
fgd19-370_s_at	1	1	0	1	0	1	1	1	Fusarium_MIPS_Draft_fgd	FGSG_00482	conserved hypothetical protein (767 nt)	conserved hypothetical protein	dna replication complex gins protein sld5	nucleus;chromosome segregation;DNA replication	0	0	PF05916.3	Sld5	Synthetic lethal mutants of dpb11-1 five	#N/A	#N/A	#N/A	#N/A	#N/A	#N/A	#N/A	#N/A	FALSE
fg00488_s_at	1	1	-1	-1	0	1	1	1	Fusarium_Broad_calls	FGSG_00488	conserved hypothetical protein (1629 nt)	related to a retinal short-chain dehydrogenase/reductase	#N/A	#N/A	#N/A	#N/A	PF00106.17	adh_short	short chain dehydrogenase	#N/A	#N/A	#N/A	#N/A	#N/A	#N/A	#N/A	#N/A	#N/A
fgd20-120_at	1	1	-1	-1	0	1	1	0	Fusarium_MIPS_Draft_fgd	FGSG_00499	conserved hypothetical protein (1853 nt)	probable oligosaccharyltransferase alpha subunit	oligosaccharyl transferase complex subunit ost4	protein glycosylation;integral component of membrane;dolichyl-diphosphooligosaccharide-protein glycotransferase activity;endoplasmic reticulum	ec:2.4.1.119;ec:2.4.1	0	PF04597.6	Ribophorin_I	Ribophorin I	#N/A	#N/A	#N/A	#N/A	#N/A	#N/A	#N/A	#N/A	FALSE
fgd20-130_at	1	1	0	1	0	1	0	0	Fusarium_MIPS_Draft_fgd	FGSG_00500	hexokinase (2845 nt)	probable hexokinase	hexokinase	glycolytic process;carbohydrate phosphorylation;ATP binding;hexokinase activity	ec:2.7.1.1-hexokinase type IV glucokinase	Butirosin and neomycin biosynthesis;Biosynthesis of antibiotics;Streptomycin biosynthesis;Amino sugar and nucleotide sugar metabolism;Glycolysis / Gluconeogenesis;Starch and sucrose metabolism;Galactose metabolism;Fructose and mannose metabolism	PF03727.8	Hexokinase_2	Hexokinase	PHI:4658	reduced virulence	#N/A	#N/A	#N/A	#N/A	#N/A	#N/A	FALSE
fg00505_at	1	1	0	-1	0	1	1	0	Fusarium_Broad_calls	FGSG_00505	hypothetical protein similar to coatomer subunit zeta (730 nt)	related to coatomer protein zeta chain	coatomer zeta subunit	protein transport;membrane	0	0	PF01217.12	Clat_adaptor_s	Clathrin adaptor complex small chain	#N/A	#N/A	#N/A	#N/A	#N/A	#N/A	#N/A	#N/A	FALSE
fg00516_s_at	1	1	1	1	0	1	0	0	Fusarium_Broad_calls	FGSG_00516	predicted protein (833 nt)	hypothetical protein	hypothetical protein FG00516.1	0	0	0	#N/A	#N/A	#N/A	#N/A	#N/A	#N/A	#N/A	#N/A	#N/A	#N/A	#N/A	#N/A
fgd20-320_at	1	1	0	1	0	1	0	0	Fusarium_MIPS_Draft_fgd	FGSG_00516	predicted protein (833 nt)	hypothetical protein	hypothetical protein FG00516.1	0	0	0	#N/A	#N/A	#N/A	#N/A	#N/A	#N/A	#N/A	#N/A	#N/A	#N/A	#N/A	#N/A
fg00517_at	1	1	1	1	0	1	0	-1	Fusarium_Broad_calls	FGSG_00517	conserved hypothetical protein (759 nt)	conserved hypothetical protein	hypothetical protein FGSG_00517	integral component of membrane;cell outer membrane	0	0	#N/A	#N/A	#N/A	#N/A	#N/A	#N/A	#N/A	#N/A	#N/A	#N/A	#N/A	FALSE
fgd20-380_at	1	1	1	1	0	1	0	0	Fusarium_MIPS_Draft_fgd	FGSG_00522	predicted protein (579 nt)	hypothetical protein	hypothetical protein FG00522.1	0	0	0	#N/A	#N/A	#N/A	#N/A	#N/A	#N/A	#N/A	#N/A	#N/A	#N/A	#N/A	FALSE
fgd20-430_at	1	1	1	1	0	1	0	0	Fusarium_MIPS_Draft_fgd	FGSG_00525	conserved hypothetical protein (1128 nt)	conserved hypothetical protein	hypothetical protein FG00525.1	0	0	0	#N/A	#N/A	#N/A	#N/A	#N/A	#N/A	#N/A	#N/A	#N/A	#N/A	#N/A	FALSE
fgd20-430_s_at	1	1	1	0	0	1	1	1	Fusarium_MIPS_Draft_fgd	FGSG_00525	conserved hypothetical protein (1128 nt)	conserved hypothetical protein	hypothetical protein FG00525.1	0	0	0	#N/A	#N/A	#N/A	#N/A	#N/A	#N/A	#N/A	#N/A	#N/A	#N/A	#N/A	FALSE
fg00544_s_at	1	1	-1	0	0	1	1	1	Fusarium_Broad_calls	FGSG_00544	conserved hypothetical protein (315 nt)	hypothetical protein	#N/A	#N/A	#N/A	#N/A	#N/A	#N/A	#N/A	#N/A	#N/A	#N/A	#N/A	#N/A	#N/A	#N/A	#N/A	#N/A
fgd22-210_at	1	1	1	1	0	1	0	0	Fusarium_MIPS_Draft_fgd	FGSG_00544	conserved hypothetical protein (315 nt)	hypothetical protein	#N/A	#N/A	#N/A	#N/A	#N/A	#N/A	#N/A	#N/A	#N/A	#N/A	#N/A	#N/A	#N/A	#N/A	#N/A	#N/A
fgd23-60_at	1	1	-1	-1	0	1	1	0	Fusarium_MIPS_Draft_fgd	FGSG_00559	26S protease regulatory subunit 7 (1738 nt)	probable 26S proteasome regulatory subunit YTA3	probable 26s proteasome regulatory subunit yta3	cytoplasm;peptidase activity;protein catabolic process;ATP binding;proteasome complex;nucleoside-triphosphatase activity;proteolysis	ec:3.6.1;ec:3.6.1.15-phosphatase	Purine metabolism;Thiamine metabolism	PF00004.21	AAA	ATPase family associated with various cellular activities (AAA)	#N/A	#N/A	#N/A	#N/A	#N/A	#N/A	#N/A	#N/A	FALSE
fgd24-30_at	1	1	-1	-1	0	1	0	1	Fusarium_MIPS_Draft_fgd	FGSG_00563	conserved hypothetical protein (1088 nt)	conserved hypothetical protein	hypothetical protein FG00563.1	0	0	0	#N/A	#N/A	#N/A	#N/A	#N/A	#N/A	#N/A	#N/A	#N/A	#N/A	#N/A	FALSE
fgd25-60_at	1	1	-1	0	0	1	0	0	Fusarium_MIPS_Draft_fgd	FGSG_00567	conserved hypothetical protein (8014 nt)	related to papaya ringspot virus polyprotein	hypothetical protein FG00567.1	binding	0	0	PF07539.4	DRIM	Down-regulated in metastasis	#N/A	#N/A	#N/A	#N/A	#N/A	#N/A	#N/A	#N/A	FALSE
fgd25-100_at	1	1	0	-1	0	1	0	0	Fusarium_MIPS_Draft_fgd	FGSG_00571	exoglucanase 1 precursor (1649 nt)	probable cellulose 1,4-beta-cellobiosidase	exoglucanase type c precursor	cellulose 1,4-beta-cellobiosidase activity;cellulose binding;cellulose catabolic process;extracellular region	ec:3.2.1.91-1,4-beta-cellobiosidase (non-reducing end)	Starch and sucrose metabolism	PF00840.12	Glyco_hydro_7	Glycosyl hydrolase family 7	#N/A	#N/A	#N/A	#N/A	#N/A	#N/A	#N/A	#N/A	FALSE
fgd25-260_at	1	1	0	1	0	1	0	0	Fusarium_MIPS_Draft_fgd	FGSG_00585	conserved hypothetical protein (702 nt)	conserved hypothetical protein	hypothetical protein FG00585.1	0	0	0	#N/A	#N/A	#N/A	#N/A	#N/A	#N/A	#N/A	#N/A	#N/A	#N/A	#N/A	FALSE
fgd26-20_at	1	1	0	1	0	1	0	0	Fusarium_MIPS_Draft_fgd	FGSG_00605	predicted protein (852 nt)	hypothetical protein	hypothetical protein FGSG_00605	0	0	0	#N/A	#N/A	#N/A	#N/A	#N/A	#N/A	#N/A	#N/A	#N/A	#N/A	#N/A	FALSE
fg00606_s_at	1	1	1	1	0	1	0	0	Fusarium_Broad_calls	FGSG_00606	predicted protein (834 nt)	hypothetical protein	hypothetical protein FG00606.1	0	0	0	#N/A	#N/A	#N/A	#N/A	#N/A	#N/A	#N/A	#N/A	#N/A	#N/A	#N/A	FALSE
fgd26-30_at	1	1	1	1	0	1	0	0	Fusarium_MIPS_Draft_fgd	FGSG_00606	predicted protein (834 nt)	hypothetical protein	hypothetical protein FG00606.1	0	0	0	#N/A	#N/A	#N/A	#N/A	#N/A	#N/A	#N/A	#N/A	#N/A	#N/A	#N/A	FALSE
fgd26-50_at	1	1	0	1	0	1	0	0	Fusarium_MIPS_Draft_fgd	FGSG_00608	dolichyl-phosphate-mannose-protein mannosyltransferase 4 (2426 nt)	probable dolichyl-phosphate-mannose--protein O-mannosyltransferase	dolichyl-phosphate-mannose-protein mannosyltransferase	protein O-linked glycosylation;mannosylation;mannosyltransferase activity;membrane	ec:2.4.1	0	PF02366.10	PMT	Dolichyl-phosphate-mannose-protein mannosyltransferase	#N/A	#N/A	#N/A	#N/A	#N/A	#N/A	#N/A	#N/A	FALSE
fg00611_at	1	1	1	1	0	1	0	0	Fusarium_Broad_calls	FGSG_00611	conserved hypothetical protein (611 nt)	conserved hypothetical protein	#N/A	#N/A	#N/A	#N/A	#N/A	#N/A	#N/A	#N/A	#N/A	#N/A	#N/A	#N/A	#N/A	#N/A	#N/A	#N/A
fg12349_s_at	1	1	0	1	0	1	0	0	Fusarium_MIPS_Manual_fg12	FGSG_00611	conserved hypothetical protein (611 nt)	conserved hypothetical protein	#N/A	#N/A	#N/A	#N/A	#N/A	#N/A	#N/A	#N/A	#N/A	#N/A	#N/A	#N/A	#N/A	#N/A	#N/A	#N/A
fgd110-60_at	1	1	1	1	0	1	0	0	Fusarium_MIPS_Draft_fgd	FGSG_00615	conserved hypothetical protein (5069 nt)	related to carboxypeptidase Y-sorting protein PEP1 precursor	hypothetical protein FG00615.1	protein transport;integral component of membrane	0	0	#N/A	#N/A	#N/A	#N/A	#N/A	#N/A	#N/A	#N/A	#N/A	#N/A	#N/A	FALSE
fgd29-20_at	1	1	1	1	0	1	0	0	Fusarium_MIPS_Draft_fgd	FGSG_00622	conserved hypothetical protein (1322 nt)	related to peroxisomal membrane protein 4	peroxisomal membrane protein 4	integral component of membrane	0	0	PF10499.1	Pmp24	Peroxisomal membrane protein 24	#N/A	#N/A	#N/A	#N/A	#N/A	#N/A	#N/A	#N/A	FALSE
fgd29-30_at	1	1	-1	-1	0	1	1	0	Fusarium_MIPS_Draft_fgd	FGSG_00623	hypothetical protein similar to CSN-4 (1324 nt)	related to COP9 signalosome subunit 4	related to cop9 signalosome subunit 4	integral component of membrane;protein binding	0	0	PF01399.19	PCI	PCI domain	#N/A	#N/A	#N/A	#N/A	#N/A	#N/A	#N/A	#N/A	FALSE
fgd29-40_at	1	1	1	1	0	1	0	0	Fusarium_MIPS_Draft_fgd	FGSG_00624	predicted protein (903 nt)	hypothetical protein	hypothetical protein FG00624.1	0	0	0	#N/A	#N/A	#N/A	#N/A	#N/A	FGSG_00624	#N/A	#N/A	#N/A	#N/A	#N/A	FALSE
fg00625_s_at	1	1	0	1	0	1	1	0	Fusarium_Broad_calls	FGSG_00625	conserved hypothetical protein (2379 nt)	conserved hypothetical protein	transcriptional regulatory protein	regulation of transcription from RNA polymerase II promoter;zinc ion binding;sequence-specific DNA binding RNA polymerase II transcription factor activity;DNA binding;nucleus	0	0	PF00172.10	Zn_clus	Fungal Zn(2)-Cys(6) binuclear cluster domain	PHI:1985	unaffected pathogenicity	#N/A	#N/A	FGSG_00625	#N/A	#N/A	#N/A	FALSE
fgd29-110_at	1	1	1	1	0	1	0	0	Fusarium_MIPS_Draft_fgd	FGSG_00630	predicted protein (1119 nt)	hypothetical protein	#N/A	#N/A	#N/A	#N/A	#N/A	#N/A	#N/A	#N/A	#N/A	#N/A	#N/A	#N/A	#N/A	#N/A	#N/A	#N/A
fgd29-150_at	1	1	0	-1	0	1	1	1	Fusarium_MIPS_Draft_fgd	FGSG_00634	40S ribosomal protein S6-B (1484 nt)	probable 40s ribosomal protein S6.e, cytosolic	40s ribosomal protein s6	ribosome;structural constituent of ribosome;translation	0	0	PF01092.11	Ribosomal_S6e	Ribosomal protein S6e	#N/A	#N/A	#N/A	#N/A	#N/A	#N/A	#N/A	#N/A	FALSE
fgd29-160_at	1	1	-1	-1	0	1	0	0	Fusarium_MIPS_Draft_fgd	FGSG_00635	conserved hypothetical protein (441 nt)	conserved hypothetical protein	chromosome transmission fidelity protein 8	0	0	0	PF09696.2	Ctf8	Ctf8	#N/A	#N/A	#N/A	#N/A	#N/A	#N/A	#N/A	#N/A	FALSE
fgd29-230_at	1	1	1	1	0	1	0	0	Fusarium_MIPS_Draft_fgd	FGSG_00642	conserved hypothetical protein (2132 nt)	related to spore coat protein SP96 precursor	related to spore coat protein sp96 precursor	viral capsid	0	0	#N/A	#N/A	#N/A	#N/A	#N/A	FGSG_00642	FGSG_00642	#N/A	#N/A	#N/A	#N/A	FALSE
fgd30-60_at	1	1	-1	0	0	1	1	0	Fusarium_MIPS_Draft_fgd	FGSG_00648	conserved hypothetical protein (336 nt)	conserved hypothetical protein	dash complex subunit dad3	mitotic spindle;attachment of spindle microtubules to kinetochore;DASH complex	0	0	PF08656.2	DASH_Dad3	DASH complex subunit Dad3	#N/A	#N/A	#N/A	#N/A	#N/A	#N/A	#N/A	#N/A	FALSE
fgd30-120_at	1	1	0	1	0	1	0	0	Fusarium_MIPS_Draft_fgd	FGSG_00653	conserved hypothetical protein (779 nt)	conserved hypothetical protein	zinc finger hit domain-containing protein 3	0	0	0	PF04438.8	zf-HIT	HIT zinc finger	PHI:1345	unaffected pathogenicity	#N/A	#N/A	FGSG_00653	#N/A	#N/A	#N/A	FALSE
fgd30-150_at	1	1	1	-1	0	1	0	0	Fusarium_MIPS_Draft_fgd	FGSG_00655	hypothetical protein similar to L-arabinitol 4-dehydrogenase (1187 nt)	probable L-arabinitol 4-dehydrogenase	l-iditol 2-dehydrogenase	zinc ion binding;oxidoreductase activity;oxidation-reduction process	0	0	PF08240.4	ADH_N	Alcohol dehydrogenase GroES-like domain	#N/A	#N/A	#N/A	#N/A	#N/A	#N/A	#N/A	#N/A	FALSE
fgd30-160_at	1	1	1	1	0	1	0	-1	Fusarium_MIPS_Draft_fgd	FGSG_00656	hypothetical protein similar to mitochondrial F1F0-ATP synthase g subunit (1151 nt)	related to F1F0-ATP synthase subunit G	f-type h+-transporting atpase subunit g	hydrogen ion transmembrane transporter activity;ATP synthesis coupled proton transport;mitochondrial proton-transporting ATP synthase complex, coupling factor F(o)	0	0	PF04718.7	ATP-synt_G	Mitochondrial ATP synthase g subunit	#N/A	#N/A	#N/A	#N/A	#N/A	#N/A	#N/A	#N/A	FALSE
fg00659_at	1	1	-1	0	0	1	1	0	Fusarium_Broad_calls	FGSG_00659	hypothetical protein similar to glycosyl hydrolase family 47 protein (1821 nt)	probable class I alpha-mannosidase	probable class i alpha-mannosidase	membrane;metabolic process;mannosyl-oligosaccharide 1,2-alpha-mannosidase activity;calcium ion binding	ec:3.2.1.24-alpha-D-mannosidase;ec:3.2.1.113-1,2-alpha-mannosidase;ec:3.2.1	Other glycan degradationVarious types of N-glycan biosynthesis;N-Glycan biosynthesis	PF01532.12	Glyco_hydro_47	Glycosyl hydrolase family 47	#N/A	#N/A	FGSG_00659	#N/A	#N/A	#N/A	#N/A	#N/A	FALSE
fgd30-200_s_at	1	1	-1	-1	0	1	1	1	Fusarium_MIPS_Draft_fgd	FGSG_00659	hypothetical protein similar to glycosyl hydrolase family 47 protein (1821 nt)	probable class I alpha-mannosidase	probable class i alpha-mannosidase	membrane;metabolic process;mannosyl-oligosaccharide 1,2-alpha-mannosidase activity;calcium ion binding	ec:3.2.1.24-alpha-D-mannosidase;ec:3.2.1.113-1,2-alpha-mannosidase;ec:3.2.1	Other glycan degradationVarious types of N-glycan biosynthesis;N-Glycan biosynthesis	PF01532.12	Glyco_hydro_47	Glycosyl hydrolase family 47	#N/A	#N/A	FGSG_00659	#N/A	#N/A	#N/A	#N/A	#N/A	FALSE
fg00664_s_at	1	1	-1	0	0	1	1	1	Fusarium_Broad_calls	FGSG_00663	conserved hypothetical protein (3149 nt)	conserved hypothetical protein	mitochondrial hypoxia responsive domain containing protein	integral component of membrane	0	0	#N/A	#N/A	#N/A	#N/A	#N/A	#N/A	#N/A	#N/A	#N/A	#N/A	#N/A	FALSE
fgd31-60_at	1	1	1	1	0	1	1	0	Fusarium_MIPS_Draft_fgd	FGSG_00671	40S ribosomal protein S11 (1326 nt)	probable 40s ribosomal protein s11.e, cytosolic	40s ribosomal protein s11	ribosome;structural constituent of ribosome;translation	0	0	PF00366.12	Ribosomal_S17	Ribosomal protein S17	PHI:1563	unaffected pathogenicity	#N/A	#N/A	FGSG_00671	#N/A	#N/A	#N/A	FALSE
fg00671_s_at	1	1	0	-1	0	1	1	1	Fusarium_Broad_calls	FGSG_00671	40S ribosomal protein S11 (1326 nt)	probable 40s ribosomal protein s11.e, cytosolic	40s ribosomal protein s11	ribosome;structural constituent of ribosome;translation	0	0	PF00366.12	Ribosomal_S17	Ribosomal protein S17	PHI:1563	unaffected pathogenicity	#N/A	#N/A	FGSG_00671	#N/A	#N/A	#N/A	FALSE
fg00685_s_at	1	1	1	1	0	1	0	0	Fusarium_Broad_calls	FGSG_00685	conserved hypothetical protein (1557 nt)	related to folylpolyglutamate synthetase	related to folylpolyglutamate synthetase	tetrahydrofolylpolyglutamate synthase activity;one-carbon metabolic process;tetrahydrofolylpolyglutamate biosynthetic process;ATP binding	ec:6.3.2.17-synthase	Folate biosynthesis	TIGR01499	folC	bifunctional protein FolC	#N/A	#N/A	#N/A	#N/A	#N/A	#N/A	#N/A	#N/A	FALSE
fg00687_at	1	1	0	1	0	1	0	0	Fusarium_Broad_calls	FGSG_00687	predicted protein (561 nt)	hypothetical protein	hypothetical protein FG00687.1	0	0	0	#N/A	#N/A	#N/A	#N/A	#N/A	#N/A	#N/A	#N/A	#N/A	#N/A	#N/A	#N/A
fgd32-160_s_at	1	1	0	1	0	1	0	0	Fusarium_MIPS_Draft_fgd	FGSG_00687	predicted protein (561 nt)	hypothetical protein	hypothetical protein FG00687.1	0	0	0	#N/A	#N/A	#N/A	#N/A	#N/A	#N/A	#N/A	#N/A	#N/A	#N/A	#N/A	#N/A
fg00701_s_at	1	1	1	0	0	1	0	1	Fusarium_Broad_calls	FGSG_00701	predicted protein (1252 nt)	conserved hypothetical protein	hypothetical protein FG00701.1	0	0	0	#N/A	#N/A	#N/A	#N/A	#N/A	#N/A	#N/A	#N/A	#N/A	#N/A	#N/A	FALSE
fg00770_at	1	1	1	1	0	1	0	0	Fusarium_Broad_calls	FGSG_00770	predicted protein (987 nt)	hypothetical protein	hypothetical protein FG00770.1	0	0	0	#N/A	#N/A	#N/A	#N/A	#N/A	#N/A	#N/A	#N/A	#N/A	#N/A	#N/A	#N/A
fg00784_at	1	1	1	1	0	1	0	0	Fusarium_Broad_calls	FGSG_00784	conserved hypothetical protein (999 nt)	hypothetical protein	related to acetylxylan esterase precursor	metabolic process;hydrolase activity	0	0	#N/A	#N/A	#N/A	#N/A	#N/A	#N/A	#N/A	#N/A	#N/A	#N/A	#N/A	FALSE
fg00784_s_at	1	1	0	1	0	1	0	0	Fusarium_Broad_calls	FGSG_00784	conserved hypothetical protein (999 nt)	hypothetical protein	related to acetylxylan esterase precursor	metabolic process;hydrolase activity	0	0	#N/A	#N/A	#N/A	#N/A	#N/A	#N/A	#N/A	#N/A	#N/A	#N/A	#N/A	FALSE
fg00788_at	1	1	1	1	0	1	0	-1	Fusarium_Broad_calls	FGSG_00788	conserved hypothetical protein (876 nt)	conserved hypothetical protein	related to duf1275 domain protein	0	0	0	PF06912.3	DUF1275	Protein of unknown function (DUF1275)	#N/A	#N/A	#N/A	#N/A	#N/A	#N/A	#N/A	#N/A	FALSE
fg00802_s_at	1	1	0	-1	0	1	1	1	Fusarium_Broad_calls	FGSG_00802	conserved hypothetical protein (1418 nt)	probable ribosomal protein L23.e, cytosolic	60s ribosomal protein l23	ribosome;structural constituent of ribosome;translation	0	0	PF00238.11	Ribosomal_L14	Ribosomal protein L14p/L23e	#N/A	#N/A	#N/A	#N/A	#N/A	#N/A	#N/A	#N/A	FALSE
fg00806_at	1	1	1	1	0	1	0	0	Fusarium_Broad_calls	FGSG_00806	alkaline proteinase precursor (1420 nt)	probable endopeptidase K	alkaline proteinase	serine-type endopeptidase activity;proteolysis	ec:3.4.21	0	PF05922.8	Inhibitor_I9	Peptidase inhibitor I9	#N/A	#N/A	FGSG_00806	FGSG_00806	#N/A	#N/A	#N/A	#N/A	FALSE
fg12070_s_at	1	1	0	-1	0	1	0	1	Fusarium_MIPS_Manual_fg12	FGSG_00806	alkaline proteinase precursor (1420 nt)	probable endopeptidase K	alkaline proteinase	serine-type endopeptidase activity;proteolysis	ec:3.4.21	0	PF05922.8	Inhibitor_I9	Peptidase inhibitor I9	#N/A	#N/A	FGSG_00806	FGSG_00806	#N/A	#N/A	#N/A	#N/A	FALSE
fg00847_at	1	1	1	1	0	1	0	1	Fusarium_Broad_calls	FGSG_00847	predicted protein (248 nt)	conserved hypothetical protein	hypothetical protein FG00847.1	0	0	0	#N/A	#N/A	#N/A	#N/A	#N/A	FGSG_00847	FGSG_00847	#N/A	#N/A	#N/A	#N/A	FALSE
fg00850_at	1	1	0	1	0	1	0	0	Fusarium_Broad_calls	FGSG_00850	conserved hypothetical protein (2196 nt)	related to hsp70 protein	chaperone protein	ATP binding	0	0	#N/A	#N/A	#N/A	#N/A	#N/A	#N/A	#N/A	#N/A	#N/A	#N/A	#N/A	FALSE
fgd37-440_s_at	1	1	1	1	0	1	0	0	Fusarium_MIPS_Draft_fgd	FGSG_00851	predicted protein (1002 nt)	hypothetical protein	hypothetical protein FGSG_00851	0	0	0	#N/A	#N/A	#N/A	#N/A	#N/A	#N/A	#N/A	#N/A	#N/A	#N/A	#N/A	FALSE
fg00859_at	1	1	1	1	0	1	0	0	Fusarium_Broad_calls	FGSG_00859	hypothetical protein (550 nt)	conserved hypothetical protein	lyr motif-containing protein 2	0	0	0	PF05347.7	Complex1_LYR	Complex 1 protein (LYR family)	#N/A	#N/A	#N/A	#N/A	#N/A	#N/A	#N/A	#N/A	FALSE
fg00867_at	1	1	1	1	0	1	0	0	Fusarium_Broad_calls	FGSG_00867	hypothetical protein (837 nt)	hypothetical protein	hypothetical protein FG00867.1	0	0	0	#N/A	#N/A	#N/A	#N/A	#N/A	#N/A	#N/A	#N/A	#N/A	#N/A	#N/A	#N/A
fgd37-660_at	1	1	1	1	0	1	0	0	Fusarium_MIPS_Draft_fgd	FGSG_00867	hypothetical protein (837 nt)	hypothetical protein	hypothetical protein FG00867.1	0	0	0	#N/A	#N/A	#N/A	#N/A	#N/A	#N/A	#N/A	#N/A	#N/A	#N/A	#N/A	#N/A
fgd37-660_s_at	1	1	1	1	0	1	0	0	Fusarium_MIPS_Draft_fgd	FGSG_00867	hypothetical protein (837 nt)	hypothetical protein	hypothetical protein FG00867.1	0	0	0	#N/A	#N/A	#N/A	#N/A	#N/A	#N/A	#N/A	#N/A	#N/A	#N/A	#N/A	#N/A
fg00878_at	1	1	-1	0	0	1	-1	0	Fusarium_Broad_calls	FGSG_00878	conserved hypothetical protein (855 nt)	conserved hypothetical protein	hypothetical protein FGSG_00878	0	0	0	#N/A	#N/A	#N/A	#N/A	#N/A	#N/A	#N/A	#N/A	#N/A	#N/A	#N/A	FALSE
fg00891_at	1	1	1	1	0	1	0	0	Fusarium_Broad_calls	FGSG_00891	predicted protein (480 nt)	conserved hypothetical protein	hypothetical protein FG00891.1	0	0	0	#N/A	#N/A	#N/A	#N/A	#N/A	FGSG_00891	#N/A	#N/A	#N/A	#N/A	#N/A	#N/A
fg00914_s_at	1	1	-1	-1	0	1	1	0	Fusarium_Broad_calls	FGSG_00914	hypothetical protein similar to interphase cytoplasmic foci protein 45 (1006 nt)	conserved hypothetical protein	trna guanylyltransferase	tRNA modification;magnesium ion binding;tRNA guanylyltransferase activity	ec:2.7.7	0	PF04446.4	Thg1	tRNAHis guanylyltransferase	#N/A	#N/A	#N/A	#N/A	#N/A	#N/A	#N/A	#N/A	FALSE
fg00919_at	1	1	1	1	0	1	0	0	Fusarium_Broad_calls	FGSG_00919	predicted protein (679 nt)	hypothetical protein	hypothetical protein FG00919.1	0	0	0	#N/A	#N/A	#N/A	#N/A	#N/A	#N/A	#N/A	#N/A	#N/A	#N/A	#N/A	#N/A
fg00937_s_at	1	1	0	1	0	1	0	0	Fusarium_Broad_calls	FGSG_00937	predicted protein (546 nt)	hypothetical protein	hypothetical protein FGSG_00937	0	0	0	#N/A	#N/A	#N/A	#N/A	#N/A	#N/A	#N/A	#N/A	#N/A	#N/A	#N/A	#N/A
fg00942_at	1	1	1	1	0	1	0	0	Fusarium_Broad_calls	FGSG_00942	predicted protein (1006 nt)	hypothetical protein	hypothetical protein FG00942.1	0	0	0	#N/A	#N/A	#N/A	#N/A	#N/A	#N/A	#N/A	#N/A	#N/A	#N/A	#N/A	FALSE
fg00942_s_at	1	1	1	1	0	1	0	0	Fusarium_Broad_calls	FGSG_00942	predicted protein (1006 nt)	hypothetical protein	hypothetical protein FG00942.1	0	0	0	#N/A	#N/A	#N/A	#N/A	#N/A	#N/A	#N/A	#N/A	#N/A	#N/A	#N/A	FALSE
fg00949_at	1	1	1	1	0	1	0	0	Fusarium_Broad_calls	FGSG_00949	conserved hypothetical protein (1031 nt)	conserved hypothetical protein	related to protein tag-253	0	0	0	PF01875.9	Memo	Memo-like protein	#N/A	#N/A	#N/A	#N/A	#N/A	#N/A	#N/A	#N/A	TRUE
fg00973_s_at	1	1	0	1	0	1	1	1	Fusarium_Broad_calls	FGSG_00973	predicted protein (1930 nt)	hypothetical protein	hypothetical protein FG00973.1	sequence-specific DNA binding RNA polymerase II transcription factor activity;regulation of transcription from RNA polymerase II promoter;nucleus;zinc ion binding	0	0	#N/A	#N/A	#N/A	#N/A	#N/A	#N/A	#N/A	#N/A	#N/A	#N/A	#N/A	FALSE
fg00980_s_at	1	1	1	1	0	1	0	0	Fusarium_Broad_calls	FGSG_00980	predicted protein (1167 nt)	hypothetical protein	hypothetical protein FG00980.1	0	0	0	#N/A	#N/A	#N/A	#N/A	#N/A	#N/A	#N/A	#N/A	#N/A	#N/A	#N/A	#N/A
fg00992_s_at	1	1	0	1	0	1	0	0	Fusarium_Broad_calls	FGSG_00992	hypothetical protein (929 nt)	putative protein [EST hit]	hypothetical protein FGSG_00992	0	0	0	#N/A	#N/A	#N/A	#N/A	#N/A	#N/A	#N/A	#N/A	#N/A	#N/A	#N/A	FALSE
fg00996_at	1	1	-1	-1	0	1	0	0	Fusarium_Broad_calls	FGSG_00996	hypothetical protein (1700 nt)	related to proline-rich protein verprolin	related to proline-rich protein verprolin	actin binding;actin cytoskeleton organization	0	0	PF02205.12	WH2	WH2 motif	#N/A	#N/A	#N/A	#N/A	#N/A	#N/A	#N/A	#N/A	FALSE
fg01016_s_at	1	1	0	-1	0	1	1	1	Fusarium_Broad_calls	FGSG_01016	conserved hypothetical protein (1742 nt)	probable ribosomal protein L6.e.B, cytosolic	60s ribosomal protein l6	ribosome;structural constituent of ribosome;translation	0	0	PF01159.11	Ribosomal_L6e	Ribosomal protein L6e	#N/A	#N/A	#N/A	#N/A	#N/A	#N/A	#N/A	#N/A	FALSE
fg01022_s_at	1	1	1	0	0	1	1	1	Fusarium_Broad_calls	FGSG_01022	conserved hypothetical protein (2028 nt)	related to metalloregulatory protein	hypothetical protein FGSG_01022	metal ion binding;nucleic acid binding	0	0	PF00096.18	zf-C2H2	Zinc finger, C2H2 type	PHI:1347	reduced virulence	#N/A	#N/A	FGSG_01022	#N/A	#N/A	#N/A	FALSE
fg01034_at	1	1	1	1	0	1	0	0	Fusarium_Broad_calls	FGSG_01034	conserved hypothetical protein (1202 nt)	conserved hypothetical protein	wsc domain-containing protein 2	0	0	0	PF01822.11	WSC	WSC domain	#N/A	#N/A	#N/A	#N/A	#N/A	#N/A	#N/A	#N/A	TRUE
fg01042_at	1	1	0	1	0	1	1	1	Fusarium_Broad_calls	FGSG_01042	conserved hypothetical protein (3931 nt)	related to telomerase reverse transcriptase	#N/A	#N/A	#N/A	#N/A	#N/A	#N/A	#N/A	#N/A	#N/A	#N/A	#N/A	#N/A	#N/A	#N/A	#N/A	#N/A
fg01050_at	1	1	-1	-1	0	1	0	0	Fusarium_Broad_calls	FGSG_01050	predicted protein (2151 nt)	hypothetical protein	hypothetical protein FGSG_01050	0	0	0	#N/A	#N/A	#N/A	#N/A	#N/A	#N/A	#N/A	#N/A	#N/A	#N/A	#N/A	FALSE
fg01061_s_at	1	1	1	1	0	1	0	0	Fusarium_Broad_calls	FGSG_01061	predicted protein (983 nt)	conserved hypothetical protein	hypothetical protein FG01061.1	0	0	0	#N/A	#N/A	#N/A	#N/A	#N/A	#N/A	#N/A	#N/A	#N/A	#N/A	#N/A	#N/A
fg01077_s_at	1	1	0	1	0	1	0	0	Fusarium_Broad_calls	FGSG_01077	predicted protein (372 nt)	hypothetical protein	hypothetical protein FGSG_01077	0	0	0	#N/A	#N/A	#N/A	#N/A	#N/A	#N/A	#N/A	#N/A	#N/A	#N/A	#N/A	#N/A
fg01081_s_at	1	1	0	-1	0	1	1	0	Fusarium_Broad_calls	FGSG_01081	60S ribosomal protein L11 (1379 nt)	probable ribosomal protein L11.e.A, cytosolic	60s ribosomal protein l11	ribosome;structural constituent of ribosome;translation	0	0	PF00281.11	Ribosomal_L5	Ribosomal protein L5	#N/A	#N/A	#N/A	#N/A	#N/A	#N/A	#N/A	#N/A	FALSE
fg01088_at	1	1	0	1	0	1	0	1	Fusarium_Broad_calls	FGSG_01088	conserved hypothetical protein (1937 nt)	conserved hypothetical protein	hypothetical protein FG01088.1	0	0	0	#N/A	#N/A	#N/A	#N/A	#N/A	#N/A	#N/A	#N/A	#N/A	#N/A	#N/A	FALSE
fg01089_s_at	1	1	1	1	0	1	0	0	Fusarium_Broad_calls	FGSG_01089	predicted protein (651 nt)	hypothetical protein	hypothetical protein FG01089.1	0	0	0	#N/A	#N/A	#N/A	#N/A	#N/A	#N/A	#N/A	#N/A	#N/A	#N/A	#N/A	#N/A
fg01139_s_at	1	1	0	1	0	1	1	0	Fusarium_Broad_calls	FGSG_01139	conserved hypothetical protein (1276 nt)	conserved hypothetical protein	sterol regulatory element-binding protein 2	protein dimerization activity	0	0	PF00010.18	HLH	Helix-loop-helix DNA-binding domain	PHI:1302	unaffected pathogenicity	#N/A	#N/A	FGSG_01139	#N/A	#N/A	#N/A	FALSE
fg01140_at	1	1	0	1	0	1	0	0	Fusarium_Broad_calls	FGSG_01140	predicted protein (1050 nt)	hypothetical protein	hypothetical protein FG01140.1	0	0	0	#N/A	#N/A	#N/A	#N/A	#N/A	#N/A	#N/A	#N/A	#N/A	#N/A	#N/A	#N/A
fg01143_s_at	1	1	1	1	0	1	0	0	Fusarium_Broad_calls	FGSG_01143	predicted protein (1033 nt)	hypothetical protein	hypothetical protein FG01143.1	0	0	0	#N/A	#N/A	#N/A	#N/A	#N/A	#N/A	#N/A	#N/A	#N/A	#N/A	#N/A	#N/A
fg01148_at	1	1	1	1	0	1	0	0	Fusarium_Broad_calls	FGSG_01148	predicted protein (589 nt)	hypothetical protein	hypothetical protein FG01148.1	0	0	0	#N/A	#N/A	#N/A	#N/A	#N/A	#N/A	#N/A	#N/A	#N/A	#N/A	#N/A	#N/A
fg01192_s_at	1	1	0	1	0	1	0	0	Fusarium_Broad_calls	FGSG_01192	predicted protein (706 nt)	hypothetical protein	hypothetical protein FG01192.1	0	0	0	#N/A	#N/A	#N/A	#N/A	#N/A	#N/A	#N/A	#N/A	#N/A	#N/A	#N/A	#N/A
fg01218_s_at	1	1	1	1	0	1	0	0	Fusarium_Broad_calls	FGSG_01218	predicted protein (426 nt)	conserved hypothetical protein	hypothetical protein FG01218.1	0	0	0	#N/A	#N/A	#N/A	#N/A	#N/A	FGSG_01218	#N/A	#N/A	#N/A	#N/A	#N/A	FALSE
fg01223_s_at	1	1	1	1	0	1	0	0	Fusarium_Broad_calls	FGSG_01223	conserved hypothetical protein (1027 nt)	conserved hypothetical protein	hypothetical protein FGSG_01223	lipid metabolic process;hydrolase activity, acting on ester bonds	0	0	PF00657.14	Lipase_GDSL	GDSL-like Lipase/Acylhydrolase	#N/A	#N/A	FGSG_01223	#N/A	#N/A	#N/A	#N/A	#N/A	FALSE
fg01238_s_at	1	1	0	-1	0	1	1	1	Fusarium_Broad_calls	FGSG_01238	hypothetical protein (923 nt)	probable 60S ribosomal protein L36	60s ribosomal protein l36	ribosome;structural constituent of ribosome;translation	0	0	PF01158.10	Ribosomal_L36e	Ribosomal protein L36e	#N/A	#N/A	#N/A	#N/A	#N/A	#N/A	#N/A	#N/A	FALSE
fg01253_s_at	1	1	-1	0	0	1	0	0	Fusarium_Broad_calls	FGSG_01253	predicted protein (1410 nt)	hypothetical protein	hypothetical protein FG01253.1	0	0	0	#N/A	#N/A	#N/A	#N/A	#N/A	#N/A	#N/A	#N/A	#N/A	#N/A	#N/A	FALSE
fg01253_at	1	1	0	1	0	1	0	0	Fusarium_Broad_calls	FGSG_01253	predicted protein (1410 nt)	hypothetical protein	hypothetical protein FG01253.1	0	0	0	#N/A	#N/A	#N/A	#N/A	#N/A	#N/A	#N/A	#N/A	#N/A	#N/A	#N/A	FALSE
fg01269_s_at	1	1	1	1	0	1	-1	0	Fusarium_Broad_calls	FGSG_01269	predicted protein (735 nt)	conserved hypothetical protein	hypothetical protein FG01269.1	0	0	0	#N/A	#N/A	#N/A	#N/A	#N/A	#N/A	#N/A	#N/A	#N/A	#N/A	#N/A	FALSE
fg01288_at	1	1	0	-1	0	1	1	1	Fusarium_Broad_calls	FGSG_01288	casein kinase II subunit beta-2 (1684 nt)	probable casein kinase II beta subunit (regulator of circadian clock protein FRQ)	#N/A	#N/A	#N/A	#N/A	PF01214.10	CK_II_beta	Casein kinase II regulatory subunit	#N/A	#N/A	#N/A	#N/A	#N/A	#N/A	#N/A	#N/A	#N/A
fg01303_at	1	1	1	1	0	1	0	0	Fusarium_Broad_calls	FGSG_01303	predicted protein (1352 nt)	hypothetical protein	hypothetical protein FG01303.1	0	0	0	#N/A	#N/A	#N/A	#N/A	#N/A	#N/A	#N/A	#N/A	#N/A	#N/A	#N/A	#N/A
fg01342_at	1	1	1	1	0	1	0	0	Fusarium_Broad_calls	FGSG_01342	alternative oxidase, mitochondrial precursor (1548 nt)	probable alternative oxidase precursor, mitochondrial	alternative mitochondrial	alternative oxidase activity;integral component of membrane;metal ion binding;respiratory chain;oxidation-reduction process	ec:1.10.3	0	PF01786.9	AOX	Alternative oxidase	#N/A	#N/A	#N/A	#N/A	#N/A	#N/A	#N/A	#N/A	FALSE
fg01362_at	1	1	0	1	0	1	0	0	Fusarium_Broad_calls	FGSG_01362	conserved hypothetical protein (2389 nt)	conserved hypothetical protein	#N/A	#N/A	#N/A	#N/A	#N/A	#N/A	#N/A	PHI:2427	reduced virulence	#N/A	#N/A	#N/A	#N/A	#N/A	#N/A	#N/A
fg01378_at	1	1	-1	-1	0	1	1	1	Fusarium_Broad_calls	FGSG_01378	conserved hypothetical protein (3111 nt)	related to transcription factor nirA	hypothetical protein FGSG_01378	regulation of transcription from RNA polymerase II promoter;zinc ion binding;sequence-specific DNA binding RNA polymerase II transcription factor activity;DNA binding;nucleus	0	0	PF04082.10	Fungal_trans	Fungal specific transcription factor domain	PHI:1919	unaffected pathogenicity	#N/A	#N/A	FGSG_01378	#N/A	#N/A	#N/A	FALSE
fg01378_s_at	1	1	0	-1	0	1	1	1	Fusarium_Broad_calls	FGSG_01378	conserved hypothetical protein (3111 nt)	related to transcription factor nirA	hypothetical protein FGSG_01378	regulation of transcription from RNA polymerase II promoter;zinc ion binding;sequence-specific DNA binding RNA polymerase II transcription factor activity;DNA binding;nucleus	0	0	PF04082.10	Fungal_trans	Fungal specific transcription factor domain	PHI:1919	unaffected pathogenicity	#N/A	#N/A	FGSG_01378	#N/A	#N/A	#N/A	FALSE
fg01380_at	1	1	1	1	0	1	0	0	Fusarium_Broad_calls	FGSG_01381	conserved hypothetical protein (1743 nt)	related to snRNP protein SMX3	small nuclear ribonucleoprotein	viral nucleocapsid;ribonucleoprotein complex;RNA processing;nucleus	0	0	PF01423.14	LSM	LSM domain	#N/A	#N/A	#N/A	#N/A	#N/A	#N/A	#N/A	#N/A	FALSE
fgd70-310_s_at	1	1	1	1	0	1	0	0	Fusarium_MIPS_Draft_fgd	FGSG_01400	conserved hypothetical protein (693 nt)	hypothetical protein	hypothetical protein FGSG_01400	protein binding	0	0	#N/A	#N/A	#N/A	#N/A	#N/A	#N/A	#N/A	#N/A	#N/A	#N/A	#N/A	FALSE
fg01415_at	1	1	-1	-1	0	1	1	0	Fusarium_Broad_calls	FGSG_01415	conserved hypothetical protein (861 nt)	conserved hypothetical protein	hypothetical protein FG01415.1	0	0	0	PF09430.2	DUF2012	Protein of unknown function (DUF2012)	#N/A	#N/A	#N/A	#N/A	#N/A	#N/A	#N/A	#N/A	FALSE
fg01451_at	1	1	1	1	0	1	0	0	Fusarium_Broad_calls	FGSG_01451	conserved hypothetical protein (1643 nt)	conserved hypothetical protein	latex clearing protein	0	0	0	#N/A	#N/A	#N/A	#N/A	#N/A	#N/A	#N/A	#N/A	#N/A	#N/A	#N/A	FALSE
fgd76-210_s_at	1	1	1	1	0	1	0	0	Fusarium_MIPS_Draft_fgd	FGSG_01492	predicted protein (710 nt)	hypothetical protein	hypothetical protein FG01492.1	0	0	0	#N/A	#N/A	#N/A	#N/A	#N/A	#N/A	#N/A	#N/A	#N/A	#N/A	#N/A	#N/A
fg01516_s_at	1	1	0	-1	0	1	1	1	Fusarium_Broad_calls	FGSG_01516	60S ribosomal protein L20 (1318 nt)	probable 60S large subunit ribosomal protein	60s ribosomal protein l20	ribosome;structural constituent of ribosome;translation	0	0	PF01775.9	Ribosomal_L18ae	Ribosomal L18ae protein family	#N/A	#N/A	#N/A	#N/A	#N/A	#N/A	#N/A	#N/A	FALSE
fg01517_at	1	1	1	1	0	1	0	0	Fusarium_Broad_calls	FGSG_01517	predicted protein (476 nt)	hypothetical protein	hypothetical protein FGSG_01517	0	0	0	#N/A	#N/A	#N/A	#N/A	#N/A	#N/A	#N/A	#N/A	#N/A	#N/A	#N/A	#N/A
fg01520_s_at	1	1	0	1	0	1	0	0	Fusarium_Broad_calls	FGSG_01520	conserved hypothetical protein (1013 nt)	conserved hypothetical protein	hypothetical protein FG01520.1	protein binding	0	0	#N/A	#N/A	#N/A	#N/A	#N/A	#N/A	#N/A	#N/A	#N/A	#N/A	#N/A	FALSE
fg01521_at	1	1	0	1	0	1	-1	-1	Fusarium_Broad_calls	FGSG_01521	conserved hypothetical protein (1046 nt)	conserved hypothetical protein	protein bem46	0	0	0	#N/A	#N/A	#N/A	#N/A	#N/A	FGSG_01521	#N/A	#N/A	#N/A	#N/A	#N/A	FALSE
fg01525_s_at	1	1	1	1	0	1	1	1	Fusarium_Broad_calls	FGSG_01525	conserved hypothetical protein (1176 nt)	conserved hypothetical protein	hypothetical protein FG01525.1	0	0	0	#N/A	#N/A	#N/A	#N/A	#N/A	#N/A	#N/A	#N/A	#N/A	#N/A	#N/A	FALSE
fg01559_s_at	1	1	1	1	0	1	0	0	Fusarium_Broad_calls	FGSG_01559	conserved hypothetical protein (984 nt)	related to CDC5 - protein kinase involved in regulation of DNA replication	serine threonine protein kinase	protein kinase activity;protein phosphorylation;ATP binding	0	0	PF00069.17	Pkinase	Protein kinase domain	PHI:1264	unaffected pathogenicity	#N/A	#N/A	#N/A	FGSG_01559	#N/A	#N/A	FALSE
fg01563_at	1	1	0	1	0	1	0	0	Fusarium_Broad_calls	FGSG_01563	conserved hypothetical protein (3368 nt)	conserved hypothetical protein	hypothetical protein FG01563.1	sequence-specific DNA binding RNA polymerase II transcription factor activity;regulation of transcription from RNA polymerase II promoter;nucleus;zinc ion binding	0	0	PF08631.2	SPO22	Meiosis protein SPO22/ZIP4 like	#N/A	#N/A	#N/A	#N/A	#N/A	#N/A	#N/A	#N/A	FALSE
fg01565_s_at	1	1	0	1	0	1	0	0	Fusarium_Broad_calls	FGSG_01565	predicted protein (628 nt)	conserved hypothetical protein	hypothetical protein FG01565.1	0	0	0	#N/A	#N/A	#N/A	#N/A	#N/A	FGSG_01565	#N/A	#N/A	#N/A	#N/A	#N/A	#N/A
fg01571_at	1	1	1	1	0	1	0	0	Fusarium_Broad_calls	FGSG_01571	hypothetical protein similar to hormone-sensitive lipase (2310 nt)	related to hormone-sensitive lipase	hormone-sensitive lipase	metabolic process;hydrolase activity	0	0	PF07859.5	Abhydrolase_3	alpha/beta hydrolase fold	#N/A	#N/A	#N/A	#N/A	#N/A	#N/A	#N/A	#N/A	FALSE
fg01578_at	1	1	1	1	0	1	0	0	Fusarium_Broad_calls	FGSG_01578	conserved hypothetical protein (1698 nt)	hypothetical protein	hypothetical protein FG01578.1	protein binding	0	0	PF00646.25	F-box	F-box domain	#N/A	#N/A	#N/A	#N/A	#N/A	#N/A	#N/A	#N/A	FALSE
fg01579_at	1	1	-1	1	0	1	0	-1	Fusarium_Broad_calls	FGSG_01579	predicted protein (521 nt)	hypothetical protein	hypothetical protein FG01579.1	0	0	0	#N/A	#N/A	#N/A	#N/A	#N/A	#N/A	#N/A	#N/A	#N/A	#N/A	#N/A	FALSE
fg01584_s_at	1	1	1	1	0	1	0	0	Fusarium_Broad_calls	FGSG_01584	conserved hypothetical protein (1937 nt)	related to putative multidrug transporter Mfs1.1 (major facilitator family protein)	hypothetical protein FG01584.1	transmembrane transport;integral component of membrane	0	0	PF07690.8	MFS_1	Major Facilitator Superfamily	#N/A	#N/A	#N/A	#N/A	#N/A	#N/A	#N/A	#N/A	FALSE
fg01594_at	1	1	1	1	0	1	1	0	Fusarium_Broad_calls	FGSG_01594	hypothetical protein (742 nt)	putative protein [EST hit]	hypothetical protein FGSG_01594	0	0	0	#N/A	#N/A	#N/A	#N/A	#N/A	FGSG_01594	#N/A	#N/A	#N/A	#N/A	#N/A	FALSE
fg01597_s_at	1	1	0	1	0	1	0	0	Fusarium_Broad_calls	FGSG_01597	predicted protein (1604 nt)	hypothetical protein	hypothetical protein FG01597.1	transmembrane transport;integral component of membrane;ATPase activity, coupled to transmembrane movement of substances;obsolete ATP catabolic process;ATP binding	ec:3.6.1;ec:3.6.1.3-adenylpyrophosphatase;ec:3.6.1.15-phosphatase	Purine metabolismPurine metabolism;Thiamine metabolism	#N/A	#N/A	#N/A	#N/A	#N/A	#N/A	#N/A	#N/A	#N/A	#N/A	#N/A	FALSE
fg01603_s_at	1	1	-1	-1	0	1	0	1	Fusarium_Broad_calls	FGSG_01603	hypothetical protein similar to sterol esterase precursor (1767 nt)	probable triacylglycerol lipase V precursor	triacylglycerol lipase	metabolic process;hydrolase activity	0	0	PF00135.20	COesterase	Carboxylesterase	#N/A	#N/A	FGSG_01603	FGSG_01603	#N/A	#N/A	#N/A	#N/A	FALSE
fg01607_s_at	1	1	1	0	0	1	0	0	Fusarium_Broad_calls	FGSG_01607	pectin lyase B precursor (1128 nt)	probable pectin lyase precursor	probable pectin lyase precursor	lyase activity;metabolic process	0	0	PF00544.11	Pec_lyase_C	Pectate lyase	#N/A	#N/A	FGSG_01607	FGSG_01607	#N/A	#N/A	#N/A	#N/A	FALSE
fg01611_at	1	1	1	1	0	1	0	0	Fusarium_Broad_calls	FGSG_01611	conserved hypothetical protein (873 nt)	conserved hypothetical protein	hypothetical protein FGSG_01611	biosynthetic process;catalytic activity	0	0	PF01467.18	CTP_transf_2	Cytidylyltransferase	#N/A	#N/A	#N/A	#N/A	#N/A	#N/A	#N/A	#N/A	FALSE
fg01622_at	1	1	0	1	0	1	0	0	Fusarium_Broad_calls	FGSG_01622	mitochondrial ribosomal protein S19 (357 nt)	hypothetical protein	ribosomal protein s19	ribosome;structural constituent of ribosome;RNA binding;translation	0	0	PF00203.13	Ribosomal_S19	Ribosomal protein S19	#N/A	#N/A	#N/A	#N/A	#N/A	#N/A	#N/A	#N/A	FALSE
fg01626_s_at	1	1	1	1	0	1	0	0	Fusarium_Broad_calls	FGSG_01626	predicted protein (801 nt)	hypothetical protein	hypothetical protein FGSG_01626	0	0	0	#N/A	#N/A	#N/A	#N/A	#N/A	#N/A	#N/A	#N/A	#N/A	#N/A	#N/A	FALSE
fg01649_s_at	1	1	1	1	0	1	0	0	Fusarium_Broad_calls	FGSG_01649	predicted protein (1260 nt)	related to GTPase Rho	gtp-binding protein rho1	GTP binding;small GTPase mediated signal transduction	0	0	#N/A	#N/A	#N/A	#N/A	#N/A	#N/A	#N/A	#N/A	#N/A	#N/A	#N/A	FALSE
fg01651_at	1	1	1	1	0	1	0	0	Fusarium_Broad_calls	FGSG_01651	conserved hypothetical protein (1201 nt)	conserved hypothetical protein	hypothetical protein FG01651.1	0	0	0	#N/A	#N/A	#N/A	#N/A	#N/A	#N/A	#N/A	#N/A	#N/A	#N/A	#N/A	FALSE
fg01676_at	1	1	1	1	0	1	0	0	Fusarium_Broad_calls	FGSG_01676	predicted protein (516 nt)	hypothetical protein	hypothetical protein FGSG_01676	protein phosphorylation;ATP binding;protein serine/threonine kinase activity	ec:2.7.11	0	#N/A	#N/A	#N/A	#N/A	#N/A	#N/A	#N/A	#N/A	#N/A	#N/A	#N/A	#N/A
fgd90-40_s_at	1	1	0	1	0	1	0	0	Fusarium_MIPS_Draft_fgd	FGSG_01677	conserved hypothetical protein (1598 nt)	conserved hypothetical protein	hypothetical protein FGSG_01677	aspartic-type endopeptidase activity;proteolysis	ec:3.4.23	0	#N/A	#N/A	#N/A	#N/A	#N/A	#N/A	#N/A	#N/A	#N/A	#N/A	#N/A	FALSE
fgd90-180_s_at	1	1	1	1	0	1	0	0	Fusarium_MIPS_Draft_fgd	FGSG_01688	hypothetical protein (967 nt)	hypothetical protein	hypothetical protein FGSG_01688	transmembrane transport;integral component of membrane;hydrolase activity, acting on ester bonds;ATPase activity, coupled to transmembrane movement of substances;biosynthetic process;obsolete ATP catabolic process;ATP binding	ec:3.6.1;ec:3.6.1.3-adenylpyrophosphatase;ec:3.6.1.15-phosphatase	Purine metabolismPurine metabolism;Thiamine metabolism	PF08881.2	CVNH	CVNH domain	#N/A	#N/A	FGSG_01688	FGSG_01688	#N/A	#N/A	#N/A	#N/A	FALSE
fg01688_at	1	1	0	1	0	1	0	0	Fusarium_Broad_calls	FGSG_01688	hypothetical protein (967 nt)	hypothetical protein	hypothetical protein FGSG_01688	transmembrane transport;integral component of membrane;hydrolase activity, acting on ester bonds;ATPase activity, coupled to transmembrane movement of substances;biosynthetic process;obsolete ATP catabolic process;ATP binding	ec:3.6.1;ec:3.6.1.3-adenylpyrophosphatase;ec:3.6.1.15-phosphatase	Purine metabolismPurine metabolism;Thiamine metabolism	PF08881.2	CVNH	CVNH domain	#N/A	#N/A	FGSG_01688	FGSG_01688	#N/A	#N/A	#N/A	#N/A	FALSE
fg01706_at	1	1	1	1	0	1	0	0	Fusarium_Broad_calls	FGSG_01706	predicted protein (554 nt)	conserved hypothetical protein	hypothetical protein FG01706.1	binding	0	0	#N/A	#N/A	#N/A	#N/A	#N/A	#N/A	#N/A	#N/A	#N/A	#N/A	#N/A	#N/A
fgd91-190_s_at	1	1	1	1	0	1	0	0	Fusarium_MIPS_Draft_fgd	FGSG_01706	predicted protein (554 nt)	conserved hypothetical protein	hypothetical protein FG01706.1	binding	0	0	#N/A	#N/A	#N/A	#N/A	#N/A	#N/A	#N/A	#N/A	#N/A	#N/A	#N/A	#N/A
fg01711_s_at	1	1	0	1	0	1	1	0	Fusarium_Broad_calls	FGSG_01711	hypothetical protein similar to carboxylesterase family protein (1873 nt)	related to cholinesterase	triacylglycerol lipase	transmembrane transport;integral component of membrane	0	0	PF00135.20	COesterase	Carboxylesterase	#N/A	#N/A	FGSG_01711	#N/A	#N/A	#N/A	#N/A	#N/A	FALSE
fg01719_s_at	1	1	1	1	0	1	0	0	Fusarium_Broad_calls	FGSG_01719	predicted protein (672 nt)	hypothetical protein	hypothetical protein FGSG_01719	protein binding	0	0	#N/A	#N/A	#N/A	#N/A	#N/A	#N/A	#N/A	#N/A	#N/A	#N/A	#N/A	FALSE
fg01723_s_at	1	1	1	1	0	1	0	0	Fusarium_Broad_calls	FGSG_01723	predicted protein (656 nt)	hypothetical protein	hypothetical protein FG01723.1	metabolic process	0	0	#N/A	#N/A	#N/A	#N/A	#N/A	FGSG_01723	#N/A	#N/A	#N/A	#N/A	#N/A	#N/A
fg01756_s_at	1	1	1	1	0	1	0	0	Fusarium_Broad_calls	FGSG_01756	predicted protein (381 nt)	conserved hypothetical protein	hypothetical protein FGSG_01756	0	0	0	#N/A	#N/A	#N/A	#N/A	#N/A	FGSG_01756	#N/A	#N/A	#N/A	#N/A	#N/A	FALSE
fg01760_at	1	1	-1	-1	0	1	1	1	Fusarium_Broad_calls	FGSG_01760	predicted protein (1656 nt)	conserved hypothetical protein	c6 transcription	sequence-specific DNA binding RNA polymerase II transcription factor activity;regulation of transcription from RNA polymerase II promoter;nucleus;zinc ion binding	0	0	PF00172.10	Zn_clus	Fungal Zn(2)-Cys(6) binuclear cluster domain	PHI:1950	unaffected pathogenicity	#N/A	#N/A	FGSG_01760	#N/A	#N/A	#N/A	FALSE
fgd92-260_s_at	1	1	0	1	0	1	1	0	Fusarium_MIPS_Draft_fgd	FGSG_01760	predicted protein (1656 nt)	conserved hypothetical protein	c6 transcription	sequence-specific DNA binding RNA polymerase II transcription factor activity;regulation of transcription from RNA polymerase II promoter;nucleus;zinc ion binding	0	0	PF00172.10	Zn_clus	Fungal Zn(2)-Cys(6) binuclear cluster domain	PHI:1950	unaffected pathogenicity	#N/A	#N/A	FGSG_01760	#N/A	#N/A	#N/A	FALSE
fg01762_at	1	1	1	1	0	1	0	0	Fusarium_Broad_calls	FGSG_01762	hypothetical protein similar to choline transport protein (2079 nt)	related to HNM1 - Choline permease	choline transporter	amino acid transmembrane transport;amino acid transmembrane transporter activity;integral component of membrane	0	0	#N/A	#N/A	#N/A	#N/A	#N/A	#N/A	#N/A	#N/A	#N/A	#N/A	#N/A	#N/A
fg01764_s_at	1	1	-1	-1	0	1	1	1	Fusarium_Broad_calls	FGSG_01764	conserved hypothetical protein (628 nt)	related to hydrophobin	related to hydrophobin	0	0	0	#N/A	#N/A	#N/A	#N/A	#N/A	FGSG_01764	#N/A	#N/A	#N/A	#N/A	#N/A	FALSE
fg01771_s_at	1	1	1	0	0	1	-1	-1	Fusarium_Broad_calls	FGSG_01771	conserved hypothetical protein (723 nt)	conserved hypothetical protein	hypothetical protein FG01771.1	0	0	0	#N/A	#N/A	#N/A	#N/A	#N/A	FGSG_01771	#N/A	#N/A	#N/A	#N/A	#N/A	FALSE
fg01777_s_at	1	1	0	1	0	1	0	0	Fusarium_Broad_calls	FGSG_01777	predicted protein (828 nt)	hypothetical protein	hypothetical protein FG01777.1	0	0	0	#N/A	#N/A	#N/A	#N/A	#N/A	#N/A	#N/A	#N/A	#N/A	#N/A	#N/A	FALSE
fg01779_s_at	1	1	1	1	0	1	0	0	Fusarium_Broad_calls	FGSG_01779	predicted protein (1210 nt)	hypothetical protein	hypothetical protein FG01779.1	0	0	0	#N/A	#N/A	#N/A	#N/A	#N/A	#N/A	#N/A	#N/A	#N/A	#N/A	#N/A	#N/A
fgd93-160_s_at	1	1	-1	1	0	1	0	1	Fusarium_MIPS_Draft_fgd	FGSG_01781	conserved hypothetical protein (2292 nt)	related to alcohol oxidase	#N/A	#N/A	#N/A	#N/A	PF00732.11	GMC_oxred_N	GMC oxidoreductase	#N/A	#N/A	FGSG_01781	#N/A	#N/A	#N/A	#N/A	#N/A	#N/A
fg01786_s_at	1	1	1	1	0	1	-1	1	Fusarium_Broad_calls	FGSG_01786	conserved hypothetical protein (1905 nt)	related to cytochrome P450 monooxygenase	#N/A	#N/A	#N/A	#N/A	#N/A	#N/A	#N/A	#N/A	#N/A	#N/A	#N/A	#N/A	#N/A	#N/A	#N/A	#N/A
fg01788_s_at	1	1	1	1	0	1	0	1	Fusarium_Broad_calls	FGSG_01788	predicted protein (1077 nt)	hypothetical protein	#N/A	#N/A	#N/A	#N/A	#N/A	#N/A	#N/A	#N/A	#N/A	#N/A	#N/A	#N/A	#N/A	#N/A	#N/A	#N/A
fg01809_at	1	1	0	-1	0	1	1	-1	Fusarium_Broad_calls	FGSG_01809	hypothetical protein similar to aldo-keto reductase (1122 nt)	related to aryl-alcohol dehydrogenases	alcohol dehydrogenase	0	0	0	PF00248.13	Aldo_ket_red	Aldo/keto reductase family	#N/A	#N/A	#N/A	#N/A	#N/A	#N/A	#N/A	#N/A	FALSE
fgd93-460_s_at	1	1	0	-1	0	1	1	-1	Fusarium_MIPS_Draft_fgd	FGSG_01809	hypothetical protein similar to aldo-keto reductase (1122 nt)	related to aryl-alcohol dehydrogenases	alcohol dehydrogenase	0	0	0	PF00248.13	Aldo_ket_red	Aldo/keto reductase family	#N/A	#N/A	#N/A	#N/A	#N/A	#N/A	#N/A	#N/A	FALSE
fg01820_s_at	1	1	1	1	0	1	0	0	Fusarium_Broad_calls	FGSG_01820	predicted protein (1141 nt)	hypothetical protein	#N/A	#N/A	#N/A	#N/A	#N/A	#N/A	#N/A	#N/A	#N/A	#N/A	#N/A	#N/A	#N/A	#N/A	#N/A	#N/A
fg01823_s_at	1	1	1	1	0	1	0	0	Fusarium_Broad_calls	FGSG_01823	conserved hypothetical protein (1316 nt)	related to trans-aconitate 3-methyltransferase	#N/A	#N/A	#N/A	#N/A	PF08241.4	Methyltransf_11	Methyltransferase domain	#N/A	#N/A	#N/A	#N/A	#N/A	#N/A	#N/A	#N/A	#N/A
fg01824_s_at	1	1	1	0	0	1	0	-1	Fusarium_Broad_calls	FGSG_01824	predicted protein (1206 nt)	conserved hypothetical protein	#N/A	#N/A	#N/A	#N/A	#N/A	#N/A	#N/A	#N/A	#N/A	#N/A	#N/A	#N/A	#N/A	#N/A	#N/A	#N/A
fg08854_at	1	1	1	1	0	1	0	0	Fusarium_Broad_calls	FGSG_01854	conserved hypothetical protein (2959 nt)	related to importin beta-2 subunit (transportin)	related to importin beta-2 subunit	Ran GTPase binding;intracellular protein transport;nucleus	0	0	PF02985.14	HEAT	HEAT repeat	#N/A	#N/A	#N/A	#N/A	#N/A	#N/A	#N/A	#N/A	FALSE
fgd100-50_at	1	1	1	0	0	1	0	-1	Fusarium_MIPS_Draft_fgd	FGSG_01866	conserved hypothetical protein (618 nt)	conserved hypothetical protein	nitroreductase family protein	oxidation-reduction process;oxidoreductase activity	0	0	PF00881.16	Nitroreductase	Nitroreductase family	#N/A	#N/A	#N/A	#N/A	#N/A	#N/A	#N/A	#N/A	FALSE
fgd100-120_at	1	1	0	-1	0	1	1	1	Fusarium_MIPS_Draft_fgd	FGSG_01871	60S ribosomal protein L17 (1473 nt)	probable ribosomal protein L17.e.A (cytosolic)	60s ribosomal protein l17	structural constituent of ribosome;large ribosomal subunit;translation	0	0	TIGR01038	L22_arch	ribosomal protein L22	#N/A	#N/A	#N/A	#N/A	#N/A	#N/A	#N/A	#N/A	FALSE
fg01876_s_at	1	1	1	1	0	1	0	0	Fusarium_Broad_calls	FGSG_01876	conserved hypothetical protein (1670 nt)	related to neutral amino acid permease	n amino acid transport system protein	integral component of membrane	0	0	PF01490.10	Aa_trans	Transmembrane amino acid transporter protein	#N/A	#N/A	#N/A	#N/A	#N/A	#N/A	#N/A	#N/A	FALSE
fgd102-50_at	1	1	0	-1	0	1	0	0	Fusarium_MIPS_Draft_fgd	FGSG_01882	hypothetical protein similar to glycogenin (3012 nt)	related to glycogenin-2 beta	#N/A	#N/A	#N/A	#N/A	PF01501.12	Glyco_transf_8	Glycosyl transferase family 8	#N/A	#N/A	#N/A	#N/A	#N/A	#N/A	#N/A	#N/A	#N/A
fgd102-80_at	1	1	-1	0	0	1	0	1	Fusarium_MIPS_Draft_fgd	FGSG_01884	conserved hypothetical protein (1457 nt)	conserved hypothetical protein	serine hydrolase	peptidase activity;proteolysis	0	0	#N/A	#N/A	#N/A	#N/A	#N/A	#N/A	#N/A	#N/A	#N/A	#N/A	#N/A	FALSE
fgd102-210_at	1	1	1	0	0	1	1	0	Fusarium_MIPS_Draft_fgd	FGSG_01897	conserved hypothetical protein (2720 nt)	related to microsomal glutathione S-transferase 3	mapeg family protein	metabolic process;transferase activity	0	0	PF01124.10	MAPEG	MAPEG family	#N/A	#N/A	#N/A	#N/A	#N/A	#N/A	#N/A	#N/A	FALSE
fgd103-240_at	1	1	0	1	0	1	0	0	Fusarium_MIPS_Draft_fgd	FGSG_01917	protein transport protein SEC23 (2646 nt)	probable SEC23	protein transporter sec23	translation;ribosome;zinc ion binding;structural constituent of ribosome;COPII vesicle coat;ER to Golgi vesicle-mediated transport;intracellular protein transport	0	0	PF04811.7	Sec23_trunk	Sec23/Sec24 trunk domain	#N/A	#N/A	#N/A	#N/A	#N/A	#N/A	#N/A	#N/A	FALSE
fgd103-360_at	1	1	-1	0	0	1	1	1	Fusarium_MIPS_Draft_fgd	FGSG_01929	hypothetical protein similar to DNA mismatch repair protein Pms1 (3136 nt)	related to DNA mismatch repair protein PMS1	dna mismatch repair protein pms2	mismatch repair complex;ATP binding;mismatch repair;mismatched DNA binding	0	0	PF01119.11	DNA_mis_repair	DNA mismatch repair protein, C-terminal domain	PHI:1616	unaffected pathogenicity	#N/A	#N/A	FGSG_01929	#N/A	#N/A	#N/A	FALSE
fgd104-130_at	1	1	-1	0	0	1	0	0	Fusarium_MIPS_Draft_fgd	FGSG_01939	conserved hypothetical protein (2058 nt)	probable amino-acid N-acetyltransferase	amino-acid mitochondrial	arginine biosynthetic process;acetyl-CoA:L-glutamate N-acetyltransferase activity;mitochondrion	ec:2.3.1;ec:2.3.1.1-N-acetyltransferase	Biosynthesis of antibiotics;Arginine biosynthesis	PF04768.5	DUF619	Protein of unknown function (DUF619)	PHI:743	reduced virulence	#N/A	#N/A	#N/A	#N/A	#N/A	#N/A	FALSE
fgd104-140_at	1	1	-1	-1	0	1	0	0	Fusarium_MIPS_Draft_fgd	FGSG_01940	hypothetical protein similar to BAR domain protein (1727 nt)	conserved hypothetical protein	bar domain protein	0	0	0	PF10455.1	BAR_2	Bin/amphiphysin/Rvs domain for vesicular trafficking	#N/A	#N/A	#N/A	#N/A	#N/A	#N/A	#N/A	#N/A	FALSE
fgd104-320_at	1	1	1	1	0	1	0	0	Fusarium_MIPS_Draft_fgd	FGSG_01956	conserved hypothetical protein (1053 nt)	probable ubiquitin fusion protein (ubiquitin / ribosomal protein)	ubiquitin-60s ribosomal protein l40	ribosome;structural constituent of ribosome;nucleus;translation;protein binding	0	0	PF00240.15	ubiquitin	Ubiquitin family	#N/A	#N/A	#N/A	#N/A	#N/A	#N/A	#N/A	#N/A	FALSE
fg01956_s_at	1	1	0	-1	0	1	1	1	Fusarium_Broad_calls	FGSG_01956	conserved hypothetical protein (1053 nt)	probable ubiquitin fusion protein (ubiquitin / ribosomal protein)	ubiquitin-60s ribosomal protein l40	ribosome;structural constituent of ribosome;nucleus;translation;protein binding	0	0	PF00240.15	ubiquitin	Ubiquitin family	#N/A	#N/A	#N/A	#N/A	#N/A	#N/A	#N/A	#N/A	FALSE
fgd104-350_at	1	1	0	1	0	1	0	0	Fusarium_MIPS_Draft_fgd	FGSG_01959	cytochrome P450 61 (2970 nt)	probable cytochrome P450 (involved in C-22 denaturation of the ergosterol side-chain)	c-22 sterol desaturase	C-22 sterol desaturase activity;monooxygenase activity;iron ion binding;heme binding;ergosterol biosynthetic process;endoplasmic reticulum;oxidation-reduction process	ec:1.14.19	0	PF00067.14	p450	Cytochrome P450	PHI:3037	reduced virulence	#N/A	#N/A	#N/A	#N/A	#N/A	#N/A	FALSE
fgd104-380_at	1	1	-1	-1	0	1	1	1	Fusarium_MIPS_Draft_fgd	FGSG_01960	hypothetical protein (577 nt)	related to proteinase inhibitor PBI2	related to proteinase inhibitor pbi2	transferase activity, transferring phosphorus-containing groups;ATP binding;phosphorylation	0	0	PF05922.8	Inhibitor_I9	Peptidase inhibitor I9	#N/A	#N/A	#N/A	#N/A	#N/A	#N/A	#N/A	#N/A	FALSE
fgd107-100_at	1	1	-1	0	0	1	1	1	Fusarium_MIPS_Draft_fgd	FGSG_01972	bifunctional P-450:NADPH-P450 reductase (3410 nt)	probable bifunctional P-450:NADPH-P450 reductase	bifunctional p-450:nadph-p450 reductase	heme binding;iron ion binding;NADPH-hemoprotein reductase activity;aromatase activity;oxidation-reduction process;FMN binding	ec:1.6.2.4;ec:1.14.14;ec:1.14.14.1-monooxygenase	Linoleic acid metabolism;Arachidonic acid metabolism;Drug metabolism - cytochrome P450;Metabolism of xenobiotics by cytochrome P450;Caffeine metabolism;Aminobenzoate degradation;Tryptophan metabolism;Fatty acid degradation;Retinol metabolism;Steroid hormone biosynthesis	PF00175.13	NAD_binding_1	Oxidoreductase NAD-binding domain	#N/A	#N/A	#N/A	#N/A	#N/A	#N/A	#N/A	#N/A	FALSE
fg01978_s_at	1	1	1	0	0	1	0	0	Fusarium_Broad_calls	FGSG_01978	conserved hypothetical protein (1577 nt)	hypothetical protein	related to heterokaryon incompatibility protein het-6	0	0	0	#N/A	#N/A	#N/A	#N/A	#N/A	#N/A	#N/A	#N/A	#N/A	#N/A	#N/A	FALSE
fg01980_at	1	1	1	1	0	1	0	-1	Fusarium_Broad_calls	FGSG_01980	predicted protein (1127 nt)	conserved hypothetical protein	hypothetical protein FG01980.1	transferase activity, transferring acyl groups other than amino-acyl groups;metabolic process	0	0	#N/A	#N/A	#N/A	#N/A	#N/A	#N/A	#N/A	#N/A	#N/A	#N/A	#N/A	FALSE
fgd108-30_s_at	1	1	0	1	0	1	0	-1	Fusarium_MIPS_Draft_fgd	FGSG_01980	predicted protein (1127 nt)	conserved hypothetical protein	hypothetical protein FG01980.1	transferase activity, transferring acyl groups other than amino-acyl groups;metabolic process	0	0	#N/A	#N/A	#N/A	#N/A	#N/A	#N/A	#N/A	#N/A	#N/A	#N/A	#N/A	FALSE
fgd108-50_at	1	1	1	1	0	1	0	0	Fusarium_MIPS_Draft_fgd	FGSG_01982	hypothetical protein similar to extracellular dioxygenase (1190 nt)	conserved hypothetical protein	related to protocatechuate -dioxygenase beta subunit	ferric iron binding;cellular aromatic compound metabolic process;oxidoreductase activity, acting on single donors with incorporation of molecular oxygen, incorporation of two atoms of oxygen;oxidation-reduction process	ec:1.13.11	0	#N/A	#N/A	#N/A	#N/A	#N/A	FGSG_01982	FGSG_01982	#N/A	#N/A	#N/A	#N/A	FALSE
fgd108-90_at	1	1	-1	0	0	1	0	0	Fusarium_MIPS_Draft_fgd	FGSG_01986	conserved hypothetical protein (1855 nt)	related to putative tartrate transporter	high-affinity nicotinic acid transporter	transmembrane transport;integral component of membrane	0	0	PF07690.8	MFS_1	Major Facilitator Superfamily	#N/A	#N/A	#N/A	#N/A	#N/A	#N/A	#N/A	#N/A	#N/A
fgd108-110_at	1	1	1	0	0	1	1	0	Fusarium_MIPS_Draft_fgd	FGSG_01988	conserved hypothetical protein (1311 nt)	related to monophenol monooxygenase (tyrosinase)	related to monophenol monooxygenase	metal ion binding;oxidoreductase activity;oxidation-reduction process	0	0	PF00264.12	Tyrosinase	Common central domain of tyrosinase	#N/A	#N/A	FGSG_01988	FGSG_01988	#N/A	#N/A	#N/A	#N/A	FALSE
fgd108-120_at	1	1	1	0	0	1	0	0	Fusarium_MIPS_Draft_fgd	FGSG_01989	conserved hypothetical protein (1351 nt)	related to integral membrane protein	related to integral membrane protein	0	0	0	#N/A	#N/A	#N/A	#N/A	#N/A	#N/A	#N/A	#N/A	#N/A	PTH11	#N/A	FALSE
fg01991_s_at	1	1	1	0	0	1	0	0	Fusarium_Broad_calls	FGSG_01991	conserved hypothetical protein (1012 nt)	conserved hypothetical protein	related to nit3 nitrilase	nitrogen compound metabolic process;hydrolase activity, acting on carbon-nitrogen (but not peptide) bonds	0	0	PF00795.14	CN_hydrolase	Carbon-nitrogen hydrolase	#N/A	#N/A	#N/A	#N/A	#N/A	#N/A	#N/A	#N/A	FALSE
fgd108-150_at	1	1	-1	-1	0	1	1	1	Fusarium_MIPS_Draft_fgd	FGSG_01992	conserved hypothetical protein (2125 nt)	conserved hypothetical protein	arginine metabolism regulation protein ii	sequence-specific DNA binding RNA polymerase II transcription factor activity;regulation of transcription from RNA polymerase II promoter;nucleus;zinc ion binding	0	0	#N/A	#N/A	#N/A	#N/A	#N/A	#N/A	#N/A	#N/A	#N/A	#N/A	#N/A	FALSE
fgd108-160_at	1	1	1	0	0	1	0	1	Fusarium_MIPS_Draft_fgd	FGSG_01993	conserved hypothetical protein (2015 nt)	conserved hypothetical protein	amidohydrolase ytcj-like	metabolic process;hydrolase activity, acting on carbon-nitrogen (but not peptide) bonds	0	0	PF07969.3	Amidohydro_3	Amidohydrolase family	#N/A	#N/A	FGSG_01993	#N/A	#N/A	#N/A	#N/A	#N/A	FALSE
fgd108-180_at	1	1	0	-1	0	1	0	0	Fusarium_MIPS_Draft_fgd	FGSG_01995	conserved hypothetical protein (1787 nt)	related to Na+/H+ antiporter	hypothetical protein FG01995.1	hydrogen ion transmembrane transport;solute:proton antiporter activity;integral component of membrane	0	0	PF00999.13	Na_H_Exchanger	Sodium/hydrogen exchanger family	#N/A	#N/A	#N/A	#N/A	#N/A	#N/A	#N/A	#N/A	FALSE
fg01997_at	1	1	1	1	0	1	0	0	Fusarium_Broad_calls	FGSG_01997	hypothetical protein similar to MFS drug transporter (2237 nt)	related to tetracycline efflux protein (otrb)	related to tetracycline efflux protein	transmembrane transport;integral component of membrane	0	0	TIGR01409	TAT_signal_seq	Tat (twin-arginine translocation) pathway signal sequence	#N/A	#N/A	#N/A	#N/A	#N/A	#N/A	#N/A	#N/A	FALSE
fgd108-200_s_at	1	1	1	1	0	1	0	0	Fusarium_MIPS_Draft_fgd	FGSG_01997	hypothetical protein similar to MFS drug transporter (2237 nt)	related to tetracycline efflux protein (otrb)	related to tetracycline efflux protein	transmembrane transport;integral component of membrane	0	0	TIGR01409	TAT_signal_seq	Tat (twin-arginine translocation) pathway signal sequence	#N/A	#N/A	#N/A	#N/A	#N/A	#N/A	#N/A	#N/A	FALSE
fgd108-270_at	1	1	0	1	0	1	0	0	Fusarium_MIPS_Draft_fgd	FGSG_02003	hypothetical protein similar to ser/Thr protein phosphatase family protein (1262 nt)	conserved hypothetical protein	rhamnogalacturonate lyase c	lyase activity;metabolic process;hydrolase activity	0	0	PF00149.20	Metallophos	Calcineurin-like phosphoesterase	#N/A	#N/A	#N/A	#N/A	#N/A	#N/A	#N/A	#N/A	FALSE
fgd108-340_at	1	1	1	1	0	1	0	0	Fusarium_MIPS_Draft_fgd	FGSG_02006	predicted protein (583 nt)	hypothetical protein	#N/A	#N/A	#N/A	#N/A	#N/A	#N/A	#N/A	#N/A	#N/A	#N/A	#N/A	#N/A	#N/A	#N/A	#N/A	#N/A
fgd109-20_at	1	1	0	-1	0	1	0	-1	Fusarium_MIPS_Draft_fgd	FGSG_02015	conserved hypothetical protein (1600 nt)	related to esterase	para-nitrobenzyl esterase	metabolic process;hydrolase activity	0	0	PF00135.20	COesterase	Carboxylesterase	#N/A	#N/A	FGSG_02015	FGSG_02015	#N/A	#N/A	#N/A	#N/A	FALSE
fgd109-40_at	1	1	1	1	0	1	0	0	Fusarium_MIPS_Draft_fgd	FGSG_02017	predicted protein (726 nt)	hypothetical protein	hypothetical protein FGSG_02017	0	0	0	#N/A	#N/A	#N/A	#N/A	#N/A	#N/A	#N/A	#N/A	#N/A	#N/A	#N/A	FALSE
fgd110-40_at	1	1	0	1	0	1	0	1	Fusarium_MIPS_Draft_fgd	FGSG_02018	conserved hypothetical protein (1270 nt)	conserved hypothetical protein	hypothetical protein FG02018.1	0	0	0	PF04366.4	DUF500	Family of unknown function (DUF500)	#N/A	#N/A	#N/A	#N/A	#N/A	#N/A	#N/A	#N/A	FALSE
fg02020_at	1	1	1	0	0	1	0	0	Fusarium_Broad_calls	FGSG_02020	conserved hypothetical protein (2395 nt)	conserved hypothetical protein	hypothetical protein FGSG_02020	serine-type peptidase activity;proteolysis	0	0	#N/A	#N/A	#N/A	#N/A	#N/A	FGSG_02020	#N/A	#N/A	#N/A	#N/A	#N/A	FALSE
fg02021_at	1	1	1	1	0	1	0	0	Fusarium_Broad_calls	FGSG_02021	hypothetical protein (1999 nt)	hypothetical protein	hypothetical protein FG02021.1	0	0	0	PF00646.25	F-box	F-box domain	#N/A	#N/A	FGSG_02021	#N/A	#N/A	#N/A	#N/A	#N/A	#N/A
fgd110-70_at	1	1	1	1	0	1	0	0	Fusarium_MIPS_Draft_fgd	FGSG_02021	hypothetical protein (1999 nt)	hypothetical protein	hypothetical protein FG02021.1	0	0	0	PF00646.25	F-box	F-box domain	#N/A	#N/A	FGSG_02021	#N/A	#N/A	#N/A	#N/A	#N/A	#N/A
fg02023_at	1	1	-1	0	0	1	0	1	Fusarium_Broad_calls	FGSG_02023	predicted protein (473 nt)	hypothetical protein	hypothetical protein FG02023.1	0	0	0	#N/A	#N/A	#N/A	#N/A	#N/A	#N/A	#N/A	#N/A	#N/A	#N/A	#N/A	#N/A
fgd110-100_at	1	1	-1	-1	0	1	0	1	Fusarium_MIPS_Draft_fgd	FGSG_02023	predicted protein (473 nt)	hypothetical protein	hypothetical protein FG02023.1	0	0	0	#N/A	#N/A	#N/A	#N/A	#N/A	#N/A	#N/A	#N/A	#N/A	#N/A	#N/A	#N/A
fgd110-100_s_at	1	1	-1	0	0	1	0	1	Fusarium_MIPS_Draft_fgd	FGSG_02023	predicted protein (473 nt)	hypothetical protein	hypothetical protein FG02023.1	0	0	0	#N/A	#N/A	#N/A	#N/A	#N/A	#N/A	#N/A	#N/A	#N/A	#N/A	#N/A	#N/A
fgd110-220_at	1	1	1	-1	0	1	0	0	Fusarium_MIPS_Draft_fgd	FGSG_02033	conserved hypothetical protein (1488 nt)	related to 6-HYDROXY-D-NICOTINE OXIDASE	6-hydroxy-d-nicotine oxidase	flavin adenine dinucleotide binding;UDP-N-acetylmuramate dehydrogenase activity;oxidation-reduction process	ec:1.1.1.158	0	PF01565.15	FAD_binding_4	FAD binding domain	#N/A	#N/A	#N/A	#N/A	#N/A	#N/A	#N/A	#N/A	FALSE
fg02035_at	1	1	0	1	0	1	0	0	Fusarium_Broad_calls	FGSG_02035	predicted protein (3504 nt)	related to vegetatible incompatibility protein HET-E-1	hypothetical protein FG02035.1	nucleoside-triphosphatase activity;metabolic process;ATP binding;protein binding	ec:3.6.1;ec:3.6.1.15-phosphatase	Purine metabolism;Thiamine metabolism	PF00023.22	Ank	Ankyrin repeat	#N/A	#N/A	#N/A	#N/A	#N/A	#N/A	#N/A	#N/A	FALSE
fgd110-300_at	1	1	-1	-1	0	1	1	0	Fusarium_MIPS_Draft_fgd	FGSG_02040	elongator complex protein 3 (1719 nt)	probable histone acetyltransferase	histone acetyltransferase	Elongator holoenzyme complex;iron-sulfur cluster binding;regulation of transcription from RNA polymerase II promoter;tRNA wobble uridine modification;histone acetylation;histone acetyltransferase activity;cytoplasm;nucleus	ec:2.3.1;ec:2.3.1.48	0	PF04055.13	Radical_SAM	Radical SAM superfamily	PHI:3138	reduced virulence	#N/A	#N/A	#N/A	#N/A	#N/A	#N/A	FALSE
fgd110-320_at	1	1	1	1	0	1	0	0	Fusarium_MIPS_Draft_fgd	FGSG_02042	predicted protein (1311 nt)	hypothetical protein	hypothetical protein FG02042.1	0	0	0	#N/A	#N/A	#N/A	#N/A	#N/A	#N/A	#N/A	#N/A	#N/A	#N/A	#N/A	FALSE
fg02050_s_at	1	1	1	1	0	1	-1	0	Fusarium_Broad_calls	FGSG_02050	conserved hypothetical protein (887 nt)	conserved hypothetical protein	hypothetical protein FG02050.1	0	0	0	#N/A	#N/A	#N/A	#N/A	#N/A	#N/A	#N/A	#N/A	#N/A	#N/A	#N/A	FALSE
fgd110-430_at	1	1	0	1	0	1	0	0	Fusarium_MIPS_Draft_fgd	FGSG_02052	predicted protein (1882 nt)	hypothetical protein	hypothetical protein FG02052.1	0	0	0	#N/A	#N/A	#N/A	#N/A	#N/A	#N/A	#N/A	#N/A	#N/A	#N/A	#N/A	FALSE
fgd110-520_at	1	1	0	-1	0	1	0	0	Fusarium_MIPS_Draft_fgd	FGSG_02059	conserved hypothetical protein (1392 nt)	related to alpha-galactosidase precursor	alpha-galactosidase b	carbohydrate metabolic process;raffinose alpha-galactosidase activity	ec:3.2.1.22-melibiase;ec:3.2.1	Glycosphingolipid biosynthesis - globo series;Sphingolipid metabolism;Glycerolipid metabolism;Galactose metabolism	#N/A	#N/A	#N/A	#N/A	#N/A	FGSG_02059	FGSG_02059	#N/A	#N/A	#N/A	#N/A	FALSE
fgd110-540_at	1	1	-1	0	0	1	0	0	Fusarium_MIPS_Draft_fgd	FGSG_02060	hypothetical protein (1624 nt)	related to HRT2 - high level expression reduced Ty3 transposition	related to hrt2-high level expression reduced ty3 transposition	0	0	0	PF01937.11	DUF89	Protein of unknown function DUF89	#N/A	#N/A	#N/A	#N/A	#N/A	#N/A	#N/A	#N/A	FALSE
fgd110-590_at	1	1	0	1	0	1	0	0	Fusarium_MIPS_Draft_fgd	FGSG_02065	predicted protein (516 nt)	hypothetical protein	hypothetical protein FG02065.1	0	0	0	#N/A	#N/A	#N/A	#N/A	#N/A	#N/A	#N/A	#N/A	#N/A	#N/A	#N/A	FALSE
fg02070_s_at	1	1	-1	-1	0	1	1	1	Fusarium_Broad_calls	FGSG_02070	hypothetical protein similar to phthalate transporter (1714 nt)	related to putative tartrate transporter	related to tartrate transporter	transmembrane transport;integral component of membrane	0	0	PF07690.8	MFS_1	Major Facilitator Superfamily	#N/A	#N/A	#N/A	#N/A	#N/A	#N/A	#N/A	#N/A	FALSE
fgd110-660_at	1	1	-1	-1	0	1	1	1	Fusarium_MIPS_Draft_fgd	FGSG_02070	hypothetical protein similar to phthalate transporter (1714 nt)	related to putative tartrate transporter	related to tartrate transporter	transmembrane transport;integral component of membrane	0	0	PF07690.8	MFS_1	Major Facilitator Superfamily	#N/A	#N/A	#N/A	#N/A	#N/A	#N/A	#N/A	#N/A	FALSE
fgd110-700_at	1	1	0	1	0	1	0	0	Fusarium_MIPS_Draft_fgd	FGSG_02074	predicted protein (1368 nt)	hypothetical protein	hypothetical protein FG02074.1	0	0	0	#N/A	#N/A	#N/A	#N/A	#N/A	#N/A	#N/A	#N/A	#N/A	#N/A	FGSG_02074	TRUE
fg02076_at	1	1	0	1	0	1	0	0	Fusarium_Broad_calls	FGSG_02076	hypothetical protein (1183 nt)	hypothetical protein	hypothetical protein FG02076.1	0	0	0	#N/A	#N/A	#N/A	#N/A	#N/A	#N/A	#N/A	#N/A	#N/A	#N/A	#N/A	#N/A
fgd111-20_at	1	1	1	0	0	1	0	0	Fusarium_MIPS_Draft_fgd	FGSG_02078	conserved hypothetical protein (998 nt)	conserved hypothetical protein	hypothetical protein FG02078.1	0	0	0	PF10230.1	DUF2305	Uncharacterised conserved protein (DUF2305)	#N/A	#N/A	#N/A	#N/A	#N/A	#N/A	#N/A	#N/A	FALSE
fgd111-80_at	1	1	1	1	0	1	0	-1	Fusarium_MIPS_Draft_fgd	FGSG_02084	conserved hypothetical protein (1019 nt)	related to RTM1 protein	protein rta1	response to stress;integral component of membrane	0	0	PF04479.5	RTA1	RTA1 like protein	#N/A	#N/A	#N/A	#N/A	#N/A	#N/A	#N/A	#N/A	FALSE
fgd111-100_at	1	1	1	1	0	1	0	0	Fusarium_MIPS_Draft_fgd	FGSG_02085	hypothetical protein (1629 nt)	conserved hypothetical protein	hypothetical protein FG02085.1	0	0	0	#N/A	#N/A	#N/A	#N/A	#N/A	FGSG_02085	#N/A	#N/A	#N/A	#N/A	#N/A	FALSE
fg02086_at	1	1	0	1	0	1	0	0	Fusarium_Broad_calls	FGSG_02086	predicted protein (635 nt)	hypothetical protein	hypothetical protein FG02086.1	0	0	0	#N/A	#N/A	#N/A	#N/A	#N/A	#N/A	#N/A	#N/A	#N/A	#N/A	#N/A	#N/A
fgd111-140_at	1	1	1	1	0	1	0	0	Fusarium_MIPS_Draft_fgd	FGSG_02089	predicted protein (1434 nt)	hypothetical protein	hypothetical protein FG02089.1	0	0	0	#N/A	#N/A	#N/A	#N/A	#N/A	#N/A	#N/A	#N/A	#N/A	#N/A	#N/A	FALSE
fgd111-150_at	1	1	-1	0	0	1	0	0	Fusarium_MIPS_Draft_fgd	FGSG_02090	conserved hypothetical protein (2916 nt)	related to inositol polyphosphate 5-phosphatase ocrl-1	hypothetical protein FG02090.1	phosphatidylinositol dephosphorylation	0	0	PF03372.15	Exo_endo_phos	Endonuclease/Exonuclease/phosphatase family	#N/A	#N/A	#N/A	#N/A	#N/A	#N/A	#N/A	#N/A	FALSE
fg02091_s_at	1	1	-1	-1	0	1	0	1	Fusarium_Broad_calls	FGSG_02091	conserved hypothetical protein (1140 nt)	conserved hypothetical protein	mrna-decapping enzyme-like protein	0	0	0	PF06058.5	DCP1	Dcp1-like decapping family	#N/A	#N/A	#N/A	#N/A	#N/A	#N/A	#N/A	#N/A	FALSE
fgd111-160_at	1	1	-1	-1	0	1	0	1	Fusarium_MIPS_Draft_fgd	FGSG_02091	conserved hypothetical protein (1140 nt)	conserved hypothetical protein	mrna-decapping enzyme-like protein	0	0	0	PF06058.5	DCP1	Dcp1-like decapping family	#N/A	#N/A	#N/A	#N/A	#N/A	#N/A	#N/A	#N/A	FALSE
fgd111-190_at	1	1	0	1	0	1	0	0	Fusarium_MIPS_Draft_fgd	FGSG_02094	ammonium transporter MEP2 (1719 nt)	probable ammonium transporter MEPa	#N/A	#N/A	#N/A	#N/A	PF00909.13	Ammonium_transp	Ammonium Transporter Family	#N/A	#N/A	#N/A	#N/A	#N/A	#N/A	#N/A	#N/A	#N/A
fgd111-220_at	1	1	-1	-1	0	1	0	0	Fusarium_MIPS_Draft_fgd	FGSG_02097	hypothetical protein similar to glutaredoxin (427 nt)	probable glutaredoxin	glutaredoxin 3	cell redox homeostasis;electron carrier activity;protein disulfide oxidoreductase activity;oxidation-reduction process	0	0	PF00462.16	Glutaredoxin	Glutaredoxin	#N/A	#N/A	#N/A	#N/A	#N/A	#N/A	#N/A	#N/A	FALSE
fg02099_at	1	1	0	-1	0	1	1	1	Fusarium_Broad_calls	FGSG_02099	60S ribosomal protein L16 (1769 nt)	probable ribosomal protein l13a	60s ribosomal protein l16	structural constituent of ribosome;large ribosomal subunit;translation	0	0	PF00572.10	Ribosomal_L13	Ribosomal protein L13	#N/A	#N/A	#N/A	#N/A	#N/A	#N/A	#N/A	#N/A	FALSE
fgd111-240_s_at	1	1	0	-1	0	1	1	1	Fusarium_MIPS_Draft_fgd	FGSG_02099	60S ribosomal protein L16 (1769 nt)	probable ribosomal protein l13a	60s ribosomal protein l16	structural constituent of ribosome;large ribosomal subunit;translation	0	0	PF00572.10	Ribosomal_L13	Ribosomal protein L13	#N/A	#N/A	#N/A	#N/A	#N/A	#N/A	#N/A	#N/A	FALSE
fgd111-270_at	1	1	1	1	0	1	0	1	Fusarium_MIPS_Draft_fgd	FGSG_02102	conserved hypothetical protein (669 nt)	conserved hypothetical protein	hypothetical protein FG02102.1	0	0	0	#N/A	#N/A	#N/A	#N/A	#N/A	#N/A	#N/A	#N/A	#N/A	#N/A	#N/A	FALSE
fgd111-300_at	1	1	1	1	0	1	0	1	Fusarium_MIPS_Draft_fgd	FGSG_02104	predicted protein (966 nt)	conserved hypothetical protein	hypothetical protein FG02104.1	0	0	0	#N/A	#N/A	#N/A	#N/A	#N/A	#N/A	#N/A	#N/A	#N/A	#N/A	#N/A	FALSE
fg02110_s_at	1	1	-1	0	0	1	0	1	Fusarium_Broad_calls	FGSG_02110	conserved hypothetical protein (610 nt)	conserved hypothetical protein	#N/A	#N/A	#N/A	#N/A	#N/A	#N/A	#N/A	#N/A	#N/A	FGSG_02110	#N/A	#N/A	#N/A	#N/A	#N/A	#N/A
fgd111-400_at	1	1	1	1	0	1	1	-1	Fusarium_MIPS_Draft_fgd	FGSG_02111	conserved hypothetical protein (1605 nt)	related to cytochrome P450 7A1	cholesterol 7-alpha-monooxygenase	heme binding;oxidoreductase activity, acting on paired donors, with incorporation or reduction of molecular oxygen;monooxygenase activity;iron ion binding;oxidation-reduction process	0	0	#N/A	#N/A	#N/A	#N/A	#N/A	#N/A	#N/A	#N/A	#N/A	#N/A	#N/A	FALSE
fgd111-410_at	1	1	1	1	0	1	0	0	Fusarium_MIPS_Draft_fgd	FGSG_02112	conserved hypothetical protein (1265 nt)	conserved hypothetical protein	hypothetical protein FG02112.1	0	0	0	#N/A	#N/A	#N/A	#N/A	#N/A	FGSG_02112	#N/A	#N/A	#N/A	#N/A	#N/A	FALSE
fg02113_at	1	1	1	1	0	1	0	0	Fusarium_Broad_calls	FGSG_02113	conserved hypothetical protein (2816 nt)	related to cytochrome P450 3A7	#N/A	#N/A	#N/A	#N/A	PF00067.14	p450	Cytochrome P450	#N/A	#N/A	#N/A	#N/A	#N/A	#N/A	#N/A	#N/A	#N/A
fgd111-430_at	1	1	1	1	0	1	0	0	Fusarium_MIPS_Draft_fgd	FGSG_02114	conserved hypothetical protein (1702 nt)	related to cytochrome P450 7B1	related to cytochrome p450 7b1	heme binding;oxidoreductase activity, acting on paired donors, with incorporation or reduction of molecular oxygen;monooxygenase activity;iron ion binding;oxidation-reduction process	0	0	#N/A	#N/A	#N/A	#N/A	#N/A	#N/A	#N/A	#N/A	#N/A	#N/A	#N/A	FALSE
fgd111-440_at	1	1	1	1	0	1	1	0	Fusarium_MIPS_Draft_fgd	FGSG_02115	conserved hypothetical protein (1179 nt)	related to TRI7 - trichothecene biosynthesis gene cluster	hypothetical protein FG02115.1	0	0	0	#N/A	#N/A	#N/A	#N/A	#N/A	#N/A	#N/A	#N/A	#N/A	#N/A	#N/A	FALSE
fgd111-450_s_at	1	1	1	0	0	1	1	-1	Fusarium_MIPS_Draft_fgd	FGSG_02116	conserved hypothetical protein (983 nt)	conserved hypothetical protein	#N/A	#N/A	#N/A	#N/A	#N/A	#N/A	#N/A	#N/A	#N/A	#N/A	#N/A	#N/A	#N/A	#N/A	#N/A	#N/A
fgd111-460_at	1	1	1	0	0	1	1	0	Fusarium_MIPS_Draft_fgd	FGSG_02117	conserved hypothetical protein (1623 nt)	related to cytochrome P450 monooxygenase (lovA)	hypothetical protein FG02117.1	heme binding;oxidoreductase activity, acting on paired donors, with incorporation or reduction of molecular oxygen;monooxygenase activity;iron ion binding;oxidation-reduction process	0	0	#N/A	#N/A	#N/A	#N/A	#N/A	FGSG_02117	#N/A	#N/A	#N/A	#N/A	#N/A	FALSE
fgd111-470_at	1	1	1	1	0	1	0	0	Fusarium_MIPS_Draft_fgd	FGSG_02118	conserved hypothetical protein (1769 nt)	related to pisatin demethylase / cytochrome P450 monooxygenase	hypothetical protein FG02118.1	heme binding;oxidoreductase activity, acting on paired donors, with incorporation or reduction of molecular oxygen;monooxygenase activity;iron ion binding;oxidation-reduction process	0	0	PF00067.14	p450	Cytochrome P450	#N/A	#N/A	#N/A	#N/A	#N/A	#N/A	#N/A	#N/A	FALSE
fgd111-480_at	1	1	1	1	0	1	1	-1	Fusarium_MIPS_Draft_fgd	FGSG_02119	conserved hypothetical protein (879 nt)	related to YER185w, Rta1p	related to rta1p	heme binding;integral component of membrane;oxidoreductase activity, acting on paired donors, with incorporation or reduction of molecular oxygen;response to stress;monooxygenase activity;iron ion binding;oxidation-reduction process	0	0	PF04479.5	RTA1	RTA1 like protein	#N/A	#N/A	#N/A	#N/A	#N/A	#N/A	#N/A	#N/A	FALSE
fgd111-490_s_at	1	1	-1	-1	0	1	0	0	Fusarium_MIPS_Draft_fgd	FGSG_02120	hypothetical protein (1001 nt)	hypothetical protein	hypothetical protein FG02120.1	0	0	0	#N/A	#N/A	#N/A	#N/A	#N/A	#N/A	#N/A	#N/A	#N/A	#N/A	#N/A	#N/A
fg02120_at	1	1	0	1	0	1	0	0	Fusarium_Broad_calls	FGSG_02120	hypothetical protein (1001 nt)	hypothetical protein	hypothetical protein FG02120.1	0	0	0	#N/A	#N/A	#N/A	#N/A	#N/A	#N/A	#N/A	#N/A	#N/A	#N/A	#N/A	#N/A
fg02121_s_at	1	1	0	1	0	1	0	0	Fusarium_Broad_calls	FGSG_02121	conserved hypothetical protein (1404 nt)	related to amidohydrolase AmhX	metal-dependent amidase aminoacylase carboxypeptidase protein	hydrolase activity;metabolic process	0	0	PF01546.20	Peptidase_M20	Peptidase family M20/M25/M40	#N/A	#N/A	#N/A	#N/A	#N/A	#N/A	#N/A	#N/A	FALSE
fgd111-500_at	1	1	0	1	0	1	0	0	Fusarium_MIPS_Draft_fgd	FGSG_02121	conserved hypothetical protein (1404 nt)	related to amidohydrolase AmhX	metal-dependent amidase aminoacylase carboxypeptidase protein	hydrolase activity;metabolic process	0	0	PF01546.20	Peptidase_M20	Peptidase family M20/M25/M40	#N/A	#N/A	#N/A	#N/A	#N/A	#N/A	#N/A	#N/A	FALSE
fgd111-540_at	1	1	1	1	0	1	0	0	Fusarium_MIPS_Draft_fgd	FGSG_02123	predicted protein (776 nt)	hypothetical protein	pantothenate transporter liz1	transmembrane transport;integral component of membrane	0	0	#N/A	#N/A	#N/A	#N/A	#N/A	#N/A	#N/A	#N/A	#N/A	#N/A	#N/A	#N/A
fgd111-590_at	1	1	0	1	0	1	0	0	Fusarium_MIPS_Draft_fgd	FGSG_02128	conserved hypothetical protein (1513 nt)	hypothetical protein	hypothetical protein FG02128.1	0	0	0	#N/A	#N/A	#N/A	#N/A	#N/A	#N/A	#N/A	#N/A	#N/A	#N/A	#N/A	TRUE
fgd111-600_at	1	1	1	1	0	1	0	1	Fusarium_MIPS_Draft_fgd	FGSG_02129	predicted protein (1507 nt)	conserved hypothetical protein	#N/A	#N/A	#N/A	#N/A	PF00023.22	Ank	Ankyrin repeat	#N/A	#N/A	#N/A	#N/A	#N/A	#N/A	#N/A	#N/A	#N/A
fg02134_s_at	1	1	1	-1	0	1	0	-1	Fusarium_Broad_calls	FGSG_02134	predicted protein (727 nt)	hypothetical protein	#N/A	#N/A	#N/A	#N/A	#N/A	#N/A	#N/A	#N/A	#N/A	#N/A	#N/A	#N/A	#N/A	PTH11	#N/A	#N/A
fgd111-680_at	1	1	0	1	0	1	0	1	Fusarium_MIPS_Draft_fgd	FGSG_02135	predicted protein (1741 nt)	hypothetical protein	hypothetical protein FG02135.1	0	0	0	#N/A	#N/A	#N/A	#N/A	#N/A	#N/A	#N/A	#N/A	#N/A	#N/A	#N/A	FALSE
fg02136_s_at	1	1	-1	0	0	1	-1	0	Fusarium_Broad_calls	FGSG_02136	conserved hypothetical protein (1748 nt)	probable high affinity methionine permease	probable high affinity methionine permease	amino acid transmembrane transport;amino acid transmembrane transporter activity;integral component of membrane	0	0	#N/A	#N/A	#N/A	#N/A	#N/A	#N/A	#N/A	#N/A	#N/A	#N/A	#N/A	FALSE
fg02138_s_at	1	1	1	1	0	1	0	0	Fusarium_Broad_calls	FGSG_02138	hypothetical protein similar to cytochrome P450 monooxygenase (1706 nt)	probable monooxygenase	cytochrome p450 oxidoreductase	heme binding;oxidoreductase activity, acting on paired donors, with incorporation or reduction of molecular oxygen;monooxygenase activity;iron ion binding;oxidation-reduction process	0	0	PF00067.14	p450	Cytochrome P450	#N/A	#N/A	#N/A	#N/A	#N/A	#N/A	#N/A	#N/A	FALSE
fgd111-710_at	1	1	1	0	0	1	0	0	Fusarium_MIPS_Draft_fgd	FGSG_02138	hypothetical protein similar to cytochrome P450 monooxygenase (1706 nt)	probable monooxygenase	cytochrome p450 oxidoreductase	heme binding;oxidoreductase activity, acting on paired donors, with incorporation or reduction of molecular oxygen;monooxygenase activity;iron ion binding;oxidation-reduction process	0	0	PF00067.14	p450	Cytochrome P450	#N/A	#N/A	#N/A	#N/A	#N/A	#N/A	#N/A	#N/A	FALSE
fgd112-30_at	1	1	-1	-1	0	1	1	1	Fusarium_MIPS_Draft_fgd	FGSG_02146	hypothetical protein similar to coenzyme A transferase (1795 nt)	probable succinyl-CoA 3-ketoacid-coenzyme A transferase, mitochondrial precursor	probable succinyl- 3-ketoacid-coenzyme a mitochondrial precursor	ketone body catabolic process;mitochondrion;3-oxoacid CoA-transferase activity	ec:2.8.3.5-CoA-transferase;ec:2.8.3	Valine, leucine and isoleucine degradation;Synthesis and degradation of ketone bodies;Butanoate metabolism	PF01144.15	CoA_trans	Coenzyme A transferase	#N/A	#N/A	#N/A	#N/A	#N/A	#N/A	#N/A	#N/A	FALSE
fg02149_s_at	1	1	1	0	0	1	0	0	Fusarium_Broad_calls	FGSG_02149	conserved hypothetical protein (1085 nt)	probable dicarboxylate carrier protein	#N/A	#N/A	#N/A	#N/A	PF00153.19	Mito_carr	Mitochondrial carrier protein	#N/A	#N/A	#N/A	#N/A	#N/A	#N/A	#N/A	#N/A	#N/A
fgd112-60_at	1	1	1	0	0	1	0	0	Fusarium_MIPS_Draft_fgd	FGSG_02149	conserved hypothetical protein (1085 nt)	probable dicarboxylate carrier protein	#N/A	#N/A	#N/A	#N/A	PF00153.19	Mito_carr	Mitochondrial carrier protein	#N/A	#N/A	#N/A	#N/A	#N/A	#N/A	#N/A	#N/A	#N/A
fgd112-80_at	1	1	-1	1	0	1	0	-1	Fusarium_MIPS_Draft_fgd	FGSG_02151	conserved hypothetical protein (1543 nt)	conserved hypothetical protein	related to duf895 domain membrane protein	transmembrane transport;integral component of membrane	0	0	#N/A	#N/A	#N/A	#N/A	#N/A	#N/A	#N/A	#N/A	#N/A	#N/A	#N/A	FALSE
fgd112-90_at	1	1	1	1	0	1	0	0	Fusarium_MIPS_Draft_fgd	FGSG_02152	conserved hypothetical protein (4541 nt)	related to tol protein	camk camk1 protein kinase	protein kinase activity;protein phosphorylation;ATP binding	0	0	PF06985.3	HET	Heterokaryon incompatibility protein (HET)	#N/A	#N/A	#N/A	#N/A	#N/A	#N/A	#N/A	#N/A	FALSE
fg02152_at	1	1	0	1	0	1	0	0	Fusarium_Broad_calls	FGSG_02152	conserved hypothetical protein (4541 nt)	related to tol protein	camk camk1 protein kinase	protein kinase activity;protein phosphorylation;ATP binding	0	0	PF06985.3	HET	Heterokaryon incompatibility protein (HET)	#N/A	#N/A	#N/A	#N/A	#N/A	#N/A	#N/A	#N/A	FALSE
fg02153_at	1	1	1	1	0	1	0	0	Fusarium_Broad_calls	FGSG_02153	conserved hypothetical protein (2751 nt)	conserved hypothetical protein	cmgc cdkl protein kinase	protein kinase activity;protein phosphorylation;ATP binding	0	0	#N/A	#N/A	#N/A	PHI:1281	unaffected pathogenicity	#N/A	#N/A	#N/A	FGSG_02153	#N/A	#N/A	FALSE
fgd112-100_at	1	1	-1	0	0	1	0	1	Fusarium_MIPS_Draft_fgd	FGSG_02153	conserved hypothetical protein (2751 nt)	conserved hypothetical protein	cmgc cdkl protein kinase	protein kinase activity;protein phosphorylation;ATP binding	0	0	#N/A	#N/A	#N/A	PHI:1281	unaffected pathogenicity	#N/A	#N/A	#N/A	FGSG_02153	#N/A	#N/A	FALSE
fgd112-100_s_at	1	1	-1	0	0	1	0	1	Fusarium_MIPS_Draft_fgd	FGSG_02153	conserved hypothetical protein (2751 nt)	conserved hypothetical protein	cmgc cdkl protein kinase	protein kinase activity;protein phosphorylation;ATP binding	0	0	#N/A	#N/A	#N/A	PHI:1281	unaffected pathogenicity	#N/A	#N/A	#N/A	FGSG_02153	#N/A	#N/A	FALSE
fgd112-130_at	1	1	0	-1	0	1	1	1	Fusarium_MIPS_Draft_fgd	FGSG_02155	conserved hypothetical protein (1564 nt)	related to integral membrane protein PTH11	related to integral membrane protein pth11	0	0	0	PF05730.3	CFEM	CFEM domain	#N/A	#N/A	#N/A	#N/A	#N/A	#N/A	PTH11	#N/A	FALSE
fgd112-170_at	1	1	-1	0	0	1	0	0	Fusarium_MIPS_Draft_fgd	FGSG_02158	conserved hypothetical protein (1498 nt)	related to tetracycline resistance proteins	hypothetical protein FG02158.1	transmembrane transport;integral component of membrane	0	0	PF07690.8	MFS_1	Major Facilitator Superfamily	#N/A	#N/A	#N/A	#N/A	#N/A	#N/A	#N/A	#N/A	FALSE
fgd112-180_at	1	1	-1	-1	0	1	0	0	Fusarium_MIPS_Draft_fgd	FGSG_02159	conserved hypothetical protein (405 nt)	conserved hypothetical protein	family protein yjgh	0	0	0	PF01042.13	Ribonuc_L-PSP	Endoribonuclease L-PSP	#N/A	#N/A	#N/A	#N/A	#N/A	#N/A	#N/A	#N/A	FALSE
fgd112-190_at	1	1	-1	-1	0	1	0	0	Fusarium_MIPS_Draft_fgd	FGSG_02160	aldehyde dehydrogenase (1792 nt)	probable aldehyde dehydrogenase	aldehyde dehydrogenase (nad+)	oxidoreductase activity, acting on the aldehyde or oxo group of donors, NAD or NADP as acceptor;oxidation-reduction process	0	0	PF00171.14	Aldedh	Aldehyde dehydrogenase family	#N/A	#N/A	#N/A	#N/A	#N/A	#N/A	#N/A	#N/A	FALSE
fgd112-250_at	1	1	1	1	0	1	0	0	Fusarium_MIPS_Draft_fgd	FGSG_02164	predicted protein (1347 nt)	hypothetical protein	hypothetical protein FG02164.1	0	0	0	#N/A	#N/A	#N/A	#N/A	#N/A	#N/A	#N/A	#N/A	#N/A	#N/A	#N/A	FALSE
fgd112-260_at	1	1	0	1	0	1	1	0	Fusarium_MIPS_Draft_fgd	FGSG_02165	conserved hypothetical protein (1099 nt)	related to ADH7 - NADP(H)-dependent alcohol dehydrogenase	alcohol dehydrogenase	zinc ion binding;cofactor binding;oxidoreductase activity, acting on the CH-OH group of donors, NAD or NADP as acceptor;oxidation-reduction process	0	0	PF08240.4	ADH_N	Alcohol dehydrogenase GroES-like domain	#N/A	#N/A	#N/A	#N/A	#N/A	#N/A	#N/A	#N/A	FALSE
fgd112-310_at	1	1	-1	0	0	1	1	1	Fusarium_MIPS_Draft_fgd	FGSG_02168	hypothetical protein similar to aminotransferase (1574 nt)	related to ARG8 - acetylornithine aminotransferase	hypothetical protein FG02168.1	metabolic process;pyridoxal phosphate binding;transaminase activity	0	0	PF00202.13	Aminotran_3	Aminotransferase class-III	#N/A	#N/A	#N/A	#N/A	#N/A	#N/A	#N/A	#N/A	FALSE
fgd112-320_at	1	1	-1	-1	0	1	-1	0	Fusarium_MIPS_Draft_fgd	FGSG_02169	conserved hypothetical protein (1691 nt)	conserved hypothetical protein	carboxypeptidase 2	proteolysis;metallocarboxypeptidase activity;zinc ion binding	ec:3.4.17	0	#N/A	#N/A	#N/A	#N/A	#N/A	FGSG_02169	#N/A	#N/A	#N/A	#N/A	#N/A	FALSE
fgd112-340_at	1	1	-1	0	0	1	0	0	Fusarium_MIPS_Draft_fgd	FGSG_02171	conserved hypothetical protein (739 nt)	conserved hypothetical protein	hypothetical protein FG02171.1	carbon-sulfur lyase activity;carbohydrate metabolic process;hydrolase activity, hydrolyzing O-glycosyl compounds	0	0	#N/A	#N/A	#N/A	#N/A	#N/A	#N/A	#N/A	#N/A	#N/A	#N/A	#N/A	FALSE
fgd112-350_at	1	1	1	1	0	1	0	0	Fusarium_MIPS_Draft_fgd	FGSG_02172	conserved hypothetical protein (838 nt)	conserved hypothetical protein	hypothetical protein FG02172.1	viral transcription;transcription, RNA-templated;RNA-directed RNA polymerase activity	ec:2.7.7.48	0	#N/A	#N/A	#N/A	#N/A	#N/A	#N/A	#N/A	#N/A	#N/A	#N/A	#N/A	FALSE
fgd112-370_s_at	1	1	1	0	0	1	0	0	Fusarium_MIPS_Draft_fgd	FGSG_02174	conserved hypothetical protein (903 nt)	conserved hypothetical protein	#N/A	#N/A	#N/A	#N/A	PF00023.22	Ank	Ankyrin repeat	#N/A	#N/A	#N/A	#N/A	#N/A	#N/A	#N/A	#N/A	#N/A
fgd112-400_at	1	1	0	1	0	1	0	0	Fusarium_MIPS_Draft_fgd	FGSG_02176	predicted protein (667 nt)	hypothetical protein	hypothetical protein FG02176.1	0	0	0	#N/A	#N/A	#N/A	#N/A	#N/A	#N/A	#N/A	#N/A	#N/A	#N/A	#N/A	#N/A
fg02178_s_at	1	1	1	1	0	1	0	0	Fusarium_Broad_calls	FGSG_02178	predicted protein (999 nt)	hypothetical protein	hypothetical protein FG02178.1	0	0	0	#N/A	#N/A	#N/A	#N/A	#N/A	#N/A	#N/A	#N/A	#N/A	#N/A	#N/A	FALSE
fgd112-420_at	1	1	0	1	0	1	0	0	Fusarium_MIPS_Draft_fgd	FGSG_02178	predicted protein (999 nt)	hypothetical protein	hypothetical protein FG02178.1	0	0	0	#N/A	#N/A	#N/A	#N/A	#N/A	#N/A	#N/A	#N/A	#N/A	#N/A	#N/A	FALSE
fgd112-430_at	1	1	1	1	0	1	0	0	Fusarium_MIPS_Draft_fgd	FGSG_02179	conserved hypothetical protein (1978 nt)	conserved hypothetical protein	set and mynd domain-containing protein 3	metal ion binding	0	0	PF01753.10	zf-MYND	MYND finger	#N/A	#N/A	#N/A	#N/A	#N/A	#N/A	#N/A	#N/A	FALSE
fgd112-460_at	1	1	1	1	0	1	0	0	Fusarium_MIPS_Draft_fgd	FGSG_02181	predicted protein (538 nt)	hypothetical protein	cfem domain-containing protein	0	0	0	PF05730.3	CFEM	CFEM domain	#N/A	#N/A	FGSG_02181	#N/A	#N/A	#N/A	#N/A	#N/A	FALSE
fgd112-480_at	1	1	1	1	0	1	1	0	Fusarium_MIPS_Draft_fgd	FGSG_02182	conserved hypothetical protein (1020 nt)	conserved hypothetical protein	hypothetical protein FGSG_02182	0	0	0	#N/A	#N/A	#N/A	#N/A	#N/A	#N/A	#N/A	#N/A	#N/A	#N/A	#N/A	FALSE
fgd112-540_at	1	1	1	1	0	1	0	0	Fusarium_MIPS_Draft_fgd	FGSG_02187	predicted protein (972 nt)	hypothetical protein	#N/A	#N/A	#N/A	#N/A	#N/A	#N/A	#N/A	#N/A	#N/A	#N/A	#N/A	#N/A	#N/A	#N/A	#N/A	#N/A
fg02188_s_at	1	1	0	1	0	1	0	-1	Fusarium_Broad_calls	FGSG_02188	predicted protein (729 nt)	hypothetical protein	#N/A	#N/A	#N/A	#N/A	#N/A	#N/A	#N/A	#N/A	#N/A	#N/A	#N/A	#N/A	#N/A	#N/A	#N/A	#N/A
fgd112-580_at	1	1	1	1	0	1	0	0	Fusarium_MIPS_Draft_fgd	FGSG_02190	predicted protein (634 nt)	conserved hypothetical protein	hypothetical protein FG02190.1	0	0	0	#N/A	#N/A	#N/A	#N/A	#N/A	FGSG_02190	#N/A	#N/A	#N/A	#N/A	#N/A	FALSE
fgd112-620_at	1	1	1	1	0	1	0	0	Fusarium_MIPS_Draft_fgd	FGSG_02194	predicted protein (538 nt)	hypothetical protein	hypothetical protein FGSG_02194	0	0	0	#N/A	#N/A	#N/A	#N/A	#N/A	#N/A	#N/A	#N/A	#N/A	#N/A	#N/A	FALSE
fgd113-70_at	1	1	0	1	0	1	0	0	Fusarium_MIPS_Draft_fgd	FGSG_02198	predicted protein (1696 nt)	hypothetical protein	hypothetical protein FG02198.1	0	0	0	#N/A	#N/A	#N/A	#N/A	#N/A	#N/A	#N/A	#N/A	#N/A	#N/A	#N/A	FALSE
fgd113-100_at	1	1	1	0	0	1	0	0	Fusarium_MIPS_Draft_fgd	FGSG_02201	conserved hypothetical protein (959 nt)	conserved hypothetical protein	hypothetical protein FG02201.1	0	0	0	PF10445.1	DUF2456	Protein of unknown function (DUF2456)	#N/A	#N/A	#N/A	#N/A	#N/A	#N/A	#N/A	#N/A	FALSE
fgd113-110_at	1	1	1	-1	0	1	0	-1	Fusarium_MIPS_Draft_fgd	FGSG_02202	hypothetical protein similar to glycosyl hydrolase family 61 (1339 nt)	probable endoglucanase IV precursor	hypothetical protein FG02202.1	0	0	0	PF03443.6	Glyco_hydro_61	Glycosyl hydrolase family 61	#N/A	#N/A	FGSG_02202	FGSG_02202	#N/A	#N/A	#N/A	#N/A	FALSE
fgd113-160_at	1	1	-1	-1	0	1	0	0	Fusarium_MIPS_Draft_fgd	FGSG_02206	hypothetical protein similar to agmatinase (1438 nt)	related to agmatinase	agmatinase 1	metal ion binding;metabolic process;hydrolase activity, acting on carbon-nitrogen (but not peptide) bonds, in linear amidines	0	0	PF00491.13	Arginase	Arginase family	#N/A	#N/A	FGSG_02206	#N/A	#N/A	#N/A	#N/A	#N/A	FALSE
fgd113-200_at	1	1	-1	-1	0	1	1	0	Fusarium_MIPS_Draft_fgd	FGSG_02210	conserved hypothetical protein (867 nt)	conserved hypothetical protein	7-alpha-hydroxysteroid dehydrogenase	oxidation-reduction process;oxidoreductase activity	0	0	PF00106.17	adh_short	short chain dehydrogenase	#N/A	#N/A	#N/A	#N/A	#N/A	#N/A	#N/A	#N/A	FALSE
fgd113-230_at	1	1	-1	0	0	1	0	0	Fusarium_MIPS_Draft_fgd	FGSG_02213	predicted protein (670 nt)	hypothetical protein	hypothetical protein FG02213.1	0	0	0	#N/A	#N/A	#N/A	#N/A	#N/A	#N/A	#N/A	#N/A	#N/A	#N/A	#N/A	FALSE
fg02218_at	1	1	1	1	0	1	0	0	Fusarium_Broad_calls	FGSG_02218	conserved hypothetical protein (1242 nt)	conserved hypothetical protein	ab hydrolase superfamily protein	metabolic process;hydrolase activity	0	0	PF07859.5	Abhydrolase_3	alpha/beta hydrolase fold	#N/A	#N/A	#N/A	#N/A	#N/A	#N/A	#N/A	#N/A	FALSE
fg02218_s_at	1	1	1	1	0	1	0	0	Fusarium_Broad_calls	FGSG_02218	conserved hypothetical protein (1242 nt)	conserved hypothetical protein	ab hydrolase superfamily protein	metabolic process;hydrolase activity	0	0	PF07859.5	Abhydrolase_3	alpha/beta hydrolase fold	#N/A	#N/A	#N/A	#N/A	#N/A	#N/A	#N/A	#N/A	FALSE
fgd113-380_at	1	1	1	1	0	1	0	0	Fusarium_MIPS_Draft_fgd	FGSG_02227	predicted protein (330 nt)	conserved hypothetical protein	#N/A	#N/A	#N/A	#N/A	#N/A	#N/A	#N/A	#N/A	#N/A	#N/A	#N/A	#N/A	#N/A	#N/A	#N/A	#N/A
fgd113-390_at	1	1	1	0	0	1	-1	-1	Fusarium_MIPS_Draft_fgd	FGSG_02228	conserved hypothetical protein (2180 nt)	conserved hypothetical protein	glutamyl-trna amidotransferase subunit a	carbon-nitrogen ligase activity, with glutamine as amido-N-donor;metabolic process	0	0	#N/A	#N/A	#N/A	#N/A	#N/A	FGSG_02228	FGSG_02228	#N/A	#N/A	#N/A	#N/A	FALSE
fgd114-20_at	1	1	-1	0	0	1	1	0	Fusarium_MIPS_Draft_fgd	FGSG_02231	hypothetical protein similar to dienelactone hydrolase (876 nt)	conserved hypothetical protein	protein aim2	metabolic process;hydrolase activity	0	0	PF01738.10	DLH	Dienelactone hydrolase family	#N/A	#N/A	#N/A	#N/A	#N/A	#N/A	#N/A	#N/A	FALSE
fg02236_at	1	1	1	1	0	1	0	-1	Fusarium_Broad_calls	FGSG_02236	conserved hypothetical protein (2632 nt)	probable Modin	probable modin	0	0	0	#N/A	#N/A	#N/A	#N/A	#N/A	FGSG_02236	#N/A	#N/A	#N/A	#N/A	#N/A	FALSE
fgd114-70_at	1	1	-1	-1	0	1	0	0	Fusarium_MIPS_Draft_fgd	FGSG_02236	conserved hypothetical protein (2632 nt)	probable Modin	probable modin	0	0	0	#N/A	#N/A	#N/A	#N/A	#N/A	FGSG_02236	#N/A	#N/A	#N/A	#N/A	#N/A	FALSE
fgd114-140_at	1	1	1	1	0	1	0	0	Fusarium_MIPS_Draft_fgd	FGSG_02241	predicted protein (2817 nt)	hypothetical protein	hypothetical protein FG02241.1	0	0	0	#N/A	#N/A	#N/A	#N/A	#N/A	#N/A	#N/A	#N/A	#N/A	#N/A	#N/A	#N/A
fgd114-160_at	1	1	0	1	0	1	0	0	Fusarium_MIPS_Draft_fgd	FGSG_02242	predicted protein (1704 nt)	hypothetical protein	hypothetical protein FG02242.1	0	0	0	#N/A	#N/A	#N/A	#N/A	#N/A	#N/A	#N/A	#N/A	#N/A	#N/A	#N/A	#N/A
fgd114-170_at	1	1	0	1	0	1	0	0	Fusarium_MIPS_Draft_fgd	FGSG_02243	predicted protein (689 nt)	hypothetical protein	hypothetical protein FG02243.1	0	0	0	#N/A	#N/A	#N/A	#N/A	#N/A	#N/A	#N/A	#N/A	#N/A	#N/A	#N/A	#N/A
fgd114-230_at	1	1	0	1	0	1	0	0	Fusarium_MIPS_Draft_fgd	FGSG_02246	predicted protein (1404 nt)	hypothetical protein	hypothetical protein FG02246.1	0	0	0	PF06985.3	HET	Heterokaryon incompatibility protein (HET)	#N/A	#N/A	#N/A	#N/A	#N/A	#N/A	#N/A	#N/A	#N/A
fg02250_s_at	1	1	0	1	0	1	0	0	Fusarium_Broad_calls	FGSG_02250	conserved hypothetical protein (1531 nt)	conserved hypothetical protein	#N/A	#N/A	#N/A	#N/A	PF07942.4	N2227	N2227-like protein	#N/A	#N/A	FGSG_02250	#N/A	#N/A	#N/A	#N/A	#N/A	#N/A
fgd114-280_at	1	1	0	-1	0	1	1	-1	Fusarium_MIPS_Draft_fgd	FGSG_02251	conserved hypothetical protein (3341 nt)	related to nonribosomal peptide synthetase MxcG (component of the myxochelin iron transport regulon)	hypothetical protein FG02251.1	catalytic activity;metabolic process	0	0	PF07993.4	NAD_binding_4	Male sterility protein	#N/A	#N/A	#N/A	#N/A	#N/A	#N/A	#N/A	#N/A	FALSE
fgd114-310_at	1	1	1	1	0	1	0	0	Fusarium_MIPS_Draft_fgd	FGSG_02253	conserved hypothetical protein (711 nt)	hypothetical protein	hypothetical protein FGSG_02253	0	0	0	#N/A	#N/A	#N/A	#N/A	#N/A	#N/A	#N/A	#N/A	#N/A	#N/A	#N/A	#N/A
fg02254_s_at	1	1	1	1	0	1	0	0	Fusarium_Broad_calls	FGSG_02254	predicted protein (1007 nt)	hypothetical protein	hypothetical protein FG02254.1	0	0	0	#N/A	#N/A	#N/A	#N/A	#N/A	#N/A	#N/A	#N/A	#N/A	#N/A	#N/A	FALSE
fg02260_s_at	1	1	1	1	0	1	0	0	Fusarium_Broad_calls	FGSG_02260	predicted protein (435 nt)	hypothetical protein	hypothetical protein FG02260.1	0	0	0	#N/A	#N/A	#N/A	#N/A	#N/A	#N/A	#N/A	#N/A	#N/A	#N/A	#N/A	#N/A
fgd114-400_at	1	1	1	1	0	1	0	0	Fusarium_MIPS_Draft_fgd	FGSG_02260	predicted protein (435 nt)	hypothetical protein	hypothetical protein FG02260.1	0	0	0	#N/A	#N/A	#N/A	#N/A	#N/A	#N/A	#N/A	#N/A	#N/A	#N/A	#N/A	#N/A
fgd114-460_at	1	1	1	1	0	1	0	0	Fusarium_MIPS_Draft_fgd	FGSG_02263	conserved hypothetical protein (1153 nt)	conserved hypothetical protein	hypothetical protein FG02263.1	0	0	0	#N/A	#N/A	#N/A	#N/A	#N/A	FGSG_02263	FGSG_02263	#N/A	#N/A	#N/A	#N/A	FALSE
fg02264_s_at	1	1	1	0	0	1	1	0	Fusarium_Broad_calls	FGSG_02264	conserved hypothetical protein (1554 nt)	related to cholin permease	choline transport protein	amino acid transmembrane transport;amino acid transmembrane transporter activity;integral component of membrane	0	0	PF00324.13	AA_permease	Amino acid permease	#N/A	#N/A	#N/A	#N/A	#N/A	#N/A	#N/A	#N/A	FALSE
fg02266_s_at	1	1	1	-1	0	1	0	0	Fusarium_Broad_calls	FGSG_02266	hypothetical protein similar to short-chain dehydrogenase/reductase SDR (976 nt)	related to short-chain alcohol dehydrogenase	related to short-chain alcohol dehydrogenase	oxidation-reduction process;oxidoreductase activity	0	0	PF00106.17	adh_short	short chain dehydrogenase	#N/A	#N/A	#N/A	#N/A	#N/A	#N/A	#N/A	#N/A	FALSE
fgd114-500_at	1	1	1	-1	0	1	0	0	Fusarium_MIPS_Draft_fgd	FGSG_02266	hypothetical protein similar to short-chain dehydrogenase/reductase SDR (976 nt)	related to short-chain alcohol dehydrogenase	related to short-chain alcohol dehydrogenase	oxidation-reduction process;oxidoreductase activity	0	0	PF00106.17	adh_short	short chain dehydrogenase	#N/A	#N/A	#N/A	#N/A	#N/A	#N/A	#N/A	#N/A	FALSE
fgd114-510_at	1	1	0	-1	0	1	1	0	Fusarium_MIPS_Draft_fgd	FGSG_02267	hypothetical protein similar to NAD-dependent 15-hydroxyprostaglandin dehydrogenase (997 nt)	related to 15-hydroxyprostaglandin dehydrogenase	3-hydroxybutyrate dehydrogenase	oxidation-reduction process;oxidoreductase activity	0	0	#N/A	#N/A	#N/A	#N/A	#N/A	#N/A	#N/A	#N/A	#N/A	#N/A	#N/A	FALSE
fgd114-560_at	1	1	1	0	0	1	1	1	Fusarium_MIPS_Draft_fgd	FGSG_02271	hypothetical protein similar to copper amine oxidase (2114 nt)	probable peroxisomal amine oxidase (copper-containing)	#N/A	#N/A	#N/A	#N/A	PF01179.12	Cu_amine_oxid	Copper amine oxidase, enzyme domain	#N/A	#N/A	#N/A	#N/A	#N/A	#N/A	#N/A	#N/A	#N/A
fgd114-620_at	1	1	0	-1	0	1	1	1	Fusarium_MIPS_Draft_fgd	FGSG_02276	predicted protein (792 nt)	hypothetical protein	hypothetical protein FG02276.1	0	0	0	#N/A	#N/A	#N/A	#N/A	#N/A	#N/A	#N/A	#N/A	#N/A	#N/A	#N/A	FALSE
fgd114-650_at	1	1	1	-1	0	1	0	-1	Fusarium_MIPS_Draft_fgd	FGSG_02278	conserved hypothetical protein (1793 nt)	related to HNM1 - Choline permease	choline transport protein	amino acid transmembrane transport;amino acid transmembrane transporter activity;integral component of membrane	0	0	PF00324.13	AA_permease	Amino acid permease	#N/A	#N/A	#N/A	#N/A	#N/A	#N/A	#N/A	#N/A	FALSE
fgd114-660_at	1	1	1	0	0	1	-1	-1	Fusarium_MIPS_Draft_fgd	FGSG_02279	copper amine oxidase 1 (2174 nt)	related to peroxisomal amine oxidase (copper-containing)	copper amine oxidase	copper ion binding;oxidation-reduction process;quinone binding;primary amine oxidase activity;amine metabolic process	ec:1.4.3.21-oxidase	beta-Alanine metabolism;Tropane, piperidine and pyridine alkaloid biosynthesis;Isoquinoline alkaloid biosynthesis;Phenylalanine metabolism;Glycine, serine and threonine metabolism;Tyrosine metabolism	PF01179.12	Cu_amine_oxid	Copper amine oxidase, enzyme domain	#N/A	#N/A	#N/A	#N/A	#N/A	#N/A	#N/A	#N/A	FALSE
fgd116-50_at	1	1	-1	-1	0	1	1	1	Fusarium_MIPS_Draft_fgd	FGSG_02286	conserved hypothetical protein (793 nt)	conserved hypothetical protein	hypothetical protein FGSG_02286	protein binding	0	0	#N/A	#N/A	#N/A	#N/A	#N/A	#N/A	#N/A	#N/A	#N/A	#N/A	#N/A	FALSE
fgd116-100_at	1	1	1	0	0	1	0	0	Fusarium_MIPS_Draft_fgd	FGSG_02290	predicted protein (1788 nt)	hypothetical protein	hypothetical protein FG02290.1	protein binding	0	0	#N/A	#N/A	#N/A	#N/A	#N/A	#N/A	#N/A	#N/A	#N/A	#N/A	#N/A	FALSE
fgd116-130_at	1	1	1	-1	0	1	0	0	Fusarium_MIPS_Draft_fgd	FGSG_02293	predicted protein (1568 nt)	hypothetical protein	hypothetical protein FPSE_03834	0	0	0	#N/A	#N/A	#N/A	#N/A	#N/A	#N/A	#N/A	#N/A	#N/A	#N/A	#N/A	FALSE
fg02294_at	1	1	-1	-1	0	1	0	0	Fusarium_Broad_calls	FGSG_02294	hypothetical protein (964 nt)	conserved hypothetical protein	hypothetical protein FG02294.1	0	0	0	#N/A	#N/A	#N/A	#N/A	#N/A	#N/A	#N/A	#N/A	#N/A	#N/A	#N/A	FALSE
fg02294_s_at	1	1	-1	1	0	1	0	0	Fusarium_Broad_calls	FGSG_02294	hypothetical protein (964 nt)	conserved hypothetical protein	hypothetical protein FG02294.1	0	0	0	#N/A	#N/A	#N/A	#N/A	#N/A	#N/A	#N/A	#N/A	#N/A	#N/A	#N/A	FALSE
fgd116-140_at	1	1	0	1	0	1	0	0	Fusarium_MIPS_Draft_fgd	FGSG_02294	hypothetical protein (964 nt)	conserved hypothetical protein	hypothetical protein FG02294.1	0	0	0	#N/A	#N/A	#N/A	#N/A	#N/A	#N/A	#N/A	#N/A	#N/A	#N/A	#N/A	FALSE
fgd116-160_at	1	1	1	0	0	1	-1	-1	Fusarium_MIPS_Draft_fgd	FGSG_02296	hypothetical protein similar to aldehyde dehydrogenase (1598 nt)	probable aldehyde dehydrogenase	aldehyde dehydrogenase (nad+)	oxidoreductase activity, acting on the aldehyde or oxo group of donors, NAD or NADP as acceptor;oxidation-reduction process	0	0	PF00171.14	Aldedh	Aldehyde dehydrogenase family	#N/A	#N/A	#N/A	#N/A	#N/A	#N/A	#N/A	#N/A	FALSE
fgd116-170_at	1	1	0	1	0	1	0	0	Fusarium_MIPS_Draft_fgd	FGSG_02297	conserved hypothetical protein (1015 nt)	conserved hypothetical protein	hypothetical protein FG02297.1	0	0	0	#N/A	#N/A	#N/A	#N/A	#N/A	#N/A	#N/A	#N/A	#N/A	#N/A	#N/A	FALSE
fg02298_s_at	1	1	0	1	0	1	0	0	Fusarium_Broad_calls	FGSG_02298	hypothetical protein similar to taurine dioxygenase family protein (1232 nt)	probable taurine dioxygenase	alpha-ketoglutarate-dependent sulfonate dioxygenase	dioxygenase activity;oxidation-reduction process	0	0	PF02668.8	TauD	Taurine catabolism dioxygenase TauD, TfdA family	#N/A	#N/A	#N/A	#N/A	#N/A	#N/A	#N/A	#N/A	FALSE
fgd116-190_at	1	1	0	1	0	1	0	0	Fusarium_MIPS_Draft_fgd	FGSG_02299	conserved hypothetical protein (1214 nt)	related to selenocysteine lyase	related to selenocysteine lyase	metabolic process;lyase activity;pyridoxal phosphate binding;transaminase activity	0	0	PF00266.11	Aminotran_5	Aminotransferase class-V	#N/A	#N/A	#N/A	#N/A	#N/A	#N/A	#N/A	#N/A	FALSE
fg12041_at	1	1	1	1	0	1	0	0	Fusarium_MIPS_Manual_fg12	FGSG_02301	conserved hypothetical protein (1092 nt)	related to naringenin,2-oxoglutarate 3-dioxygenase	2og-fe oxygenase family	oxidation-reduction process;oxidoreductase activity, acting on paired donors, with incorporation or reduction of molecular oxygen, 2-oxoglutarate as one donor, and incorporation of one atom each of oxygen into both donors	ec:1.14.11	0	PF03171.12	2OG-FeII_Oxy	2OG-Fe(II) oxygenase superfamily	#N/A	#N/A	#N/A	#N/A	#N/A	#N/A	#N/A	#N/A	FALSE
fgd116-220_at	1	1	1	1	0	1	0	0	Fusarium_MIPS_Draft_fgd	FGSG_02302	hypothetical protein similar to HpcH/HpaI aldolase/citrate lyase family protein (1031 nt)	related to 2,4-dihydroxyhept-2-ene-1,7-dioic acid aldolase	aldolase citrate lyase family protein	cellular aromatic compound metabolic process;carbon-carbon lyase activity	0	0	PF03328.6	HpcH_HpaI	HpcH/HpaI aldolase/citrate lyase family	#N/A	#N/A	#N/A	#N/A	#N/A	#N/A	#N/A	#N/A	FALSE
fgd116-230_at	1	1	0	1	0	1	0	0	Fusarium_MIPS_Draft_fgd	FGSG_02303	conserved hypothetical protein (1887 nt)	related to AMP-dependent synthetase and ligase	#N/A	#N/A	#N/A	#N/A	PF00501.20	AMP-binding	AMP-binding enzyme	#N/A	#N/A	#N/A	#N/A	#N/A	#N/A	#N/A	#N/A	#N/A
fgd116-240_at	1	1	1	1	0	1	0	0	Fusarium_MIPS_Draft_fgd	FGSG_02304	ornithine aminotransferase (1439 nt)	probable ornithine aminotransferase	ornithine aminotransferase	arginine metabolic process;ornithine metabolic process;pyridoxal phosphate binding;aromatic amino acid family biosynthetic process;nucleus;cytosol;ornithine-oxo-acid transaminase activity;diamine transaminase activity;N2-acetyl-L-ornithine:2-oxoglutarate 5-aminotransferase activity	ec:2.6.1.29-transaminase;ec:2.6.1.13-aminotransferase;ec:2.6.1.11-transaminase	Arginine and proline metabolismArginine and proline metabolism;Biosynthesis of antibioticsBiosynthesis of antibiotics;Arginine biosynthesis	PF00202.13	Aminotran_3	Aminotransferase class-III	#N/A	#N/A	#N/A	#N/A	#N/A	#N/A	#N/A	#N/A	FALSE
fgd116-260_at	1	1	1	1	0	1	0	0	Fusarium_MIPS_Draft_fgd	FGSG_02306	conserved hypothetical protein (1443 nt)	related to proline oxidase	proline dehydrogenase	glutamate biosynthetic process;proline catabolic process;proline dehydrogenase activity;oxidation-reduction process	ec:1.5.99.8	0	PF01619.10	Pro_dh	Proline dehydrogenase	#N/A	#N/A	#N/A	#N/A	#N/A	#N/A	#N/A	#N/A	FALSE
fgd116-270_at	1	1	1	0	0	1	1	1	Fusarium_MIPS_Draft_fgd	FGSG_02307	predicted protein (1728 nt)	conserved hypothetical protein	mfs transporter	transmembrane transport;integral component of membrane	0	0	#N/A	#N/A	#N/A	#N/A	#N/A	#N/A	#N/A	#N/A	#N/A	#N/A	#N/A	FALSE
fgd116-290_at	1	1	1	1	0	1	0	-1	Fusarium_MIPS_Draft_fgd	FGSG_02309	predicted protein (565 nt)	conserved hypothetical protein	hypothetical protein FG02309.1	0	0	0	#N/A	#N/A	#N/A	#N/A	#N/A	FGSG_02309	FGSG_02309	#N/A	#N/A	#N/A	#N/A	FALSE
fgd116-300_at	1	1	1	1	0	1	0	0	Fusarium_MIPS_Draft_fgd	FGSG_02310	predicted protein (1077 nt)	hypothetical protein	hypothetical protein FG02310.1	0	0	0	#N/A	#N/A	#N/A	#N/A	#N/A	#N/A	#N/A	#N/A	#N/A	#N/A	#N/A	FALSE
fgd116-310_at	1	1	1	1	0	1	0	0	Fusarium_MIPS_Draft_fgd	FGSG_02311	conserved hypothetical protein (1011 nt)	conserved hypothetical protein	#N/A	#N/A	#N/A	#N/A	#N/A	#N/A	#N/A	#N/A	#N/A	#N/A	#N/A	#N/A	#N/A	#N/A	#N/A	#N/A
fgd116-330_at	1	1	1	1	0	1	0	0	Fusarium_MIPS_Draft_fgd	FGSG_02313	predicted protein (378 nt)	hypothetical protein	hypothetical protein FG02313.1	0	0	0	#N/A	#N/A	#N/A	#N/A	#N/A	#N/A	#N/A	#N/A	#N/A	#N/A	#N/A	#N/A
fgd116-530_at	1	1	0	1	0	1	0	0	Fusarium_MIPS_Draft_fgd	FGSG_02332	conserved hypothetical protein (1008 nt)	conserved hypothetical protein	hypothetical protein FG02332.1	0	0	0	#N/A	#N/A	#N/A	#N/A	#N/A	FGSG_02332	FGSG_02332	#N/A	#N/A	#N/A	#N/A	FALSE
fgd116-560_at	1	1	1	0	0	1	0	0	Fusarium_MIPS_Draft_fgd	FGSG_02334	conserved hypothetical protein (1375 nt)	related to integral membrane protein PTH11	related to integral membrane protein pth11	0	0	0	#N/A	#N/A	#N/A	#N/A	#N/A	#N/A	#N/A	#N/A	#N/A	PTH11	#N/A	FALSE
fg02336_s_at	1	1	1	0	0	1	0	1	Fusarium_Broad_calls	FGSG_02336	predicted protein (845 nt)	hypothetical protein	hypothetical protein FG02336.1	sequence-specific DNA binding;sequence-specific DNA binding transcription factor activity;regulation of transcription, DNA-templated	0	0	#N/A	#N/A	#N/A	#N/A	#N/A	#N/A	#N/A	#N/A	#N/A	#N/A	#N/A	FALSE
fgd116-600_at	1	1	1	1	0	1	0	0	Fusarium_MIPS_Draft_fgd	FGSG_02337	conserved hypothetical protein (1353 nt)	conserved hypothetical protein	hypothetical protein FG02337.1	protein binding	0	0	#N/A	#N/A	#N/A	#N/A	#N/A	FGSG_02337	#N/A	#N/A	#N/A	#N/A	#N/A	FALSE
fgd116-610_at	1	1	1	1	0	1	0	0	Fusarium_MIPS_Draft_fgd	FGSG_02338	conserved hypothetical protein (1032 nt)	conserved hypothetical protein	hypothetical protein FG02338.1	0	0	0	PF02469.14	Fasciclin	Fasciclin domain	#N/A	#N/A	FGSG_02338	#N/A	#N/A	#N/A	#N/A	#N/A	FALSE
fg02340_s_at	1	1	0	1	0	1	0	0	Fusarium_Broad_calls	FGSG_02340	predicted protein (1103 nt)	hypothetical protein	hypothetical protein FG02340.1	0	0	0	#N/A	#N/A	#N/A	#N/A	#N/A	#N/A	#N/A	#N/A	#N/A	#N/A	#N/A	FALSE
fg02341_at	1	1	-1	-1	0	1	0	0	Fusarium_Broad_calls	FGSG_02341	conserved hypothetical protein (994 nt)	related to chloroperoxidase	sterigmatocystin biosynthesis peroxidase stcc	oxidation-reduction process;peroxidase activity	ec:1.11.1.7-lactoperoxidase	Phenylalanine metabolism;Phenylpropanoid biosynthesis	#N/A	#N/A	#N/A	#N/A	#N/A	FGSG_02341	#N/A	#N/A	#N/A	#N/A	#N/A	FALSE
fg02341_s_at	1	1	-1	-1	0	1	0	0	Fusarium_Broad_calls	FGSG_02341	conserved hypothetical protein (994 nt)	related to chloroperoxidase	sterigmatocystin biosynthesis peroxidase stcc	oxidation-reduction process;peroxidase activity	ec:1.11.1.7-lactoperoxidase	Phenylalanine metabolism;Phenylpropanoid biosynthesis	#N/A	#N/A	#N/A	#N/A	#N/A	FGSG_02341	#N/A	#N/A	#N/A	#N/A	#N/A	FALSE
fgd116-660_at	1	1	1	1	0	1	1	0	Fusarium_MIPS_Draft_fgd	FGSG_02343	hypothetical protein (2178 nt)	related to potential drug facilitator PEP5	related to potential drug facilitator pep5	transmembrane transport;membrane;transporter activity	0	0	PF07690.8	MFS_1	Major Facilitator Superfamily	#N/A	#N/A	#N/A	#N/A	#N/A	#N/A	#N/A	#N/A	FALSE
fg02344_s_at	1	1	-1	1	0	1	0	0	Fusarium_Broad_calls	FGSG_02344	conserved hypothetical protein (1792 nt)	related to trichodiene oxygenase cytochrome P450	#N/A	#N/A	#N/A	#N/A	#N/A	#N/A	#N/A	#N/A	#N/A	#N/A	#N/A	#N/A	#N/A	#N/A	#N/A	#N/A
fgd116-690_at	1	1	0	1	0	1	0	0	Fusarium_MIPS_Draft_fgd	FGSG_02344	conserved hypothetical protein (1792 nt)	related to trichodiene oxygenase cytochrome P450	#N/A	#N/A	#N/A	#N/A	#N/A	#N/A	#N/A	#N/A	#N/A	#N/A	#N/A	#N/A	#N/A	#N/A	#N/A	#N/A
fgd116-720_at	1	1	0	-1	0	1	0	0	Fusarium_MIPS_Draft_fgd	FGSG_02347	homogentisate 1,2-dioxygenase (1585 nt)	probable homogentisate 1,2-dioxygenase	homogentisate -dioxygenase	homogentisate 1,2-dioxygenase activity;L-phenylalanine catabolic process;oxidation-reduction process;tyrosine metabolic process	ec:1.13.11;ec:1.13.11.5-1,2-dioxygenase	Tyrosine metabolism;Styrene degradation	PF04209.5	HgmA	homogentisate 1,2-dioxygenase	#N/A	#N/A	#N/A	#N/A	#N/A	#N/A	#N/A	#N/A	FALSE
fgd116-740_at	1	1	1	1	0	1	0	1	Fusarium_MIPS_Draft_fgd	FGSG_02348	predicted protein (1452 nt)	hypothetical protein	hypothetical protein FG02348.1	0	0	0	#N/A	#N/A	#N/A	#N/A	#N/A	FGSG_02348	FGSG_02348	#N/A	#N/A	#N/A	#N/A	FALSE
fgd117-30_at	1	1	1	1	0	1	0	0	Fusarium_MIPS_Draft_fgd	FGSG_02350	conserved hypothetical protein (1782 nt)	conserved hypothetical protein	#N/A	#N/A	#N/A	#N/A	#N/A	#N/A	#N/A	#N/A	#N/A	#N/A	#N/A	#N/A	#N/A	#N/A	#N/A	#N/A
fgd117-40_at	1	1	1	1	0	1	0	0	Fusarium_MIPS_Draft_fgd	FGSG_02351	conserved hypothetical protein (864 nt)	conserved hypothetical protein	hypothetical protein FG02351.1	0	0	0	#N/A	#N/A	#N/A	#N/A	#N/A	#N/A	#N/A	#N/A	#N/A	#N/A	#N/A	FALSE
fgd117-70_at	1	1	0	-1	0	1	1	0	Fusarium_MIPS_Draft_fgd	FGSG_02353	predicted protein (1410 nt)	conserved hypothetical protein	hypothetical protein FG02353.1	0	0	0	#N/A	#N/A	#N/A	#N/A	#N/A	#N/A	#N/A	#N/A	#N/A	#N/A	#N/A	FALSE
fgd117-80_at	1	1	1	1	0	1	0	0	Fusarium_MIPS_Draft_fgd	FGSG_02354	hypothetical protein similar to class V chitinase (1503 nt)	conserved hypothetical protein	chitinase	carbohydrate metabolic process;chitinase activity;chitin binding;chitin catabolic process	ec:3.2.1.14-chitodextrinase	Amino sugar and nucleotide sugar metabolism	PF00704.20	Glyco_hydro_18	Glycosyl hydrolases family 18	#N/A	#N/A	FGSG_02354	FGSG_02354	#N/A	#N/A	#N/A	#N/A	FALSE
fgd117-90_at	1	1	-1	0	0	1	0	1	Fusarium_MIPS_Draft_fgd	FGSG_02355	hypothetical protein similar to UDP-glucuronic acid decarboxylase 1 (1138 nt)	related to dTDP-glucose 4,6-dehydratase	udp-glucuronic acid decarboxylase 1	cellular metabolic process;coenzyme binding;catalytic activity	0	0	PF01370.13	Epimerase	NAD dependent epimerase/dehydratase family	#N/A	#N/A	#N/A	#N/A	#N/A	#N/A	#N/A	#N/A	FALSE
fgd117-120_at	1	1	1	1	0	1	0	0	Fusarium_MIPS_Draft_fgd	FGSG_02357	hypothetical protein similar to N amino acid permease (1629 nt)	related to neutral amino acid permease	#N/A	#N/A	#N/A	#N/A	PF01490.10	Aa_trans	Transmembrane amino acid transporter protein	#N/A	#N/A	#N/A	#N/A	#N/A	#N/A	#N/A	#N/A	#N/A
fgd117-140_at	1	1	1	1	0	1	0	0	Fusarium_MIPS_Draft_fgd	FGSG_02359	conserved hypothetical protein (738 nt)	conserved hypothetical protein	hypothetical protein FG02359.1	protein binding	0	0	#N/A	#N/A	#N/A	#N/A	#N/A	#N/A	#N/A	#N/A	#N/A	#N/A	#N/A	FALSE
fgd117-150_at	1	1	0	-1	0	1	0	0	Fusarium_MIPS_Draft_fgd	FGSG_02360	conserved hypothetical protein (1358 nt)	conserved hypothetical protein	related to extracellular gdsl-like lipase acylhydrolase	metabolic process;hydrolase activity	0	0	PF00657.14	Lipase_GDSL	GDSL-like Lipase/Acylhydrolase	#N/A	#N/A	FGSG_02360	FGSG_02360	#N/A	#N/A	#N/A	#N/A	FALSE
fg02361_s_at	1	1	1	1	0	1	0	0	Fusarium_Broad_calls	FGSG_02361	conserved hypothetical protein (1406 nt)	hypothetical protein	hypothetical protein FG02361.1	0	0	0	#N/A	#N/A	#N/A	#N/A	#N/A	#N/A	#N/A	#N/A	#N/A	#N/A	#N/A	TRUE
fg02362_s_at	1	1	1	1	0	1	0	0	Fusarium_Broad_calls	FGSG_02362	predicted protein (336 nt)	conserved hypothetical protein	#N/A	#N/A	#N/A	#N/A	#N/A	#N/A	#N/A	#N/A	#N/A	FGSG_02362	#N/A	#N/A	#N/A	#N/A	#N/A	#N/A
fg02363_at	1	1	1	-1	0	1	0	0	Fusarium_Broad_calls	FGSG_02363	conserved hypothetical protein (1883 nt)	hypothetical protein	hypothetical protein FG02363.1	0	0	0	#N/A	#N/A	#N/A	#N/A	#N/A	#N/A	#N/A	#N/A	#N/A	#N/A	#N/A	FALSE
fgd117-180_at	1	1	1	1	0	1	0	0	Fusarium_MIPS_Draft_fgd	FGSG_02363	conserved hypothetical protein (1883 nt)	hypothetical protein	hypothetical protein FG02363.1	0	0	0	#N/A	#N/A	#N/A	#N/A	#N/A	#N/A	#N/A	#N/A	#N/A	#N/A	#N/A	FALSE
fgd117-180_s_at	1	1	1	1	0	1	0	0	Fusarium_MIPS_Draft_fgd	FGSG_02363	conserved hypothetical protein (1883 nt)	hypothetical protein	hypothetical protein FG02363.1	0	0	0	#N/A	#N/A	#N/A	#N/A	#N/A	#N/A	#N/A	#N/A	#N/A	#N/A	#N/A	FALSE
fgd117-190_at	1	1	0	-1	0	1	1	1	Fusarium_MIPS_Draft_fgd	FGSG_02364	conserved hypothetical protein (1079 nt)	conserved hypothetical protein	short-chain dehydrogenase	oxidoreductase activity;hydrolase activity;oxidation-reduction process	0	0	#N/A	#N/A	#N/A	#N/A	#N/A	#N/A	#N/A	#N/A	#N/A	#N/A	#N/A	FALSE
fgd117-220_at	1	1	1	1	0	1	0	0	Fusarium_MIPS_Draft_fgd	FGSG_02366	conserved hypothetical protein (1656 nt)	related to sterigmatocystin biosynthesis P450 monooxygenase STCS	hypothetical protein FG02366.1	heme binding;oxidoreductase activity, acting on paired donors, with incorporation or reduction of molecular oxygen;monooxygenase activity;iron ion binding;oxidation-reduction process	0	0	PF00067.14	p450	Cytochrome P450	#N/A	#N/A	FGSG_02366	#N/A	#N/A	#N/A	#N/A	#N/A	FALSE
fgd117-240_at	1	1	1	0	0	1	0	0	Fusarium_MIPS_Draft_fgd	FGSG_02367	conserved hypothetical protein (1290 nt)	related to trichodiene oxygenase cytochrome P450	trichodiene oxygenase	heme binding;oxidoreductase activity, acting on paired donors, with incorporation or reduction of molecular oxygen;monooxygenase activity;iron ion binding;oxidation-reduction process	0	0	#N/A	#N/A	#N/A	#N/A	#N/A	#N/A	#N/A	#N/A	#N/A	#N/A	#N/A	FALSE
fgd117-250_at	1	1	1	-1	0	1	0	0	Fusarium_MIPS_Draft_fgd	FGSG_02368	predicted protein (2019 nt)	related to fungal specific transcription factor	hypothetical protein FG02368.1	regulation of transcription from RNA polymerase II promoter;zinc ion binding;sequence-specific DNA binding RNA polymerase II transcription factor activity;DNA binding;nucleus	0	0	PF00172.10	Zn_clus	Fungal Zn(2)-Cys(6) binuclear cluster domain	PHI:1971	unaffected pathogenicity	#N/A	#N/A	FGSG_02368	#N/A	#N/A	#N/A	FALSE
fgd117-260_at	1	1	0	1	0	1	0	0	Fusarium_MIPS_Draft_fgd	FGSG_02369	conserved hypothetical protein (475 nt)	related to steroid monooxygenase	sterigmatocystin biosynthesis monooxygenase stcw	monooxygenase activity;oxidation-reduction process	0	0	#N/A	#N/A	#N/A	#N/A	#N/A	#N/A	#N/A	#N/A	#N/A	#N/A	#N/A	FALSE
fgd117-270_at	1	1	1	1	0	1	0	0	Fusarium_MIPS_Draft_fgd	FGSG_02370	conserved hypothetical protein (1584 nt)	conserved hypothetical protein	fad binding domain-containing protein	oxidation-reduction process;oxidoreductase activity	0	0	#N/A	#N/A	#N/A	#N/A	#N/A	#N/A	#N/A	#N/A	#N/A	#N/A	#N/A	FALSE
fg02371_s_at	1	1	1	1	0	1	0	0	Fusarium_Broad_calls	FGSG_02371	conserved hypothetical protein (2572 nt)	related to trichodiene oxygenase cytochrome P450	#N/A	#N/A	#N/A	#N/A	PF00067.14	p450	Cytochrome P450	#N/A	#N/A	#N/A	#N/A	#N/A	#N/A	#N/A	#N/A	#N/A
fg02372_s_at	1	1	1	1	0	1	0	0	Fusarium_Broad_calls	FGSG_02372	predicted protein (431 nt)	hypothetical protein	hypothetical protein FG02372.1	0	0	0	#N/A	#N/A	#N/A	#N/A	#N/A	#N/A	#N/A	#N/A	#N/A	#N/A	#N/A	#N/A
fgd117-290_at	1	1	1	1	0	1	0	0	Fusarium_MIPS_Draft_fgd	FGSG_02372	predicted protein (431 nt)	hypothetical protein	hypothetical protein FG02372.1	0	0	0	#N/A	#N/A	#N/A	#N/A	#N/A	#N/A	#N/A	#N/A	#N/A	#N/A	#N/A	#N/A
fgd117-310_at	1	1	1	1	0	1	0	0	Fusarium_MIPS_Draft_fgd	FGSG_02374	conserved hypothetical protein (1550 nt)	related to integral membrane protein PTH11	#N/A	#N/A	#N/A	#N/A	PF05730.3	CFEM	CFEM domain	#N/A	#N/A	#N/A	#N/A	#N/A	#N/A	PTH11	#N/A	#N/A
fgd117-340_at	1	1	0	1	0	1	0	0	Fusarium_MIPS_Draft_fgd	FGSG_02377	conserved hypothetical protein (850 nt)	conserved hypothetical protein	hypothetical protein FG02377.1	0	0	0	#N/A	#N/A	#N/A	#N/A	#N/A	FGSG_02377	#N/A	#N/A	#N/A	#N/A	#N/A	FALSE
fg02378_at	1	1	-1	1	0	1	0	0	Fusarium_Broad_calls	FGSG_02378	predicted protein (524 nt)	conserved hypothetical protein	hypothetical protein FGSG_02378	0	0	0	#N/A	#N/A	#N/A	#N/A	#N/A	FGSG_02378	FGSG_02378	#N/A	#N/A	#N/A	#N/A	FALSE
fgd117-350_s_at	1	1	0	1	0	1	0	0	Fusarium_MIPS_Draft_fgd	FGSG_02378	predicted protein (524 nt)	conserved hypothetical protein	hypothetical protein FGSG_02378	0	0	0	#N/A	#N/A	#N/A	#N/A	#N/A	FGSG_02378	FGSG_02378	#N/A	#N/A	#N/A	#N/A	FALSE
fg02381_s_at	1	1	1	1	0	1	0	0	Fusarium_Broad_calls	FGSG_02381	predicted protein (911 nt)	hypothetical protein	glutamyl endopeptidase	serine-type endopeptidase activity;proteolysis	ec:3.4.21	0	#N/A	#N/A	#N/A	#N/A	#N/A	FGSG_02381	#N/A	#N/A	#N/A	#N/A	#N/A	FALSE
fgd117-410_at	1	1	0	1	0	1	0	0	Fusarium_MIPS_Draft_fgd	FGSG_02383	conserved hypothetical protein (1192 nt)	related to AAH1 - adenosine deaminase	adenosine deaminase	deaminase activity;purine ribonucleoside monophosphate biosynthetic process	0	0	PF00962.14	A_deaminase	Adenosine/AMP deaminase	#N/A	#N/A	#N/A	#N/A	#N/A	#N/A	#N/A	#N/A	FALSE
fgd117-420_at	1	1	1	1	0	1	1	0	Fusarium_MIPS_Draft_fgd	FGSG_02384	predicted protein (1523 nt)	hypothetical protein	hypothetical protein FG02384.1	sequence-specific DNA binding RNA polymerase II transcription factor activity;regulation of transcription from RNA polymerase II promoter;nucleus;zinc ion binding	0	0	PF00172.10	Zn_clus	Fungal Zn(2)-Cys(6) binuclear cluster domain	PHI:1970	unaffected pathogenicity	#N/A	#N/A	FGSG_02384	#N/A	#N/A	#N/A	FALSE
fgd117-430_at	1	1	0	1	0	1	0	1	Fusarium_MIPS_Draft_fgd	FGSG_02385	conserved hypothetical protein (805 nt)	conserved hypothetical protein	hypothetical protein FG02385.1	oxidation-reduction process;oxidoreductase activity	0	0	#N/A	#N/A	#N/A	#N/A	#N/A	#N/A	#N/A	#N/A	#N/A	#N/A	#N/A	FALSE
fgd117-440_at	1	1	1	-1	0	1	0	0	Fusarium_MIPS_Draft_fgd	FGSG_02386	hypothetical protein similar to pectate lyase (765 nt)	probable pectate lyase	pectate lyase e	extracellular region;pectate lyase activity;metabolic process	ec:4.2.2.2-lyase	Pentose and glucuronate interconversions	PF03211.5	Pectate_lyase	Pectate lyase	#N/A	#N/A	FGSG_02386	#N/A	#N/A	#N/A	#N/A	#N/A	FALSE
fgd117-450_at	1	1	1	-1	0	1	0	0	Fusarium_MIPS_Draft_fgd	FGSG_02387	conserved hypothetical protein (2196 nt)	conserved hypothetical protein	probable flavoprotein involved in k+ transport	0	0	0	#N/A	#N/A	#N/A	#N/A	#N/A	#N/A	#N/A	#N/A	#N/A	#N/A	#N/A	FALSE
fg02389_at	1	1	1	0	0	1	0	-1	Fusarium_Broad_calls	FGSG_02389	conserved hypothetical protein (886 nt)	conserved hypothetical protein	hypothetical protein FGSG_02389	0	0	0	TIGR01629	rep_II_X	phage/plasmid replication protein, gene II/X family	#N/A	#N/A	#N/A	#N/A	#N/A	#N/A	#N/A	#N/A	FALSE
fgd117-510_at	1	1	-1	-1	0	1	0	0	Fusarium_MIPS_Draft_fgd	FGSG_02391	predicted protein (862 nt)	hypothetical protein	#N/A	#N/A	#N/A	#N/A	#N/A	#N/A	#N/A	#N/A	#N/A	#N/A	#N/A	#N/A	#N/A	#N/A	#N/A	#N/A
fgd117-520_s_at	1	1	-1	-1	0	1	1	0	Fusarium_MIPS_Draft_fgd	FGSG_02392	hypothetical protein similar to aldehyde dehydrogenase (1584 nt)	probable aldehyde dehydrogenase	aldehyde dehydrogenase	oxidoreductase activity, acting on the aldehyde or oxo group of donors, NAD or NADP as acceptor;oxidation-reduction process	0	0	PF00171.14	Aldedh	Aldehyde dehydrogenase family	#N/A	#N/A	#N/A	#N/A	#N/A	#N/A	#N/A	#N/A	FALSE
fgd117-530_at	1	1	1	1	0	1	0	0	Fusarium_MIPS_Draft_fgd	FGSG_02393	hypothetical protein similar to heterokaryon incompatibility protein (3753 nt)	related to heterokaryon incompatibility protein het-6	heterokaryon incompatibility protein or allele	protein binding	0	0	PF06985.3	HET	Heterokaryon incompatibility protein (HET)	#N/A	#N/A	#N/A	#N/A	#N/A	#N/A	#N/A	#N/A	FALSE
fg12014_at	1	1	1	1	0	1	0	0	Fusarium_MIPS_Manual_fg12	FGSG_02395	hypothetical protein similar to polyketide synthase (6322 nt)	polyketide synthase	#N/A	#N/A	#N/A	#N/A	PF00109.18	ketoacyl-synt	Beta-ketoacyl synthase, N-terminal domain	PHI:713	unaffected pathogenicity	#N/A	#N/A	#N/A	#N/A	#N/A	#N/A	#N/A
fgd119-10_at	1	1	1	1	0	1	0	0	Fusarium_MIPS_Draft_fgd	FGSG_02395	hypothetical protein similar to polyketide synthase (6322 nt)	polyketide synthase	#N/A	#N/A	#N/A	#N/A	PF00109.18	ketoacyl-synt	Beta-ketoacyl synthase, N-terminal domain	PHI:713	unaffected pathogenicity	#N/A	#N/A	#N/A	#N/A	#N/A	#N/A	#N/A
fgd120-10_at	1	1	0	1	0	1	0	0	Fusarium_MIPS_Draft_fgd	FGSG_02397	hypothetical protein similar to isoamyl alcohol oxidase (895 nt)	probable isoamyl alcohol oxidase	#N/A	#N/A	#N/A	#N/A	PF08031.4	BBE	Berberine and berberine like	#N/A	#N/A	#N/A	#N/A	#N/A	#N/A	#N/A	#N/A	#N/A
fgd120-30_at	1	1	1	1	0	1	0	0	Fusarium_MIPS_Draft_fgd	FGSG_02399	serine/threonine-protein kinase 6 (1227 nt)	probable protein kinase Eg22	#N/A	#N/A	#N/A	#N/A	PF07714.9	Pkinase_Tyr	Protein tyrosine kinase	PHI:1239	unaffected pathogenicity	#N/A	#N/A	#N/A	FGSG_02399	#N/A	#N/A	#N/A
fgd120-70_at	1	1	1	1	0	1	0	1	Fusarium_MIPS_Draft_fgd	FGSG_02401	predicted protein (1558 nt)	conserved hypothetical protein	hypothetical protein FG02401.1	0	0	0	#N/A	#N/A	#N/A	#N/A	#N/A	#N/A	#N/A	#N/A	#N/A	PTH11	#N/A	FALSE
fgd122-60_at	1	1	1	0	0	1	0	0	Fusarium_MIPS_Draft_fgd	FGSG_02408	conserved hypothetical protein (1341 nt)	related to laminaripentaose-producing beta-1,3-glucanase	glucan endo- -beta-glucosidase	0	0	0	#N/A	#N/A	#N/A	#N/A	#N/A	FGSG_02408	#N/A	#N/A	#N/A	#N/A	#N/A	FALSE
fgd122-70_at	1	1	1	0	0	1	0	0	Fusarium_MIPS_Draft_fgd	FGSG_02409	conserved hypothetical protein (2851 nt)	related to small s protein	hypothetical protein FG02409.1	0	0	0	#N/A	#N/A	#N/A	#N/A	#N/A	#N/A	#N/A	#N/A	#N/A	#N/A	#N/A	FALSE
fgd122-100_at	1	1	0	1	0	1	0	0	Fusarium_MIPS_Draft_fgd	FGSG_02412	predicted protein (306 nt)	hypothetical protein	#N/A	#N/A	#N/A	#N/A	#N/A	#N/A	#N/A	#N/A	#N/A	#N/A	#N/A	#N/A	#N/A	#N/A	#N/A	#N/A
fg02414_at	1	1	1	1	0	1	0	1	Fusarium_Broad_calls	FGSG_02414	conserved hypothetical protein (2503 nt)	hypothetical protein	serine threonine protein kinase	kinase activity;metabolic process	0	0	#N/A	#N/A	#N/A	#N/A	#N/A	#N/A	#N/A	#N/A	#N/A	#N/A	#N/A	FALSE
fgd122-130_at	1	1	1	1	0	1	0	0	Fusarium_MIPS_Draft_fgd	FGSG_02414	conserved hypothetical protein (2503 nt)	hypothetical protein	serine threonine protein kinase	kinase activity;metabolic process	0	0	#N/A	#N/A	#N/A	#N/A	#N/A	#N/A	#N/A	#N/A	#N/A	#N/A	#N/A	FALSE
fgd122-130_s_at	1	1	1	1	0	1	0	1	Fusarium_MIPS_Draft_fgd	FGSG_02414	conserved hypothetical protein (2503 nt)	hypothetical protein	serine threonine protein kinase	kinase activity;metabolic process	0	0	#N/A	#N/A	#N/A	#N/A	#N/A	#N/A	#N/A	#N/A	#N/A	#N/A	#N/A	FALSE
fgd122-150_at	1	1	0	1	0	1	0	0	Fusarium_MIPS_Draft_fgd	FGSG_02415	hypothetical protein (1134 nt)	putative protein [EST hit]	hypothetical protein FG02415.1	0	0	0	#N/A	#N/A	#N/A	#N/A	#N/A	#N/A	#N/A	#N/A	#N/A	#N/A	#N/A	FALSE
fgd122-160_at	1	1	1	0	0	1	1	-1	Fusarium_MIPS_Draft_fgd	FGSG_02416	conserved hypothetical protein (1119 nt)	conserved hypothetical protein	hypothetical protein FG02416.1	transferase activity, transferring phosphorus-containing groups;metabolic process	0	0	PF01636.15	APH	Phosphotransferase enzyme family	#N/A	#N/A	#N/A	#N/A	#N/A	#N/A	#N/A	#N/A	FALSE
fgd122-180_at	1	1	1	-1	0	1	-1	0	Fusarium_MIPS_Draft_fgd	FGSG_02418	conserved hypothetical protein (1033 nt)	conserved hypothetical protein	short chain dehydrogenase reductase family	oxidation-reduction process;oxidoreductase activity	0	0	#N/A	#N/A	#N/A	#N/A	#N/A	#N/A	#N/A	#N/A	#N/A	#N/A	#N/A	FALSE
fgd122-210_s_at	1	1	1	1	0	1	0	1	Fusarium_MIPS_Draft_fgd	FGSG_02419	conserved hypothetical protein (1612 nt)	related to pisatin demethylase	pisatin demethylase	heme binding;oxidoreductase activity, acting on paired donors, with incorporation or reduction of molecular oxygen;monooxygenase activity;iron ion binding;methylation;oxidation-reduction process;methyltransferase activity	0	0	PF00067.14	p450	Cytochrome P450	#N/A	#N/A	FGSG_02419	#N/A	#N/A	#N/A	#N/A	#N/A	FALSE
fgd122-220_at	1	1	0	1	0	1	0	0	Fusarium_MIPS_Draft_fgd	FGSG_02420	conserved hypothetical protein (1559 nt)	conserved hypothetical protein	hypothetical protein FG02420.1	0	0	0	PF08242.4	Methyltransf_12	Methyltransferase domain	#N/A	#N/A	#N/A	#N/A	#N/A	#N/A	#N/A	#N/A	FALSE
fgd122-240_at	1	1	1	1	0	1	0	0	Fusarium_MIPS_Draft_fgd	FGSG_02422	conserved hypothetical protein (1176 nt)	related to spore coat protein SP96 precursor	hypothetical protein FG02422.1	0	0	0	#N/A	#N/A	#N/A	#N/A	#N/A	FGSG_02422	FGSG_02422	#N/A	#N/A	#N/A	#N/A	FALSE
fgd122-270_at	1	1	1	0	0	1	0	-1	Fusarium_MIPS_Draft_fgd	FGSG_02424	predicted protein (619 nt)	hypothetical protein	#N/A	#N/A	#N/A	#N/A	#N/A	#N/A	#N/A	#N/A	#N/A	#N/A	#N/A	#N/A	#N/A	#N/A	#N/A	#N/A
fgd122-290_at	1	1	-1	0	0	1	0	0	Fusarium_MIPS_Draft_fgd	FGSG_02426	phosphate-repressible phosphate permease (1922 nt)	probable PHO89 - Na+/phosphate co-transporter	phosphate-repressible phosphate permease	phosphate ion transport;membrane;inorganic phosphate transmembrane transporter activity;transmembrane transport	0	0	PF01384.12	PHO4	Phosphate transporter family	#N/A	#N/A	#N/A	#N/A	#N/A	#N/A	#N/A	#N/A	FALSE
fgd122-310_at	1	1	0	-1	0	1	1	0	Fusarium_MIPS_Draft_fgd	FGSG_02427	conserved hypothetical protein (962 nt)	conserved hypothetical protein	related to ser33 3-phosphoglycerate dehydrogenase	oxidoreductase activity, acting on the CH-OH group of donors, NAD or NADP as acceptor;oxidation-reduction process;NAD binding	0	0	PF02826.11	2-Hacid_dh_C	D-isomer specific 2-hydroxyacid dehydrogenase, NAD binding domain	#N/A	#N/A	#N/A	#N/A	#N/A	#N/A	#N/A	#N/A	FALSE
fgd122-320_at	1	1	-1	0	0	1	0	0	Fusarium_MIPS_Draft_fgd	FGSG_02428	conserved hypothetical protein (974 nt)	conserved hypothetical protein	ferri-bacillibactin esterase	0	0	0	#N/A	#N/A	#N/A	#N/A	#N/A	#N/A	#N/A	#N/A	#N/A	#N/A	#N/A	FALSE
fgd122-330_at	1	1	0	1	0	1	0	0	Fusarium_MIPS_Draft_fgd	FGSG_02429	predicted protein (1282 nt)	hypothetical protein	hypothetical protein FG02429.1	transferase activity, transferring phosphorus-containing groups;metabolic process;ATP binding	0	0	#N/A	#N/A	#N/A	#N/A	#N/A	#N/A	#N/A	#N/A	#N/A	#N/A	#N/A	FALSE
fgd122-370_at	1	1	-1	0	0	1	0	0	Fusarium_MIPS_Draft_fgd	FGSG_02432	hypothetical protein similar to glutathione-dependent formaldehyde dehydrogenase (1458 nt)	related to formaldehyde dehydrogenase	s- glutathione dehydrogenase alcohol dehydrogenase	zinc ion binding;oxidoreductase activity;oxidation-reduction process	0	0	PF08240.4	ADH_N	Alcohol dehydrogenase GroES-like domain	#N/A	#N/A	#N/A	#N/A	#N/A	#N/A	#N/A	#N/A	FALSE
fgd122-460_s_at	1	1	-1	-1	0	1	1	-1	Fusarium_MIPS_Draft_fgd	FGSG_02441	conserved hypothetical protein (2165 nt)	conserved hypothetical protein	hypothetical protein FGSG_02441	carbohydrate metabolic process;hydrolase activity, hydrolyzing O-glycosyl compounds	0	0	PF02837.10	Glyco_hydro_2_N	Glycosyl hydrolases family 2, sugar binding domain	#N/A	#N/A	#N/A	#N/A	#N/A	#N/A	#N/A	#N/A	FALSE
fgd122-560_at	1	1	0	1	0	1	0	1	Fusarium_MIPS_Draft_fgd	FGSG_02450	conserved hypothetical protein (1800 nt)	conserved hypothetical protein	#N/A	#N/A	#N/A	#N/A	PF04140.6	ICMT	Isoprenylcysteine carboxyl methyltransferase (ICMT) family	#N/A	#N/A	#N/A	#N/A	#N/A	#N/A	#N/A	#N/A	#N/A
fg02451_s_at	1	1	1	1	0	1	0	0	Fusarium_Broad_calls	FGSG_02451	predicted protein (814 nt)	hypothetical protein	hypothetical protein FG02451.1	0	0	0	#N/A	#N/A	#N/A	#N/A	#N/A	#N/A	#N/A	#N/A	#N/A	#N/A	FGSG_02451	TRUE
fg12262_s_at	1	1	1	1	0	1	0	0	Fusarium_MIPS_Manual_fg12	FGSG_02458	conserved hypothetical protein (2471 nt)	related to pisatin demethylase	#N/A	#N/A	#N/A	#N/A	PF00067.14	p450	Cytochrome P450	#N/A	#N/A	FGSG_02458	#N/A	#N/A	#N/A	#N/A	#N/A	#N/A
fg02459_at	1	1	0	1	0	1	0	0	Fusarium_Broad_calls	FGSG_02459	conserved hypothetical protein (978 nt)	conserved hypothetical protein	lipase 2	metabolic process;hydrolase activity	0	0	PF07859.5	Abhydrolase_3	alpha/beta hydrolase fold	#N/A	#N/A	#N/A	#N/A	#N/A	#N/A	#N/A	#N/A	FALSE
fgd122-690_at	1	1	-1	-1	0	1	0	0	Fusarium_MIPS_Draft_fgd	FGSG_02462	conserved hypothetical protein (1587 nt)	conserved hypothetical protein	related to c2hc5 finger protein	regulation of transcription, DNA-templated;nucleus;zinc ion binding	0	0	PF06221.5	zf-C2HC5	Putative zinc finger motif, C2HC5-type	#N/A	#N/A	#N/A	#N/A	#N/A	#N/A	#N/A	#N/A	FALSE
fgd122-720_at	1	1	0	-1	0	1	1	0	Fusarium_MIPS_Draft_fgd	FGSG_02465	hypothetical protein similar to cysteine synthase B (1915 nt)	conserved hypothetical protein	cysteine synthase a	0	0	0	PF00291.17	PALP	Pyridoxal-phosphate dependent enzyme	#N/A	#N/A	#N/A	#N/A	#N/A	#N/A	#N/A	#N/A	FALSE
fg02473_at	1	1	1	1	0	1	-1	-1	Fusarium_Broad_calls	FGSG_02473	conserved hypothetical protein (1086 nt)	probable mitochondrial ATP synthase subunit f	f-type h+-transporting atpase subunit f	proton-transporting ATPase activity, rotational mechanism;proton-transporting ATP synthase activity, rotational mechanism;ATP synthesis coupled proton transport;mitochondrial proton-transporting ATP synthase complex, coupling factor F(o);obsolete ATP catabolic process	ec:3.6.1;ec:3.6.1.3-adenylpyrophosphatase;ec:3.6.1.15-phosphatase	Purine metabolismPurine metabolism;Thiamine metabolism	PF10791.1	F1F0-ATPsyn_F	Mitochondrial F1-F0 ATP synthase subunit F of fungi	#N/A	#N/A	#N/A	#N/A	#N/A	#N/A	#N/A	#N/A	FALSE
fgd122-970_at	1	1	1	1	0	1	0	0	Fusarium_MIPS_Draft_fgd	FGSG_02487	predicted protein (861 nt)	hypothetical protein	hypothetical protein FG02487.1	0	0	0	#N/A	#N/A	#N/A	#N/A	#N/A	#N/A	#N/A	#N/A	#N/A	#N/A	#N/A	#N/A
fgd261-80_at	1	1	1	1	0	1	0	0	Fusarium_MIPS_Draft_fgd	FGSG_02489	conserved hypothetical protein (1965 nt)	conserved hypothetical protein	related to protein ldb19	0	0	0	#N/A	#N/A	#N/A	#N/A	#N/A	#N/A	#N/A	#N/A	#N/A	#N/A	#N/A	FALSE
fgd122-1020_at	1	1	0	1	0	1	0	0	Fusarium_MIPS_Draft_fgd	FGSG_02490	predicted protein (1371 nt)	hypothetical protein	hypothetical protein FG02490.1	0	0	0	#N/A	#N/A	#N/A	#N/A	#N/A	#N/A	#N/A	#N/A	#N/A	#N/A	#N/A	FALSE
fgd123-40_at	1	1	0	-1	0	1	1	1	Fusarium_MIPS_Draft_fgd	FGSG_02493	conserved hypothetical protein (1192 nt)	probable ribosomal protein L23a, cytosolic	60s ribosomal protein l25	ribosome;structural constituent of ribosome;translation;nucleotide binding	0	0	PF00276.12	Ribosomal_L23	Ribosomal protein L23	#N/A	#N/A	#N/A	#N/A	#N/A	#N/A	#N/A	#N/A	FALSE
fgd124-40_at	1	1	-1	0	0	1	1	0	Fusarium_MIPS_Draft_fgd	FGSG_02500	predicted protein (831 nt)	conserved hypothetical protein	ribonuclease mrp protein subunit rmp1	0	0	0	#N/A	#N/A	#N/A	#N/A	#N/A	#N/A	#N/A	#N/A	#N/A	#N/A	#N/A	FALSE
fgd125-10_at	1	1	0	-1	0	1	1	0	Fusarium_MIPS_Draft_fgd	FGSG_02503	conserved hypothetical protein (1174 nt)	related to ribosomal protein L28	ribosomal protein l28e	ribosome;structural constituent of ribosome;translation	0	0	PF01778.9	Ribosomal_L28e	Ribosomal L28e protein family	#N/A	#N/A	#N/A	#N/A	#N/A	#N/A	#N/A	#N/A	FALSE
fgd126-20_at	1	1	-1	0	0	1	0	1	Fusarium_MIPS_Draft_fgd	FGSG_02504	malate dehydrogenase, mitochondrial precursor (2095 nt)	probable malate dehydrogenase	malate dehydrogenase	malate metabolic process;tricarboxylic acid cycle;cellular carbohydrate metabolic process;L-malate dehydrogenase activity	ec:1.1.1.37-dehydrogenase	Carbon fixation pathways in prokaryotes;Pyruvate metabolism;Biosynthesis of antibiotics;Methane metabolism;Carbon fixation in photosynthetic organisms;Citrate cycle (TCA cycle);Cysteine and methionine metabolism;Glyoxylate and dicarboxylate metabolism	PF00056.15	Ldh_1_N	lactate/malate dehydrogenase, NAD binding domain	#N/A	#N/A	#N/A	#N/A	#N/A	#N/A	#N/A	#N/A	FALSE
fg02514_at	1	1	1	1	0	1	0	0	Fusarium_Broad_calls	FGSG_02514	predicted protein (2132 nt)	hypothetical protein	hypothetical protein FG02514.1	0	0	0	#N/A	#N/A	#N/A	#N/A	#N/A	#N/A	#N/A	#N/A	#N/A	#N/A	#N/A	#N/A
fg02514_s_at	1	1	1	1	0	1	0	0	Fusarium_Broad_calls	FGSG_02514	predicted protein (2132 nt)	hypothetical protein	hypothetical protein FG02514.1	0	0	0	#N/A	#N/A	#N/A	#N/A	#N/A	#N/A	#N/A	#N/A	#N/A	#N/A	#N/A	#N/A
fgd126-120_at	1	1	1	1	0	1	0	0	Fusarium_MIPS_Draft_fgd	FGSG_02514	predicted protein (2132 nt)	hypothetical protein	hypothetical protein FG02514.1	0	0	0	#N/A	#N/A	#N/A	#N/A	#N/A	#N/A	#N/A	#N/A	#N/A	#N/A	#N/A	#N/A
[truncated: 3,523 more rows]

## Sheet: Dif. express gene lists
Differentially expressed gene lists
[truncated: 3,593 more rows]
