# Supplementary material for: A spatial temporal analysis of the Fusarium graminearum transcriptome during symptomless and symptomatic wheat infection
Source: Mol Plant Pathol. 2017 Aug 8;18(9):1295–312. doi: 10.1111/mpp.12564 (PMC5697668; doi:10.1111/mpp.12564)
Supplement: Supplementary file 5 — File S2 The individual expression values and annotation of the individual transcripts presented in Figures 2–5, including: (1) putative transmembrane transporters; (2) characterized and putative secondary metabolite gene clusters; (3) secreted effector proteins (EffectorP predicted); (4) pathogenicity‐associated; (5) PHI‐base; and (6) secreted hydrolytic enzymes. [file MPP-18-1295-s005.xlsx]

## Sheet: Fig2 Transporters
The differentially regulated Fusarium graminearum encoding for putative transporters.
Legend: 1 = increased transcript abundance; 0 = not modulated; -1 = decreased transcript abundance, in accordance to the order of the comparison presented in the column header.
Amino acid, polyamine and peptide transport
	Statistic analysis								Probe origin and IDs		Functional annotation									MAS5 normalised expression data
Affy_probe	inplanta vs CM	inplanta.Ftest	Rachis mean vs spikelet	Symptomless vs symptomatic rachis	Symptomless:symptomatic rachis mean vs Intermediate rachis	inplanta.any.sig	CM-N vs CM	CM-C vs CM	Seq. Category	BROAD ID by mapping file (FGDB_A3_alias_2008-04-24.txt)	BROAD annotation	MIPS annotation	B2G_SeqDesc	B2G_GOTerms	B2G_Enzymes	B2G_KeggMaps	PFAM_Acc	PFAM_name	PFAM_desc.	CM	MM-C	MM-N	Spikelet	Symptoms	Intermediate	Symptomless
fg01997_at	1	1	1	1	0	1	0	0	Fusarium_Broad_calls	FGSG_01997	hypothetical protein similar to MFS drug transporter (2237 nt)	related to tetracycline efflux protein (otrb)	related to tetracycline efflux protein	transmembrane transport;integral component of membrane	0	0	TIGR01409	TAT_signal_seq	Tat (twin-arginine translocation) pathway signal sequence	15.2679	27.7321	7.71413	54.8971	126.751	250.394	468.94
fgd108-200_s_at	1	1	1	1	0	1	0	0	Fusarium_MIPS_Draft_fgd	FGSG_01997	hypothetical protein similar to MFS drug transporter (2237 nt)	related to tetracycline efflux protein (otrb)	related to tetracycline efflux protein	transmembrane transport;integral component of membrane	0	0	TIGR01409	TAT_signal_seq	Tat (twin-arginine translocation) pathway signal sequence	29.1678	22.7334	22.5731	86.5973	153.06	298.655	374.299
fgd114-650_at	1	1	1	-1	0	1	0	-1	Fusarium_MIPS_Draft_fgd	FGSG_02278	conserved hypothetical protein (1793 nt)	related to HNM1 - Choline permease	choline transport protein	amino acid transmembrane transport;amino acid transmembrane transporter activity;integral component of membrane	0	0	PF00324.13	AA_permease	Amino acid permease	72.9565	26.9158	88.5178	558.114	5328.71	4366.86	6077.78
fg02767_at	1	1	1	1	0	1	0	0	Fusarium_Broad_calls	FGSG_02767	general amino acid permease AGP3 (1802 nt)	probable amino acid transporter	probable amino acid transporter	amino acid transmembrane transport;amino acid transmembrane transporter activity;integral component of membrane	0	0	PF00324.13	AA_permease	Amino acid permease	25.9693	26.358	10.5685	59.984	97.1151	189.834	458.338
fg03523_s_at	1	1	1	1	0	1	0	1	Fusarium_Broad_calls	FGSG_03523	conserved hypothetical protein (1840 nt)	conserved hypothetical protein	mfs agza xanthine uracil permease	transmembrane transport;membrane;transporter activity	0	0	PF00860.12	Xan_ur_permease	Permease family	26.0116	95.9773	51.7781	38.796	10.6706	21.5157	68.6097
fgd168-1300_s_at	1	1	0	1	0	1	-1	0	Fusarium_MIPS_Draft_fgd	FGSG_03985	hypothetical protein similar to general amino acid permease Agp2 (1866 nt)	probable carnitine transporter	general amino acid permease agp2	amino acid transmembrane transport;amino acid transmembrane transporter activity;integral component of membrane	0	0	PF00324.13	AA_permease	Amino acid permease	169.388	117.608	38.1952	351.912	207.757	431.173	507.436
fg04062_at	1	1	1	1	0	1	0	0	Fusarium_Broad_calls	FGSG_04062	hypothetical protein similar to hexose carrier protein (1820 nt)	probable sugar transporter	probable sugar transporter	integral component of membrane;substrate-specific transmembrane transporter activity;transmembrane transport;carbohydrate transport	0	0	TIGR01409	TAT_signal_seq	Tat (twin-arginine translocation) pathway signal sequence	337.786	210.496	311.698	506.322	663.935	565.813	1578.95
fgd172-70_at	1	1	0	1	0	1	0	0	Fusarium_MIPS_Draft_fgd	FGSG_04062	hypothetical protein similar to hexose carrier protein (1820 nt)	probable sugar transporter	probable sugar transporter	integral component of membrane;substrate-specific transmembrane transporter activity;transmembrane transport;carbohydrate transport	0	0	TIGR01409	TAT_signal_seq	Tat (twin-arginine translocation) pathway signal sequence	2.13425	11.3232	10.3075	16.2746	13.5719	30.8298	33.429
fgd194-710_at	1	1	1	1	0	1	1	0	Fusarium_MIPS_Draft_fgd	FGSG_04672	conserved hypothetical protein (1778 nt)	related to HNM1 - Choline permease	choline transport	amino acid transmembrane transport;amino acid transmembrane transporter activity;integral component of membrane	0	0	PF00324.13	AA_permease	Amino acid permease	2.75695	4.11893	172.083	15.1324	23.522	37.1386	95.9442
fgd198-290_s_at	1	1	1	1	0	1	0	1	Fusarium_MIPS_Draft_fgd	FGSG_04879	conserved hypothetical protein (2028 nt)	related to HNM1 - Choline permease	hypothetical protein FG04879.1	amino acid transmembrane transport;amino acid transmembrane transporter activity;integral component of membrane	0	0	PF00324.13	AA_permease	Amino acid permease	5.91541	46.2901	50.1073	39.5816	89.2025	157.902	352.466
fgd200-130_at	1	1	0	1	0	1	0	-1	Fusarium_MIPS_Draft_fgd	FGSG_04943	amino-acid permease inda1 (1826 nt)	probable amino acid permease NAAP1	amino-acid permease inda1	amino acid transmembrane transport;amino acid transmembrane transporter activity;integral component of membrane	0	0	PF00324.13	AA_permease	Amino acid permease	52.0717	22.4752	94.9363	357.389	319.314	602.351	1160.6
fgd318-340_at	1	1	1	1	0	1	0	0	Fusarium_MIPS_Draft_fgd	FGSG_07701	hypothetical protein similar to amino acid permease (1770 nt)	related to GABA permease	related to gaba permease	amino acid transmembrane transport;amino acid transmembrane transporter activity;integral component of membrane	0	0	PF00324.13	AA_permease	Amino acid permease	10.3972	3.52755	13.61	10.449	89.4908	174.318	475.743
fg07858_at	1	1	1	1	0	1	0	0	Fusarium_Broad_calls	FGSG_07858	conserved hypothetical protein (1730 nt)	related to purine-cytosine permease	purine-cytosine permease fcy2	membrane;nucleobase transport;nucleobase transmembrane transporter activity	0	0	PF02133.7	Transp_cyt_pur	Permease for cytosine/purines, uracil, thiamine, allantoin	31.435	20.2892	33.5238	82.6201	124.631	235.608	377.854
fgd467-420_s_at	1	1	0	1	0	1	1	0	Fusarium_MIPS_Draft_fgd	FGSG_11439	conserved hypothetical protein (1930 nt)	related to uracil permease	hypothetical protein FGSG_11439	membrane;nucleobase transport;nucleobase transmembrane transporter activity	0	0	PF02133.7	Transp_cyt_pur	Permease for cytosine/purines, uracil, thiamine, allantoin	28.6442	12.4383	139.255	113.889	148.893	202.737	424.914
fg12362_at	1	1	1	1	0	1	0	1	Fusarium_MIPS_Manual_fg12	FGSG_12440	hypothetical protein similar to arginine permease (1545 nt)	probable lysine permease	aat family amino acid transporter	amino acid transmembrane transport;amino acid transmembrane transporter activity;integral component of membrane	0	0	PF00324.13	AA_permease	Amino acid permease	24.6524	54.3303	19.9113	121.647	191.571	273.31	592.612
fg12114_at	1	1	0	1	0	1	1	0	Fusarium_MIPS_Manual_fg12	FGSG_13426	hypothetical protein similar to nucleoside transporter (1563 nt)	related to purine-cytosine permease	hypothetical protein FGSG_13426	membrane;nucleobase transport;nucleobase transmembrane transporter activity	0	0	PF02133.7	Transp_cyt_pur	Permease for cytosine/purines, uracil, thiamine, allantoin	32.4625	30.7505	564.903	157.01	160.399	235.764	430.1
fgd323-20_at	1	1	1	1	0	1	0	0	Fusarium_MIPS_Draft_fgd	FGSG_13470	hypothetical protein similar to MFS peptide transporter (1869 nt)	related to peptide transport protein	peptide transporter ptr2	transporter activity;membrane;transport	0	0	PF00854.13	PTR2	POT family	3.52963	4.39753	3.98056	17.0467	22.005	67.767	154.581
																				870.546	737.761	1633.66	2587.66	7770.59	8141.97	13632.6
Sugar transport
	Statistic analysis								Probe origin and IDs		Functional annotation									MAS5 normalised expression data
Affy_probe	inplanta vs CM	inplanta.Ftest	Rachis mean vs spikelet	Symptomless vs symptomatic rachis	Symptomless:symptomatic rachis mean vs Intermediate rachis	inplanta.any.sig	CM-N vs CM	CM-C vs CM	Seq. Category	BROAD ID by mapping file (FGDB_A3_alias_2008-04-24.txt)	BROAD annotation	MIPS annotation	B2G_SeqDesc	B2G_GOTerms	B2G_Enzymes	B2G_KeggMaps	PFAM_Acc	PFAM_name	PFAM_desc.	CM	MM-C	MM-N	Spikelet	Symptoms	Intermediate	Symptomless
fgd153-200_at	1	1	1	1	0	1	1	0	Fusarium_MIPS_Draft_fgd	FGSG_03369	hypothetical protein similar to maltose permease (1812 nt)	related to alpha-glucoside transport protein	mfs sp general alpha glucoside:h+ symporter	integral component of membrane;substrate-specific transmembrane transporter activity;transmembrane transport	0	0	PF00083.16	Sugar_tr	Sugar (and other) transporter	111.249	84.8152	7133.1	156.564	305.298	496.837	753.629
fgd168-1000_at	1	1	0	-1	0	1	1	1	Fusarium_MIPS_Draft_fgd	FGSG_03957	hypothetical protein similar to galactose-proton symport (2587 nt)	related to myo-inositol transport protein ITR1	polyol transporter 5	integral component of membrane;substrate-specific transmembrane transporter activity;transmembrane transport;carbohydrate transport	0	0	PF00083.16	Sugar_tr	Sugar (and other) transporter	137.147	9056.44	7034.51	1732.01	2184.44	836.84	322.84
fgd192-210_at	1	1	0	1	0	1	0	1	Fusarium_MIPS_Draft_fgd	FGSG_04465	conserved hypothetical protein (2294 nt)	related to myo-inositol transport protein ITR1	related to myo-inositol transport protein itr1	integral component of membrane;substrate-specific transmembrane transporter activity;transmembrane transport	0	0	PF00083.16	Sugar_tr	Sugar (and other) transporter	24.9409	103.774	29.1299	90.6794	80.0548	145.082	300.012
fgd196-110_at	1	1	1	1	0	1	0	0	Fusarium_MIPS_Draft_fgd	FGSG_04700	hypothetical protein similar to monosaccharide transporter (1800 nt)	related to monosaccharide transporter	sugar transport protein 13	integral component of membrane;substrate-specific transmembrane transporter activity;transmembrane transport;carbohydrate transport	0	0	PF00083.16	Sugar_tr	Sugar (and other) transporter	21.7826	25.3364	35.8436	109.581	169.089	240.824	490.729
fgd233-390_at	1	1	-1	-1	0	1	0	1	Fusarium_MIPS_Draft_fgd	FGSG_05720	conserved hypothetical protein (1842 nt)	related to hexose transporter protein	related to hexose transporter protein	transmembrane transport;integral component of membrane;transmembrane transporter activity	0	0	PF00083.16	Sugar_tr	Sugar (and other) transporter	67.4144	253.113	100.364	2033.56	2200.44	1005.78	1042.78
fgd248-80_at	1	1	0	-1	0	1	0	1	Fusarium_MIPS_Draft_fgd	FGSG_06235	hypothetical protein similar to MFS quinate transporter (1969 nt)	related to quinate transport protein	quinate permease	integral component of membrane;substrate-specific transmembrane transporter activity;transmembrane transport	0	0	PF00083.16	Sugar_tr	Sugar (and other) transporter	136.646	661.694	117.019	465.708	933.787	540.514	842.438
fgd315-390_at	1	1	1	-1	0	1	0	0	Fusarium_MIPS_Draft_fgd	FGSG_07594	conserved hypothetical protein (1714 nt)	related to maltose permease	maltose permease	integral component of membrane;transmembrane transport;transmembrane transporter activity	0	0	PF00083.16	Sugar_tr	Sugar (and other) transporter	23.8758	13.2667	26.7346	160.92	592.951	397.389	391.243
fgd316-60_at	1	1	1	-1	0	1	1	1	Fusarium_MIPS_Draft_fgd	FGSG_07631	hypothetical protein similar to MFS hexose transporter (2129 nt)	related to hexose transporter protein	lactose permease	integral component of membrane;substrate-specific transmembrane transporter activity;transmembrane transport;carbohydrate transport	0	0	PF00083.16	Sugar_tr	Sugar (and other) transporter	851.08	2399.59	4202.93	957.265	7919.41	8373.61	2928.41
fgd321-40_at	1	1	1	1	0	1	1	0	Fusarium_MIPS_Draft_fgd	FGSG_07894	hypothetical protein similar to phosphate permease (2047 nt)	phosphate transport protein	phosphate:h+ symporter	phosphate ion transport;integral component of membrane;inorganic phosphate transmembrane transporter activity;transmembrane transport	0	0	PF00083.16	Sugar_tr	Sugar (and other) transporter	38.3164	83.7836	98.1653	67.5075	107.548	83.2231	257.253
fgd323-930_at	1	1	1	1	0	1	0	0	Fusarium_MIPS_Draft_fgd	FGSG_08039	conserved hypothetical protein (1919 nt)	related to RGT2 - Sensor of high external glucose concentrations	sugar transporter	integral component of membrane;substrate-specific transmembrane transporter activity;transmembrane transport	0	0	PF00083.16	Sugar_tr	Sugar (and other) transporter	6.51587	2.76578	2.97231	31.5083	82.7567	40.4265	297.31
																				1418.97	12684.6	18780.8	5805.3	14575.8	12160.5	7626.65
Reductive iron assimilation and siderophore mediated iron uptake
	Statistic analysis								Probe origin and IDs		Functional annotation									MAS5 normalised expression data
Affy_probe	inplanta vs CM	inplanta.Ftest	Rachis mean vs spikelet	Symptomless vs symptomatic rachis	Symptomless:symptomatic rachis mean vs Intermediate rachis	inplanta.any.sig	CM-N vs CM	CM-C vs CM	Seq. Category	BROAD ID by mapping file (FGDB_A3_alias_2008-04-24.txt)	BROAD annotation	MIPS annotation	B2G_SeqDesc	B2G_GOTerms	B2G_Enzymes	B2G_KeggMaps	PFAM_Acc	PFAM_name	PFAM_desc.	CM	MM-C	MM-N	Spikelet	Symptoms	Intermediate	Symptomless
fgd196-1140_at	1	1	1	1	0	1	0	0	Fusarium_MIPS_Draft_fgd	FGSG_04780	conserved hypothetical protein (2151 nt)	related to ferric reductase Fre2p	ferric reductase transmembrane component 4	integral component of membrane;oxidoreductase activity;oxidation-reduction process	0	0	PF01794.11	Ferric_reduct	Ferric reductase like transmembrane component	30.5548	24.8556	13.2449	32.489	17.2038	50.5374	127.984
fgd325-220_s_at	1	1	0	1	0	1	0	-1	Fusarium_MIPS_Draft_fgd	FGSG_08121	conserved hypothetical protein (3590 nt)	related to ferric reductase Fre2p	hypothetical protein FG08121.1	integral component of membrane;oxidoreductase activity;oxidation-reduction process	0	0	PF01794.11	Ferric_reduct	Ferric reductase like transmembrane component	22.4709	14.66	19.0808	55.311	54.3297	41.4264	227.224
fgd111-750_at	-1	1	1	1	0	1	-1	0	Fusarium_MIPS_Draft_fgd	FGSG_02143	plasma membrane iron permease (1159 nt)	related to high-affinity iron permease	plasma membrane iron permease	iron ion transmembrane transporter activity;high-affinity iron ion transmembrane transport;high-affinity iron permease complex	0	0	PF03239.6	FTR1	Iron permease FTR1 family	281.191	477.06	128.207	96.5705	180.209	114.596	181.778
fgd162-360_at	1	1	1	1	0	1	0	0	Fusarium_MIPS_Draft_fgd	FGSG_03737	conserved hypothetical protein (1752 nt)	related to major facilitator MirA	siderophore iron transporter mirb	transmembrane transport;integral component of membrane	0	0	PF07690.8	MFS_1	Major Facilitator Superfamily	26.807	14.2011	7.89771	13.775	53.8844	137.776	296.755
fgd324-280_at	1	1	1	1	0	1	0	0	Fusarium_MIPS_Draft_fgd	FGSG_08093	conserved hypothetical protein (1918 nt)	related to major facilitator MirA	siderophore iron transporter mira	transmembrane transport;integral component of membrane	0	0	PF07690.8	MFS_1	Major Facilitator Superfamily	8.71873	2.88611	2.14297	37.6167	64.791	52.5144	115.151
ABC transporters
	Statistic analysis								Probe origin and IDs		Functional annotation									MAS5 normalised expression data
Affy_probe	inplanta vs CM	inplanta.Ftest	Rachis mean vs spikelet	Symptomless vs symptomatic rachis	Symptomless:symptomatic rachis mean vs Intermediate rachis	inplanta.any.sig	CM-N vs CM	CM-C vs CM	Seq. Category	BROAD ID by mapping file (FGDB_A3_alias_2008-04-24.txt)	BROAD annotation	MIPS annotation	B2G_SeqDesc	B2G_GOTerms	B2G_Enzymes	B2G_KeggMaps	PFAM_Acc	PFAM_name	PFAM_desc.	CM	MM-C	MM-N	Spikelet	Symptoms	Intermediate	Symptomless
fgd203-450_at	1	1	1	1	0	1	0	0	Fusarium_MIPS_Draft_fgd	FGSG_05076	conserved hypothetical protein (3072 nt)	related to ABC transporter protein (ATP-binding-cassette protein)	abc transporter g family member 24	obsolete ATP catabolic process;ATP binding;ATPase activity;membrane	ec:3.6.1;ec:3.6.1.3-adenylpyrophosphatase;ec:3.6.1.15-phosphatase	Purine metabolismPurine metabolism;Thiamine metabolism	PF00005.19	ABC_tran	ABC transporter	35.1162	17.1859	48.3577	53.2347	89.2923	100.071	281.567
fgd323-790_at	1	1	1	1	0	1	0	0	Fusarium_MIPS_Draft_fgd	FGSG_08027	hypothetical protein similar to ABC multidrug transporter (2837 nt)	related to ATP-binding multidrug cassette transport protein	abc multidrug transporter	transmembrane transport;integral component of membrane;ATPase activity, coupled to transmembrane movement of substances;obsolete ATP catabolic process;ATP binding	ec:3.6.1;ec:3.6.1.3-adenylpyrophosphatase;ec:3.6.1.15-phosphatase	Purine metabolismPurine metabolism;Thiamine metabolism	PF00005.19	ABC_tran	ABC transporter	7.26331	6.77852	15.527	39.8951	157.534	183.699	562.5
fgd313-250_at	1	1	0	1	0	1	0	1	Fusarium_MIPS_Draft_fgd	FGSG_07516	conserved hypothetical protein (4257 nt)	related to STE6 - `Full-size` ABC transporter responsible for export of the `a` factor mating pheromone	abc transporter b family member 6	transmembrane transport;integral component of membrane;ATPase activity, coupled to transmembrane movement of substances;obsolete ATP catabolic process;ATP binding	ec:3.6.1;ec:3.6.1.3-adenylpyrophosphatase;ec:3.6.1.15-phosphatase	Purine metabolismPurine metabolism;Thiamine metabolism	PF00005.19	ABC_tran	ABC transporter	19.1668	92.5902	28.7797	104.012	129.522	174.938	346.53
fg06565_at	1	1	1	1	0	1	0	0	Fusarium_Broad_calls	FGSG_06565	conserved hypothetical protein (4989 nt)	related to bile acid transporter	#N/A	#N/A	#N/A	#N/A	PF00005.19	ABC_tran	ABC transporter	20.5834	18.5899	5.2124	37.2849	40.7131	33.135	185.601
fgd190-830_at	1	1	0	1	0	1	0	1	Fusarium_MIPS_Draft_fgd	FGSG_04440	conserved hypothetical protein (6546 nt)	related to multidrug transporter (yeast bile transporter)	#N/A	#N/A	#N/A	#N/A	PF00005.19	ABC_tran	ABC transporter	15.2851	145.194	24.1928	25.4944	25.1305	24.0969	26.267
fg12052_s_at	1	1	1	1	0	1	0	0	Fusarium_MIPS_Manual_fg12	FGSG_10577	hypothetical protein similar to ABC-transporter (4319 nt)	related to ABC transporter	#N/A	#N/A	#N/A	#N/A	PF01061.16	ABC2_membrane	ABC-2 type transporter	4.08664	17.3705	10.6425	16.5505	28.0983	33.6776	84.6225
MFS transporters
	Statistic analysis								Probe origin and IDs		Functional annotation									MAS5 normalised expression data
Affy_probe	inplanta vs CM	inplanta.Ftest	Rachis mean vs spikelet	Symptomless vs symptomatic rachis	Symptomless:symptomatic rachis mean vs Intermediate rachis	inplanta.any.sig	CM-N vs CM	CM-C vs CM	Seq. Category	BROAD ID by mapping file (FGDB_A3_alias_2008-04-24.txt)	BROAD annotation	MIPS annotation	B2G_SeqDesc	B2G_GOTerms	B2G_Enzymes	B2G_KeggMaps	PFAM_Acc	PFAM_name	PFAM_desc.	CM	MM-C	MM-N	Spikelet	Symptoms	Intermediate	Symptomless
fg11552_s_at	1	1	1	1	0	1	0	1	Fusarium_Broad_calls	FGSG_11552	conserved hypothetical protein (1716 nt)	related to allantoate permease	hypothetical protein FG11552.1	DNA binding;transcription, DNA-templated;transmembrane transport;integral component of membrane;nucleus;zinc ion binding	0	0	PF07690.8	MFS_1	Major Facilitator Superfamily	35.7873	65.0865	40.2804	150.156	422.565	581.285	1269.51
fg00026_s_at	1	1	0	1	0	1	0	0	Fusarium_Broad_calls	FGSG_00026	conserved hypothetical protein (1530 nt)	related to monocarboxylate transporter 2	related to monocarboxylate transporter 2	integral component of membrane;nucleic acid binding;transmembrane transport	0	0	PF07690.8	MFS_1	Major Facilitator Superfamily	37.639	21.0928	38.4917	77.1121	35.5186	26.4578	92.0559
fgd168-190_s_at	1	1	1	1	0	1	0	1	Fusarium_MIPS_Draft_fgd	FGSG_03887	conserved hypothetical protein (1703 nt)	related to protein MCH2 (monocarboxylate permease homolog)	transporter mch4	integral component of membrane;proteolysis;transmembrane transport;serine-type peptidase activity	0	0	PF07690.8	MFS_1	Major Facilitator Superfamily	19.2865	42.9666	32.9026	109.373	179.946	282.517	870.078
fgd154-120_at	1	1	1	1	0	1	0	0	Fusarium_MIPS_Draft_fgd	FGSG_03389	conserved hypothetical protein (2073 nt)	related to transporter protein	pantothenate transporter liz1	transmembrane transport;integral component of membrane	0	0	PF07690.8	MFS_1	Major Facilitator Superfamily	7.77228	8.15197	35.7279	30.0649	22.1604	44.3944	111.098
fgd259-280_at	1	1	1	1	0	1	0	0	Fusarium_MIPS_Draft_fgd	FGSG_06453	conserved hypothetical protein (1746 nt)	related to putative tartrate transporter	major facilitator superfamily transporter	transmembrane transport;integral component of membrane	0	0	PF07690.8	MFS_1	Major Facilitator Superfamily	4.82786	16.8301	13.2309	50.8708	48.2122	133.479	229.6
fgd324-350_at	1	1	1	1	0	1	0	0	Fusarium_MIPS_Draft_fgd	FGSG_08099	conserved hypothetical protein (2478 nt)	related to DAL5 - Allantoate and ureidosuccinate permease	major facilitator superfamily transporter	transmembrane transport;integral component of membrane	0	0	PF07690.8	MFS_1	Major Facilitator Superfamily	4.44314	4.58358	2.29926	31.5894	53.4074	102.542	249.785
fgd315-280_at	1	1	1	1	0	1	0	0	Fusarium_MIPS_Draft_fgd	FGSG_07584	conserved hypothetical protein (1852 nt)	related to DAL5 - Allantoate and ureidosuccinate permease	related to dal5-allantoate and ureidosuccinate permease	transmembrane transport;integral component of membrane	0	0	PF07690.8	MFS_1	Major Facilitator Superfamily	13.5985	11.6752	41.9825	8.96658	61.5263	157.817	286.564
fg06468_s_at	0	1	0	-1	0	1	0	-1	Fusarium_Broad_calls	FGSG_06468	hypothetical protein similar to MSF transporter (1672 nt)	related to putative tartrate transporter	related to tartrate transporter	transmembrane transport;integral component of membrane	0	0	PF07690.8	MFS_1	Major Facilitator Superfamily	1156.35	101.653	1091.73	1261.18	3427.26	1880.84	504.021
fgd185-110_at	1	1	1	1	0	1	0	1	Fusarium_MIPS_Draft_fgd	FGSG_04188	conserved hypothetical protein (1884 nt)	related to major facilitator (MFS1) transporter	related to major facilitator transporter	transmembrane transport;integral component of membrane	0	0	PF07690.8	MFS_1	Major Facilitator Superfamily	43.9159	277.185	58.2055	199.958	335.404	646.726	1422.56
fg03982_s_at	0	1	0	1	0	1	0	1	Fusarium_Broad_calls	FGSG_12335	conserved hypothetical protein (1905 nt)	related to DHA14-like major facilitator efflux transporter (MFS transporter)	hypothetical protein FGSG_12335	transmembrane transport;integral component of membrane	0	0	PF07690.8	MFS_1	Major Facilitator Superfamily	103.594	167.604	183.181	133.662	165.992	250.58	548.93
fgd168-680_at	1	1	1	1	0	1	0	1	Fusarium_MIPS_Draft_fgd	FGSG_03931	conserved hypothetical protein (1565 nt)	related to putative tartrate transporter	related to tartrate transporter	transmembrane transport;integral component of membrane	0	0	PF07690.8	MFS_1	Major Facilitator Superfamily	73.1835	198.363	56.467	140.802	183.366	357.458	744.267
fgd149-200_at	1	1	1	1	0	1	0	0	Fusarium_MIPS_Draft_fgd	FGSG_03208	hypothetical protein similar to mfs-multidrug-resistance transporter (1784 nt)	probable mfs-multidrug-resistance transporter	probable mfs-multidrug-resistance transporter	transmembrane transport;integral component of membrane	0	0	PF07690.8	MFS_1	Major Facilitator Superfamily	29.0379	15.71	20.7677	103.671	140.553	278.293	553.185
fgd318-1270_at	1	1	1	1	0	1	0	0	Fusarium_MIPS_Draft_fgd	FGSG_07771	conserved hypothetical protein (1625 nt)	related to nicotinamide mononucleotide permease	related to nicotinamide mononucleotide permease	transmembrane transport;integral component of membrane	0	0	PF07690.8	MFS_1	Major Facilitator Superfamily	65.8078	82.4666	58.8625	193.318	253.965	496.327	986.107
fg00197_s_at	1	1	0	1	0	1	0	0	Fusarium_Broad_calls	FGSG_00197	conserved hypothetical protein (1436 nt)	related to monocarboxylate transporter 4	riboflavin transporter mch5	transmembrane transport;integral component of membrane	0	0	PF07690.8	MFS_1	Major Facilitator Superfamily	45.891	20.3365	44.7713	232.247	227.436	301.823	781.211
fgd136-270_at	1	1	1	1	0	1	0	0	Fusarium_MIPS_Draft_fgd	FGSG_02741	conserved hypothetical protein (1555 nt)	related to monocarboxylate transporter 2	related to monocarboxylate transporter 2	transmembrane transport;integral component of membrane	0	0	PF07690.8	MFS_1	Major Facilitator Superfamily	13.2396	24.9847	21.8225	53.748	206.358	293.315	690.617
fg12154_s_at	1	1	1	1	0	1	0	0	Fusarium_MIPS_Manual_fg12	FGSG_03133	conserved hypothetical protein (1567 nt)	related to putative tartrate transporter	hypothetical protein FGSG_03133	transmembrane transport;integral component of membrane	0	0	PF07690.8	MFS_1	Major Facilitator Superfamily	16.9976	14.5362	5.05433	10.7749	15.5195	23.2407	51.3759
fgd185-430_at	1	1	0	1	0	1	0	0	Fusarium_MIPS_Draft_fgd	FGSG_04215	conserved hypothetical protein (1406 nt)	related to monocarboxylate transporter 2	monocarboxylate transporter 8	transmembrane transport;integral component of membrane	0	0	PF07690.8	MFS_1	Major Facilitator Superfamily	20.2207	25.863	41.1334	97.8395	33.0706	48.5323	105.069
fg01584_s_at	1	1	1	1	0	1	0	0	Fusarium_Broad_calls	FGSG_01584	conserved hypothetical protein (1937 nt)	related to putative multidrug transporter Mfs1.1 (major facilitator family protein)	hypothetical protein FG01584.1	transmembrane transport;integral component of membrane	0	0	PF07690.8	MFS_1	Major Facilitator Superfamily	32.7577	30.9058	24.5007	99.3101	250.524	442.098	781.892
fgd160-860_at	1	1	1	1	0	1	0	0	Fusarium_MIPS_Draft_fgd	FGSG_03636	hypothetical protein similar to MFS transporter Seo1 (1622 nt)	related to putative transporter SEO1	related to transporter seo1	transmembrane transport;integral component of membrane	0	0	PF07690.8	MFS_1	Major Facilitator Superfamily	8.24585	7.29311	16.7278	118.499	73.361	225.171	226.792
fgd254-390_at	1	1	1	1	0	1	0	0	Fusarium_MIPS_Draft_fgd	FGSG_06336	conserved hypothetical protein (1551 nt)	related to monocarboxylate transporter 2	transporter mch4	transmembrane transport;integral component of membrane	0	0	PF07690.8	MFS_1	Major Facilitator Superfamily	2.63282	11.9383	57.3864	102.68	151.298	223.515	465.694
fgd152-230_at	1	1	1	1	0	1	0	1	Fusarium_MIPS_Draft_fgd	FGSG_03345	conserved hypothetical protein (1877 nt)	related to transporter protein HOL1	hypothetical protein FG03345.1	transmembrane transport;integral component of membrane	0	0	PF07690.8	MFS_1	Major Facilitator Superfamily	25.184	2485.96	30.3923	97.8981	152.332	257.051	440.62
fgd153-110_at	1	1	0	1	0	1	0	0	Fusarium_MIPS_Draft_fgd	FGSG_03360	conserved hypothetical protein (1736 nt)	related to putative multidrug transporter	hypothetical protein FG03360.1	transmembrane transport;integral component of membrane	0	0	PF07690.8	MFS_1	Major Facilitator Superfamily	57.4669	15.4369	59.7464	31.8546	63.8645	119.173	174.087
fgd233-560_at	1	1	1	1	0	1	0	-1	Fusarium_MIPS_Draft_fgd	FGSG_05731	conserved hypothetical protein (1558 nt)	related to putative tartrate transporter	major facilitator superfamily transporter	transmembrane transport;integral component of membrane	0	0	PF07690.8	MFS_1	Major Facilitator Superfamily	42.1199	22.5685	53.9159	102.152	241.687	289.039	618.728
fgd323-1010_at	1	1	0	1	0	1	0	0	Fusarium_MIPS_Draft_fgd	FGSG_08047	conserved hypothetical protein (1521 nt)	related to allantoate permease	related to allantoate permease	transmembrane transport;integral component of membrane	0	0	PF07690.8	MFS_1	Major Facilitator Superfamily	18.6784	26.5161	40.8718	136.804	147.106	173.101	363.501
fgd144-100_at	1	1	1	1	0	1	1	0	Fusarium_MIPS_Draft_fgd	FGSG_02945	conserved hypothetical protein (1678 nt)	related to allantoate permease	hypothetical protein FGSG_02945	transmembrane transport;integral component of membrane	0	0	PF07690.8	MFS_1	Major Facilitator Superfamily	27.8588	11.4783	79.6282	134.884	240.488	295.593	542.62
fgd196-1370_at	1	1	0	1	0	1	1	0	Fusarium_MIPS_Draft_fgd	FGSG_04799	conserved hypothetical protein (1314 nt)	related to multidrug transporter	quinidine resistance protein 1	transmembrane transport;integral component of membrane	0	0	PF07690.8	MFS_1	Major Facilitator Superfamily	21.8871	31.1531	103.642	114.885	97.1469	121.027	205.115
fgd293-90_at	1	1	1	1	0	1	0	0	Fusarium_MIPS_Draft_fgd	FGSG_07036	conserved hypothetical protein (1727 nt)	related to putative multidrug transporter	hypothetical protein FGSG_07036	transmembrane transport;integral component of membrane	0	0	PF07690.8	MFS_1	Major Facilitator Superfamily	23.3706	11.265	26.2071	67.7991	43.7467	40.2116	90.8549
fg00083_at	1	1	0	1	0	1	1	0	Fusarium_Broad_calls	FGSG_00083	conserved hypothetical protein (1879 nt)	related to allantoate permease	mfs transporter	transmembrane transport;integral component of membrane	0	0	PF07690.8	MFS_1	Major Facilitator Superfamily	8.13874	9.54531	28.8186	14.6637	55.9219	30.8652	113.976
fgd217-290_at	1	1	0	1	0	1	0	1	Fusarium_MIPS_Draft_fgd	FGSG_05368	conserved hypothetical protein (1771 nt)	related to nicotinamide mononucleotide permease	hypothetical protein FG05368.1	transmembrane transport;integral component of membrane	0	0	PF07690.8	MFS_1	Major Facilitator Superfamily	24.9519	149.72	47.0842	72.5256	25.0446	26.4056	47.779
fgd254-610_at	1	1	0	1	0	1	1	1	Fusarium_MIPS_Draft_fgd	FGSG_06354	conserved hypothetical protein (1904 nt)	related to mfs-multidrug-resistance transporter	related to mfs-multidrug-resistance transporter	transmembrane transport;integral component of membrane	0	0	PF07690.8	MFS_1	Major Facilitator Superfamily	88.6398	187.755	506.704	251.823	252.487	213.687	235.569
fgd143-240_at	1	1	1	1	0	1	1	0	Fusarium_MIPS_Draft_fgd	FGSG_02922	conserved hypothetical protein (1806 nt)	conserved hypothetical protein	mfs-type transporter	transmembrane transport;integral component of membrane;transmembrane transporter activity	0	0	PF07690.8	MFS_1	Major Facilitator Superfamily	21.3371	36.0856	93.8807	18.0373	41.0587	28.2092	132.307
fg02669_s_at	1	1	1	1	0	1	0	0	Fusarium_Broad_calls	FGSG_02669	predicted protein (1086 nt)	related to monocarboxylate transporter 4	#N/A	#N/A	#N/A	#N/A	PF07690.8	MFS_1	Major Facilitator Superfamily	34.497	13.4324	26.3502	72.1018	128.069	218.735	636.498
fg10416_s_at	1	1	1	1	0	1	0	0	Fusarium_Broad_calls	FGSG_10416	conserved hypothetical protein (1601 nt)	related to mfs-multidrug-resistance transporter	#N/A	#N/A	#N/A	#N/A	PF07690.8	MFS_1	Major Facilitator Superfamily	6.31658	4.88603	19.7293	28.7205	35.4308	55.1787	159.447
fgd259-370_s_at	1	1	1	1	0	1	0	0	Fusarium_MIPS_Draft_fgd	FGSG_06461	conserved hypothetical protein (1953 nt)	related to putative tartrate transporter	#N/A	#N/A	#N/A	#N/A	PF07690.8	MFS_1	Major Facilitator Superfamily	77.0768	95.3077	69.4034	122.012	182.185	310.255	792.366
fg06472_at	1	1	1	1	0	1	0	0	Fusarium_Broad_calls	FGSG_06472	conserved hypothetical protein (1701 nt)	related to transporter protein	#N/A	#N/A	#N/A	#N/A	PF07690.8	MFS_1	Major Facilitator Superfamily	11.583	5.95468	15.4108	18.9782	166.507	245.596	706.399
fgd321-160_at	1	1	1	1	0	1	0	0	Fusarium_MIPS_Draft_fgd	FGSG_07904	hypothetical protein similar to alternative sulfate transporter (1678 nt)	related to nicotinamide mononucleotide permease	#N/A	#N/A	#N/A	#N/A	PF07690.8	MFS_1	Major Facilitator Superfamily	46.9948	62.268	20.9858	105.4	192.751	269.408	745.605

## Sheet: Fig3+4 Sec. Met. clusters
The differentially regulated Fusarium graminearum probes putatively involved in nutrient acquisition.
					MAS5 normalised expression data
BROAD ID by mapping file (FGDB_A3_alias_2008-04-24.txt)	Gene order	SIEBER CLUSTER	Metabolite	Affy_probe	CM	MM-C	MM-N	Spikelet	Symptoms	Intermediate	Symptomless
FGSG_08077	4437	C49	butenolide	fgd324-100_at	203.641	87.2915	930.314	9381.99	13209	17399.6	19296.9
FGSG_08078	4438	C49	butenolide	fgd324-110_at	193.909	112.053	806.825	6195.51	8341.76	11245	9122.94
FGSG_08079	4439	C49	butenolide	fgd324-120_at	11.2971	10.8236	18.6307	3929.79	7301.69	7937.31	9095.67
FGSG_08080	4440	C49	butenolide	fgd324-130_at	3.52847	13.7436	16.2337	477.014	1198.35	2006.37	1698.05
FGSG_08081	4441	C49	butenolide	fgd324-140_at	30.7774	33.6883	15.5782	5275.78	8432.58	11264.7	14174.4
FGSG_08082	4442	C49	butenolide	fgd324-150_s_at	8.95835	22.0568	4.54353	5446.95	10977.9	23164	23463.5
FGSG_08083	4443	C49	butenolide	fgd324-160_at	18.0001	1.40918	32.6338	5233.76	9032.27	16073.5	16537.9
FGSG_08084	4444	C49	butenolide	fgd324-170_at	8.15771	2.06216	11.1962	935.262	2507.41	4197.18	4032.25
FGSG_03064	5848	C28	Carotenoid	fgd147-220_at	155.703	64.3283	174.401	599.432	189.379	61.9605	115.194
FGSG_03066	5850	C28	Carotenoid	fgd147-240_at	2116.53	555.132	824.23	672.264	223.376	98.7238	86.942
FGSG_03067	5851	C28	Carotenoid	fgd147-250_at	42.3566	18.5687	63.1029	232.654	21.9239	16.7719	42.1047
FGSG_11026	10270	C63	Malonichrome	fgd457-680_at	11.6872	29.1504	14.701	1580.9	420.408	848.429	931.986
FGSG_11027	10271	C63	Malonichrome	fgd457-690_at	15.7577	19.7814	9.26196	3352.42	1087.05	1104.51	1700.24
FGSG_11028	10272	C63	Malonichrome	fg11028_s_at	30.5249	19.6265	17.8924	960.881	378.934	584.313	809.356
FGSG_11029	10273	C63	Malonichrome	fgd457-710_at	742.542	30.2455	36.1862	957.738	600.526	740.449	635.596
FGSG_05367	8652	C33	Ferricrocin	fgd217-280_at	357.686	433.97	307.536	232.974	192.6	110.539	192.605
FGSG_05368	8653	C33	Ferricrocin	fgd217-290_at	24.9519	149.72	47.0842	72.5256	25.0446	26.4056	47.779
FGSG_05369	8654	C33	Ferricrocin	fgd217-300_at	49.7904	83.3917	34.8266	95.2782	74.3986	123.384	156.256
FGSG_05370	8655	C33	Ferricrocin	fgd217-310_at	169.361	176.756	288.034	303.536	419.657	525.385	587.6
FGSG_05371	8656	C33	Ferricrocin	fgd217-320_at	610.061	170.233	286.543	428.931	975.022	1473.64	1264.18
FGSG_05372	8657	C33	Ferricrocin	fgd217-330_at	402.077	633.537	437.59	672.396	688.907	829.326	636.386
FGSG_05373	8658	C33	Ferricrocin	fg05373_s_at	349.103	827.631	894.591	318.752	901.364	709.52	515.924
FGSG_05374	8659	C33	Ferricrocin	fgd217-350_at	6603.51	5786.87	7954.35	411.402	725.046	595.882	710.389
FGSG_03744	6649	C21	TAFC	fgd162-440_at	4297.8	745.277	803.865	166.266	596.216	687.478	942.298
FGSG_03745	6650	C21	TAFC	fgd162-450_at	1645.1	121.56	151.86	138.001	510.94	896.969	1208.04
FGSG_03747	6652	C21	TAFC	fgd162-470_at	264.967	21.4021	20.6913	66.8135	305.252	397.877	531.39
FGSG_02393	2815	C15	ZEA	fgd117-530_at	21.8339	25.0122	57.7152	136.863	166.701	150.956	431.276
FGSG_02394	2816	C15	ZEA	fgd117-540_at	20.7293	13.6523	9.22545	34.7978	32.8844	74.5111	118.98
FGSG_12124	2817	C15	ZEA	fgd117-550_at	7.79464	8.11034	33.8593	10.2361	59.9035	149.155	440.431
FGSG_02398	2822	C15	ZEA	fgd120-20_at	40.6685	36.4276	39.5932	99.7711	103.017	141.404	431.802
FGSG_10458	3995	C60	Fusarielin	fgd435-350_at	10.7499	7.07074	13.643	31.1756	56.3392	51.7544	165.326
FGSG_10459	3996	C60	Fusarielin	fgd435-360_at	23.7971	15.6569	21.1922	44.8942	24.7268	26.8678	50.5069
FGSG_10461	3998	C60	Fusarielin	fgd435-380_at	11.9215	10.2131	4.48749	41.0218	7.47639	44.6969	161.182
FGSG_10463	4000	C60	Fusarielin	fgd436-20_at	39.3817	25.1419	30.5139	98.8285	130.457	285.43	429.019
FGSG_10464	4001	C60	Fusarielin	fg12121_at	2.05467	8.92993	1.58807	4.89301	5.96847	11.3101	31.4621
FGSG_07795	12536	C42	Fusarin C	fgd320-290_at	46.4613	46.1288	30.4851	27.6681	52.6676	142.039	184.755
FGSG_07797	12538	C42	Fusarin C	fgd320-310_at	20.7506	10.6813	15.7927	29.6431	63.237	101.459	76.3748
FGSG_07798	12539	C42	Fusarin C	fg07798_at	62.3244	39.4279	40.5038	84.3724	172.827	436.009	259.155
FGSG_13222	12540	C42	Fusarin C	fg07799_at	2.41184	1.79315	2.27752	4.57691	4.08477	8.03688	25.9376
FGSG_13223	12541	C42	Fusarin C	fg12102_at	29.6607	15.6116	3.23948	44.8833	216.217	242.993	129.818
FGSG_07801	12543	C42	Fusarin C	fgd320-360_at	1.70436	1.33613	2.03046	16.8424	111.113	33.3953	31.1871
FGSG_07802	12544	C42	Fusarin C	fgd320-370_at	36.0378	21.0277	22.4675	153.974	382.023	329.803	708.885
FGSG_02320	2735	C13	aurofusarin	fgd116-400_at	7963.87	5678.07	9211.41	86.6078	148.146	139.184	127.756
FGSG_02321	2736	C13	aurofusarin	fgd116-420_at	9421.47	19396.8	24093.4	118.394	292.361	276.701	257.419
FGSG_02322	2737	C13	aurofusarin	fgd116-430_at	21742.8	23869.5	22161.2	356.515	864.264	1038.09	715.423
FGSG_02323	2738	C13	aurofusarin	fgd116-440_at	4011.15	7385.69	9250.63	94.2993	63.5639	90.3254	214.405
FGSG_02324	2739	C13	aurofusarin	fg02324_s_at	990.518	2602.91	8135.22	134.793	158.957	244.217	484.067
FGSG_02325	2740	C13	aurofusarin	fg02325_s_at	6657.13	18171.3	25558.8	58.5218	435.551	244.409	166.661
FGSG_02326	2741	C13	aurofusarin	fgd116-470_at	6264.34	23458.6	25700.6	2.99573	116.234	16.3755	21.4057
FGSG_02327	2742	C13	aurofusarin	fgd116-480_at	7225.45	22278.4	26301.5	22.3474	357.975	215.028	286.253
FGSG_02328	2743	C13	aurofusarin	fgd116-490_at	3078.3	19020.1	20892.6	82.5319	237.001	208.291	247.834
FGSG_02329	2744	C13	aurofusarin	fg02329_at	4185.44	22476.7	22732.8	84.9364	378.198	281.537	276.963
FGSG_02330	2745	C13	aurofusarin	fgd116-510_at	65.2129	352.724	189.553	257.279	111.942	28.1725	71.4546
FGSG_03956	6907	C18	orcinol	fgd168-990_at	99.1283	175.072	1480.25	1257.04	1212.62	617.92	463.773
FGSG_03957	6908	C18	orcinol	fgd168-1000_at	137.147	9056.44	7034.51	1732.01	2184.44	836.84	322.84
FGSG_03958	6909	C18	orcinol	fgd168-1010_at	26.782	22.6564	36.3449	81.2212	104.973	202.912	360.81
FGSG_03960	6911	C18	orcinol	fg03960_s_at	304.925	187.602	535.278	89.4044	28.5274	49.0228	112.404
FGSG_12342	6912	C18	orcinol	fg12367_at	32.886	57.195	90.5953	58.4162	176.304	164.112	223.959
FGSG_12341	6913	C18	orcinol	fg12368_at	96.5378	50.0779	102.762	281.17	238.67	313.468	594.841
FGSG_03962	6914	C18	orcinol	fgd168-1050_at	4325.31	854.353	3881.94	94.7243	93.206	112.158	146.826
FGSG_03963	6915	C18	orcinol	fg03963_at	1.04147	6.47155	0.84542	1.28771	5.94878	2.79873	1.48204
FGSG_03964	6916	C18	orcinol	fgd168-1070_at	21.1755	3.56844	12.077	225.021	802.523	867.609	716.615
FGSG_03965	6917	C18	orcinol	fg03965_at	31.5138	22.4536	39.6741	85.5392	209.891	418.832	784.61
FGSG_03966	6918	C18	orcinol	fgd168-1090_at	542.028	196.138	1018.12	601.921	268.732	250.353	342.293
FGSG_03967	6919	C18	orcinol	fgd168-1100_at	3.58455	7.34861	6.26239	24.0925	11.686	39.4671	128.78
FGSG_03968	6920	C18	orcinol	fgd168-1110_s_at	53.5165	31.4247	44.7996	211.635	1099.99	941.995	1093.3
FGSG_03969	6921	C18	orcinol	fgd168-1120_at	83.8857	28911.8	173.348	49.6212	189.109	13.1322	13.4571
FGSG_15212	6922	C18	orcinol	fgd168-1130_at	1.80649	23.2476	10.568	1.04277	7.65374	4.57335	9.95918
FGSG_03971	6924	C18	orcinol	fgd168-1150_at	2605.47	1911.82	2499.72	410.878	624.543	425.821	413.826
FGSG_10384	3905	C59	Culmorin	fgd433-260_at	300.272	608.358	459.385	122.286	114.6	67.94	59.4973
FGSG_10385	3906	C59	Culmorin	fgd433-270_at	317.147	791.379	738.531	330.243	439.544	274.467	190.297
FGSG_10386	3907	C59	Culmorin	fg10386_at	6.16621	10.7767	9.98001	45.5211	29.6447	17.0557	104.481
FGSG_10387	3908	C59	Culmorin	fgd433-290_at	10112.3	7131.89	5732.7	605.499	1011.64	620.63	622.606
FGSG_10388	3909	C59	Culmorin	fg10388_s_at	520.994	1683.64	1942.91	1148.02	1478.48	1526.06	1312.24
FGSG_10389	3910	C59	Culmorin	fgd433-310_at	2258.86	1750.32	1518.09	1460.21	1009.2	623.164	309.314
FGSG_15598	3911	C59	Culmorin	fgd433-320_at	19.8203	5.52581	68.3804	66.9234	27.923	70.4267	148.299
FGSG_10390	3912	C59	Culmorin	fgd433-330_at	226.276	752.861	647.813	365.144	535.566	505.773	303.406
FGSG_10391	3913	C59	Culmorin	fgd433-340_at	204.08	323.127	310.922	262.952	127.179	65.1675	42.0626
FGSG_10392	3914	C59	Culmorin	fgd433-350_at	164.13	728.029	95.1216	167.453	183.821	374.439	731.857
FGSG_10393	3915	C59	Culmorin	fg10393_at	2.75082	10.1627	2.03654	8.15537	48.7506	36.5886	135.761
FGSG_10394	3916	C59	Culmorin	fgd433-370_at	181.458	572.705	169.684	173.819	316.216	357.925	350.755
FGSG_10395	3917	C59	Culmorin	fgd433-380_at	17.2194	408.235	17.2614	42.565	30.0575	46.2138	83.7737
FGSG_10396	3918	C59	Culmorin	fgd433-390_at	6746.63	8383.27	2547.29	3547.4	8401.32	9766.92	8218.91
FGSG_10397	3919	C59	Culmorin	fgd433-400_at	22.0257	14.2208	30.7125	370.241	8837.26	18777.8	30188.6
FGSG_03529	6405	C23	DON	fgd159-450_at	8094.94	2889.14	8670.64	594.98	1964.8	1639.02	2133.25
FGSG_03530	6406	C23	DON	fgd159-460_at	18.9257	3.12787	6.90697	181.441	853.608	949.173	570.918
FGSG_03531	6407	C23	DON	fgd159-470_at	15.6682	17.4896	23.3276	367.913	747.659	1129.11	2398.49
FGSG_03532	6408	C23	DON	fgd159-500_at	60.89	31.7704	96.3596	1033.09	1953.97	2803.27	7807
FGSG_03533	6409	C23	DON	fg03533_at	22.5202	33.4047	14.9705	104.125	191.809	444.284	930.03
FGSG_03534	6410	C23	DON	fg03534_s_at	10.4855	2.49993	5.97161	400.722	1965.25	3888.13	8028.96
FGSG_03535	6411	C23	DON	fgd159-530_at	34.1537	10.3654	64.9852	3619.87	17955.4	35477.7	57722.3
FGSG_03537	6413	C23	DON	fgd159-550_at	7.38003	3.92372	14.0904	1169.26	6803.84	11634.4	27078.8
FGSG_03538	6414	C23	DON	fgd159-560_at	8.35675	3.2698	18.4682	214.329	611.298	883.143	838.668
FGSG_03539	6415	C23	DON	fg03539_at	37.2816	32.1389	66.0208	914.564	8692.54	14380.5	19469.3
FGSG_03540	6416	C23	DON	fg03540_s_at	25.0199	10.0306	36.0023	87.4441	629.731	738.658	1570.95
FGSG_03541	6417	C23	DON	fg03541_at	5.04798	9.05707	53.8089	114.012	847.456	1729.17	3683.52
FGSG_03542	6418	C23	DON	fgd159-590_at	22.1893	10.569	8.93728	21.8266	275.009	448.586	596.852
FGSG_03543	6419	C23	DON	fgd159-600_at	4.33578	2.91527	34.9926	1297.73	9045.51	15268.8	29087.2
FGSG_04588	7645	C16		fgd193-360_at	25.7185	15.8953	19.9721	62.4953	1051.21	1113.37	1300.87
FGSG_04589	7646	C16		fgd193-380_at	11.8068	22.0505	3.82019	22.3952	764.884	1013.87	1467.47
FGSG_04590	7647	C16		fgd193-390_at	30.7483	14.8436	13.3076	6.78713	712.503	564.246	575.14
FGSG_04591	7648	C16		fgd193-400_at	25.6146	13.1265	37.4246	84.8141	952.333	1299.43	2313.95
FGSG_04592	7649	C16		fgd193-410_at	3.10576	4.08142	4.24408	115.893	1607.99	1701.41	2331.31
FGSG_04593	7650	C16		fg04593_s_at	36.8464	5.59376	15.1389	90.5032	1536.3	2184.97	2973.01
FGSG_04595	7653	C16		fg04595_s_at	9.35952	8.20167	6.0248	28.1192	246.231	236.606	570.173
FGSG_04596	7654	C16		fg04596_s_at	98.7694	69.3942	33.1209	123.826	8302.45	9950.66	14580.9
FGSG_10608	4177	C62		fgd444-320_at	3454.14	181.424	3951.12	563.729	2396.54	1907.3	1619.73
FGSG_10609	4178	C62		fgd444-330_at	312.772	16.6803	875.912	152.456	540.976	437.135	435.084
FGSG_10611	4181	C62		fgd444-350_at	87.1802	11.3635	45.3252	109.352	181.416	197.792	586.955
FGSG_10612	4182	C62		fgd444-360_at	18.4086	24.5209	31.6241	57.0128	77.9118	80.1702	136.466
FGSG_10613	4183	C62		fgd444-370_at	68.8471	28.2336	124.274	77.607	198.36	230.827	491.61
FGSG_10614	4184	C62		fgd444-380_at	41.5266	4.09762	67.4072	198.315	386.486	237.476	117.386
FGSG_10616	4186	C62		fgd444-400_at	19.9383	341.24	37.7188	122.881	23.3844	14.3717	77.2439
FGSG_10617	4187	C62		fgd444-410_at	8.02445	23.1107	68.305	539.497	253.716	323.313	219.152
FGSG_10989	10223	C64		fgd457-210_at	41.6294	7.48301	6.81728	31.2829	1090.79	1744.92	2220.03
FGSG_10990	10224	C64		fgd457-220_at	22.8539	29.9848	42.1035	195.388	5531.56	5608.56	7861.7
FGSG_10991	10225	C64		fgd457-230_at	7.77067	20.8351	15.7393	36.7017	1603.63	899.795	736.595
FGSG_10992	10226	C64		fg12379_at	15.5538	2.15311	8.95181	48.0361	912.177	1225.86	1770.12
FGSG_10993	10227	C64		fgd457-250_at	43.3718	19.3982	34.08	84.5947	1306.22	1225.06	1501.33
FGSG_10994	10228	C64		fg10994_at	17.4123	4.74523	20.9535	37.8802	71.3878	139.902	315.296
FGSG_10995	10229	C64		fg12380_s_at	3.14492	4.72552	12.2404	6.33172	532.102	483.689	685.377
FGSG_11653	61	C02		fg12020_at	45.1807	46.2868	71.9829	207.727	263.199	245.945	408.973
FGSG_11654	62	C02		fg12021_at	23.9305	26.0846	20.393	7.19114	16.6682	7.47567	27.5348
FGSG_00036	63	C02		fg00036_s_at	20.2699	11.021	1215.49	35.6499	332.98	984.94	398.56
FGSG_11656	65	C02		fg12023_at	12.8076	4.65153	188.523	49.035	30.0726	154.065	166.356
FGSG_00038	66	C02		fgd2-310_at	21.8344	14.7291	33.8899	129.269	42.1735	125.198	61.1242
FGSG_00039	67	C02		fg00039_s_at	110.844	25.2618	86.798	99.2957	198.102	416.63	460.802
FGSG_00040	68	C02		fgd2-330_at	92.6365	11.1461	4.13302	16.2202	96.6999	41.5651	71.6611
FGSG_11657	69	C02		fg00041_s_at	30.8961	19.2874	18.737	61.2427	73.2431	116.227	160.019
FGSG_11658	70	C02		fg12025_s_at	3.31641	10.3372	134.404	11.7341	18.7911	45.2584	98.3186
FGSG_00043	72	C02		fg00043_at	0.978942	14.4192	2.56908	1.66374	0.741408	2.63271	3.05322
FGSG_00044	73	C02		fg00044_at	12.1919	2.46479	8.80523	57.296	98.0928	116.069	196.397
FGSG_00045	74	C02		fg00045_s_at	100.636	103.902	1236.76	161.247	415.465	634.439	785.686
FGSG_00046	75	C02		fg00046_at	13.0153	1.68077	593.852	5.41819	74.4943	338.238	36.9297
FGSG_00047	76	C02		fg00047_s_at	38.9475	23.8938	74.0947	49.744	166.401	444.929	422.863
FGSG_00048	77	C02		fgd2-430_at	18.1424	13.4577	1877.11	34.3212	507.478	1445.59	723.987
FGSG_00049	78	C02		fgd2-440_at	10.4093	3.94902	1692.05	9.03918	297.979	1002.99	229.572
FGSG_08206	4587	C47		fgd329-400_at	19.3203	7.66081	31.1333	160.208	268.49	239.089	296.102
FGSG_08207	4588	C47		fgd329-410_at	24.4245	22.0971	11.3553	43.2047	64.6856	60.4916	289.366
FGSG_08208	4589	C47		fg12109_at	5.09483	3.1258	7.14998	85.6148	106.343	154.753	267.106
FGSG_08209	4590	C47		fgd329-430_at	26.9131	11.1759	14.0492	88.5947	127.074	125.164	83.7314

## Sheet: Fig5 EffectorP
EffectorP prediction within the refined F. graminearum secretome, which showed increased transcript abundance in planta and in symptomless tissue
									Secretome			MAS5 normalised expression data
FGSG	Prediction	Length	gpi	TM	WolfPsort	MIPS	PFAM	Probability	Total secretome	Refined secretome	Affy_probe	CM	MM-C	MM-N	Spikelet	Symptoms	Intermediate	Symptomless
FGSG_00009	Effector	189	-	0	extr=26	hypothetical protein	-	0.648	FGSG_00009	FGSG_00009	fgd1-140_at	4.47429	1753.57	37.5576	8.08381	10.6387	16.5822	37.3164
FGSG_00029	Effector	158	-	0	extr=21	conserved hypothetical protein	-	0.997	FGSG_00029	FGSG_00029	fg00029_at	4.02572	8.84374	2.29646	11.0875	20.7865	69.5657	51.405
FGSG_00847	Effector	48	-	0	extr=23	conserved hypothetical protein	-	0.512	FGSG_00847	FGSG_00847	fg00847_at	280.737	869.147	406.723	508.916	611.253	1166.39	1984.51
FGSG_01688	Effector	222	-	0	extr=18	hypothetical protein	pfam08881	1	FGSG_01688	FGSG_01688	fg01688_at	7.21448	2.43473	7.23529	17.0498	41.3216	63.118	161.374
FGSG_02309	Effector	130	-	0	extr=26	conserved hypothetical protein	-	0.975	FGSG_02309	FGSG_02309	fgd116-290_at	27.1408	15.434	24.4793	19.2114	32.6795	32.7497	82.7841
FGSG_02378	Effector	99	-	0	extr=26	conserved hypothetical protein	-	0.996	FGSG_02378	FGSG_02378	fg02378_at	2.24171	13.0505	28.309	708.883	160.759	194.653	752.282
FGSG_02674	Effector	100	-	0	extr=24	conserved hypothetical protein	-	0.986	FGSG_02674	FGSG_02674	fg02674_s_at	19.2003	6.15376	13.6967	14.1026	13.3798	30.2807	60.1025
FGSG_03035	Effector	132	-	0	extr=21	conserved hypothetical protein	-	0.965	FGSG_03035	FGSG_03035	fgd146-270_at	43.6348	61.7526	65.3888	249.96	164.19	117.877	361.04
FGSG_03463	Effector	157	-	0	extr=18	conserved hypothetical protein	-	0.869	FGSG_03463	FGSG_03463	fg03463_s_at	27.9316	894.541	68.6098	32.3554	70.5181	105.861	313.267
FGSG_04624	Effector	200	-	0	extr=19	conserved hypothetical protein	-	0.963	FGSG_04624	FGSG_04624	fgd194-130_at	4.50703	2.5977	4.51934	12.2834	13.5757	20.5111	54.5172
FGSG_04699	Effector	129	-	0	extr=22	hypothetical protein	-	0.985	FGSG_04699	FGSG_04699	fgd196-100_at	5.08182	8.52726	3.4712	36.5831	16.3313	70.702	57.6004
FGSG_05341	Effector	173	-	0	extr=19	conserved hypothetical protein	-	0.848	FGSG_05341	FGSG_05341	fg05341_at	33.1717	30.132	35.0024	117.297	484.386	631.955	1196.32
FGSG_05841	Effector	89	-	0	extr=22	hypothetical protein	-	1	FGSG_05841	FGSG_05841	fgd233-1860_at	20.8135	14.7206	18.1681	21.054	11.3765	31.1674	58.7628
FGSG_07221	Effector	96	-	0	extr=22	hypothetical protein	-	0.999	FGSG_07221	FGSG_07221	fg07221_at	47.4251	11.096	22.4933	84.9739	130.665	192.461	189.765
FGSG_07829	Effector	167	-	0	extr=27	conserved hypothetical protein	-	0.944	FGSG_07829	FGSG_07829	fgd320-690_at	43.5406	25.8827	22.2562	67.667	222.001	210.796	253.833
FGSG_12214	Effector	79	-	0	extr=27	hypothetical protein	-	1	FGSG_12214	FGSG_12214	fgd194-80_at	12.9574	16.0024	15.8823	19.2478	20.0875	23.9823	98.4084
FGSG_15448	Effector	71	-	0	extr=19	conserved hypothetical protein	-	1	FGSG_15448	FGSG_15448	fgd318-620_at	51.2723	41.374	73.6323	198.37	657.017	1684.92	3983.74
FGSG_15469	Effector	74	-	0	extr=21	conserved hypothetical protein	-	0.999	FGSG_15469	FGSG_15469	fgd329-310_at	39.1196	61.5354	25.7913	49.5455	56.183	153.845	433.273
EffectorP prediction within the refined F. graminearum secretome, which showed increased transcript abundance in planta and in symptomatic tissue
									Secretome			MAS5 normalised expression data
FGSG	Prediction	Length	gpi	TM	WolfPsort	MIPS	PFAM	Probability	Total secretome	Refined secretome	Affy_probe	CM	MM-C	MM-N	Spikelet	Symptoms	Intermediate	Symptomless
FGSG_02685	Effector	128	-	0	extr=24	conserved hypothetical protein	-	0.998	FGSG_02685	FGSG_02685	fg02685_s_at	32.5917	23.6843	46.7454	1902.59	4434.39	2968.98	2180.06
FGSG_03334	Effector	132	-	0	extr=27	conserved hypothetical protein	-	0.806	FGSG_03334	FGSG_03334	fg03334_at	12.8554	12.5905	12.0477	397.792	135.639	86.1753	138.352
FGSG_03436	Effector	213	-	0	extr=23	related to chloroperoxidase	pfam01328	0.665	FGSG_03436	FGSG_03436	fgd157-230_at	32.3075	30.5986	30.4534	452.763	1976.18	2071.3	2532.02
FGSG_03584	Effector	157	-	0	extr=21	conserved hypothetical protein	-	0.999	FGSG_03584	FGSG_03584	fgd160-220_at	34.4655	31.4062	10.8257	618.252	1765.41	1128.61	277.533
FGSG_03599	Effector	77	-	0	extr=21	conserved hypothetical protein	-	0.97	FGSG_03599	FGSG_03599	fgd160-400_at	60.3736	113.796	61.3405	16792.6	13068.2	4954.64	1408.68
FGSG_03600	Effector	166	-	0	extr=24	conserved hypothetical protein	-	0.942	FGSG_03600	FGSG_03600	fg03600_s_at	9.80091	39.0712	30.8956	974.386	1106.86	726.235	732.489
FGSG_03624	Effector	209	-	0	extr=26	probable endo-1,4-beta-xylanase A precursor	pfam00457	0.776	FGSG_03624	FGSG_03624	fgd160-720_at	77.9993	45.46	67.0091	2651.17	15452.4	10756.1	5742.41
FGSG_03748	Effector	236	-	0	extr=23	conserved hypothetical protein	-	0.553	FGSG_03748	FGSG_03748	fgd162-480_at	19.6444	17424.2	33.3576	1938.94	457.764	129.255	151.903
FGSG_03911	Effector	167	-	0	extr=24	conserved hypothetical protein	pfam09056	0.947	FGSG_03911	FGSG_03911	fgd168-450_at	97.442	3239.64	77.8942	4538.26	4481.23	2235.84	325.167
FGSG_04074	Effector	171	-	0	extr=25	conserved hypothetical protein	-	0.955	FGSG_04074	FGSG_04074	fgd173-60_at	1253.98	71.3978	174.825	8781.04	10047.9	9474.2	8656.8
FGSG_04583	Effector	130	-	0	extr=24	conserved hypothetical protein	-	0.967	FGSG_04583	FGSG_04583	fgd193-280_at	1624.02	902.771	117.031	9074.87	14612.1	12461.6	2405.77
FGSG_04745	Effector	74	-	0	extr=22	related to antifungal protein	-	1	FGSG_04745	FGSG_04745	fgd196-720_at	21.5621	21.3672	24.5155	9855.47	25910.1	32541.7	6281.38
FGSG_04848	Effector	237	-	0	extr=19	probable rhamnogalacturonan acetylesterase precursor	pfam00657	0.861	FGSG_04848	FGSG_04848	fgd197-600_at	7.06633	22.2472	25.0576	1350.81	6016.94	3330.36	960.516
FGSG_07899	Effector	197	-	0	extr=21	conserved hypothetical protein	-	0.886	FGSG_07899	FGSG_07899	fgd321-90_at	24.0468	3.28765	1.96608	465.077	289.532	100.142	58.0723
FGSG_07921	Effector	206	-	0	extr=23	conserved hypothetical protein	-	0.575	FGSG_07921	FGSG_07921	fgd321-370_at	139.967	1237.21	152.34	813.643	968.78	447.134	630.798
FGSG_10670	Effector	207	-	0	extr=21	probable acetylxylan esterase precursor	pfam01083	0.952	FGSG_10670	FGSG_10670	fg10670_s_at	26.2263	21.2969	104.279	633.455	6363.79	9095.71	6762.01
FGSG_11033	Effector	90	-	0	extr=26	conserved hypothetical protein	-	0.791	FGSG_11033	FGSG_11033	fg11033_s_at	25.212	9.78192	13.0989	2803.35	1618.2	1031.75	149.943
FGSG_11647	Effector	100	-	0	extr=22	hypothetical protein	-	1	FGSG_11647	FGSG_11647	fgd1-130_s_at	6.41863	12.8234	15.1524	962.38	375.947	41.2913	32.8343
FGSG_12081	Effector	120	-	0	extr=25	hypothetical protein	-	0.799	FGSG_12081	FGSG_12081	fg02175_s_at	421.206	93.7211	360.701	3772.27	5210.96	6124.57	3443.16
FGSG_15251	Effector	47	-	0	extr=23	conserved hypothetical protein	-	0.997	FGSG_15251	FGSG_15251	fgd193-510_at	5.2614	4.34806	12.3649	151.305	973.26	275.036	166.901
FGSG_15437	Effector	53	-	0	extr=25	hypothetical protein	-	1	FGSG_15437	FGSG_15437	fgd315-470_at	52.4835	19.7567	71.9231	546.386	2076.7	2025.59	700.947

## Sheet: Fig5 Path Assoc.
The Fusarium graminearum genes with increased transcript abundance during wheat infection which have previously been defined as being present in the genomes of other fungal pathogens, but absent from non-pathogenic fungi, and as having hallmarks of being exposed to diversifying selection presssure (Sperschneider 2015).
Legend: 1 = increased transcript abundance; 0 = not modulated; -1 = decreased transcript abundance, in accordance to the order of the comparison presented in the column header.
	Statistic analysis								Probe origin and IDs		Functional annotation											MAS5 normalised expression data
Affy_probe	inplanta vs CM	inplanta.Ftest	Rachis mean vs spikelet	Symptomless vs symptomatic rachis	Symptomless:symptomatic rachis mean vs Intermediate rachis	inplanta.any.sig	CM-N vs CM	CM-C vs CM	Seq. Category	BROAD ID by mapping file (FGDB_A3_alias_2008-04-24.txt)	BROAD annotation	MIPS annotation	B2G_SeqDesc	B2G_GOTerms	B2G_Enzymes	B2G_KeggMaps	PFAM_Acc	PFAM_name	PFAM_desc.	Path. Assoc.	diversifying sel.	CM	MM-C	MM-N	Spikelet	Symptoms	Intermediate	Symptomless
fg02451_s_at	1	1	1	1	0	1	0	0	Fusarium_Broad_calls	FGSG_02451	predicted protein (814 nt)	hypothetical protein	hypothetical protein FG02451.1	0	0	0	#N/A	#N/A	#N/A	FGSG_02451	TRUE	2.77276	11.2134	7.78638	12.5585	13.5164	44.9985	48.0509
fgd143-20_s_at	1	1	1	1	0	1	0	0	Fusarium_MIPS_Draft_fgd	FGSG_02904	predicted protein (581 nt)	hypothetical protein	hypothetical protein FG02904.1	0	0	0	#N/A	#N/A	#N/A	FGSG_02904	TRUE	5.30053	24.2282	24.4945	58.7483	68.2122	165.128	573.103
fg05017_s_at	1	1	0	1	0	1	0	0	Fusarium_Broad_calls	FGSG_05017	predicted protein (825 nt)	hypothetical protein	hypothetical protein FGSG_05017	zinc ion binding;protein binding	0	0	#N/A	#N/A	#N/A	FGSG_05017	TRUE	9.45083	2.2882	5.72526	5.898	5.78099	12.8744	21.0144
fg07723_s_at	1	1	1	1	0	1	0	1	Fusarium_Broad_calls	FGSG_07723	predicted protein (1188 nt)	hypothetical protein	hypothetical protein FG07723.1	0	0	0	#N/A	#N/A	#N/A	FGSG_07723	TRUE	9.00942	21.178	9.63721	14.5187	29.7036	14.5652	83.6602
fg07759_s_at	1	1	0	1	0	1	0	0	Fusarium_Broad_calls	FGSG_07759	predicted protein (794 nt)	hypothetical protein	hypothetical protein FG07759.1	zinc ion binding;oxidoreductase activity;oxidation-reduction process	0	0	#N/A	#N/A	#N/A	FGSG_07759	TRUE	3.30089	1.98174	2.01236	5.3317	4.79927	12.2101	17.9657
fg08267_at	1	1	0	1	0	1	0	0	Fusarium_Broad_calls	FGSG_08267	predicted protein (438 nt)	hypothetical protein	hypothetical protein FGSG_08267	0	0	0	#N/A	#N/A	#N/A	FGSG_08267	TRUE	55.9386	25.3362	40.5885	92.3147	100.744	145.73	254.327
fg08317_s_at	1	1	0	1	0	1	0	0	Fusarium_Broad_calls	FGSG_08317	predicted protein (863 nt)	hypothetical protein	hypothetical protein FG08317.1	0	0	0	#N/A	#N/A	#N/A	FGSG_08317	TRUE	20.3322	8.46654	26.8008	86.8116	77.2088	120.908	89.811
fgd371-340_at	1	1	1	1	0	1	0	0	Fusarium_MIPS_Draft_fgd	FGSG_09193	predicted protein (1651 nt)	hypothetical protein	hypothetical protein FG09193.1	0	0	0	#N/A	#N/A	#N/A	FGSG_09193	TRUE	26.1644	34.6547	49.715	291.698	578.055	654.117	1321.15
fgd371-340_s_at	1	1	1	1	0	1	0	0	Fusarium_MIPS_Draft_fgd	FGSG_09193	predicted protein (1651 nt)	hypothetical protein	hypothetical protein FG09193.1	0	0	0	#N/A	#N/A	#N/A	FGSG_09193	TRUE	19.642	26.4976	23.3424	77.2183	86.8143	137.467	416.962
fg10518_s_at	1	1	1	1	0	1	0	0	Fusarium_Broad_calls	FGSG_10518	predicted protein (2067 nt)	hypothetical protein	hypothetical protein FG10518.1	0	0	0	#N/A	#N/A	#N/A	FGSG_10518	TRUE	4.60677	13.5334	1.85046	52.3551	40.7499	82.1381	101.527
fg11103_s_at	1	1	0	1	0	1	0	1	Fusarium_Broad_calls	FGSG_11103	hypothetical protein (1505 nt)	putative protein [EST hit]	aat family amino acid transporter	0	0	0	#N/A	#N/A	#N/A	FGSG_11103	TRUE	24.9156	1374.76	36.8917	63.5761	92.5203	106.187	145.953
fg11330_s_at	1	1	1	1	0	1	0	0	Fusarium_Broad_calls	FGSG_11330	predicted protein (1045 nt)	hypothetical protein	hypothetical protein FG11330.1	0	0	0	#N/A	#N/A	#N/A	FGSG_11330	TRUE	9.60752	3.12709	8.42094	19.1554	60.974	50.8284	127.07
fgd110-700_at	1	1	0	1	0	1	0	0	Fusarium_MIPS_Draft_fgd	FGSG_02074	predicted protein (1368 nt)	hypothetical protein	hypothetical protein FG02074.1	0	0	0	#N/A	#N/A	#N/A	FGSG_02074	TRUE	52.8583	141.212	99.0415	104.824	118.582	155.013	281.276
fgd13-570_at	1	1	1	1	0	1	0	0	Fusarium_MIPS_Draft_fgd	FGSG_00381	predicted protein (1005 nt)	hypothetical protein	hypothetical protein FGSG_00381	0	0	0	#N/A	#N/A	#N/A	FGSG_00381	TRUE	5.55005	11.441	20.6012	8.40706	5.07514	6.74956	28.8305
fgd132-90_at	1	1	1	1	0	1	0	-1	Fusarium_MIPS_Draft_fgd	FGSG_02618	predicted protein (667 nt)	hypothetical protein	hypothetical protein FG02618.1	0	0	0	#N/A	#N/A	#N/A	FGSG_02618	TRUE	32.5764	5.34712	26.6504	73.2475	64.0037	189.812	375.973
fgd145-170_at	1	1	1	1	0	1	0	0	Fusarium_MIPS_Draft_fgd	FGSG_12542	predicted protein (1122 nt)	hypothetical protein	hypothetical protein FGSG_12542	0	0	0	#N/A	#N/A	#N/A	FGSG_12542	TRUE	10.2877	19.6775	32.6136	17.5976	35.5468	88.3071	316.026
fgd147-490_at	1	1	1	1	0	1	0	0	Fusarium_MIPS_Draft_fgd	FGSG_12512	predicted protein (1548 nt)	hypothetical protein	hypothetical protein FGSG_12512	0	0	0	#N/A	#N/A	#N/A	FGSG_12512	TRUE	12.8396	7.23924	20.5162	20.2902	46.0077	70.4306	161.014
fgd150-30_at	1	1	1	1	0	1	0	0	Fusarium_MIPS_Draft_fgd	FGSG_03222	predicted protein (440 nt)	hypothetical protein	hypothetical protein FG03222.1	0	0	0	#N/A	#N/A	#N/A	FGSG_03222	TRUE	42.1607	32.5048	44.5222	167.45	166.437	324.513	158.854
fgd160-650_at	1	1	0	1	0	1	0	0	Fusarium_MIPS_Draft_fgd	FGSG_12405	predicted protein (669 nt)	hypothetical protein	hypothetical protein FGSG_12405	metal ion binding;oxidoreductase activity;oxidation-reduction process	0	0	#N/A	#N/A	#N/A	FGSG_12405	TRUE	4.57983	11.0094	21.1958	16.9985	11.0781	47.9168	47.3943
fgd202-240_s_at	1	1	1	1	0	1	0	0	Fusarium_MIPS_Draft_fgd	FGSG_05034	predicted protein (1389 nt)	hypothetical protein	hypothetical protein FGSG_05034	0	0	0	#N/A	#N/A	#N/A	FGSG_05034	TRUE	36.9402	23.534	30.6485	61.7995	66.9041	152.164	233.154
fgd202-80_at	1	1	0	1	0	1	0	0	Fusarium_MIPS_Draft_fgd	FGSG_05020	predicted protein (948 nt)	hypothetical protein	hypothetical protein FG05020.1	zinc ion binding;protein binding	0	0	#N/A	#N/A	#N/A	FGSG_05020	TRUE	10.1211	77.0272	38.4422	9.94231	27.1427	35.2656	122.663
fgd233-690_at	1	1	0	1	0	1	0	0	Fusarium_MIPS_Draft_fgd	FGSG_05742	predicted protein (1140 nt)	hypothetical protein	hypothetical protein FG05742.1	0	0	0	#N/A	#N/A	#N/A	FGSG_05742	TRUE	54.1946	146.534	61.546	337.512	207	263.398	663.238
fgd242-710_at	1	1	0	1	0	1	1	0	Fusarium_MIPS_Draft_fgd	FGSG_06136	predicted protein (864 nt)	hypothetical protein	hypothetical protein FG06136.1	0	0	0	#N/A	#N/A	#N/A	FGSG_06136	TRUE	9.74966	17.3604	46.8916	5.65828	5.5604	9.60326	42.9562
fgd260-170_at	1	1	0	1	0	1	0	0	Fusarium_MIPS_Draft_fgd	FGSG_06601	hypothetical protein (880 nt)	hypothetical protein	hypothetical protein FGSG_06601	0	0	0	#N/A	#N/A	#N/A	FGSG_06601	TRUE	3.64154	9.4342	19.376	22.0246	24.9293	31.4985	55.7357
fgd315-30_s_at	1	1	1	1	0	1	0	0	Fusarium_MIPS_Draft_fgd	FGSG_13164	predicted protein (669 nt)	hypothetical protein	hypothetical protein FGSG_13164	0	0	0	#N/A	#N/A	#N/A	FGSG_13164	TRUE	56.8965	71.8391	77.2143	36.3349	113.918	141.695	368.09
fgd324-360_at	1	1	1	1	0	1	0	0	Fusarium_MIPS_Draft_fgd	FGSG_08100	predicted protein (480 nt)	conserved hypothetical protein	hypothetical protein FGSG_08100	0	0	0	#N/A	#N/A	#N/A	FGSG_08100	TRUE	10.4129	4.40383	2.04709	6.15848	10.302	12.6036	32.8156
fgd329-1150_at	1	1	1	1	0	1	0	0	Fusarium_MIPS_Draft_fgd	FGSG_08267	predicted protein (438 nt)	hypothetical protein	hypothetical protein FGSG_08267	0	0	0	#N/A	#N/A	#N/A	FGSG_08267	TRUE	9.99612	11.3346	15.5601	38.833	63.9066	93.293	101.499
fgd135-290_s_at	1	1	-1	-1	0	1	0	1	Fusarium_MIPS_Draft_fgd	FGSG_12184	predicted protein (806 nt)	hypothetical protein	hypothetical protein FGSG_12184	0	0	0	#N/A	#N/A	#N/A	FGSG_12184	TRUE	9.05902	3343.96	8.96481	707.641	449.328	57.7263	74.6345
fgd168-1570_at	1	1	-1	-1	0	1	0	0	Fusarium_MIPS_Draft_fgd	FGSG_04008	hypothetical protein (1437 nt)	hypothetical protein	hypothetical protein FG04008.1	0	0	0	#N/A	#N/A	#N/A	FGSG_04008	TRUE	56.942	112.935	41.253	220.509	201.985	37.757	60.9484
fg04521_s_at	1	1	1	1	0	1	0	1	Fusarium_Broad_calls	FGSG_04521	predicted protein (909 nt)	hypothetical protein	hypothetical protein FG04521.1	0	0	0	#N/A	#N/A	#N/A	FGSG_04521	TRUE	18.28	83.9279	26.1746	49.3314	60.8879	118.744	371.446
fgd159-680_at	1	1	1	1	0	1	0	1	Fusarium_MIPS_Draft_fgd	FGSG_03550	predicted protein (561 nt)	related to early nodulin 75 precursor	---NA---	0	0	0	#N/A	#N/A	#N/A	FGSG_03550	TRUE	38.9913	282.385	57.0436	95.2841	166.507	146.71	235.181
fgd159-680_x_at	1	1	1	1	0	1	0	1	Fusarium_MIPS_Draft_fgd	FGSG_03550	predicted protein (561 nt)	related to early nodulin 75 precursor	---NA---	0	0	0	#N/A	#N/A	#N/A	FGSG_03550	TRUE	87.3409	2819.01	41.1467	553.511	801.314	1029	2991.18
fgd192-910_at	1	1	0	1	0	1	0	1	Fusarium_MIPS_Draft_fgd	FGSG_04521	predicted protein (909 nt)	hypothetical protein	hypothetical protein FG04521.1	0	0	0	#N/A	#N/A	#N/A	FGSG_04521	TRUE	11.9306	130.499	29.3896	75.5162	69.0864	216.217	132.018
fgd237-550_at	1	1	1	1	0	1	1	1	Fusarium_MIPS_Draft_fgd	FGSG_05947	predicted protein (951 nt)	hypothetical protein	hypothetical protein FGSG_05947	0	0	0	#N/A	#N/A	#N/A	FGSG_05947	TRUE	17.8799	2767.73	140.54	20.0586	17.0789	21.9463	32.9779

## Sheet: Fig5 PHIbase
The Fusarium graminearum PHI-base genes that showed increased transcript abundance during wheat infection
Legend: 1 = increased transcript abundance; 0 = not modulated; -1 = decreased transcript abundance, in accordance to the order of the comparison presented in the column header.
	Statistic analysis								Probe origin and IDs		Functional annotation											MAS5 normalised expression data
Affy_probe	inplanta vs CM	inplanta.Ftest	Rachis mean vs spikelet	Symptomless vs symptomatic rachis	Symptomless:symptomatic rachis mean vs Intermediate rachis	inplanta.any.sig	CM-N vs CM	CM-C vs CM	Seq. Category	BROAD ID by mapping file (FGDB_A3_alias_2008-04-24.txt)	BROAD annotation	MIPS annotation	B2G_SeqDesc	B2G_GOTerms	B2G_Enzymes	B2G_KeggMaps	PFAM_Acc	PFAM_name	PFAM_desc.	PHI_ID	PHI_phenotype	CM	MM-C	MM-N	Spikelet	Symptoms	Intermediate	Symptomless
fgd1-100_at	1	1	1	1	0	1	0	0	Fusarium_MIPS_Draft_fgd	FGSG_00007	conserved hypothetical protein (1523 nt)	related to O-methylsterigmatocystin oxidoreductase	#N/A	#N/A	#N/A	#N/A	PF00067.14	p450	Cytochrome P450	PHI:2393	increased virulence (hypervirulence)	16.8503	11.5247	27.4456	517.426	5255.71	11081.3	23893.9
fgd20-130_at	1	1	0	1	0	1	0	0	Fusarium_MIPS_Draft_fgd	FGSG_00500	hexokinase (2845 nt)	probable hexokinase	hexokinase	glycolytic process;carbohydrate phosphorylation;ATP binding;hexokinase activity	ec:2.7.1.1-hexokinase type IV glucokinase	Butirosin and neomycin biosynthesis;Biosynthesis of antibiotics;Streptomycin biosynthesis;Amino sugar and nucleotide sugar metabolism;Glycolysis / Gluconeogenesis;Starch and sucrose metabolism;Galactose metabolism;Fructose and mannose metabolism	PF03727.8	Hexokinase_2	Hexokinase	PHI:4658	reduced virulence	4.63925	5.13378	11.478	76.9612	43.6311	42.0037	51.7173
fg01362_at	1	1	0	1	0	1	0	0	Fusarium_Broad_calls	FGSG_01362	conserved hypothetical protein (2389 nt)	conserved hypothetical protein	#N/A	#N/A	#N/A	#N/A	#N/A	#N/A	#N/A	PHI:2427	reduced virulence	30.0925	19.8207	29.9493	112.06	97.7341	133.935	314.201
fgd104-350_at	1	1	0	1	0	1	0	0	Fusarium_MIPS_Draft_fgd	FGSG_01959	cytochrome P450 61 (2970 nt)	probable cytochrome P450 (involved in C-22 denaturation of the ergosterol side-chain)	c-22 sterol desaturase	C-22 sterol desaturase activity;monooxygenase activity;iron ion binding;heme binding;ergosterol biosynthetic process;endoplasmic reticulum;oxidation-reduction process	ec:1.14.19	0	PF00067.14	p450	Cytochrome P450	PHI:3037	reduced virulence	35.5696	32.3836	49.9321	193.321	247.73	340.025	502.789
fgd110-300_at	1	1	-1	-1	0	1	1	0	Fusarium_MIPS_Draft_fgd	FGSG_02040	elongator complex protein 3 (1719 nt)	probable histone acetyltransferase	histone acetyltransferase	Elongator holoenzyme complex;iron-sulfur cluster binding;regulation of transcription from RNA polymerase II promoter;tRNA wobble uridine modification;histone acetylation;histone acetyltransferase activity;cytoplasm;nucleus	ec:2.3.1;ec:2.3.1.48	0	PF04055.13	Radical_SAM	Radical SAM superfamily	PHI:3138	reduced virulence	191.132	238.712	553.408	659.596	588.207	806.621	883.369
fgd141-40_at	1	1	-1	-1	0	1	0	0	Fusarium_MIPS_Draft_fgd	FGSG_02795	protein kinase dsk1 (1778 nt)	probable dis1-suppressing protein kinase dsk1	cmgc srpk protein kinase	protein phosphorylation;ATP binding;protein serine/threonine kinase activity	ec:2.7.11	0	PF00069.17	Pkinase	Protein kinase domain	PHI:1193	reduced virulence	2843.84	4273.8	4715.93	12730.5	8162.3	9465.61	5516.05
fgd159-550_at	1	1	1	1	0	1	0	0	Fusarium_MIPS_Draft_fgd	FGSG_03537	trichodiene synthase (1368 nt)	trichodiene synthase [sesquiterpene cyclase]	trichodiene synthase	trichodiene synthase activity;sesquiterpenoid biosynthetic process	ec:4.2.3.6-synthase	Sesquiterpenoid and triterpenoid biosynthesis	PF06330.3	TRI5	Trichodiene synthase (TRI5)	PHI:4243	reduced virulence	7.38003	3.92372	14.0904	1169.26	6803.84	11634.4	27078.8
fgd159-600_at	1	1	1	1	0	1	0	0	Fusarium_MIPS_Draft_fgd	FGSG_03543	hypothetical protein similar to TRI14 (1192 nt)	putative trichothecene biosynthesis gene	tri14 protein	0	0	0	#N/A	#N/A	#N/A	PHI:525	reduced virulence	4.33578	2.91527	34.9926	1297.73	9045.51	15268.8	29087.2
fg04324_at	1	1	1	1	0	1	0	0	Fusarium_Broad_calls	FGSG_04324	histone deacetylase (2410 nt)	related to histone deacetylase A	histone deacetylase a	metabolic process;hydrolase activity	0	0	PF00850.11	Hist_deacetyl	Histone deacetylase domain	PHI:1169 | PHI:1172	reduced virulence | reduced virulence	40.6971	28.968	37.8767	95.9679	141.736	234.83	345.589
fgd189-30_at	1	1	1	1	0	1	0	0	Fusarium_MIPS_Draft_fgd	FGSG_04355	hypothetical protein similar to cyclin ) (1363 nt)	related to cyclin homolog UME3	rna polymerase ii holoenzyme cyclin-like subunit	DNA-directed RNA polymerase II, holoenzyme;regulation of cyclin-dependent protein serine/threonine kinase activity;regulation of transcription, DNA-templated;protein kinase binding;mediator complex;cyclin-dependent protein serine/threonine kinase regulator activity	ec:2.7.1	0	PF00134.15	Cyclin_N	Cyclin, N-terminal domain	PHI:2418 | PHI:2419	reduced virulence | reduced virulence	1.53549	7.67969	5.73419	14.3161	15.539	45.8513	95.0073
fgd200-180_at	1	1	0	1	0	1	0	1	Fusarium_MIPS_Draft_fgd	FGSG_04947	conserved hypothetical protein (1188 nt)	related to cyclin-supressing protein kinase	cmgc protein kinase	metal ion binding;protein kinase activity;protein phosphorylation;ATP binding	0	0	PF00069.17	Pkinase	Protein kinase domain	PHI:1192	reduced virulence	40.1225	58.2715	61.3908	128.932	169.252	103.78	177.238
fgd323-800_at	1	1	1	1	0	1	0	0	Fusarium_MIPS_Draft_fgd	FGSG_08028	conserved hypothetical protein (2166 nt)	conserved hypothetical protein	c6 zinc finger domain-containing protein	regulation of transcription from RNA polymerase II promoter;zinc ion binding;sequence-specific DNA binding RNA polymerase II transcription factor activity;DNA binding;nucleus	0	0	PF00172.10	Zn_clus	Fungal Zn(2)-Cys(6) binuclear cluster domain	PHI:1805	reduced virulence	9.81474	2.16373	9.87575	12.3478	31.7467	190.247	239.55
fgd329-80_at	1	1	0	1	0	1	0	0	Fusarium_MIPS_Draft_fgd	FGSG_08182	predicted protein (1692 nt)	hypothetical protein	hypothetical protein FG08182.1	sequence-specific DNA binding RNA polymerase II transcription factor activity;regulation of transcription from RNA polymerase II promoter;nucleus;zinc ion binding	0	0	PF00172.10	Zn_clus	Fungal Zn(2)-Cys(6) binuclear cluster domain	PHI:1801	reduced virulence	7.94717	6.35069	3.17419	8.08597	9.49211	20.1151	45.1044
fgd467-150_at	1	1	1	1	0	1	0	0	Fusarium_MIPS_Draft_fgd	FGSG_11416	conserved hypothetical protein (4083 nt)	related to monocarboxylate transporter 4	#N/A	#N/A	#N/A	#N/A	PF00096.18	zf-C2H2	Zinc finger, C2H2 type	PHI:1425	reduced virulence	20.39	20.5494	21.2891	40.0865	42.5187	66.6779	174.926
fgd467-150_s_at	1	1	1	1	0	1	0	-1	Fusarium_MIPS_Draft_fgd	FGSG_11416	conserved hypothetical protein (4083 nt)	related to monocarboxylate transporter 4	#N/A	#N/A	#N/A	#N/A	PF00096.18	zf-C2H2	Zinc finger, C2H2 type	PHI:1425	reduced virulence	24.501	5.83341	14.8234	45.7426	34.0873	83.9556	221.634
PHIbase up inplanta lethal
	Statistic analysis								Probe origin and IDs		Functional annotation											MAS5 normalised expression data
Affy_probe	inplanta vs CM	inplanta.Ftest	Rachis mean vs spikelet	Symptomless vs symptomatic rachis	Symptomless:symptomatic rachis mean vs Intermediate rachis	inplanta.any.sig	CM-N vs CM	CM-C vs CM	Seq. Category	BROAD ID by mapping file (FGDB_A3_alias_2008-04-24.txt)	BROAD annotation	MIPS annotation	B2G_SeqDesc	B2G_GOTerms	B2G_Enzymes	B2G_KeggMaps	PFAM_Acc	PFAM_name	PFAM_desc.	PHI_ID	PHI_phenotype	CM	MM-C	MM-N	Spikelet	Symptoms	Intermediate	Symptomless
fg00144_at	1	1	1	1	0	1	0	0	Fusarium_Broad_calls	FGSG_00144	conserved hypothetical protein (2392 nt)	related to ARG81 - transcription factor involved in arginine metabolism	hypothetical protein FGSG_00144	oxidation-reduction process;regulation of transcription from RNA polymerase II promoter;zinc ion binding;sequence-specific DNA binding RNA polymerase II transcription factor activity;oxidoreductase activity;FMN binding;nucleus	0	0	PF00172.10	Zn_clus	Fungal Zn(2)-Cys(6) binuclear cluster domain	PHI:1991	lethal	17.4717	23.0061	33.1119	16.5071	20.5311	31.2768	99.3135
fgd161-140_at	1	1	0	1	0	1	1	0	Fusarium_MIPS_Draft_fgd	FGSG_03683	conserved hypothetical protein (1568 nt)	conserved hypothetical protein	hypothetical protein FG03683.1	sequence-specific DNA binding RNA polymerase II transcription factor activity;regulation of transcription from RNA polymerase II promoter;nucleus;zinc ion binding	0	0	PF00172.10	Zn_clus	Fungal Zn(2)-Cys(6) binuclear cluster domain	PHI:1929	lethal	28.3221	34.7945	96.2787	173.756	122.119	141.31	270.377
fgd227-250_s_at	1	1	1	1	0	1	1	0	Fusarium_MIPS_Draft_fgd	FGSG_05519	conserved hypothetical protein (9115 nt)	related to phosphotidylinositol kinase	#N/A	#N/A	#N/A	#N/A	PF02259.15	FAT	FAT domain	PHI:1224	lethal	22.5268	31.833	62.2443	21.0103	111.812	137.602	242.615
fgd286-50_at	1	1	1	1	0	1	0	0	Fusarium_MIPS_Draft_fgd	FGSG_06959	serine/threonine-protein kinase 6 (1284 nt)	probable protein kinase Eg22	aur protein kinase	protein phosphorylation;ATP binding;protein serine/threonine kinase activity	ec:2.7.11	0	PF00069.17	Pkinase	Protein kinase domain	PHI:1230	lethal	36.7143	31.5021	47.7208	83.106	133.224	212.466	778.409
fg07638_s_at	1	1	0	-1	0	1	1	1	Fusarium_Broad_calls	FGSG_07638	predicted protein (2468 nt)	hypothetical protein	#N/A	#N/A	#N/A	#N/A	PF00172.10	Zn_clus	Fungal Zn(2)-Cys(6) binuclear cluster domain	PHI:1871	lethal	55.5254	221.455	1437.48	447.554	711.435	576.605	749.67
fgd316-130_at	1	1	0	-1	0	1	1	1	Fusarium_MIPS_Draft_fgd	FGSG_07638	predicted protein (2468 nt)	hypothetical protein	#N/A	#N/A	#N/A	#N/A	PF00172.10	Zn_clus	Fungal Zn(2)-Cys(6) binuclear cluster domain	PHI:1871	lethal	38.5637	156.091	1369.48	645.06	721.442	584.242	443.825
fgd366-50_at	1	1	1	1	0	1	0	0	Fusarium_MIPS_Draft_fgd	FGSG_08954	conserved hypothetical protein (992 nt)	conserved hypothetical protein	probable transposable element	DNA binding	0	0	#N/A	#N/A	#N/A	PHI:1521	lethal	65.7048	88.6362	95.3412	102.709	351.96	549.932	959.559
fg10627_at	1	1	0	1	0	1	0	0	Fusarium_Broad_calls	FGSG_10627	urease (5356 nt)	probable urease	#N/A	#N/A	#N/A	#N/A	PF04082.10	Fungal_trans	Fungal specific transcription factor domain	PHI:1829	lethal	1.70524	7.21772	9.60788	17.3882	10.8867	40.7402	112.871
fg10627_s_at	1	1	1	1	0	1	1	0	Fusarium_Broad_calls	FGSG_10627	urease (5356 nt)	probable urease	#N/A	#N/A	#N/A	#N/A	PF04082.10	Fungal_trans	Fungal specific transcription factor domain	PHI:1829	lethal	22.6069	14.21	99.588	81.4579	121.396	230.335	550.911
fgd196-190_at	1	1	0	1	0	1	0	0	Fusarium_MIPS_Draft_fgd	FGSG_12584	conserved hypothetical protein (1150 nt)	probable C6 transcription factor	lysine biosynthesis regulatory protein lys14	integral component of membrane;oxidation-reduction process;regulation of transcription from RNA polymerase II promoter;zinc ion binding;pantothenate biosynthetic process;2-dehydropantoate 2-reductase activity;sequence-specific DNA binding RNA polymerase II transcription factor activity;NADP binding;cytoplasm;response to stress;nucleus	ec:1.1.1.169-2-reductase	Pantothenate and CoA biosynthesis	PF00172.10	Zn_clus	Fungal Zn(2)-Cys(6) binuclear cluster domain	PHI:1747	lethal	27.3719	16.8235	31.8266	57.0075	89.4967	101.471	182.716
PHIbase up inplanta unaffects pathogenicity
	Statistic analysis								Probe origin and IDs		Functional annotation											MAS5 normalised expression data
Affy_probe	inplanta vs CM	inplanta.Ftest	Rachis mean vs spikelet	Symptomless vs symptomatic rachis	Symptomless:symptomatic rachis mean vs Intermediate rachis	inplanta.any.sig	CM-N vs CM	CM-C vs CM	Seq. Category	BROAD ID by mapping file (FGDB_A3_alias_2008-04-24.txt)	BROAD annotation	MIPS annotation	B2G_SeqDesc	B2G_GOTerms	B2G_Enzymes	B2G_KeggMaps	PFAM_Acc	PFAM_name	PFAM_desc.	PHI_ID	PHI_phenotype	CM	MM-C	MM-N	Spikelet	Symptoms	Intermediate	Symptomless
fgd1-160_at	1	1	0	-1	0	1	1	1	Fusarium_MIPS_Draft_fgd	FGSG_00011	conserved hypothetical protein (3100 nt)	hypothetical protein	hypothetical protein FGSG_00011	oxidation-reduction process;regulation of transcription from RNA polymerase II promoter;zinc ion binding;sequence-specific DNA binding RNA polymerase II transcription factor activity;oxidoreductase activity;nucleus	0	0	PF00172.10	Zn_clus	Fungal Zn(2)-Cys(6) binuclear cluster domain	PHI:1992	unaffected pathogenicity	19.1478	43.7154	139.468	86.578	102.573	137.046	129.558
fg00102_s_at	1	1	1	1	0	1	1	1	Fusarium_Broad_calls	FGSG_00102	conserved hypothetical protein (1756 nt)	related to C6 zink-finger protein PRO1A	hypothetical protein FGSG_00102	sequence-specific DNA binding RNA polymerase II transcription factor activity;regulation of transcription from RNA polymerase II promoter;nucleus;zinc ion binding	0	0	PF00172.10	Zn_clus	Fungal Zn(2)-Cys(6) binuclear cluster domain	PHI:1997	unaffected pathogenicity	45.9513	68.6442	186.865	70.7627	125.308	147.65	288.64
fg00132_s_at	1	1	1	1	0	1	0	0	Fusarium_Broad_calls	FGSG_00132	hypothetical protein similar to protein kinase domain protein (956 nt)	probable dis1-suppressing protein kinase dsk1	cmgc srpk protein kinase	protein phosphorylation;ATP binding;protein serine/threonine kinase activity	ec:2.7.11	0	#N/A	#N/A	#N/A	PHI:1271	unaffected pathogenicity	16.411	17.6316	23.9183	52.0151	72.1455	139.074	322.556
fg00342_s_at	1	1	-1	-1	0	1	0	-1	Fusarium_Broad_calls	FGSG_00342	predicted protein (696 nt)	hypothetical protein	zinc finger protein	metal ion binding;nucleic acid binding	0	0	PF00096.18	zf-C2H2	Zinc finger, C2H2 type	PHI:1342	unaffected pathogenicity	225.487	152.234	223.005	1096.67	1080.51	797.466	637.836
fgd16-120_at	1	1	0	-1	0	1	0	0	Fusarium_MIPS_Draft_fgd	FGSG_00420	transcription factor FET5 (946 nt)	related to Gop-2 protein	#N/A	#N/A	#N/A	#N/A	PF03029.9	ATP_bind_1	Conserved hypothetical ATP binding protein	PHI:1618	unaffected pathogenicity	219.632	323.529	366.03	511.707	996.748	1302.44	1047.39
fg00625_s_at	1	1	0	1	0	1	1	0	Fusarium_Broad_calls	FGSG_00625	conserved hypothetical protein (2379 nt)	conserved hypothetical protein	transcriptional regulatory protein	regulation of transcription from RNA polymerase II promoter;zinc ion binding;sequence-specific DNA binding RNA polymerase II transcription factor activity;DNA binding;nucleus	0	0	PF00172.10	Zn_clus	Fungal Zn(2)-Cys(6) binuclear cluster domain	PHI:1985	unaffected pathogenicity	40.5166	19.7824	59.8408	76.0057	108.135	56.9091	356.542
fgd30-120_at	1	1	0	1	0	1	0	0	Fusarium_MIPS_Draft_fgd	FGSG_00653	conserved hypothetical protein (779 nt)	conserved hypothetical protein	zinc finger hit domain-containing protein 3	0	0	0	PF04438.8	zf-HIT	HIT zinc finger	PHI:1345	unaffected pathogenicity	184.55	196.591	126.703	478.286	331.408	412.779	783.63
fg00671_s_at	1	1	0	-1	0	1	1	1	Fusarium_Broad_calls	FGSG_00671	40S ribosomal protein S11 (1326 nt)	probable 40s ribosomal protein s11.e, cytosolic	40s ribosomal protein s11	ribosome;structural constituent of ribosome;translation	0	0	PF00366.12	Ribosomal_S17	Ribosomal protein S17	PHI:1563	unaffected pathogenicity	839.033	2407.85	3568.23	10125.8	11616.2	15695.8	11762.1
fgd31-60_at	1	1	1	1	0	1	1	0	Fusarium_MIPS_Draft_fgd	FGSG_00671	40S ribosomal protein S11 (1326 nt)	probable 40s ribosomal protein s11.e, cytosolic	40s ribosomal protein s11	ribosome;structural constituent of ribosome;translation	0	0	PF00366.12	Ribosomal_S17	Ribosomal protein S17	PHI:1563	unaffected pathogenicity	418.374	391.183	876.663	1266.49	1494.19	2787.66	5058.05
fg01139_s_at	1	1	0	1	0	1	1	0	Fusarium_Broad_calls	FGSG_01139	conserved hypothetical protein (1276 nt)	conserved hypothetical protein	sterol regulatory element-binding protein 2	protein dimerization activity	0	0	PF00010.18	HLH	Helix-loop-helix DNA-binding domain	PHI:1302	unaffected pathogenicity	8.60319	37.6743	29.9031	120.679	36.2858	34.4237	129.881
fg01378_at	1	1	-1	-1	0	1	1	1	Fusarium_Broad_calls	FGSG_01378	conserved hypothetical protein (3111 nt)	related to transcription factor nirA	hypothetical protein FGSG_01378	regulation of transcription from RNA polymerase II promoter;zinc ion binding;sequence-specific DNA binding RNA polymerase II transcription factor activity;DNA binding;nucleus	0	0	PF04082.10	Fungal_trans	Fungal specific transcription factor domain	PHI:1919	unaffected pathogenicity	84.5313	258.581	480.872	1396.38	1299.87	1344.56	1013.51
fg01378_s_at	1	1	0	-1	0	1	1	1	Fusarium_Broad_calls	FGSG_01378	conserved hypothetical protein (3111 nt)	related to transcription factor nirA	hypothetical protein FGSG_01378	regulation of transcription from RNA polymerase II promoter;zinc ion binding;sequence-specific DNA binding RNA polymerase II transcription factor activity;DNA binding;nucleus	0	0	PF04082.10	Fungal_trans	Fungal specific transcription factor domain	PHI:1919	unaffected pathogenicity	149.102	466.688	822.609	624.625	612.288	601.945	263.105
fg01559_s_at	1	1	1	1	0	1	0	0	Fusarium_Broad_calls	FGSG_01559	conserved hypothetical protein (984 nt)	related to CDC5 - protein kinase involved in regulation of DNA replication	serine threonine protein kinase	protein kinase activity;protein phosphorylation;ATP binding	0	0	PF00069.17	Pkinase	Protein kinase domain	PHI:1264	unaffected pathogenicity	26.5792	47.4974	43.3276	119.082	266.5	482.455	821.554
fg01760_at	1	1	-1	-1	0	1	1	1	Fusarium_Broad_calls	FGSG_01760	predicted protein (1656 nt)	conserved hypothetical protein	c6 transcription	sequence-specific DNA binding RNA polymerase II transcription factor activity;regulation of transcription from RNA polymerase II promoter;nucleus;zinc ion binding	0	0	PF00172.10	Zn_clus	Fungal Zn(2)-Cys(6) binuclear cluster domain	PHI:1950	unaffected pathogenicity	42.4083	134.451	884.636	623.898	369.64	238.951	199.287
fgd92-260_s_at	1	1	0	1	0	1	1	0	Fusarium_MIPS_Draft_fgd	FGSG_01760	predicted protein (1656 nt)	conserved hypothetical protein	c6 transcription	sequence-specific DNA binding RNA polymerase II transcription factor activity;regulation of transcription from RNA polymerase II promoter;nucleus;zinc ion binding	0	0	PF00172.10	Zn_clus	Fungal Zn(2)-Cys(6) binuclear cluster domain	PHI:1950	unaffected pathogenicity	40.4708	67.31	332.9	212.34	210.202	190.229	435.52
fg02153_at	1	1	1	1	0	1	0	0	Fusarium_Broad_calls	FGSG_02153	conserved hypothetical protein (2751 nt)	conserved hypothetical protein	cmgc cdkl protein kinase	protein kinase activity;protein phosphorylation;ATP binding	0	0	#N/A	#N/A	#N/A	PHI:1281	unaffected pathogenicity	2.82118	2.22083	3.62885	10.1794	29.8734	36.7766	288.038
fgd117-250_at	1	1	1	-1	0	1	0	0	Fusarium_MIPS_Draft_fgd	FGSG_02368	predicted protein (2019 nt)	related to fungal specific transcription factor	hypothetical protein FG02368.1	regulation of transcription from RNA polymerase II promoter;zinc ion binding;sequence-specific DNA binding RNA polymerase II transcription factor activity;DNA binding;nucleus	0	0	PF00172.10	Zn_clus	Fungal Zn(2)-Cys(6) binuclear cluster domain	PHI:1971	unaffected pathogenicity	13.4771	39.0807	26.9413	50.914	218.856	247.318	140.653
fgd117-420_at	1	1	1	1	0	1	1	0	Fusarium_MIPS_Draft_fgd	FGSG_02384	predicted protein (1523 nt)	hypothetical protein	hypothetical protein FG02384.1	sequence-specific DNA binding RNA polymerase II transcription factor activity;regulation of transcription from RNA polymerase II promoter;nucleus;zinc ion binding	0	0	PF00172.10	Zn_clus	Fungal Zn(2)-Cys(6) binuclear cluster domain	PHI:1970	unaffected pathogenicity	26.1274	49.167	41.2922	37.626	111.139	143.292	289.614
fg12014_at	1	1	1	1	0	1	0	0	Fusarium_MIPS_Manual_fg12	FGSG_02395	hypothetical protein similar to polyketide synthase (6322 nt)	polyketide synthase	#N/A	#N/A	#N/A	#N/A	PF00109.18	ketoacyl-synt	Beta-ketoacyl synthase, N-terminal domain	PHI:713	unaffected pathogenicity	33.6243	34.8604	43.1303	87.1773	133.998	201.354	660.111
fgd119-10_at	1	1	1	1	0	1	0	0	Fusarium_MIPS_Draft_fgd	FGSG_02395	hypothetical protein similar to polyketide synthase (6322 nt)	polyketide synthase	#N/A	#N/A	#N/A	#N/A	PF00109.18	ketoacyl-synt	Beta-ketoacyl synthase, N-terminal domain	PHI:713	unaffected pathogenicity	10.9125	10.8519	20.811	44.2174	79.2048	151.696	463.021
fgd120-30_at	1	1	1	1	0	1	0	0	Fusarium_MIPS_Draft_fgd	FGSG_02399	serine/threonine-protein kinase 6 (1227 nt)	probable protein kinase Eg22	#N/A	#N/A	#N/A	#N/A	PF07714.9	Pkinase_Tyr	Protein tyrosine kinase	PHI:1239	unaffected pathogenicity	7.406	20.8843	4.93132	47.0289	76.1466	84.113	197.477
fgd132-290_at	1	1	0	1	0	1	0	0	Fusarium_MIPS_Draft_fgd	FGSG_02635	conserved hypothetical protein (3273 nt)	conserved hypothetical protein	hypothetical protein FG02635.1	0	0	0	#N/A	#N/A	#N/A	PHI:1357	unaffected pathogenicity	6.59071	4.14855	3.21333	14.2571	5.95194	7.39509	21.1358
fgd136-390_at	1	1	1	1	0	1	1	1	Fusarium_MIPS_Draft_fgd	FGSG_02750	predicted protein (1113 nt)	hypothetical protein	transcription factor atf21	regulation of transcription, DNA-templated;sequence-specific DNA binding transcription factor activity;sequence-specific DNA binding;nucleus	0	0	PF00170.13	bZIP_1	bZIP transcription factor	PHI:1322	unaffected pathogenicity	34.7006	1227.18	850.249	33.4046	56.833	66.7235	285.276
fgd142-40_at	1	1	1	1	0	1	-1	-1	Fusarium_MIPS_Draft_fgd	FGSG_02838	predicted protein (1449 nt)	related to ser/thr protein kinase	#N/A	#N/A	#N/A	#N/A	#N/A	#N/A	#N/A	PHI:1261	unaffected pathogenicity	24.883	10.7525	1.82624	12.5795	87.4279	119.856	176.793
fgd144-30_at	1	1	1	1	0	1	0	-1	Fusarium_MIPS_Draft_fgd	FGSG_02939	predicted protein (1279 nt)	hypothetical protein	hypothetical protein FG02939.1	sequence-specific DNA binding;sequence-specific DNA binding transcription factor activity;regulation of transcription, DNA-templated	0	0	PF07716.7	bZIP_2	Basic region leucine zipper	PHI:1323	unaffected pathogenicity	177.186	69.241	92.9714	219.102	202.687	395.024	655.181
fgd146-30_at	1	1	-1	1	0	1	1	-1	Fusarium_MIPS_Draft_fgd	FGSG_03014	hypothetical protein similar to hexokinase (1520 nt)	probable hexokinase	hexokinase	glycolytic process;phosphotransferase activity, alcohol group as acceptor;kinase activity;phosphorylation;ATP binding	0	0	PF00349.13	Hexokinase_1	Hexokinase	PHI:4659	unaffected pathogenicity	56.3776	20.3619	263.337	702.281	144.592	274.197	299.903
fgd146-290_at	1	1	0	1	0	1	1	1	Fusarium_MIPS_Draft_fgd	FGSG_03037	predicted protein (1778 nt)	hypothetical protein	#N/A	#N/A	#N/A	#N/A	PF00172.10	Zn_clus	Fungal Zn(2)-Cys(6) binuclear cluster domain	PHI:1898	unaffected pathogenicity	20.3757	59.8129	51.3516	81.0164	66.1214	81.5041	195.413
fg03146_at	1	1	0	1	0	1	1	0	Fusarium_Broad_calls	FGSG_03146	conserved hypothetical protein (1132 nt)	related to dis1-suppressing protein kinase dsk1	cmgc srpk protein kinase	protein phosphorylation;ATP binding;protein serine/threonine kinase activity	ec:2.7.11	0	#N/A	#N/A	#N/A	PHI:1270	unaffected pathogenicity	16.8433	38.8266	155.297	28.8453	52.2728	36.5721	128.666
fgd148-730_s_at	1	1	0	1	0	1	1	0	Fusarium_MIPS_Draft_fgd	FGSG_03146	conserved hypothetical protein (1132 nt)	related to dis1-suppressing protein kinase dsk1	cmgc srpk protein kinase	protein phosphorylation;ATP binding;protein serine/threonine kinase activity	ec:2.7.11	0	#N/A	#N/A	#N/A	PHI:1270	unaffected pathogenicity	4.94187	37.1453	227.973	44.2632	37.4573	20.5219	70.0006
fg03159_s_at	1	1	1	1	0	1	1	1	Fusarium_Broad_calls	FGSG_03159	conserved hypothetical protein (2228 nt)	conserved hypothetical protein	hypothetical protein FG03159.1	regulation of transcription from RNA polymerase II promoter;zinc ion binding;sequence-specific DNA binding RNA polymerase II transcription factor activity;DNA binding;nucleus	0	0	PF04082.10	Fungal_trans	Fungal specific transcription factor domain	PHI:1923	unaffected pathogenicity	41.9673	93.205	708.422	120.35	154.855	215.531	329.681
fgd149-270_at	1	1	1	1	0	1	1	0	Fusarium_MIPS_Draft_fgd	FGSG_03214	conserved hypothetical protein (2621 nt)	related to ARG81 - transcription factor involved in arginine metabolism	hypothetical protein FG03214.1	sequence-specific DNA binding RNA polymerase II transcription factor activity;regulation of transcription from RNA polymerase II promoter;nucleus;zinc ion binding	0	0	PF00172.10	Zn_clus	Fungal Zn(2)-Cys(6) binuclear cluster domain	PHI:1910	unaffected pathogenicity	38.4166	60.3852	308.694	127.44	225.729	309.363	1024.28
fgd150-70_at	1	1	1	1	0	1	0	0	Fusarium_MIPS_Draft_fgd	FGSG_03226	hypothetical protein similar to C6 zinc finger domain protein (1272 nt)	conserved hypothetical protein	hypothetical protein FG03226.1	regulation of transcription from RNA polymerase II promoter;zinc ion binding;sequence-specific DNA binding RNA polymerase II transcription factor activity;DNA binding;nucleus	0	0	PF04082.10	Fungal_trans	Fungal specific transcription factor domain	PHI:1908	unaffected pathogenicity	31.0167	39.843	35.067	11.6234	30.9928	52.4521	225.507
fg03327_s_at	1	1	0	1	0	1	1	1	Fusarium_Broad_calls	FGSG_03327	predicted protein (1433 nt)	hypothetical protein	#N/A	#N/A	#N/A	#N/A	PF00172.10	Zn_clus	Fungal Zn(2)-Cys(6) binuclear cluster domain	PHI:1903	unaffected pathogenicity	31.8878	67.2834	478.742	76.6435	80.8079	155.214	258.999
fgd154-130_at	1	1	0	1	0	1	1	0	Fusarium_MIPS_Draft_fgd	FGSG_03390	predicted protein (933 nt)	hypothetical protein	fungal specific transcription factor domain-containing protein	regulation of transcription from RNA polymerase II promoter;zinc ion binding;sequence-specific DNA binding RNA polymerase II transcription factor activity;nucleus	0	0	PF00172.10	Zn_clus	Fungal Zn(2)-Cys(6) binuclear cluster domain	PHI:1889	unaffected pathogenicity	76.4539	81.2741	290.987	176.442	82.2106	91.7453	244.45
fgd159-100_at	1	1	1	1	0	1	0	0	Fusarium_MIPS_Draft_fgd	FGSG_03499	conserved hypothetical protein (1476 nt)	hypothetical protein	hypothetical protein FG03499.1	metabolic process;transferase activity, transferring phosphorus-containing groups	0	0	#N/A	#N/A	#N/A	PHI:1284	unaffected pathogenicity	4.40479	3.09164	8.38143	45.5614	57.0489	90.631	80.8313
fgd159-540_at	1	1	1	1	0	1	0	0	Fusarium_MIPS_Draft_fgd	FGSG_03536	hypothetical protein similar to regulatory protein (756 nt)	trichothecene biosynthesis positive transcription factor	#N/A	#N/A	#N/A	#N/A	#N/A	#N/A	#N/A	PHI:1362	unaffected pathogenicity	9.63891	29.3224	26.9067	256.978	1091.09	1740.69	2829.03
fgd160-720_at	1	1	1	-1	0	1	0	0	Fusarium_MIPS_Draft_fgd	FGSG_03624	endo-1,4-beta-xylanase 2 precursor (977 nt)	probable endo-1,4-beta-xylanase A precursor	xylanase 15	xylan catabolic process;endo-1,4-beta-xylanase activity	ec:3.2.1.8	0	PF00457.9	Glyco_hydro_11	Glycosyl hydrolases family 11	PHI:4246	unaffected pathogenicity	77.9993	45.46	67.0091	2651.17	15452.4	10756.1	5742.41
fgd160-1010_at	1	1	0	-1	0	1	1	0	Fusarium_MIPS_Draft_fgd	FGSG_03649	conserved hypothetical protein (2049 nt)	conserved hypothetical protein	#N/A	#N/A	#N/A	#N/A	PF04082.10	Fungal_trans	Fungal specific transcription factor domain	PHI:1835	unaffected pathogenicity	83.4848	132.032	659.457	228.173	341.58	332.889	132.224
fgd161-270_at	1	1	0	-1	0	1	0	0	Fusarium_MIPS_Draft_fgd	FGSG_03695	hypothetical protein similar to endoglucanase IV precursor (956 nt)	related to endoglucanase IV precursor	related to endoglucanase iv precursor	0	0	0	PF03443.6	Glyco_hydro_61	Glycosyl hydrolase family 61	PHI:1575	unaffected pathogenicity	15.3149	22.1867	49.9243	2833.58	6543.48	3908.42	4678.85
fgd162-260_at	1	1	1	-1	0	1	1	1	Fusarium_MIPS_Draft_fgd	FGSG_03727	conserved hypothetical protein (2222 nt)	related to STB5 - transcription factor	hypothetical protein FG03727.1	regulation of transcription from RNA polymerase II promoter;zinc ion binding;sequence-specific DNA binding RNA polymerase II transcription factor activity;DNA binding;nucleus	0	0	PF04082.10	Fungal_trans	Fungal specific transcription factor domain	PHI:1982	unaffected pathogenicity	18.3778	124.073	372.185	107.174	270.405	270.331	234.145
fgd167-80_at	1	1	1	1	0	1	0	0	Fusarium_MIPS_Draft_fgd	FGSG_03861	conserved hypothetical protein (1916 nt)	conserved hypothetical protein	nitrogen assimilation transcription factor nit-4	transmembrane transport;integral component of membrane;regulation of transcription from RNA polymerase II promoter;zinc ion binding;sequence-specific DNA binding RNA polymerase II transcription factor activity;nucleus	0	0	PF00172.10	Zn_clus	Fungal Zn(2)-Cys(6) binuclear cluster domain	PHI:1884	unaffected pathogenicity	7.04183	12.2748	3.98005	7.29127	8.96836	17.1162	93.6555
fg03873_at	1	1	1	1	0	1	0	0	Fusarium_Broad_calls	FGSG_03873	predicted protein (3047 nt)	related to cutinase transcription factor 1 beta	#N/A	#N/A	#N/A	#N/A	PF04082.10	Fungal_trans	Fungal specific transcription factor domain	PHI:1706	unaffected pathogenicity	10.7542	5.44679	4.89738	27.8026	14.4619	72.5933	47.4122
fgd167-270_at	1	1	1	1	0	1	0	0	Fusarium_MIPS_Draft_fgd	FGSG_03873	predicted protein (3047 nt)	related to cutinase transcription factor 1 beta	#N/A	#N/A	#N/A	#N/A	PF04082.10	Fungal_trans	Fungal specific transcription factor domain	PHI:1706	unaffected pathogenicity	1.60952	1.68266	1.43006	3.22716	4.61421	11.1104	12.0408
fgd168-110_at	1	1	-1	-1	0	1	1	0	Fusarium_MIPS_Draft_fgd	FGSG_03881	conserved hypothetical protein (1023 nt)	related to TRI15 - putative transcription factor	hypothetical protein FG03881.1	metal ion binding	0	0	#N/A	#N/A	#N/A	PHI:1363	unaffected pathogenicity	55.8976	40.3345	282.005	2990.3	772.411	483.456	535.367
fg03892_at	1	1	1	1	0	1	0	0	Fusarium_Broad_calls	FGSG_03892	hypothetical protein similar to RING-3 (2317 nt)	related to transcription activator amyR	sucrose utilization protein suc1	regulation of transcription from RNA polymerase II promoter;zinc ion binding;sequence-specific DNA binding RNA polymerase II transcription factor activity;DNA binding;nucleus	0	0	PF00172.10	Zn_clus	Fungal Zn(2)-Cys(6) binuclear cluster domain	PHI:1882	unaffected pathogenicity	16.6413	19.6427	6.40586	32.5029	161.079	249.814	511.625
fg03924_s_at	1	1	0	1	0	1	1	0	Fusarium_Broad_calls	FGSG_03924	conserved hypothetical protein (2190 nt)	related to transcriptional activator Mut3p	related to transcriptional activator mut3p	zinc ion binding;regulation of transcription, DNA-templated;DNA binding;nucleus	0	0	PF04082.10	Fungal_trans	Fungal specific transcription factor domain	PHI:1705	unaffected pathogenicity	44.1616	71.1692	96.0141	204.82	193.897	164.272	239.043
fgd192-390_at	1	1	1	1	0	1	0	0	Fusarium_MIPS_Draft_fgd	FGSG_04480	conserved hypothetical protein (1424 nt)	conserved hypothetical protein	transcriptional regulatory protein	sequence-specific DNA binding RNA polymerase II transcription factor activity;regulation of transcription from RNA polymerase II promoter;nucleus;zinc ion binding	0	0	PF00172.10	Zn_clus	Fungal Zn(2)-Cys(6) binuclear cluster domain	PHI:1868	unaffected pathogenicity	60.2174	30.9733	61.6329	50.6554	82.8777	156.16	450.189
fgd192-850_at	1	1	1	1	0	1	0	0	Fusarium_MIPS_Draft_fgd	FGSG_04516	conserved hypothetical protein (1366 nt)	conserved hypothetical protein	aminoglycoside 3 -phosphotransferase choline kinase domain protein	metabolic process;transferase activity, transferring phosphorus-containing groups	0	0	#N/A	#N/A	#N/A	PHI:1455	unaffected pathogenicity	12.8174	23.0859	23.4909	65.9317	27.129	96.5128	104.801
fgd193-630_at	1	1	0	-1	0	1	1	1	Fusarium_MIPS_Draft_fgd	FGSG_04610	hypothetical protein similar to maltose permease (1762 nt)	related to alpha-glucoside transport protein	mfs sp general alpha glucoside:h+ symporter	integral component of membrane;substrate-specific transmembrane transporter activity;transmembrane transport	0	0	TIGR00879	SP	MFS transporter, sugar porter (SP) family	PHI:1094	unaffected pathogenicity	220.797	3245.41	4683.68	1109.35	3097	2147.15	1214.28
fg04671_s_at	1	1	1	1	0	1	1	0	Fusarium_Broad_calls	FGSG_04671	predicted protein (1725 nt)	hypothetical protein	hypothetical protein FG04671.1	sequence-specific DNA binding RNA polymerase II transcription factor activity;regulation of transcription from RNA polymerase II promoter;nucleus;zinc ion binding	0	0	PF00172.10	Zn_clus	Fungal Zn(2)-Cys(6) binuclear cluster domain	PHI:1863	unaffected pathogenicity	35.624	48.5337	127.184	221.007	373.259	497.224	1505.98
fgd196-50_at	1	1	1	1	0	1	0	0	Fusarium_MIPS_Draft_fgd	FGSG_04694	hypothetical protein similar to polyketide synthase (8208 nt)	polyketide synthase	polyketide synthase	zinc ion binding;oxidoreductase activity;oxidation-reduction process;transferase activity, transferring acyl groups other than amino-acyl groups	0	0	PF02801.14	Ketoacyl-synt_C	Beta-ketoacyl synthase, C-terminal domain	PHI:729	unaffected pathogenicity	8.61816	1.87014	4.1253	44.1628	283.613	419.683	715.221
fg04830_at	1	1	1	1	0	1	0	0	Fusarium_Broad_calls	FGSG_04830	conserved hypothetical protein (2149 nt)	related to positive regulator of PUT (proline utilization) genes	#N/A	#N/A	#N/A	#N/A	PF00172.10	Zn_clus	Fungal Zn(2)-Cys(6) binuclear cluster domain	PHI:1977	unaffected pathogenicity	1.30904	5.60302	1.02304	8.89368	18.1567	69.6762	115.151
fgd200-10_at	1	1	1	-1	0	1	-1	-1	Fusarium_MIPS_Draft_fgd	FGSG_04932	predicted protein (1279 nt)	hypothetical protein	hypothetical protein FG04932.1	metal ion binding	0	0	PF00096.18	zf-C2H2	Zinc finger, C2H2 type	PHI:1370	unaffected pathogenicity	243.039	70.4552	34.1565	498.421	1587.18	1343.31	636.609
fg05109_at	1	1	0	-1	0	1	1	1	Fusarium_Broad_calls	FGSG_05109	hypothetical protein similar to peroxisome biogenesis factor 7 (1358 nt)	probable peroxisome biogenesis factor 7	#N/A	#N/A	#N/A	#N/A	PF00400.24	WD40	WD domain, G-beta repeat	PHI:2716	unaffected pathogenicity	227.357	1959.52	1611.62	1020.81	962.707	884.97	692.81
fgd205-260_at	1	1	1	1	0	1	1	0	Fusarium_MIPS_Draft_fgd	FGSG_05110	hypothetical protein similar to GRF zinc finger domain protein (1125 nt)	conserved hypothetical protein	#N/A	#N/A	#N/A	#N/A	#N/A	#N/A	#N/A	PHI:1678	unaffected pathogenicity	29.5727	57.9366	102.59	58.6556	91.2093	142.676	318.481
fg05332_at	1	1	1	1	0	1	0	0	Fusarium_Broad_calls	FGSG_05332	conserved hypothetical protein (1395 nt)	conserved hypothetical protein	#N/A	#N/A	#N/A	#N/A	PF00172.10	Zn_clus	Fungal Zn(2)-Cys(6) binuclear cluster domain	PHI:1939	unaffected pathogenicity	6.86302	9.3596	2.16201	8.31697	43.7236	101.553	157.084
fgd216-70_s_at	1	1	1	1	0	1	1	0	Fusarium_MIPS_Draft_fgd	FGSG_05332	conserved hypothetical protein (1395 nt)	conserved hypothetical protein	#N/A	#N/A	#N/A	#N/A	PF00172.10	Zn_clus	Fungal Zn(2)-Cys(6) binuclear cluster domain	PHI:1939	unaffected pathogenicity	37.6524	45.8751	108.439	200.314	433.421	289.915	995.578
fg05477_at	1	1	0	1	0	1	0	0	Fusarium_Broad_calls	FGSG_05477	conserved hypothetical protein (3404 nt)	conserved hypothetical protein	#N/A	#N/A	#N/A	#N/A	PF00581.12	Rhodanese	Rhodanese-like domain	PHI:1508	unaffected pathogenicity	8.60585	15.3305	9.03763	65.3126	70.3596	122.305	434.515
fgd227-260_at	1	1	-1	-1	0	1	1	1	Fusarium_MIPS_Draft_fgd	FGSG_05520	conserved hypothetical protein (2503 nt)	related to cullin homolog 4A	hypothetical protein FG05520.1	protein phosphorylation;ubiquitin-dependent protein catabolic process;protein serine/threonine kinase activity;cullin-RING ubiquitin ligase complex;ubiquitin protein ligase binding;ATP binding	ec:2.7.11	0	PF10557.1	Cullin_Nedd8	Cullin protein neddylation domain	PHI:1639	unaffected pathogenicity	243.989	606.673	605.817	1229.84	1045.95	1269.87	855.644
fg05588_at	1	1	1	1	0	1	0	-1	Fusarium_Broad_calls	FGSG_05588	conserved hypothetical protein (1280 nt)	conserved hypothetical protein	#N/A	#N/A	#N/A	#N/A	#N/A	#N/A	#N/A	PHI:1558	unaffected pathogenicity	52.7142	21.0836	66.749	89.7767	134.907	199.719	567.236
fgd233-490_at	1	1	0	-1	0	1	-1	-1	Fusarium_MIPS_Draft_fgd	FGSG_05725	conserved hypothetical protein (1597 nt)	conserved hypothetical protein	transcriptional regulatory protein moc3	sequence-specific DNA binding RNA polymerase II transcription factor activity;regulation of transcription from RNA polymerase II promoter;nucleus;zinc ion binding	0	0	PF00172.10	Zn_clus	Fungal Zn(2)-Cys(6) binuclear cluster domain	PHI:1893	unaffected pathogenicity	93.3046	36.7611	53.4017	545.769	811.275	892.713	453.661
fgd233-1290_s_at	1	1	0	1	0	1	0	0	Fusarium_MIPS_Draft_fgd	FGSG_05794	conserved hypothetical protein (10061 nt)	related to polyketide synthase	#N/A	#N/A	#N/A	#N/A	PF02801.14	Ketoacyl-synt_C	Beta-ketoacyl synthase, C-terminal domain	PHI:728	unaffected pathogenicity	7.71759	6.11052	6.99104	88.8995	55.656	40.9055	43.043
fgd259-150_at	1	1	0	1	0	1	1	0	Fusarium_MIPS_Draft_fgd	FGSG_06442	conserved hypothetical protein (1588 nt)	conserved hypothetical protein	hypothetical protein FG06442.1	sequence-specific DNA binding RNA polymerase II transcription factor activity;regulation of transcription from RNA polymerase II promoter;nucleus;zinc ion binding	0	0	PF00172.10	Zn_clus	Fungal Zn(2)-Cys(6) binuclear cluster domain	PHI:1964	unaffected pathogenicity	46.3754	45.3288	102.296	186.109	157.469	217.413	503.114
fgd259-1000_at	1	1	0	1	0	1	0	0	Fusarium_MIPS_Draft_fgd	FGSG_06503	conserved hypothetical protein (2655 nt)	conserved hypothetical protein	protein rdr1	regulation of transcription from RNA polymerase II promoter;zinc ion binding;sequence-specific DNA binding RNA polymerase II transcription factor activity;DNA binding;nucleus	0	0	PF00172.10	Zn_clus	Fungal Zn(2)-Cys(6) binuclear cluster domain	PHI:1963	unaffected pathogenicity	47.7572	57.3423	49.5644	80.858	125.006	289.283	629.314
fg06516_at	1	1	1	1	0	1	0	0	Fusarium_Broad_calls	FGSG_06516	conserved hypothetical protein (1960 nt)	related to purine utilization positive regulator	positive regulator of purine utilization	regulation of transcription from RNA polymerase II promoter;zinc ion binding;sequence-specific DNA binding RNA polymerase II transcription factor activity;DNA binding;nucleus	0	0	PF04082.10	Fungal_trans	Fungal specific transcription factor domain	PHI:1709	unaffected pathogenicity	7.95372	2.92422	13.5799	9.86855	11.9498	80.8598	310.817
fg06516_s_at	1	1	0	1	0	1	1	0	Fusarium_Broad_calls	FGSG_06516	conserved hypothetical protein (1960 nt)	related to purine utilization positive regulator	positive regulator of purine utilization	regulation of transcription from RNA polymerase II promoter;zinc ion binding;sequence-specific DNA binding RNA polymerase II transcription factor activity;DNA binding;nucleus	0	0	PF04082.10	Fungal_trans	Fungal specific transcription factor domain	PHI:1709	unaffected pathogenicity	18.2383	19.3677	33.6866	31.9092	11.3902	17.4864	34.8035
fgd283-290_at	1	1	1	1	0	1	0	0	Fusarium_MIPS_Draft_fgd	FGSG_06915	conserved hypothetical protein (2314 nt)	related to acetamidase regulatory protein	#N/A	#N/A	#N/A	#N/A	PF00172.10	Zn_clus	Fungal Zn(2)-Cys(6) binuclear cluster domain	PHI:1922	unaffected pathogenicity	78.3533	72.8965	99.6056	164.631	202.14	333.238	371.143
fg06931_s_at	1	1	0	-1	0	1	1	1	Fusarium_Broad_calls	FGSG_06931	60S ribosomal protein L2 (1489 nt)	probable 60S ribosomal protein L8.e	60s ribosomal protein l2	ribosome;structural constituent of ribosome;translation	0	0	PF03947.10	Ribosomal_L2_C	Ribosomal Proteins L2, C-terminal domain	PHI:1584	unaffected pathogenicity	1227.03	4000.12	5411.73	18483.4	18382.5	30378.1	22220.2
fgd285-150_at	1	1	0	-1	0	1	1	1	Fusarium_MIPS_Draft_fgd	FGSG_06931	60S ribosomal protein L2 (1489 nt)	probable 60S ribosomal protein L8.e	60s ribosomal protein l2	ribosome;structural constituent of ribosome;translation	0	0	PF03947.10	Ribosomal_L2_C	Ribosomal Proteins L2, C-terminal domain	PHI:1584	unaffected pathogenicity	1160.49	3674.38	5073.81	3273.06	4510.98	3593.39	2864.07
fgd285-180_at	1	1	0	-1	0	1	1	1	Fusarium_MIPS_Draft_fgd	FGSG_06934	hypothetical protein similar to C2H2 type zinc finger domain protein (941 nt)	conserved hypothetical protein	hypothetical protein FG06934.1	metal ion binding	0	0	#N/A	#N/A	#N/A	PHI:1383	unaffected pathogenicity	238.591	546.789	956.823	762.543	893.887	979.136	576.064
fg07187_s_at	1	1	0	1	0	1	0	0	Fusarium_Broad_calls	FGSG_07187	conserved hypothetical protein (2118 nt)	hypothetical protein	zinc finger protein 28-like	metal ion binding	0	0	PF00096.18	zf-C2H2	Zinc finger, C2H2 type	PHI:1386	unaffected pathogenicity	14.305	35.4389	11.0929	71.6367	37.0748	32.3173	149.911
fgd310-400_at	1	1	1	1	0	1	0	0	Fusarium_MIPS_Draft_fgd	FGSG_07448	predicted protein (1371 nt)	hypothetical protein	hypothetical protein FGSG_07448	chromatin binding;DNA binding	0	0	#N/A	#N/A	#N/A	PHI:1548	unaffected pathogenicity	23.1619	5.16846	24.8589	54.8658	102.987	199.716	264.136
fgd315-80_at	1	1	1	1	0	1	0	0	Fusarium_MIPS_Draft_fgd	FGSG_07568	conserved hypothetical protein (2433 nt)	hypothetical protein	hypothetical protein FG07568.1	oxidation-reduction process;zinc ion binding;oxidoreductase activity, acting on paired donors, with incorporation or reduction of molecular oxygen, 2-oxoglutarate as one donor, and incorporation of one atom each of oxygen into both donors;regulation of transcription, DNA-templated;DNA binding;nucleus	ec:1.14.11	0	PF04082.10	Fungal_trans	Fungal specific transcription factor domain	PHI:1703	unaffected pathogenicity	18.0276	10.0664	10.919	14.8045	52.7325	106.539	152.633
fgd315-80_s_at	1	1	1	1	0	1	0	0	Fusarium_MIPS_Draft_fgd	FGSG_07568	conserved hypothetical protein (2433 nt)	hypothetical protein	hypothetical protein FG07568.1	oxidation-reduction process;zinc ion binding;oxidoreductase activity, acting on paired donors, with incorporation or reduction of molecular oxygen, 2-oxoglutarate as one donor, and incorporation of one atom each of oxygen into both donors;regulation of transcription, DNA-templated;DNA binding;nucleus	ec:1.14.11	0	PF04082.10	Fungal_trans	Fungal specific transcription factor domain	PHI:1703	unaffected pathogenicity	12.1009	9.58082	4.75098	23.229	22.0655	77.2294	202.89
fgd315-510_at	1	1	1	1	0	1	1	0	Fusarium_MIPS_Draft_fgd	FGSG_07604	conserved hypothetical protein (1131 nt)	hypothetical protein	hypothetical protein FG07604.1	sequence-specific DNA binding RNA polymerase II transcription factor activity;regulation of transcription from RNA polymerase II promoter;nucleus;zinc ion binding	0	0	PF00172.10	Zn_clus	Fungal Zn(2)-Cys(6) binuclear cluster domain	PHI:1873	unaffected pathogenicity	8.86091	12.4678	42.0456	21.8474	13.9227	40.0301	58.0445
fg07737_s_at	1	1	1	1	0	1	0	0	Fusarium_Broad_calls	FGSG_07737	conserved hypothetical protein (2424 nt)	conserved hypothetical protein	pho85 cyclin-7	protein kinase binding;regulation of cyclin-dependent protein serine/threonine kinase activity	0	0	PF08613.3	Cyclin	Cyclin	PHI:1391	unaffected pathogenicity	37.7779	19.5885	28.5211	89.3704	132.207	244.638	442.151
fgd318-880_at	1	1	0	1	0	1	0	0	Fusarium_MIPS_Draft_fgd	FGSG_07737	conserved hypothetical protein (2424 nt)	conserved hypothetical protein	pho85 cyclin-7	protein kinase binding;regulation of cyclin-dependent protein serine/threonine kinase activity	0	0	PF08613.3	Cyclin	Cyclin	PHI:1391	unaffected pathogenicity	1.42678	11.73	14.7142	13.2232	10.7126	27.0563	87.32
fg07790_at	1	1	0	1	0	1	0	0	Fusarium_Broad_calls	FGSG_07790	predicted protein (1018 nt)	hypothetical protein	hypothetical protein FGSG_07790	protein dimerization activity	0	0	PF00010.18	HLH	Helix-loop-helix DNA-binding domain	PHI:1311	unaffected pathogenicity	30.0205	19.0873	11.8895	6.79676	13.2879	16.0112	35.9345
fg07798_at	1	1	0	1	0	1	0	-1	Fusarium_Broad_calls	FGSG_07798	hypothetical protein similar to polyketide synthase (11859 nt)	probable polyketide synthase	polyketide synthase	transferase activity;phosphopantetheine binding;metabolic process	0	0	TIGR01746	Thioester-redct	thioester reductase domain	PHI:719	unaffected pathogenicity	62.3244	39.4279	40.5038	84.3724	172.827	436.009	259.155
fg12100_at	1	1	1	-1	0	1	0	0	Fusarium_MIPS_Manual_fg12	FGSG_07798	hypothetical protein similar to polyketide synthase (11859 nt)	probable polyketide synthase	polyketide synthase	transferase activity;phosphopantetheine binding;metabolic process	0	0	TIGR01746	Thioester-redct	thioester reductase domain	PHI:719	unaffected pathogenicity	25.0581	11.296	24.4164	93.6546	490.094	230.555	158.922
fg07827_s_at	1	1	1	1	0	1	0	0	Fusarium_Broad_calls	FGSG_07827	conserved hypothetical protein (1862 nt)	conserved hypothetical protein	#N/A	#N/A	#N/A	#N/A	PF00172.10	Zn_clus	Fungal Zn(2)-Cys(6) binuclear cluster domain	PHI:1811	unaffected pathogenicity	12.2264	27.5567	30.155	83.5854	118.269	210.095	373.426
fgd320-1370_at	1	1	0	1	0	1	1	1	Fusarium_MIPS_Draft_fgd	FGSG_07889	conserved hypothetical protein (874 nt)	related to transcriptional activator Mut3p	#N/A	#N/A	#N/A	#N/A	PF04082.10	Fungal_trans	Fungal specific transcription factor domain	PHI:1830	unaffected pathogenicity	113.739	217.85	322.747	231.404	174.308	207.466	138.092
fg08010_s_at	1	1	0	1	0	1	0	0	Fusarium_Broad_calls	FGSG_08010	conserved hypothetical protein (1572 nt)	related to C6 zink-finger protein PRO1A	#N/A	#N/A	#N/A	#N/A	PF00172.10	Zn_clus	Fungal Zn(2)-Cys(6) binuclear cluster domain	PHI:1861	unaffected pathogenicity	39.1034	31.7512	65.7525	52.4362	60.1809	110.096	348.116
fgd333-60_at	1	1	0	-1	0	1	1	1	Fusarium_MIPS_Draft_fgd	FGSG_08321	conserved hypothetical protein (1927 nt)	related to acriflavine sensitivity control protein ACR-2	related to acriflavine sensitivity control protein acr-2	sequence-specific DNA binding RNA polymerase II transcription factor activity;regulation of transcription from RNA polymerase II promoter;nucleus;zinc ion binding	0	0	PF00172.10	Zn_clus	Fungal Zn(2)-Cys(6) binuclear cluster domain	PHI:1791	unaffected pathogenicity	219.907	526.987	615.061	533.363	813.571	959.807	534.025
fg08753_s_at	1	1	1	1	0	1	0	0	Fusarium_Broad_calls	FGSG_08753	conserved hypothetical protein (1644 nt)	related to transposase	#N/A	#N/A	#N/A	#N/A	#N/A	#N/A	#N/A	PHI:1520	unaffected pathogenicity	6.07699	26.8726	7.29868	43.6197	50.6111	120.46	256.708
fgd328-430_at	1	1	0	1	0	1	1	0	Fusarium_MIPS_Draft_fgd	FGSG_08753	conserved hypothetical protein (1644 nt)	related to transposase	#N/A	#N/A	#N/A	#N/A	#N/A	#N/A	#N/A	PHI:1520	unaffected pathogenicity	20.3562	88.1818	129.014	109.796	125.003	199.766	232.082
fg08798_s_at	1	1	0	-1	0	1	1	1	Fusarium_Broad_calls	FGSG_08798	predicted protein (2822 nt)	related to transcription factor ZMS1	#N/A	#N/A	#N/A	#N/A	PF00096.18	zf-C2H2	Zinc finger, C2H2 type	PHI:1405	unaffected pathogenicity	3.74779	79.1732	168.541	226.977	292.839	151.162	100.085
fg09349_at	1	1	1	1	0	1	0	0	Fusarium_Broad_calls	FGSG_09349	conserved hypothetical protein (2769 nt)	conserved hypothetical protein	#N/A	#N/A	#N/A	#N/A	PF04082.10	Fungal_trans	Fungal specific transcription factor domain	PHI:1693	unaffected pathogenicity	46.5753	20.0003	38.9798	334.242	588.171	947.887	607.963
fg09368_at	1	1	1	1	0	1	0	-1	Fusarium_Broad_calls	FGSG_09368	conserved hypothetical protein (3059 nt)	related to C2H2 zinc finger protein	related to c2h2 zinc finger protein	DNA binding;transcription, DNA-templated;nucleus;zinc ion binding	0	0	PF10519.1	DUF2467	Domain of unknown function (DUF2467)	PHI:1409	unaffected pathogenicity	9.2866	27.2368	41.6808	18.4626	63.0999	118.861	222.203
fgd383-260_at	1	1	1	1	0	1	0	0	Fusarium_MIPS_Draft_fgd	FGSG_09368	conserved hypothetical protein (3059 nt)	related to C2H2 zinc finger protein	related to c2h2 zinc finger protein	DNA binding;transcription, DNA-templated;nucleus;zinc ion binding	0	0	PF10519.1	DUF2467	Domain of unknown function (DUF2467)	PHI:1409	unaffected pathogenicity	11.2107	10.2896	11.1499	47.6878	51.7843	93.8604	144.397
fg09464_at	1	1	1	1	0	1	0	-1	Fusarium_Broad_calls	FGSG_09464	conserved hypothetical protein (1453 nt)	conserved hypothetical protein	hypothetical protein FGSG_09464	sequence-specific DNA binding RNA polymerase II transcription factor activity;regulation of transcription from RNA polymerase II promoter;nucleus;zinc ion binding	0	0	PF00172.10	Zn_clus	Fungal Zn(2)-Cys(6) binuclear cluster domain	PHI:1847	unaffected pathogenicity	92.4896	27.7037	18.1579	139.171	165.876	417.149	1583.65
fg09759_at	1	1	1	1	0	1	0	0	Fusarium_Broad_calls	FGSG_09759	conserved hypothetical protein (1685 nt)	related to zinc/cadmium resistance protein	zinc cadmium resistance protein	integral component of membrane;cation transmembrane transporter activity;cation transport;transmembrane transport	0	0	PF01545.13	Cation_efflux	Cation efflux family	PHI:1088	unaffected pathogenicity	4.15676	7.36253	5.53652	59.4697	105.485	161.847	221.206
fg09905_at	1	1	0	1	0	1	0	0	Fusarium_Broad_calls	FGSG_09905	predicted protein (430 nt)	hypothetical protein	hypothetical protein FG09905.1	0	0	0	#N/A	#N/A	#N/A	PHI:1095	unaffected pathogenicity	8.04326	19.6688	6.32038	17.2509	9.00809	30.5339	45.2134
fg10536_at	1	1	1	1	0	1	0	0	Fusarium_Broad_calls	FGSG_10536	conserved hypothetical protein (1770 nt)	related to TEA1 - TY1 enhancer activator	#N/A	#N/A	#N/A	#N/A	PF00172.10	Zn_clus	Fungal Zn(2)-Cys(6) binuclear cluster domain	PHI:1754	unaffected pathogenicity	121.256	91.5942	168.687	509.652	653.667	1040.64	1583.76
fg10886_s_at	1	1	1	1	0	1	0	0	Fusarium_Broad_calls	FGSG_10886	hypothetical protein similar to RING-2 (360 nt)	related to methylated-DNA--protein-cysteine methyltransferase	#N/A	#N/A	#N/A	#N/A	PF01035.12	DNA_binding_1	6-O-methylguanine DNA methyltransferase, DNA binding domain	PHI:1653	unaffected pathogenicity	67.8206	93.4654	139.358	162.258	271.804	319.223	1379.74
fg10948_s_at	1	1	0	-1	0	1	1	0	Fusarium_Broad_calls	FGSG_10948	conserved hypothetical protein (1014 nt)	conserved hypothetical protein	mesaconyl-c4 hydratase	0	0	0	#N/A	#N/A	#N/A	PHI:1460	unaffected pathogenicity	142.105	88.2332	337.152	421.054	653.386	573.373	349.798
fg12025_s_at	1	1	1	1	0	1	1	0	Fusarium_MIPS_Manual_fg12	FGSG_11658	hypothetical protein (1088 nt)	hypothetical protein	transcription factor bhlh	protein dimerization activity	0	0	PF00010.18	HLH	Helix-loop-helix DNA-binding domain	PHI:1315	unaffected pathogenicity	3.31641	10.3372	134.404	11.7341	18.7911	45.2584	98.3186
fgd108-310_at	1	1	1	1	0	1	0	0	Fusarium_MIPS_Draft_fgd	FGSG_12055	predicted protein (801 nt)	hypothetical protein	hypothetical protein FGSG_12055	0	0	0	#N/A	#N/A	#N/A	PHI:718	unaffected pathogenicity	20.6376	18.2507	20.2305	56.2684	129.929	175.259	432.761
fgd108-330_at	1	1	1	1	0	1	0	0	Fusarium_MIPS_Draft_fgd	FGSG_12057	predicted protein (1998 nt)	hypothetical protein	hypothetical protein FGSG_12057	metal ion binding	0	0	PF00096.18	zf-C2H2	Zinc finger, C2H2 type	PHI:1428	unaffected pathogenicity	4.42525	10.1828	5.49793	9.37883	13.5514	23.7212	59.7671
fg02396_at	1	1	1	1	0	1	0	-1	Fusarium_Broad_calls	FGSG_12126	hypothetical protein similar to polyketide synthase (6876 nt)	polyketide synthase	#N/A	#N/A	#N/A	#N/A	PF08659.2	KR	KR domain	PHI:714	unaffected pathogenicity	44.2608	18.1627	35.0049	108.147	151.789	257.813	542.185
fg02396_s_at	1	1	1	1	0	1	0	0	Fusarium_Broad_calls	FGSG_12126	hypothetical protein similar to polyketide synthase (6876 nt)	polyketide synthase	#N/A	#N/A	#N/A	#N/A	PF08659.2	KR	KR domain	PHI:714	unaffected pathogenicity	28.0854	4.15577	5.39816	8.50139	9.37111	21.2661	350.775
fg12055_s_at	1	1	1	1	0	1	0	0	Fusarium_MIPS_Manual_fg12	FGSG_12126	hypothetical protein similar to polyketide synthase (6876 nt)	polyketide synthase	#N/A	#N/A	#N/A	#N/A	PF08659.2	KR	KR domain	PHI:714	unaffected pathogenicity	33.5689	10.2087	8.21166	56.8136	51.9508	56.9708	296.681
fgd122-200_at	1	1	-1	-1	0	1	1	1	Fusarium_MIPS_Draft_fgd	FGSG_12134	predicted protein (500 nt)	conserved hypothetical protein	fungal specific transcription factor domain-containing protein	regulation of transcription from RNA polymerase II promoter;zinc ion binding;sequence-specific DNA binding RNA polymerase II transcription factor activity;nucleus	0	0	PF00172.10	Zn_clus	Fungal Zn(2)-Cys(6) binuclear cluster domain	PHI:1728	unaffected pathogenicity	52.3774	636.257	200.702	3761.32	3877.24	2362.12	912.14
fgd192-690_at	1	1	1	1	0	1	0	0	Fusarium_MIPS_Draft_fgd	FGSG_12244	conserved hypothetical protein (1294 nt)	conserved hypothetical protein	zn 2cys6 transcription factor	sequence-specific DNA binding RNA polymerase II transcription factor activity;regulation of transcription from RNA polymerase II promoter;nucleus;zinc ion binding	0	0	PF00172.10	Zn_clus	Fungal Zn(2)-Cys(6) binuclear cluster domain	PHI:1775	unaffected pathogenicity	15.0388	15.6705	31.946	55.1652	84.9086	162.749	420.744
fgd170-60_at	1	1	1	1	0	1	0	0	Fusarium_MIPS_Draft_fgd	FGSG_12323	predicted protein (2505 nt)	conserved hypothetical protein	hypothetical protein FGSG_12323	DNA binding	0	0	#N/A	#N/A	#N/A	PHI:1502	unaffected pathogenicity	52.7532	130.61	132.856	22.6319	59.859	80.395	303.891
fgd168-910_at	1	1	1	1	0	1	1	0	Fusarium_MIPS_Draft_fgd	FGSG_12345	conserved hypothetical protein (1656 nt)	conserved hypothetical protein	hypothetical protein FGSG_12345	sequence-specific DNA binding;sequence-specific DNA binding transcription factor activity;regulation of transcription, DNA-templated	0	0	#N/A	#N/A	#N/A	PHI:1337	unaffected pathogenicity	47.6844	65.2799	169.211	110.194	113.451	361.149	729.018
fgd163-70_at	1	1	0	1	0	1	0	0	Fusarium_MIPS_Draft_fgd	FGSG_12385	conserved hypothetical protein (1984 nt)	related to transcription activator protein acu-15	transcriptional regulatory protein	regulation of transcription from RNA polymerase II promoter;zinc ion binding;sequence-specific DNA binding RNA polymerase II transcription factor activity;DNA binding;hydrolase activity;nucleus	0	0	PF04082.10	Fungal_trans	Fungal specific transcription factor domain	PHI:1732	unaffected pathogenicity	1.97259	24.7895	4.03769	14.1998	18.0854	30.3577	42.7447
fgd160-1190_at	1	1	-1	-1	0	1	1	1	Fusarium_MIPS_Draft_fgd	FGSG_12398	conserved hypothetical protein (2142 nt)	related to transcriptional activator Mut3p	hypothetical protein FGSG_12398	regulation of transcription from RNA polymerase II promoter;zinc ion binding;sequence-specific DNA binding RNA polymerase II transcription factor activity;DNA binding;nucleus	0	0	PF00172.10	Zn_clus	Fungal Zn(2)-Cys(6) binuclear cluster domain	PHI:1730	unaffected pathogenicity	48.1369	573.457	910.509	376.666	279.203	256.712	145.118
fgd197-480_at	1	1	1	1	0	1	1	0	Fusarium_MIPS_Draft_fgd	FGSG_12631	conserved hypothetical protein (1865 nt)	conserved hypothetical protein	hypothetical protein FGSG_12631	regulation of transcription from RNA polymerase II promoter;zinc ion binding;sequence-specific DNA binding RNA polymerase II transcription factor activity;nucleus	0	0	PF00172.10	Zn_clus	Fungal Zn(2)-Cys(6) binuclear cluster domain	PHI:1844	unaffected pathogenicity	3.64477	18.8594	38.5017	41.6922	25.7893	32.2915	234.534
fgd214-10_at	1	1	1	1	0	1	1	0	Fusarium_MIPS_Draft_fgd	FGSG_12714	transcriptional activator xlnR (1637 nt)	probable transcription activator	#N/A	#N/A	#N/A	#N/A	PF00172.10	Zn_clus	Fungal Zn(2)-Cys(6) binuclear cluster domain	PHI:1740	unaffected pathogenicity	73.5129	79.2857	252.498	147.524	152.839	252.758	550.549
fgd218-140_at	1	1	1	1	0	1	0	1	Fusarium_MIPS_Draft_fgd	FGSG_12729	conserved hypothetical protein (2107 nt)	conserved hypothetical protein	hypothetical protein FG05_12729	sequence-specific DNA binding RNA polymerase II transcription factor activity;regulation of transcription from RNA polymerase II promoter;nucleus;zinc ion binding	0	0	#N/A	#N/A	#N/A	PHI:1846	unaffected pathogenicity	219.172	429.636	426.879	269.265	252.281	426.068	928.405
fgd270-60_at	1	1	1	1	0	1	0	0	Fusarium_MIPS_Draft_fgd	FGSG_12977	predicted protein (951 nt)	hypothetical protein	mfs monocarboxylate transporter	zinc ion binding;nucleic acid binding	0	0	#N/A	#N/A	#N/A	PHI:1672	unaffected pathogenicity	6.3486	15.4358	22.9879	25.9216	35.263	82.184	61.867
fg12406_at	1	1	1	1	0	1	0	1	Fusarium_MIPS_Manual_fg12	FGSG_13386	hypothetical protein (1892 nt)	conserved hypothetical protein	sucrose utilization protein suc1	regulation of transcription from RNA polymerase II promoter;zinc ion binding;sequence-specific DNA binding RNA polymerase II transcription factor activity;DNA binding;nucleus	0	0	PF00172.10	Zn_clus	Fungal Zn(2)-Cys(6) binuclear cluster domain	PHI:1720	unaffected pathogenicity	67.851	366.796	150.531	140.809	203.025	335.446	610.445
fg08018_s_at	1	1	1	1	0	1	1	0	Fusarium_Broad_calls	FGSG_13455	conserved hypothetical protein (2143 nt)	related to PPR1 - transcription factor regulating pyrimidine pathway	protein stb5	regulation of transcription from RNA polymerase II promoter;zinc ion binding;sequence-specific DNA binding RNA polymerase II transcription factor activity;DNA binding;nucleus	0	0	PF04082.10	Fungal_trans	Fungal specific transcription factor domain	PHI:1865	unaffected pathogenicity	35.0558	39.1239	126.665	36.3356	113.706	83.586	102.287
fgd323-680_at	1	1	1	1	0	1	1	0	Fusarium_MIPS_Draft_fgd	FGSG_13455	conserved hypothetical protein (2143 nt)	related to PPR1 - transcription factor regulating pyrimidine pathway	protein stb5	regulation of transcription from RNA polymerase II promoter;zinc ion binding;sequence-specific DNA binding RNA polymerase II transcription factor activity;DNA binding;nucleus	0	0	PF04082.10	Fungal_trans	Fungal specific transcription factor domain	PHI:1865	unaffected pathogenicity	21.4895	14.351	89.2985	62.4086	88.3333	165.549	250.292
fgd323-650_at	1	1	1	1	0	1	0	0	Fusarium_MIPS_Draft_fgd	FGSG_13457	predicted protein (2190 nt)	related to STB5 - SIN3 binding protein	hypothetical protein FGSG_13457	regulation of transcription from RNA polymerase II promoter;zinc ion binding;sequence-specific DNA binding RNA polymerase II transcription factor activity;DNA binding;nucleus	0	0	PF04082.10	Fungal_trans	Fungal specific transcription factor domain	PHI:1726	unaffected pathogenicity	32.462	27.1696	115.044	87.9617	141.978	234.119	606.777
fg12172_at	1	1	1	1	0	1	0	0	Fusarium_MIPS_Manual_fg12	FGSG_13759	predicted protein (789 nt)	related to atf creb-family transcription factor	transcription factor atf1	regulation of transcription, DNA-templated;sequence-specific DNA binding transcription factor activity;sequence-specific DNA binding;nucleus	0	0	PF00170.13	bZIP_1	bZIP transcription factor	PHI:1339	unaffected pathogenicity	30.4457	31.1488	23.8777	56.2929	51.3992	138.047	188.195

## Sheet: Fig5 CAZyme+Lipase
The Fusarium graminearum hydrolytic enzyme encoding genes that showed increased transcript abundance during wheat infection
Legend: 1 = increased transcript abundance; 0 = not modulated; -1 = decreased transcript abundance, in accordance to the order of the comparison presented in the column header.
	Statistic analysis								Probe origin and IDs		Functional annotation									PHI-base		Secretome		MAS5 normalised expression data
Affy_probe	inplanta vs CM	inplanta.Ftest	Rachis mean vs spikelet	Symptomless vs symptomatic rachis	Symptomless:symptomatic rachis mean vs Intermediate rachis	inplanta.any.sig	CM-N vs CM	CM-C vs CM	Seq. Category	BROAD ID by mapping file (FGDB_A3_alias_2008-04-24.txt)	BROAD annotation	MIPS annotation	B2G_SeqDesc	B2G_GOTerms	B2G_Enzymes	B2G_KeggMaps	PFAM_Acc	PFAM_name	PFAM_desc.	PHI_ID	PHI_phenotype	Total secretome	Refined secretome	CM	MM-C	MM-N	Spikelet	Symptoms	Intermediate	Symptomless
fgd166-290_at	1	1	0	-1	0	1	1	1	Fusarium_MIPS_Draft_fgd	FGSG_03842	hypothetical protein similar to alpha-amylase 1 (1487 nt)	related to alpha-amylase A precursor	alpha-amylase a type-1 2	alpha-amylase activity;carbohydrate metabolic process;calcium ion binding	ec:3.2.1.1-glycogenase;ec:3.2.1	Starch and sucrose metabolism	PF00128.16	Alpha-amylase	Alpha amylase, catalytic domain	#N/A	#N/A	FGSG_03842	FGSG_03842	132.061	875.788	602.692	1864.38	3374.01	3938.32	1046.08
fgd165-140_at	1	1	1	-1	0	1	0	0	Fusarium_MIPS_Draft_fgd	FGSG_03813	alpha-N-arabinofuranosidase precursor (1500 nt)	probable alpha-L-arabinofuranosidase	alpha-n-arabinofuranosidase b	alpha-L-arabinofuranosidase activity;arabinan metabolic process;L-arabinose metabolic process	ec:3.2.1.55-end alpha-L-arabinofuranosidase	Amino sugar and nucleotide sugar metabolism	PF09206.3	ArabFuran-catal	Alpha-L-arabinofuranosidase B, catalytic	#N/A	#N/A	FGSG_03813	FGSG_03813	10.6563	30.1932	30.1381	117.862	2173.45	1556.61	405.267
fg09085_s_at	1	1	1	-1	0	1	0	0	Fusarium_Broad_calls	FGSG_09085	hypothetical protein similar to cellobiose dehydrogenase (2935 nt)	probable cellobiose dehydrogenase	hypothetical protein FGSG_09085	lipid metabolic process;flavin adenine dinucleotide binding;hydrolase activity, hydrolyzing O-glycosyl compounds;carbohydrate metabolic process;phosphoric diester hydrolase activity;cellulose binding;oxidoreductase activity, acting on CH-OH group of donors;extracellular region;oxidation-reduction process	ec:3.1	0	PF00734.10	CBM_1	Fungal cellulose binding domain	#N/A	#N/A	FGSG_09085	FGSG_09085	16.1708	12.2688	7.10566	335.65	2079.6	952.285	811.552
fgd132-540_at	1	1	1	-1	0	1	1	-1	Fusarium_MIPS_Draft_fgd	FGSG_02658	endoglucanase-5 (1309 nt)	probable endoglucanase	endoglucanase type k	cellulase activity;cellulose binding;extracellular region;polysaccharide catabolic process	ec:3.2.1.4-endo-1,4-beta-D-glucanase	Starch and sucrose metabolism	PF00734.10	CBM_1	Fungal cellulose binding domain	#N/A	#N/A	FGSG_02658	FGSG_02658	437.721	72.535	4490.77	297.548	2415.48	2315.13	1122.97
fgd323-590_at	1	1	0	-1	0	1	0	0	Fusarium_MIPS_Draft_fgd	FGSG_08011	conserved hypothetical protein (1214 nt)	related to cellulose binding protein CEL1	endo-beta- -glucanase d	extracellular region;carbohydrate metabolic process;cellulose binding;hydrolase activity, hydrolyzing O-glycosyl compounds	0	0	PF00734.10	CBM_1	Fungal cellulose binding domain	#N/A	#N/A	FGSG_08011	FGSG_08011	32.9734	6.21976	12.2826	1433.19	5654.87	2656.64	956.954
fg11066_s_at	1	1	0	-1	0	1	0	0	Fusarium_Broad_calls	FGSG_11066	hypothetical protein similar to endo-beta-1,4-mannanase (1431 nt)	related to beta-mannanase	mannan endo- -beta-mannosidase c	extracellular region;carbohydrate metabolic process;cellulose binding;hydrolase activity, hydrolyzing O-glycosyl compounds	0	0	PF00150.10	Cellulase	Cellulase (glycosyl hydrolase family 5)	#N/A	#N/A	FGSG_11066	FGSG_11066	24.6671	25.4052	29.0572	1015.28	2916.79	1649.65	800.399
fgd164-40_at	1	1	1	-1	0	1	0	0	Fusarium_MIPS_Draft_fgd	FGSG_03795	endoglucanase 3 precursor (1197 nt)	probable cellulase precursor	endoglucanase 3	extracellular region;carbohydrate metabolic process;cellulose binding;hydrolase activity, hydrolyzing O-glycosyl compounds	0	0	PF00150.10	Cellulase	Cellulase (glycosyl hydrolase family 5)	#N/A	#N/A	FGSG_03795	FGSG_03795	57.6741	39.1568	52.96	1222.29	8528.48	3928.61	1307.24
fgd160-720_at	1	1	1	-1	0	1	0	0	Fusarium_MIPS_Draft_fgd	FGSG_03624	endo-1,4-beta-xylanase 2 precursor (977 nt)	probable endo-1,4-beta-xylanase A precursor	xylanase 15	xylan catabolic process;endo-1,4-beta-xylanase activity	ec:3.2.1.8	0	PF00457.9	Glyco_hydro_11	Glycosyl hydrolases family 11	PHI:4246	unaffected pathogenicity	FGSG_03624	FGSG_03624	77.9993	45.46	67.0091	2651.17	15452.4	10756.1	5742.41
fgd234-110_at	1	1	1	-1	0	1	1	0	Fusarium_MIPS_Draft_fgd	FGSG_05851	hypothetical protein similar to endoglucanase (806 nt)	related to endoglucanase I precursor	murein transglycosylase	cellulase activity;polysaccharide catabolic process	ec:3.2.1.4-endo-1,4-beta-D-glucanase	Starch and sucrose metabolism	PF01670.8	Glyco_hydro_12	Glycosyl hydrolase family 12	#N/A	#N/A	FGSG_05851	FGSG_05851	22.0945	19.9301	119.054	199.535	1070.87	1084.94	937.228
fg12269_at	1	1	1	-1	0	1	1	1	Fusarium_MIPS_Manual_fg12	FGSG_06278	glucoamylase precursor (2185 nt)	probable glucan 1,4-alpha-glucosidase	glucoamylase precursor	glucan 1,4-alpha-glucosidase activity;polysaccharide catabolic process;starch binding	ec:3.2.1.3-1,4-alpha-glucosidase;ec:3.2.1	Starch and sucrose metabolism	PF00723.13	Glyco_hydro_15	Glycosyl hydrolases family 15	#N/A	#N/A	FGSG_06278	FGSG_06278	20.4789	11309.6	1781.65	711.625	6881.73	9939.58	2185.97
fg04768_s_at	1	1	-1	-1	0	1	0	1	Fusarium_Broad_calls	FGSG_04768	hypothetical protein similar to endo-1,3(4)-beta-glucanase (910 nt)	related to endo-1,3-beta-glucanase	endo- -beta-glucanase	carbohydrate metabolic process;beta-glucanase activity	ec:3.2.1	0	PF00722.13	Glyco_hydro_16	Glycosyl hydrolases family 16	#N/A	#N/A	FGSG_04768	FGSG_04768	9.36421	129.79	6.10156	2327.92	2397.19	314.585	131.49
fgd149-240_at	1	1	-1	-1	0	1	0	0	Fusarium_MIPS_Draft_fgd	FGSG_03212	conserved hypothetical protein (1352 nt)	related to endochitinase	chitinase a1	carbohydrate metabolic process;chitinase activity;chitin catabolic process	ec:3.2.1.14-chitodextrinase	Amino sugar and nucleotide sugar metabolism	PF00704.20	Glyco_hydro_18	Glycosyl hydrolases family 18	#N/A	#N/A	FGSG_03212	FGSG_03212	255.853	365.193	515.885	7241.83	4103.95	2791.11	4844.29
fgd151-170_s_at	1	1	-1	-1	0	1	-1	-1	Fusarium_MIPS_Draft_fgd	FGSG_12461	hypothetical protein similar to hydrolase (2190 nt)	related to beta-galactosidase	related to beta-galactosidase	carbohydrate metabolic process;hydrolase activity, hydrolyzing O-glycosyl compounds	0	0	PF00703.13	Glyco_hydro_2	Glycosyl hydrolases family 2, immunoglobulin-like beta-sandwich domain	#N/A	#N/A	FGSG_12461	#N/A	922.131	173.615	122.844	8150.77	7806.08	4108.06	1088.49
fg12275_at	1	1	-1	-1	0	1	1	1	Fusarium_MIPS_Manual_fg12	FGSG_13883	hypothetical protein similar to beta-N-hexosaminidase (2286 nt)	conserved hypothetical protein	glycosyl hydrolase family 20	carbohydrate metabolic process;beta-N-acetylhexosaminidase activity	ec:3.2.1.52-hexosaminidase;ec:3.2.1	Amino sugar and nucleotide sugar metabolism;Various types of N-glycan biosynthesis;Other glycan degradation;Glycosphingolipid biosynthesis - ganglio series;Glycosphingolipid biosynthesis - globo series;Glycosaminoglycan degradation	PF00728.14	Glyco_hydro_20	Glycosyl hydrolase family 20, catalytic domain	#N/A	#N/A	FGSG_13883	FGSG_13883	99.2714	1743.07	420.027	1122.15	1330.99	751.811	667.151
fgd314-150_at	1	1	0	-1	0	1	0	-1	Fusarium_MIPS_Draft_fgd	FGSG_07551	hypothetical protein similar to exopolygalacturonase (1552 nt)	probable exopolygalacturonase	galacturan -alpha-galacturonidase	polygalacturonase activity;carbohydrate metabolic process;exo-poly-alpha-galacturonosidase activity	ec:3.2.1.82;ec:3.2.1.15-pectin depolymerase	Starch and sucrose metabolism;Pentose and glucuronate interconversions	PF00295.9	Glyco_hydro_28	Glycosyl hydrolases family 28	#N/A	#N/A	FGSG_07551	FGSG_07551	160.458	76.7868	244.783	1532.75	2038.11	2053.68	1718.44
fg09159_s_at	1	1	1	-1	0	1	0	1	Fusarium_Broad_calls	FGSG_09159	conserved hypothetical protein (1850 nt)	related to periplasmic beta-glucosidase/beta-xylosidase precursor	beta-glucosidase c	carbohydrate metabolic process;hydrolase activity, hydrolyzing O-glycosyl compounds	0	0	PF00933.13	Glyco_hydro_3	Glycosyl hydrolase family 3 N terminal domain	#N/A	#N/A	FGSG_09159	#N/A	18.4567	78.6398	34.3797	304.17	800.547	577.377	594.648
fg12353_at	1	1	-1	-1	0	1	0	0	Fusarium_MIPS_Manual_fg12	FGSG_07993	conserved hypothetical protein (2348 nt)	related to xylan 1,4-beta-xylosidase	related to xylan -beta-xylosidase	carbohydrate metabolic process;hydrolase activity, hydrolyzing O-glycosyl compounds	0	0	PF00933.13	Glyco_hydro_3	Glycosyl hydrolase family 3 N terminal domain	#N/A	#N/A	FGSG_07993	FGSG_07993	9.33292	23.3502	24.6114	12954.2	10402.2	5881.04	864.868
fgd160-50_at	1	1	0	-1	0	1	0	1	Fusarium_MIPS_Draft_fgd	FGSG_03570	hypothetical protein similar to beta glucosidase (2823 nt)	probable beta-glucosidase 1 precursor	beta-glucosidase f	hydrolase activity, hydrolyzing O-glycosyl compounds;carbohydrate metabolic process;integral component of membrane;transmembrane transport	0	0	PF00933.13	Glyco_hydro_3	Glycosyl hydrolase family 3 N terminal domain	#N/A	#N/A	FGSG_03570	FGSG_03570	51.4661	307.32	29.1366	2440.75	9883.52	5635.98	1777.61
fgd167-50_at	1	1	-1	-1	0	1	0	-1	Fusarium_MIPS_Draft_fgd	FGSG_03858	hypothetical protein similar to Cel3e (2488 nt)	probable beta-glucosidase precursor	beta-glucosidase	carbohydrate metabolic process;hydrolase activity, hydrolyzing O-glycosyl compounds	0	0	PF01915.14	Glyco_hydro_3_C	Glycosyl hydrolase family 3 C terminal domain	#N/A	#N/A	FGSG_03858	FGSG_03858	966.034	259.501	1050.8	4145.83	3692.11	2230.57	1869.86
fgd200-260_at	1	1	1	-1	0	1	0	1	Fusarium_MIPS_Draft_fgd	FGSG_04953	hypothetical protein similar to avenacinase (2488 nt)	probable beta-glucosidase precursor	beta-glucosidase g	carbohydrate metabolic process;hydrolase activity, hydrolyzing O-glycosyl compounds	0	0	PF01915.14	Glyco_hydro_3_C	Glycosyl hydrolase family 3 C terminal domain	#N/A	#N/A	FGSG_04953	FGSG_04953	101.713	472.186	275.179	366.671	2147.26	1759.82	860.764
fgd158-260_at	1	1	-1	-1	0	1	1	0	Fusarium_MIPS_Draft_fgd	FGSG_03462	hypothetical protein similar to alpha-glucosidase B (2924 nt)	related to alpha-glucosidase b	alpha beta-glucosidase agdc	carbohydrate binding;carbohydrate metabolic process;hydrolase activity, hydrolyzing O-glycosyl compounds	0	0	PF01055.18	Glyco_hydro_31	Glycosyl hydrolases family 31	#N/A	#N/A	FGSG_03462	#N/A	278.332	822.381	2649.01	10450.6	3620.63	3335.13	502.941
fg12083_s_at	1	1	-1	-1	0	1	0	0	Fusarium_MIPS_Manual_fg12	FGSG_06451	hypothetical protein similar to levanase (1620 nt)	related to levanase	levanbiose-producing levanase	carbohydrate metabolic process;hydrolase activity, hydrolyzing O-glycosyl compounds	0	0	PF00251.12	Glyco_hydro_32N	Glycosyl hydrolases family 32 N terminal	#N/A	#N/A	FGSG_06451	FGSG_06451	3.48543	12.3831	3.39486	2004.91	789.066	364.547	162.372
fgd152-210_at	1	1	1	-1	0	1	0	0	Fusarium_MIPS_Draft_fgd	FGSG_03343	hypothetical protein similar to beta-galactosidase (3379 nt)	related to beta-galactosidase	beta-galactosidase b	carbohydrate metabolic process;hydrolase activity, hydrolyzing O-glycosyl compounds	0	0	PF01301.11	Glyco_hydro_35	Glycosyl hydrolases family 35	#N/A	#N/A	FGSG_03343	FGSG_03343	8.01539	20.8986	10.265	359.815	836.4	835.835	398.647
fgd168-380_at	1	1	0	-1	0	1	0	0	Fusarium_MIPS_Draft_fgd	FGSG_03904	hypothetical protein similar to beta-galactosidase (3745 nt)	probable beta-galactosidase	probable beta-galactosidase	beta-galactosidase activity;carbohydrate metabolic process	ec:3.2.1.23-lactase (ambiguous);ec:3.2.1	Other glycan degradation;Glycosphingolipid biosynthesis - ganglio series;Sphingolipid metabolism;Galactose metabolism;Glycosaminoglycan degradation	PF01301.11	Glyco_hydro_35	Glycosyl hydrolases family 35	#N/A	#N/A	FGSG_03904	FGSG_03904	39.7402	16.401	36.2299	2988.48	4308.04	3439.01	762.046
fgd145-520_at	1	1	1	-1	0	1	1	0	Fusarium_MIPS_Draft_fgd	FGSG_03002	conserved hypothetical protein (942 nt)	related to arabinan endo-1,5-alpha-L-arabinosidase A precursor	arabinan endo- -alpha-l-arabinosidase	arabinan catabolic process;arabinan endo-1,5-alpha-L-arabinosidase activity	ec:3.2.1.99	0	PF04616.6	Glyco_hydro_43	Glycosyl hydrolases family 43	#N/A	#N/A	FGSG_03002	FGSG_03002	47.0245	52.2379	132.782	326.177	1708.8	1517.75	1336.68
fgd145-530_at	1	1	-1	-1	0	1	0	0	Fusarium_MIPS_Draft_fgd	FGSG_03003	conserved hypothetical protein (1008 nt)	related to alpha-N-arabinofuranosidase / alpha-L-arabinofuranosidase	arabinoxylan arabinofuranohydrolase	carbohydrate metabolic process;hydrolase activity, hydrolyzing O-glycosyl compounds	0	0	PF04616.6	Glyco_hydro_43	Glycosyl hydrolases family 43	#N/A	#N/A	FGSG_03003	FGSG_03003	12.6455	17.7245	24.8924	3980.01	4975.42	3592.42	1124.43
fgd160-550_at	1	1	0	-1	0	1	0	0	Fusarium_MIPS_Draft_fgd	FGSG_03609	hypothetical protein similar to glycosyl hydrolase family 43 protein (1599 nt)	conserved hypothetical protein	hypothetical protein FG03609.1	carbohydrate metabolic process;hydrolase activity, hydrolyzing O-glycosyl compounds	0	0	PF04616.6	Glyco_hydro_43	Glycosyl hydrolases family 43	#N/A	#N/A	FGSG_03609	FGSG_03609	12.0278	13.2037	7.07966	2528.97	5034.27	2495.07	751.866
fgd316-140_at	1	1	-1	-1	0	1	0	0	Fusarium_MIPS_Draft_fgd	FGSG_07639	conserved hypothetical protein (1692 nt)	related to xylosidase/arabinosidase	xylanase 27	hydrolase activity, hydrolyzing O-glycosyl compounds;xylan catabolic process	0	0	PF04616.6	Glyco_hydro_43	Glycosyl hydrolases family 43	#N/A	#N/A	FGSG_07639	FGSG_07639	16.1399	12.5555	23.808	8150.9	6557.8	5136.87	1444.92
fgd318-260_at	1	1	-1	-1	0	1	0	0	Fusarium_MIPS_Draft_fgd	FGSG_07695	conserved hypothetical protein (1548 nt)	conserved hypothetical protein	hypothetical protein FG07695.1	carbohydrate metabolic process;hydrolase activity, hydrolyzing O-glycosyl compounds	0	0	PF04616.6	Glyco_hydro_43	Glycosyl hydrolases family 43	#N/A	#N/A	FGSG_07695	FGSG_07695	38.2238	15.9407	35.8917	2137	3304.82	1958.43	913.231
fgd30-200_s_at	1	1	-1	-1	0	1	1	1	Fusarium_MIPS_Draft_fgd	FGSG_00659	hypothetical protein similar to glycosyl hydrolase family 47 protein (1821 nt)	probable class I alpha-mannosidase	probable class i alpha-mannosidase	membrane;metabolic process;mannosyl-oligosaccharide 1,2-alpha-mannosidase activity;calcium ion binding	ec:3.2.1.24-alpha-D-mannosidase;ec:3.2.1.113-1,2-alpha-mannosidase;ec:3.2.1	Other glycan degradationVarious types of N-glycan biosynthesis;N-Glycan biosynthesis	PF01532.12	Glyco_hydro_47	Glycosyl hydrolase family 47	#N/A	#N/A	FGSG_00659	#N/A	199.055	383.965	829.81	1621.81	1388.67	1202.09	940.049
fgd160-780_at	1	1	1	-1	0	1	0	0	Fusarium_MIPS_Draft_fgd	FGSG_03628	exoglucanase-6A precursor (1586 nt)	probable cellulose 1,4-beta-cellobiosidase II precursor	endoglucanase type b	cellulase activity;cellulose binding;cellulose catabolic process;extracellular region	ec:3.2.1.4-endo-1,4-beta-D-glucanase	Starch and sucrose metabolism	PF01341.9	Glyco_hydro_6	Glycosyl hydrolases family 6	#N/A	#N/A	FGSG_03628	FGSG_03628	10.3321	5.24834	8.04788	382.065	1627.78	748.469	492.323
fgd113-110_at	1	1	1	-1	0	1	0	-1	Fusarium_MIPS_Draft_fgd	FGSG_02202	hypothetical protein similar to glycosyl hydrolase family 61 (1339 nt)	probable endoglucanase IV precursor	hypothetical protein FG02202.1	0	0	0	PF03443.6	Glyco_hydro_61	Glycosyl hydrolase family 61	#N/A	#N/A	FGSG_02202	FGSG_02202	165.105	40.4769	116.681	323.664	1298.33	1018.38	966.246
fgd161-270_at	1	1	0	-1	0	1	0	0	Fusarium_MIPS_Draft_fgd	FGSG_03695	hypothetical protein similar to endoglucanase IV precursor (956 nt)	related to endoglucanase IV precursor	related to endoglucanase iv precursor	0	0	0	PF03443.6	Glyco_hydro_61	Glycosyl hydrolase family 61	PHI:1575	unaffected pathogenicity	FGSG_03695	FGSG_03695	15.3149	22.1867	49.9243	2833.58	6543.48	3908.42	4678.85
fgd196-1060_at	1	1	0	-1	0	1	0	0	Fusarium_MIPS_Draft_fgd	FGSG_04773	hypothetical protein similar to endo-1,4-beta-glucanase (1083 nt)	related to endoglucanase IV precursor	murein transglycosylase	0	0	0	PF03443.6	Glyco_hydro_61	Glycosyl hydrolase family 61	#N/A	#N/A	FGSG_04773	#N/A	18.2825	4.76485	3.28995	286.302	633.147	261.844	163.106
fgd257-190_at	1	1	1	-1	0	1	0	-1	Fusarium_MIPS_Draft_fgd	FGSG_06397	conserved hypothetical protein (927 nt)	related to endoglucanase B	endo-beta- -glucanase d	0	0	0	PF03443.6	Glyco_hydro_61	Glycosyl hydrolase family 61	#N/A	#N/A	FGSG_06397	#N/A	102.561	55.0477	117.538	740.844	2555.88	2155.07	1916.79
fg12270_at	1	1	1	-1	0	1	0	0	Fusarium_MIPS_Manual_fg12	FGSG_07625	alpha-L-arabinofuranosidase precursor (978 nt)	probable alpha-L-arabinofuranosidase precursor	alpha-l-arabinofuranosidase axha	alpha-L-arabinofuranosidase activity;extracellular region;L-arabinose metabolic process;cellulose binding	ec:3.2.1.55-end alpha-L-arabinofuranosidase	Amino sugar and nucleotide sugar metabolism	PF03664.5	Glyco_hydro_62	Glycosyl hydrolase family 62	#N/A	#N/A	FGSG_07625	FGSG_07625	24.1254	14.5554	34.3141	390.121	2529.84	1711.23	1709.65
fgd160-790_at	1	1	0	-1	0	1	-1	-1	Fusarium_MIPS_Draft_fgd	FGSG_03629	alpha-glucuronidase precursor (2609 nt)	probable alpha-glucuronidase precursor	alpha-glucuronidase	xylan catabolic process;extracellular region;alpha-glucuronidase activity	ec:3.2.1.139	0	PF07477.4	Glyco_hydro_67C	Glycosyl hydrolase family 67 C-terminus	#N/A	#N/A	FGSG_03629	FGSG_03629	225.727	30.6908	57.4872	813.617	2150.65	2105.72	1276.38
fgd329-960_at	1	1	1	-1	0	1	0	0	Fusarium_MIPS_Draft_fgd	FGSG_08253	endoglucanase type C precursor (1482 nt)	related to endo-1,4-beta-glucanase	endoglucanase type c	cellulase activity;cellulose catabolic process	ec:3.2.1.4-endo-1,4-beta-D-glucanase	Starch and sucrose metabolism	PF00840.12	Glyco_hydro_7	Glycosyl hydrolase family 7	#N/A	#N/A	FGSG_08253	#N/A	3.80549	5.00027	3.68635	395.955	1964.22	1185.69	1580.6
fg03143_s_at	1	1	0	-1	0	1	0	1	Fusarium_Broad_calls	FGSG_03143	conserved hypothetical protein (1266 nt)	related to glycosyl hydrolase	unsaturated rhamnogalacturonyl hydrolase yter	metabolic process;hydrolase activity	0	0	PF07470.5	Glyco_hydro_88	Glycosyl Hydrolase Family 88	#N/A	#N/A	FGSG_03143	FGSG_03143	5.17796	218.035	2.12876	1788.18	7096.61	2972.15	121.054
fgd142-370_at	1	1	1	-1	0	1	0	-1	Fusarium_MIPS_Draft_fgd	FGSG_02866	hypothetical protein similar to cell wall glycosyl hydrolase family 88 YteR (1203 nt)	conserved hypothetical protein	unsaturated rhamnogalacturonyl hydrolase yter	metabolic process;hydrolase activity	0	0	PF07470.5	Glyco_hydro_88	Glycosyl Hydrolase Family 88	#N/A	#N/A	FGSG_02866	#N/A	36.4889	5.35633	73.65	519.691	2935.46	2812.82	2083.8
fgd198-220_at	1	1	1	-1	0	1	0	0	Fusarium_MIPS_Draft_fgd	FGSG_04872	conserved hypothetical protein (2433 nt)	related to cellobiose dehydrogenase	hypothetical protein FG04872.1	flavin adenine dinucleotide binding;oxidoreductase activity, acting on CH-OH group of donors;oxidation-reduction process	0	0	PF00732.11	GMC_oxred_N	GMC oxidoreductase	#N/A	#N/A	FGSG_04872	#N/A	15.0963	9.79518	13.3681	843.363	2512.03	1953.9	1534.69
fgd237-110_at	1	1	0	-1	0	1	1	1	Fusarium_MIPS_Draft_fgd	FGSG_05906	hypothetical protein similar to extracellular lipase (1268 nt)	probable triacylglycerol lipase precursor	extracellular lipase	lipid metabolic process;triglyceride lipase activity	ec:3.1.1;ec:3.1.1.3-lipase;ec:3.1.1.1-ali-esterase	Glycerolipid metabolismDrug metabolism - other enzymes	PF01764.17	Lipase_3	Lipase (class 3)	#N/A	#N/A	FGSG_05906	FGSG_05906	74.5244	14463.1	579.307	524.325	2419.3	1266.93	641.527
fg12332_at	1	1	0	-1	0	1	0	0	Fusarium_MIPS_Manual_fg12	FGSG_12119	hypothetical protein similar to cellulose-binding GDSL lipase/acylhydrolase (1059 nt)	conserved hypothetical protein	hypothetical protein FGSG_12119	oxidoreductase activity, acting on the aldehyde or oxo group of donors, NAD or NADP as acceptor;lipid metabolic process;oxidation-reduction process;hydrolase activity, acting on ester bonds	0	0	PF00657.14	Lipase_GDSL	GDSL-like Lipase/Acylhydrolase	#N/A	#N/A	FGSG_12119	FGSG_12119	24.4961	20.2524	13.6338	2056.34	4773.1	2815.72	905.654
fgd117-150_at	1	1	0	-1	0	1	0	0	Fusarium_MIPS_Draft_fgd	FGSG_02360	conserved hypothetical protein (1358 nt)	conserved hypothetical protein	related to extracellular gdsl-like lipase acylhydrolase	metabolic process;hydrolase activity	0	0	PF00657.14	Lipase_GDSL	GDSL-like Lipase/Acylhydrolase	#N/A	#N/A	FGSG_02360	FGSG_02360	14.2196	10.0844	3.20038	1268.35	3410.91	3136.79	990.991
fgd159-460_at	1	1	1	-1	0	1	0	0	Fusarium_MIPS_Draft_fgd	FGSG_03530	hypothetical protein similar to acetylesterase (775 nt)	acetylesterase, trichothecene gene cluster	rhamnogalacturonan acetyltransferase	metabolic process;hydrolase activity;transferase activity	0	0	PF00657.14	Lipase_GDSL	GDSL-like Lipase/Acylhydrolase	#N/A	#N/A	FGSG_03530	#N/A	18.9257	3.12787	6.90697	181.441	853.608	949.173	570.918
fgd160-580_at	1	1	0	-1	0	1	0	0	Fusarium_MIPS_Draft_fgd	FGSG_03612	conserved hypothetical protein (971 nt)	conserved hypothetical protein	hypothetical protein FG03612.1	lipid metabolic process;hydrolase activity, acting on ester bonds	0	0	PF00657.14	Lipase_GDSL	GDSL-like Lipase/Acylhydrolase	#N/A	#N/A	FGSG_03612	FGSG_03612	9.05493	15.9543	14.8333	296.428	728.848	629.601	207.042
fgd197-600_at	1	1	0	-1	0	1	0	0	Fusarium_MIPS_Draft_fgd	FGSG_04848	rhamnogalacturonan acetylesterase precursor (823 nt)	probable rhamnogalacturonan acetylesterase precursor	rhamnogalacturonan acetylesterase	lipid metabolic process;hydrolase activity, acting on ester bonds	0	0	PF00657.14	Lipase_GDSL	GDSL-like Lipase/Acylhydrolase	#N/A	#N/A	FGSG_04848	FGSG_04848	7.06633	22.2472	25.0576	1350.81	6016.94	3330.36	960.516
fgd158-490_at	1	1	0	-1	0	1	0	0	Fusarium_MIPS_Draft_fgd	FGSG_03483	pectin lyase B precursor (1183 nt)	probable pectin lyase precursor	pectin lyase a	lyase activity;metabolic process	0	0	PF00544.11	Pec_lyase_C	Pectate lyase	#N/A	#N/A	FGSG_03483	FGSG_03483	25.1972	22.8771	51.3358	1059.01	2332.13	1157.91	980.159
fgd168-420_at	1	1	0	-1	0	1	0	0	Fusarium_MIPS_Draft_fgd	FGSG_03908	pectate lyase precursor (1082 nt)	probable pectate lyase 1	pectate lyase plyb	lyase activity;metabolic process	0	0	PF00544.11	Pec_lyase_C	Pectate lyase	#N/A	#N/A	FGSG_03908	FGSG_03908	6.51598	10.0257	5.64358	303.776	760.577	678.361	225.77
fgd320-280_at	1	1	0	-1	0	1	0	0	Fusarium_MIPS_Draft_fgd	FGSG_07794	conserved hypothetical protein (1248 nt)	probable pectate lyase 1	pectate lyase	lyase activity;metabolic process	0	0	PF00544.11	Pec_lyase_C	Pectate lyase	#N/A	#N/A	FGSG_07794	FGSG_07794	39.4584	32.0291	50.3386	307.623	361.807	233.654	332.774
fgd117-440_at	1	1	1	-1	0	1	0	0	Fusarium_MIPS_Draft_fgd	FGSG_02386	hypothetical protein similar to pectate lyase (765 nt)	probable pectate lyase	pectate lyase e	extracellular region;pectate lyase activity;metabolic process	ec:4.2.2.2-lyase	Pentose and glucuronate interconversions	PF03211.5	Pectate_lyase	Pectate lyase	#N/A	#N/A	FGSG_02386	#N/A	23.1025	4.76614	19.5575	252.68	3516.18	2217.92	2503.57
fgd154-330_at	1	1	1	-1	0	1	0	0	Fusarium_MIPS_Draft_fgd	FGSG_03406	pectinesterase precursor (1077 nt)	probable pectinesterase precursor	probable pectinesterase precursor	pectinesterase activity;cell wall modification;metabolic process;aspartyl esterase activity;cell wall	ec:3.1.1.11-pectin demethoxylase;ec:3.1.1.1-ali-esterase	Starch and sucrose metabolism;Pentose and glucuronate interconversionsDrug metabolism - other enzymes	PF01095.11	Pectinesterase	Pectinesterase	#N/A	#N/A	FGSG_03406	FGSG_03406	19.812	33.9328	46.9047	113.138	488.286	281.67	379.58
fgd190-820_at	1	1	1	-1	0	1	-1	-1	Fusarium_MIPS_Draft_fgd	FGSG_04439	hypothetical protein similar to pectinesterase family (7767 nt)	related to pectinesterase	hypothetical protein FGSG_04439	pectinesterase activity;cell wall;cell wall modification	ec:3.1.1.11-pectin demethoxylase;ec:3.1.1.1-ali-esterase	Starch and sucrose metabolism;Pentose and glucuronate interconversionsDrug metabolism - other enzymes	PF01095.11	Pectinesterase	Pectinesterase	#N/A	#N/A	FGSG_04439	FGSG_04439	71.1745	22.9937	28.3314	272.823	990.273	921.778	1039.1
fg06549_at	1	1	0	-1	0	1	-1	0	Fusarium_Broad_calls	FGSG_06549	hypothetical protein similar to chitin deacetylase (1725 nt)	related to chitin binding protein	related to chitin binding protein	carbohydrate metabolic process;chitin binding;hydrolase activity, acting on carbon-nitrogen (but not peptide) bonds	0	0	PF01522.13	Polysacc_deac_1	Polysaccharide deacetylase	#N/A	#N/A	FGSG_06549	#N/A	107.581	35.2645	25.7672	699.3	1633.27	462.042	128.665
fgd259-1530_at	1	1	0	-1	0	1	-1	-1	Fusarium_MIPS_Draft_fgd	FGSG_06549	hypothetical protein similar to chitin deacetylase (1725 nt)	related to chitin binding protein	related to chitin binding protein	carbohydrate metabolic process;chitin binding;hydrolase activity, acting on carbon-nitrogen (but not peptide) bonds	0	0	PF01522.13	Polysacc_deac_1	Polysaccharide deacetylase	#N/A	#N/A	FGSG_06549	#N/A	96.8621	46.6353	23.6625	795.291	1329.94	1163.05	242.024
fgd259-270_at	1	1	0	-1	0	1	-1	-1	Fusarium_MIPS_Draft_fgd	FGSG_06452	conserved hypothetical protein (856 nt)	related to deacetylase	bifunctional xylanase deacetylase	carbohydrate metabolic process;hydrolase activity, acting on carbon-nitrogen (but not peptide) bonds	0	0	PF01522.13	Polysacc_deac_1	Polysaccharide deacetylase	#N/A	#N/A	FGSG_06452	FGSG_06452	97.0993	9.64258	5.26007	3387.4	12655	8164.55	1765.25
