# Supplementary material for: A spatial temporal analysis of the Fusarium graminearum transcriptome during symptomless and symptomatic wheat infection
Source: Mol Plant Pathol. 2017 Aug 8;18(9):1295–312. doi: 10.1111/mpp.12564 (PMC5697668; doi:10.1111/mpp.12564)
Supplement: Supplementary file 6 — File S3 The 3862 Fusarium graminearum genes identified in this study to show increased transcript abundance in different phases of wheat infection compared with those which were previously reported as being specifically or commonly expressed during wheat, barley and maize infection (Harris et al., 2016). [file MPP-18-1295-s006.xlsx]

## Sheet: harris 2016 venn suptab2
Wheat, barley & maize - 5061 genes	Wheat & maize - 118 genes	Wheat & barley - 3862 genes	Wheat only - 1650 genes	Maize & barley - 37 genes	Barley only - 677 genes	Maize only - 63 genes
FGSG_00018	FGSG_00036	FGSG_00001	FGSG_00013	FGSG_00197	FGSG_00003	FGSG_00099
FGSG_00028	FGSG_00043	FGSG_00004	FGSG_00014	FGSG_00773	FGSG_00009	FGSG_00990
FGSG_00033	FGSG_00044	FGSG_00005	FGSG_00017	FGSG_01171	FGSG_00093	FGSG_01196
FGSG_00039	FGSG_00046	FGSG_00006	FGSG_00019	FGSG_01730	FGSG_00097	FGSG_01335
FGSG_00040	FGSG_00050	FGSG_00010	FGSG_00021	FGSG_02050	FGSG_00103	FGSG_01719
FGSG_00045	FGSG_00117	FGSG_00011	FGSG_00023	FGSG_02281	FGSG_00105	FGSG_01729
FGSG_00048	FGSG_00203	FGSG_00015	FGSG_00026	FGSG_02968	FGSG_00111	FGSG_01763
FGSG_00049	FGSG_00260	FGSG_00016	FGSG_00027	FGSG_03213	FGSG_00120	FGSG_02447
FGSG_00051	FGSG_00778	FGSG_00024	FGSG_00032	FGSG_03244	FGSG_00226	FGSG_02869
FGSG_00053	FGSG_01342	FGSG_00025	FGSG_00034	FGSG_03737	FGSG_00229	FGSG_02908
FGSG_00055	FGSG_01459	FGSG_00038	FGSG_00047	FGSG_04675	FGSG_00242	FGSG_04207
FGSG_00059	FGSG_01747	FGSG_00058	FGSG_00054	FGSG_04717	FGSG_00245	FGSG_04344
FGSG_00064	FGSG_01789	FGSG_00060	FGSG_00072	FGSG_04757	FGSG_00247	FGSG_04433
FGSG_00066	FGSG_02034	FGSG_00061	FGSG_00074	FGSG_05471	FGSG_00255	FGSG_04493
FGSG_00067	FGSG_02131	FGSG_00062	FGSG_00076	FGSG_05703	FGSG_00274	FGSG_04531
FGSG_00069	FGSG_02190	FGSG_00065	FGSG_00087	FGSG_06046	FGSG_00312	FGSG_04544
FGSG_00071	FGSG_02324	FGSG_00068	FGSG_00091	FGSG_06447	FGSG_00381	FGSG_04545
FGSG_00082	FGSG_02343	FGSG_00070	FGSG_00094	FGSG_07592	FGSG_00394	FGSG_04562
FGSG_00118	FGSG_02502	FGSG_00075	FGSG_00102	FGSG_07813	FGSG_00411	FGSG_04753
FGSG_00136	FGSG_02710	FGSG_00078	FGSG_00114	FGSG_08580	FGSG_00413	FGSG_05203
FGSG_00137	FGSG_02749	FGSG_00080	FGSG_00119	FGSG_10694	FGSG_00453	FGSG_06132
FGSG_00138	FGSG_02817	FGSG_00092	FGSG_00122	FGSG_10695	FGSG_00484	FGSG_06286
FGSG_00139	FGSG_02843	FGSG_00096	FGSG_00131	FGSG_11149	FGSG_00557	FGSG_06533
FGSG_00150	FGSG_02856	FGSG_00100	FGSG_00132	FGSG_11543	FGSG_00606	FGSG_06602
FGSG_00162	FGSG_03041	FGSG_00101	FGSG_00147	FGSG_11562	FGSG_00643	FGSG_07532
FGSG_00165	FGSG_03270	FGSG_00116	FGSG_00148	FGSG_11941	FGSG_00725	FGSG_07809
FGSG_00166	FGSG_03336	FGSG_00126	FGSG_00157	FGSG_12649	FGSG_00785	FGSG_09090
FGSG_00168	FGSG_03422	FGSG_00134	FGSG_00190	FGSG_13426	FGSG_00851	FGSG_09127
FGSG_00169	FGSG_03518	FGSG_00140	FGSG_00224	FGSG_13447	FGSG_00937	FGSG_09804
FGSG_00171	FGSG_03603	FGSG_00152	FGSG_00232	FGSG_13506	FGSG_00946	FGSG_10442
FGSG_00172	FGSG_03692	FGSG_00160	FGSG_00237	FGSG_15331	FGSG_00952	FGSG_10461
FGSG_00173	FGSG_03693	FGSG_00161	FGSG_00243	FGSG_15375	FGSG_00965	FGSG_10576
FGSG_00174	FGSG_03724	FGSG_00163	FGSG_00253	FGSG_15402	FGSG_01034	FGSG_10617
FGSG_00175	FGSG_03751	FGSG_00170	FGSG_00258	FGSG_15633	FGSG_01065	FGSG_10971
FGSG_00176	FGSG_03752	FGSG_00179	FGSG_00262	FGSG_17047	FGSG_01140	FGSG_11531
FGSG_00177	FGSG_03789	FGSG_00182	FGSG_00267	FGSG_17486	FGSG_01143	FGSG_11658
FGSG_00183	FGSG_03849	FGSG_00184	FGSG_00272	FGSG_17617	FGSG_01190	FGSG_11757
FGSG_00185	FGSG_03882	FGSG_00188	FGSG_00322		FGSG_01365	FGSG_12012
FGSG_00186	FGSG_03894	FGSG_00193	FGSG_00326		FGSG_01401	FGSG_12050
FGSG_00189	FGSG_03930	FGSG_00194	FGSG_00340		FGSG_01477	FGSG_12220
FGSG_00192	FGSG_03939	FGSG_00198	FGSG_00347		FGSG_01500	FGSG_12427
FGSG_00195	FGSG_03951	FGSG_00199	FGSG_00399		FGSG_01537	FGSG_12464
FGSG_00196	FGSG_04008	FGSG_00209	FGSG_00404		FGSG_01550	FGSG_12554
FGSG_00200	FGSG_04227	FGSG_00217	FGSG_00482		FGSG_01599	FGSG_12681
FGSG_00201	FGSG_04233	FGSG_00218	FGSG_00513		FGSG_01617	FGSG_12847
FGSG_00207	FGSG_04458	FGSG_00219	FGSG_00521		FGSG_01628	FGSG_12977
FGSG_00249	FGSG_04694	FGSG_00220	FGSG_00569		FGSG_01688	FGSG_13696
FGSG_00259	FGSG_04728	FGSG_00227	FGSG_00594		FGSG_01707	FGSG_13926
FGSG_00261	FGSG_04781	FGSG_00231	FGSG_00619		FGSG_01711	FGSG_15091
FGSG_00264	FGSG_04905	FGSG_00234	FGSG_00621		FGSG_01756	FGSG_15233
FGSG_00266	FGSG_05467	FGSG_00235	FGSG_00625		FGSG_01791	FGSG_15234
FGSG_00271	FGSG_05536	FGSG_00236	FGSG_00652		FGSG_01793	FGSG_15254
FGSG_00276	FGSG_05672	FGSG_00246	FGSG_00685		FGSG_01978	FGSG_15598
FGSG_00278	FGSG_05730	FGSG_00251	FGSG_00691		FGSG_01979	FGSG_15892
FGSG_00279	FGSG_05742	FGSG_00257	FGSG_00772		FGSG_01980	FGSG_16243
FGSG_00284	FGSG_05868	FGSG_00263	FGSG_00784		FGSG_01984	FGSG_16247
FGSG_00285	FGSG_05935	FGSG_00265	FGSG_00847		FGSG_02061	FGSG_16368
FGSG_00286	FGSG_05936	FGSG_00268	FGSG_00850		FGSG_02076	FGSG_16420
FGSG_00288	FGSG_06062	FGSG_00270	FGSG_00858		FGSG_02114	FGSG_16480
FGSG_00291	FGSG_07108	FGSG_00275	FGSG_00919		FGSG_02152	FGSG_16920
FGSG_00293	FGSG_07271	FGSG_00280	FGSG_00920		FGSG_02178	FGSG_17067
FGSG_00294	FGSG_07670	FGSG_00281	FGSG_00928		FGSG_02179	FGSG_17087
FGSG_00296	FGSG_07726	FGSG_00283	FGSG_00940		FGSG_02180	FGSG_17358
FGSG_00299	FGSG_08224	FGSG_00287	FGSG_00944		FGSG_02194
FGSG_00300	FGSG_09863	FGSG_00292	FGSG_00956		FGSG_02195
FGSG_00303	FGSG_10688	FGSG_00295	FGSG_00966		FGSG_02201
FGSG_00305	FGSG_10976	FGSG_00297	FGSG_00974		FGSG_02242
FGSG_00306	FGSG_10984	FGSG_00298	FGSG_00980		FGSG_02254
FGSG_00308	FGSG_11011	FGSG_00301	FGSG_00983		FGSG_02260
FGSG_00309	FGSG_11233	FGSG_00302	FGSG_00992		FGSG_02369
FGSG_00310	FGSG_11275	FGSG_00304	FGSG_00994		FGSG_02381
FGSG_00314	FGSG_11291	FGSG_00307	FGSG_01035		FGSG_02389
FGSG_00316	FGSG_11470	FGSG_00313	FGSG_01038		FGSG_02429
FGSG_00317	FGSG_11536	FGSG_00325	FGSG_01051		FGSG_02463
FGSG_00318	FGSG_11891	FGSG_00327	FGSG_01054		FGSG_02610
FGSG_00319	FGSG_12243	FGSG_00329	FGSG_01058		FGSG_02626
FGSG_00320	FGSG_12522	FGSG_00332	FGSG_01060		FGSG_02670
FGSG_00321	FGSG_12684	FGSG_00335	FGSG_01078		FGSG_02673
FGSG_00323	FGSG_12788	FGSG_00336	FGSG_01132		FGSG_02813
FGSG_00324	FGSG_12867	FGSG_00337	FGSG_01137		FGSG_02871
FGSG_00328	FGSG_12898	FGSG_00339	FGSG_01205		FGSG_02886
FGSG_00330	FGSG_13199	FGSG_00345	FGSG_01214		FGSG_02904
FGSG_00331	FGSG_13230	FGSG_00349	FGSG_01223		FGSG_02916
FGSG_00333	FGSG_13411	FGSG_00355	FGSG_01253		FGSG_02928
FGSG_00334	FGSG_13434	FGSG_00357	FGSG_01269		FGSG_02943
FGSG_00338	FGSG_13610	FGSG_00358	FGSG_01296		FGSG_02957
FGSG_00342	FGSG_13613	FGSG_00359	FGSG_01303		FGSG_03040
FGSG_00343	FGSG_14021	FGSG_00360	FGSG_01304		FGSG_03080
FGSG_00346	FGSG_15165	FGSG_00361	FGSG_01366		FGSG_03110
FGSG_00350	FGSG_15339	FGSG_00362	FGSG_01374		FGSG_03112
FGSG_00352	FGSG_15579	FGSG_00370	FGSG_01396		FGSG_03169
FGSG_00353	FGSG_15605	FGSG_00383	FGSG_01400		FGSG_03181
FGSG_00363	FGSG_15650	FGSG_00391	FGSG_01440		FGSG_03203
FGSG_00364	FGSG_15673	FGSG_00402	FGSG_01458		FGSG_03210
FGSG_00365	FGSG_15680	FGSG_00405	FGSG_01460		FGSG_03224
FGSG_00367	FGSG_15700	FGSG_00410	FGSG_01479		FGSG_03227
FGSG_00369	FGSG_16032	FGSG_00414	FGSG_01482		FGSG_03265
FGSG_00371	FGSG_16033	FGSG_00418	FGSG_01492		FGSG_03302
FGSG_00372	FGSG_16069	FGSG_00423	FGSG_01506		FGSG_03390
FGSG_00373	FGSG_16291	FGSG_00427	FGSG_01513		FGSG_03409
FGSG_00374	FGSG_16372	FGSG_00435	FGSG_01520		FGSG_03420
FGSG_00375	FGSG_16383	FGSG_00436	FGSG_01554		FGSG_03437
FGSG_00376	FGSG_16437	FGSG_00437	FGSG_01559		FGSG_03492
FGSG_00377	FGSG_16489	FGSG_00438	FGSG_01563		FGSG_03499
FGSG_00378	FGSG_16625	FGSG_00442	FGSG_01569		FGSG_03507
FGSG_00379	FGSG_16680	FGSG_00444	FGSG_01583		FGSG_03513
FGSG_00380	FGSG_16697	FGSG_00446	FGSG_01589		FGSG_03523
FGSG_00385	FGSG_16748	FGSG_00447	FGSG_01590		FGSG_03533
FGSG_00387	FGSG_16798	FGSG_00448	FGSG_01595		FGSG_03544
FGSG_00388	FGSG_16873	FGSG_00457	FGSG_01616		FGSG_03549
FGSG_00389	FGSG_16889	FGSG_00460	FGSG_01626		FGSG_03552
FGSG_00390	FGSG_17074	FGSG_00467	FGSG_01631		FGSG_03564
FGSG_00392	FGSG_17366	FGSG_00468	FGSG_01645		FGSG_03574
FGSG_00393	FGSG_17387	FGSG_00470	FGSG_01652		FGSG_03588
FGSG_00397	FGSG_17500	FGSG_00474	FGSG_01669		FGSG_03616
FGSG_00398	FGSG_17546	FGSG_00477	FGSG_01674		FGSG_03659
FGSG_00406	FGSG_17580	FGSG_00479	FGSG_01731		FGSG_03704
FGSG_00407	FGSG_17674	FGSG_00480	FGSG_01737		FGSG_03788
FGSG_00408		FGSG_00495	FGSG_01739		FGSG_03793
FGSG_00409		FGSG_00501	FGSG_01749		FGSG_03837
FGSG_00415		FGSG_00506	FGSG_01752		FGSG_03864
FGSG_00416		FGSG_00517	FGSG_01772		FGSG_03878
FGSG_00417		FGSG_00525	FGSG_01778		FGSG_03886
FGSG_00419		FGSG_00526	FGSG_01780		FGSG_03888
FGSG_00421		FGSG_00528	FGSG_01787		FGSG_03897
FGSG_00424		FGSG_00540	FGSG_01792		FGSG_03927
FGSG_00425		FGSG_00541	FGSG_01794		FGSG_03931
FGSG_00428		FGSG_00542	FGSG_01796		FGSG_03937
FGSG_00429		FGSG_00543	FGSG_01800		FGSG_03972
FGSG_00430		FGSG_00546	FGSG_01816		FGSG_04007
FGSG_00433		FGSG_00551	FGSG_01838		FGSG_04026
FGSG_00434		FGSG_00552	FGSG_01842		FGSG_04062
FGSG_00439		FGSG_00553	FGSG_01858		FGSG_04142
FGSG_00440		FGSG_00566	FGSG_01876		FGSG_04163
FGSG_00443		FGSG_00570	FGSG_01894		FGSG_04188
FGSG_00449		FGSG_00573	FGSG_01928		FGSG_04303
FGSG_00450		FGSG_00576	FGSG_01983		FGSG_04342
FGSG_00452		FGSG_00578	FGSG_01989		FGSG_04347
FGSG_00455		FGSG_00581	FGSG_02021		FGSG_04367
FGSG_00458		FGSG_00582	FGSG_02032		FGSG_04379
FGSG_00459		FGSG_00584	FGSG_02035		FGSG_04380
FGSG_00461		FGSG_00586	FGSG_02089		FGSG_04417
FGSG_00462		FGSG_00587	FGSG_02103		FGSG_04441
FGSG_00463		FGSG_00593	FGSG_02104		FGSG_04503
FGSG_00464		FGSG_00596	FGSG_02106		FGSG_04521
FGSG_00465		FGSG_00599	FGSG_02119		FGSG_04533
FGSG_00466		FGSG_00602	FGSG_02135		FGSG_04548
FGSG_00469		FGSG_00613	FGSG_02139		FGSG_04612
FGSG_00471		FGSG_00616	FGSG_02140		FGSG_04623
FGSG_00472		FGSG_00618	FGSG_02153		FGSG_04672
FGSG_00475		FGSG_00622	FGSG_02154		FGSG_04685
FGSG_00476		FGSG_00626	FGSG_02170		FGSG_04700
FGSG_00478		FGSG_00627	FGSG_02172		FGSG_04705
FGSG_00481		FGSG_00635	FGSG_02173		FGSG_04706
FGSG_00483		FGSG_00640	FGSG_02185		FGSG_04726
FGSG_00485		FGSG_00648	FGSG_02223		FGSG_04761
FGSG_00486		FGSG_00653	FGSG_02246		FGSG_04766
FGSG_00487		FGSG_00659	FGSG_02282		FGSG_04774
FGSG_00489		FGSG_00661	FGSG_02297		FGSG_04775
FGSG_00490		FGSG_00665	FGSG_02299		FGSG_04777
FGSG_00491		FGSG_00666	FGSG_02301		FGSG_04780
FGSG_00492		FGSG_00667	FGSG_02305		FGSG_04792
FGSG_00493		FGSG_00677	FGSG_02313		FGSG_04816
FGSG_00494		FGSG_00678	FGSG_02319		FGSG_04832
FGSG_00497		FGSG_00683	FGSG_02325		FGSG_04853
FGSG_00499		FGSG_00684	FGSG_02326		FGSG_04879
FGSG_00500		FGSG_00689	FGSG_02329		FGSG_04925
FGSG_00502		FGSG_00694	FGSG_02332		FGSG_04931
FGSG_00504		FGSG_00701	FGSG_02333		FGSG_05017
FGSG_00505		FGSG_00703	FGSG_02340		FGSG_05020
FGSG_00507		FGSG_00705	FGSG_02349		FGSG_05078
FGSG_00508		FGSG_00715	FGSG_02367		FGSG_05097
FGSG_00509		FGSG_00719	FGSG_02398		FGSG_05318
FGSG_00510		FGSG_00726	FGSG_02408		FGSG_05369
FGSG_00511		FGSG_00732	FGSG_02451		FGSG_05400
FGSG_00512		FGSG_00737	FGSG_02459		FGSG_05439
FGSG_00514		FGSG_00741	FGSG_02490		FGSG_05517
FGSG_00515		FGSG_00742	FGSG_02492		FGSG_05613
FGSG_00518		FGSG_00745	FGSG_02500		FGSG_05626
FGSG_00519		FGSG_00750	FGSG_02514		FGSG_05679
FGSG_00520		FGSG_00752	FGSG_02515		FGSG_05700
FGSG_00523		FGSG_00758	FGSG_02517		FGSG_05746
FGSG_00524		FGSG_00759	FGSG_02537		FGSG_05760
FGSG_00529		FGSG_00760	FGSG_02538		FGSG_05821
FGSG_00530		FGSG_00774	FGSG_02547		FGSG_05876
FGSG_00531		FGSG_00783	FGSG_02553		FGSG_05885
FGSG_00534		FGSG_00788	FGSG_02564		FGSG_05946
FGSG_00535		FGSG_00789	FGSG_02568		FGSG_05976
FGSG_00536		FGSG_00794	FGSG_02569		FGSG_05984
FGSG_00537		FGSG_00796	FGSG_02587		FGSG_06025
FGSG_00538		FGSG_00797	FGSG_02642		FGSG_06095
FGSG_00539		FGSG_00799	FGSG_02654		FGSG_06131
FGSG_00545		FGSG_00801	FGSG_02655		FGSG_06134
FGSG_00549		FGSG_00811	FGSG_02677		FGSG_06148
FGSG_00550		FGSG_00815	FGSG_02683		FGSG_06155
FGSG_00554		FGSG_00820	FGSG_02686		FGSG_06192
FGSG_00555		FGSG_00821	FGSG_02704		FGSG_06248
FGSG_00556		FGSG_00823	FGSG_02732		FGSG_06249
FGSG_00558		FGSG_00826	FGSG_02733		FGSG_06250
FGSG_00559		FGSG_00828	FGSG_02739		FGSG_06251
FGSG_00560		FGSG_00829	FGSG_02754		FGSG_06310
FGSG_00562		FGSG_00834	FGSG_02760		FGSG_06398
FGSG_00563		FGSG_00841	FGSG_02808		FGSG_06460
FGSG_00564		FGSG_00844	FGSG_02833		FGSG_06487
FGSG_00567		FGSG_00848	FGSG_02840		FGSG_06498
FGSG_00568		FGSG_00859	FGSG_02842		FGSG_06584
FGSG_00571		FGSG_00860	FGSG_02844		FGSG_06595
FGSG_00572		FGSG_00862	FGSG_02877		FGSG_06608
FGSG_00574		FGSG_00868	FGSG_02883		FGSG_06657
FGSG_00577		FGSG_00876	FGSG_02887		FGSG_06869
FGSG_00583		FGSG_00880	FGSG_02895		FGSG_06899
FGSG_00585		FGSG_00882	FGSG_02922		FGSG_06917
FGSG_00588		FGSG_00885	FGSG_02927		FGSG_07035.2
FGSG_00589		FGSG_00890	FGSG_02931		FGSG_07061
FGSG_00590		FGSG_00892	FGSG_02932		FGSG_07236
FGSG_00591		FGSG_00895	FGSG_02933		FGSG_07357
FGSG_00592		FGSG_00897	FGSG_02939		FGSG_07435
FGSG_00595		FGSG_00901	FGSG_02942		FGSG_07489
FGSG_00597		FGSG_00911	FGSG_02955		FGSG_07519
FGSG_00598		FGSG_00913	FGSG_02973		FGSG_07521
FGSG_00600		FGSG_00915	FGSG_02979		FGSG_07534
FGSG_00603		FGSG_00923	FGSG_02982		FGSG_07544
FGSG_00604		FGSG_00924	FGSG_02983		FGSG_07589
FGSG_00607		FGSG_00927	FGSG_02986		FGSG_07633
FGSG_00608		FGSG_00932	FGSG_02987		FGSG_07644
FGSG_00609		FGSG_00934	FGSG_02988		FGSG_07649
FGSG_00610		FGSG_00936	FGSG_02993		FGSG_07663
FGSG_00612		FGSG_00941	FGSG_02996		FGSG_07687
FGSG_00614		FGSG_00942	FGSG_03000		FGSG_07720
FGSG_00615		FGSG_00943	FGSG_03022		FGSG_07750
FGSG_00620		FGSG_00949	FGSG_03030		FGSG_07756
FGSG_00623		FGSG_00960	FGSG_03031		FGSG_07760
FGSG_00628		FGSG_00964	FGSG_03043		FGSG_07761
FGSG_00629		FGSG_00967	FGSG_03044		FGSG_07763
FGSG_00633		FGSG_00970	FGSG_03045		FGSG_07797
FGSG_00634		FGSG_00972	FGSG_03047		FGSG_07839
FGSG_00636		FGSG_00973	FGSG_03048		FGSG_07859
FGSG_00637		FGSG_00975	FGSG_03055		FGSG_07893
FGSG_00638		FGSG_00986	FGSG_03057		FGSG_07987
FGSG_00639		FGSG_00987	FGSG_03063		FGSG_08030
FGSG_00641		FGSG_01002	FGSG_03071		FGSG_08033
FGSG_00642		FGSG_01003	FGSG_03087		FGSG_08094
FGSG_00644		FGSG_01005	FGSG_03107		FGSG_08149_Broad
FGSG_00645		FGSG_01010	FGSG_03109		FGSG_08167
FGSG_00646		FGSG_01011	FGSG_03122		FGSG_08180
FGSG_00649		FGSG_01012	FGSG_03130		FGSG_08183
FGSG_00654		FGSG_01013	FGSG_03133		FGSG_08255
FGSG_00655		FGSG_01018	FGSG_03152		FGSG_08317
FGSG_00656		FGSG_01019	FGSG_03159		FGSG_08346
FGSG_00660		FGSG_01023	FGSG_03162		FGSG_08408
FGSG_00663		FGSG_01025	FGSG_03170		FGSG_08483
FGSG_00664		FGSG_01027	FGSG_03197		FGSG_08527
FGSG_00669		FGSG_01030	FGSG_03204		FGSG_08552
FGSG_00670		FGSG_01032	FGSG_03222		FGSG_08583_Broad
FGSG_00672		FGSG_01040	FGSG_03226		FGSG_08590
FGSG_00675		FGSG_01045	FGSG_03228		FGSG_08633
FGSG_00680		FGSG_01046	FGSG_03236		FGSG_08652
FGSG_00681		FGSG_01049	FGSG_03255		FGSG_08756
FGSG_00682		FGSG_01050	FGSG_03271		FGSG_08793
FGSG_00686		FGSG_01061	FGSG_03279		FGSG_08804
FGSG_00688		FGSG_01062	FGSG_03285		FGSG_08821
FGSG_00690		FGSG_01063	FGSG_03297		FGSG_08835
FGSG_00693		FGSG_01064	FGSG_03298		FGSG_08877
FGSG_00695		FGSG_01066	FGSG_03301		FGSG_08891
FGSG_00696		FGSG_01067	FGSG_03310		FGSG_08918
FGSG_00698		FGSG_01087	FGSG_03323		FGSG_08923
FGSG_00700		FGSG_01088	FGSG_03330		FGSG_09056
FGSG_00702		FGSG_01091	FGSG_03332		FGSG_09107
FGSG_00704		FGSG_01092	FGSG_03338		FGSG_09112
FGSG_00706		FGSG_01096	FGSG_03345		FGSG_09113
FGSG_00707		FGSG_01097	FGSG_03356		FGSG_09131
FGSG_00709		FGSG_01100	FGSG_03359		FGSG_09150
FGSG_00710		FGSG_01101	FGSG_03383		FGSG_09356
FGSG_00712		FGSG_01103	FGSG_03386		FGSG_09375
FGSG_00713		FGSG_01108	FGSG_03423		FGSG_09394
FGSG_00714		FGSG_01109	FGSG_03444		FGSG_09427
FGSG_00716		FGSG_01114	FGSG_03463		FGSG_09441
FGSG_00717		FGSG_01122	FGSG_03473		FGSG_09459
FGSG_00718		FGSG_01124	FGSG_03476		FGSG_09463
FGSG_00720		FGSG_01126	FGSG_03485		FGSG_09468
FGSG_00721		FGSG_01129	FGSG_03491		FGSG_09621
FGSG_00722		FGSG_01139	FGSG_03493		FGSG_09716
FGSG_00723		FGSG_01142	FGSG_03494		FGSG_09743
FGSG_00724		FGSG_01144	FGSG_03495		FGSG_09788
FGSG_00728		FGSG_01145	FGSG_03496		FGSG_09802
FGSG_00729		FGSG_01148	FGSG_03521		FGSG_09922
FGSG_00730		FGSG_01156	FGSG_03522		FGSG_09978
FGSG_00731		FGSG_01159	FGSG_03527		FGSG_09985
FGSG_00736		FGSG_01162	FGSG_03579		FGSG_10038
FGSG_00738		FGSG_01165	FGSG_03592		FGSG_10056
FGSG_00739		FGSG_01172	FGSG_03596		FGSG_10083
FGSG_00740		FGSG_01174	FGSG_03597		FGSG_10098
FGSG_00743		FGSG_01175	FGSG_03613		FGSG_10213
FGSG_00744		FGSG_01176	FGSG_03640		FGSG_10350
FGSG_00746		FGSG_01181	FGSG_03641		FGSG_10393
FGSG_00747		FGSG_01186	FGSG_03650		FGSG_10413
FGSG_00748		FGSG_01192	FGSG_03651		FGSG_10423
FGSG_00749		FGSG_01197	FGSG_03656		FGSG_10441
FGSG_00751		FGSG_01202	FGSG_03669		FGSG_10456
FGSG_00756		FGSG_01204	FGSG_03673		FGSG_10457
FGSG_00757		FGSG_01207	FGSG_03699		FGSG_10478
FGSG_00761		FGSG_01209	FGSG_03702		FGSG_10480
FGSG_00762		FGSG_01211	FGSG_03714		FGSG_10488
FGSG_00763		FGSG_01212	FGSG_03719		FGSG_10500
FGSG_00764		FGSG_01213	FGSG_03732		FGSG_10508
FGSG_00765		FGSG_01218	FGSG_03733		FGSG_10519
FGSG_00766		FGSG_01220	FGSG_03738		FGSG_10533
FGSG_00767		FGSG_01221	FGSG_03757		FGSG_10555
FGSG_00768		FGSG_01227	FGSG_03759		FGSG_10618
FGSG_00769		FGSG_01230	FGSG_03775		FGSG_10751
FGSG_00771		FGSG_01232	FGSG_03785		FGSG_10798
FGSG_00776		FGSG_01233	FGSG_03790		FGSG_10806
FGSG_00777		FGSG_01239	FGSG_03794		FGSG_10818
FGSG_00780		FGSG_01240	FGSG_03797		FGSG_10898
FGSG_00781		FGSG_01242	FGSG_03806		FGSG_10904
FGSG_00782		FGSG_01249	FGSG_03811		FGSG_10950
FGSG_00786		FGSG_01251	FGSG_03819		FGSG_10965
FGSG_00787		FGSG_01254	FGSG_03826		FGSG_10985
FGSG_00792		FGSG_01255	FGSG_03827		FGSG_11042
FGSG_00793		FGSG_01256	FGSG_03832		FGSG_11051
FGSG_00800		FGSG_01266	FGSG_03839		FGSG_11126
FGSG_00804		FGSG_01270	FGSG_03854		FGSG_11155
FGSG_00807		FGSG_01271	FGSG_03859		FGSG_11171
FGSG_00808		FGSG_01273	FGSG_03868		FGSG_11234
FGSG_00810		FGSG_01274	FGSG_03871		FGSG_11244
FGSG_00812		FGSG_01276	FGSG_03887		FGSG_11252
FGSG_00813		FGSG_01283	FGSG_03889		FGSG_11284
FGSG_00814		FGSG_01295	FGSG_03896		FGSG_11289
FGSG_00817		FGSG_01298	FGSG_03906		FGSG_11322
FGSG_00818		FGSG_01300	FGSG_03913		FGSG_11323
FGSG_00819		FGSG_01308	FGSG_03923		FGSG_11357
FGSG_00822		FGSG_01309	FGSG_03925		FGSG_11373
FGSG_00824		FGSG_01319	FGSG_03938		FGSG_11376
FGSG_00825		FGSG_01323	FGSG_03980		FGSG_11381
FGSG_00831		FGSG_01325	FGSG_04011		FGSG_11426
FGSG_00832		FGSG_01326	FGSG_04019		FGSG_11433
FGSG_00833		FGSG_01327	FGSG_04021		FGSG_11435
FGSG_00836		FGSG_01328	FGSG_04023		FGSG_11457
FGSG_00837		FGSG_01332	FGSG_04048		FGSG_11460
FGSG_00840		FGSG_01336	FGSG_04049		FGSG_11475
FGSG_00843		FGSG_01337	FGSG_04050		FGSG_11477
FGSG_00846		FGSG_01340	FGSG_04054		FGSG_11483
FGSG_00849		FGSG_01347	FGSG_04058		FGSG_11485
FGSG_00852		FGSG_01352	FGSG_04059		FGSG_11513
FGSG_00853		FGSG_01353	FGSG_04063		FGSG_11515
FGSG_00855		FGSG_01355	FGSG_04087		FGSG_11518
FGSG_00856		FGSG_01357	FGSG_04089		FGSG_11519
FGSG_00857		FGSG_01363	FGSG_04138		FGSG_11521
FGSG_00861		FGSG_01364	FGSG_04158		FGSG_11524
FGSG_00863		FGSG_01370	FGSG_04162		FGSG_11526
FGSG_00864		FGSG_01378	FGSG_04200		FGSG_11539
FGSG_00865		FGSG_01385	FGSG_04206		FGSG_11662
FGSG_00866		FGSG_01388	FGSG_04210		FGSG_11664
FGSG_00869		FGSG_01390	FGSG_04211		FGSG_11669
FGSG_00870		FGSG_01398	FGSG_04225		FGSG_11670
FGSG_00871		FGSG_01411	FGSG_04246		FGSG_11682
FGSG_00872		FGSG_01418	FGSG_04293		FGSG_11690
FGSG_00874		FGSG_01426	FGSG_04299		FGSG_11715
FGSG_00875		FGSG_01428	FGSG_04331		FGSG_11744
FGSG_00877		FGSG_01431	FGSG_04340		FGSG_11775
FGSG_00878		FGSG_01434	FGSG_04345		FGSG_11779
FGSG_00883		FGSG_01438	FGSG_04349		FGSG_11823
FGSG_00884		FGSG_01443	FGSG_04360		FGSG_11837
FGSG_00886		FGSG_01446	FGSG_04375		FGSG_11838
FGSG_00887		FGSG_01449	FGSG_04429		FGSG_11844
FGSG_00893		FGSG_01452	FGSG_04435		FGSG_11975
FGSG_00894		FGSG_01454	FGSG_04442		FGSG_12018
FGSG_00898		FGSG_01455	FGSG_04443		FGSG_12020
FGSG_00900		FGSG_01457	FGSG_04447		FGSG_12061
FGSG_00902		FGSG_01461	FGSG_04450		FGSG_12073
FGSG_00903		FGSG_01463	FGSG_04462		FGSG_12080
FGSG_00904		FGSG_01465	FGSG_04474		FGSG_12095
FGSG_00905		FGSG_01467	FGSG_04475		FGSG_12136
FGSG_00906		FGSG_01480	FGSG_04483		FGSG_12146
FGSG_00907		FGSG_01481	FGSG_04498		FGSG_12157
FGSG_00908		FGSG_01484	FGSG_04502		FGSG_12162
FGSG_00910		FGSG_01489	FGSG_04517		FGSG_12164
FGSG_00912		FGSG_01490	FGSG_04522		FGSG_12177
FGSG_00914		FGSG_01493	FGSG_04532		FGSG_12195
FGSG_00916		FGSG_01495	FGSG_04535		FGSG_12202
FGSG_00917		FGSG_01497	FGSG_04541		FGSG_12209
FGSG_00921		FGSG_01498	FGSG_04552		FGSG_12248
FGSG_00925		FGSG_01503	FGSG_04556		FGSG_12249
FGSG_00926		FGSG_01510	FGSG_04561		FGSG_12251
FGSG_00930		FGSG_01511	FGSG_04563		FGSG_12253
FGSG_00935		FGSG_01515	FGSG_04569		FGSG_12259
FGSG_00939		FGSG_01517	FGSG_04604		FGSG_12311
FGSG_00945		FGSG_01521	FGSG_04616		FGSG_12316
FGSG_00947		FGSG_01525	FGSG_04624		FGSG_12333
FGSG_00950		FGSG_01527	FGSG_04629		FGSG_12350
FGSG_00951		FGSG_01539	FGSG_04630		FGSG_12358
FGSG_00955		FGSG_01545	FGSG_04633		FGSG_12361
FGSG_00957		FGSG_01551	FGSG_04638		FGSG_12364
FGSG_00959		FGSG_01556	FGSG_04639		FGSG_12365
FGSG_00961		FGSG_01557	FGSG_04646		FGSG_12402
FGSG_00968		FGSG_01565	FGSG_04649		FGSG_12416
FGSG_00969		FGSG_01571	FGSG_04666		FGSG_12432
FGSG_00971		FGSG_01579	FGSG_04680_BroadT0		FGSG_12453
FGSG_00979		FGSG_01586	FGSG_04697		FGSG_12455
FGSG_00982		FGSG_01593	FGSG_04699		FGSG_12473
FGSG_00984		FGSG_01602	FGSG_04707		FGSG_12545
FGSG_00989		FGSG_01610	FGSG_04719		FGSG_12553
FGSG_00995		FGSG_01614	FGSG_04733		FGSG_12559
FGSG_00996		FGSG_01615	FGSG_04756		FGSG_12566
FGSG_00997		FGSG_01619	FGSG_04763		FGSG_12612
FGSG_00998		FGSG_01624	FGSG_04785		FGSG_12634
FGSG_00999		FGSG_01629	FGSG_04790		FGSG_12639
FGSG_01000		FGSG_01638	FGSG_04794		FGSG_12642
FGSG_01006		FGSG_01640	FGSG_04795		FGSG_12644
FGSG_01007		FGSG_01642	FGSG_04797		FGSG_12655
FGSG_01014		FGSG_01644	FGSG_04811		FGSG_12661
FGSG_01015		FGSG_01649	FGSG_04818		FGSG_12665
FGSG_01017		FGSG_01650	FGSG_04841		FGSG_12674
FGSG_01020		FGSG_01651	FGSG_04842		FGSG_12698
FGSG_01022		FGSG_01656	FGSG_04856		FGSG_12708
FGSG_01024		FGSG_01657	FGSG_04863		FGSG_12719
FGSG_01026		FGSG_01659	FGSG_04867		FGSG_12741
FGSG_01028		FGSG_01660	FGSG_04871		FGSG_12752
FGSG_01031		FGSG_01661	FGSG_04891		FGSG_12763
FGSG_01033		FGSG_01662	FGSG_04910		FGSG_12765
FGSG_01036		FGSG_01666	FGSG_04923		FGSG_12784
FGSG_01037		FGSG_01671	FGSG_04935		FGSG_12793
FGSG_01039		FGSG_01673	FGSG_04937		FGSG_12804
FGSG_01044		FGSG_01681	FGSG_04950_BroadT0		FGSG_12842
FGSG_01047		FGSG_01689	FGSG_04957		FGSG_12884
FGSG_01052		FGSG_01690	FGSG_04959		FGSG_12888
FGSG_01053		FGSG_01691	FGSG_04960		FGSG_12902
FGSG_01055		FGSG_01695	FGSG_04962		FGSG_12908
FGSG_01056		FGSG_01699	FGSG_04977		FGSG_12910
FGSG_01057		FGSG_01700	FGSG_04999		FGSG_12953
FGSG_01059		FGSG_01701	FGSG_05010		FGSG_12959
FGSG_01068		FGSG_01712	FGSG_05013		FGSG_12984
FGSG_01069		FGSG_01718	FGSG_05019		FGSG_12996
FGSG_01070		FGSG_01723	FGSG_05058		FGSG_13001
FGSG_01072		FGSG_01724	FGSG_05103		FGSG_13021
FGSG_01083		FGSG_01725	FGSG_05115		FGSG_13022
FGSG_01084		FGSG_01727	FGSG_05155		FGSG_13035
FGSG_01085		FGSG_01735	FGSG_05167		FGSG_13042
FGSG_01086		FGSG_01738	FGSG_05178		FGSG_13054
FGSG_01094		FGSG_01740	FGSG_05228		FGSG_13078
FGSG_01095		FGSG_01741	FGSG_05253		FGSG_13080
FGSG_01098		FGSG_01742	FGSG_05271		FGSG_13100
FGSG_01102		FGSG_01748	FGSG_05325		FGSG_13104
FGSG_01104		FGSG_01751	FGSG_05334		FGSG_13109
FGSG_01105		FGSG_01755	FGSG_05338		FGSG_13114
FGSG_01106		FGSG_01758	FGSG_05340		FGSG_13117
FGSG_01107		FGSG_01759	FGSG_05353		FGSG_13125
FGSG_01111		FGSG_01761	FGSG_05362		FGSG_13162
FGSG_01112		FGSG_01764	FGSG_05395		FGSG_13183
FGSG_01115		FGSG_01766	FGSG_05420		FGSG_13202
FGSG_01116		FGSG_01777	FGSG_05468		FGSG_13217
FGSG_01117		FGSG_01779	FGSG_05479		FGSG_13226
FGSG_01118		FGSG_01784	FGSG_05505		FGSG_13229
FGSG_01119		FGSG_01785	FGSG_05521		FGSG_13248
FGSG_01120		FGSG_01790	FGSG_05528		FGSG_13285
FGSG_01121		FGSG_01795	FGSG_05548		FGSG_13290
FGSG_01123		FGSG_01797	FGSG_05552		FGSG_13304
FGSG_01125		FGSG_01798	FGSG_05589		FGSG_13330
FGSG_01128		FGSG_01799	FGSG_05606		FGSG_13335
FGSG_01130		FGSG_01801	FGSG_05609		FGSG_13340
FGSG_01131		FGSG_01802	FGSG_05650		FGSG_13342
FGSG_01133		FGSG_01805	FGSG_05662		FGSG_13367
FGSG_01134		FGSG_01806	FGSG_05685		FGSG_13372
FGSG_01135		FGSG_01807	FGSG_05749		FGSG_13382
FGSG_01136		FGSG_01808	FGSG_05752		FGSG_13424
FGSG_01138		FGSG_01809	FGSG_05788		FGSG_13450
FGSG_01141		FGSG_01811	FGSG_05799		FGSG_13466
FGSG_01149		FGSG_01812	FGSG_05807		FGSG_13487
FGSG_01150		FGSG_01814	FGSG_05811		FGSG_13528
FGSG_01151		FGSG_01815	FGSG_05812		FGSG_13635
FGSG_01152		FGSG_01817	FGSG_05819		FGSG_13680
FGSG_01153		FGSG_01825	FGSG_05827		FGSG_13682
FGSG_01155		FGSG_01827	FGSG_05856		FGSG_13684
FGSG_01157		FGSG_01828	FGSG_05877		FGSG_13720
FGSG_01158		FGSG_01830	FGSG_05889		FGSG_13769
FGSG_01160		FGSG_01831	FGSG_05923		FGSG_13770
FGSG_01161		FGSG_01836	FGSG_05924		FGSG_13772
FGSG_01163		FGSG_01839	FGSG_05934		FGSG_13779
FGSG_01164		FGSG_01844	FGSG_05938		FGSG_13793
FGSG_01166		FGSG_01846	FGSG_05941		FGSG_13806
FGSG_01167		FGSG_01850	FGSG_05951		FGSG_13816
FGSG_01169		FGSG_01855	FGSG_05969		FGSG_13817
FGSG_01170		FGSG_01856	FGSG_06077		FGSG_13826
FGSG_01177		FGSG_01857	FGSG_06079		FGSG_13831
FGSG_01179		FGSG_01860	FGSG_06098		FGSG_13841
FGSG_01182		FGSG_01861	FGSG_06122		FGSG_13842
FGSG_01183		FGSG_01862	FGSG_06136		FGSG_13844
FGSG_01184		FGSG_01868	FGSG_06139		FGSG_13864
FGSG_01185		FGSG_01877	FGSG_06144		FGSG_13896
FGSG_01187		FGSG_01893	FGSG_06149		FGSG_13901
FGSG_01188		FGSG_01896	FGSG_06152		FGSG_13902
FGSG_01189		FGSG_01898	FGSG_06185		FGSG_13908
FGSG_01191		FGSG_01901	FGSG_06186		FGSG_13909
FGSG_01193		FGSG_01902	FGSG_06195		FGSG_13915
FGSG_01194		FGSG_01903	FGSG_06223		FGSG_13963
FGSG_01195		FGSG_01905	FGSG_06230		FGSG_15026
FGSG_01198		FGSG_01906	FGSG_06231		FGSG_15053
FGSG_01199		FGSG_01907	FGSG_06258		FGSG_15059
FGSG_01200		FGSG_01915	FGSG_06261		FGSG_15086
FGSG_01201		FGSG_01919	FGSG_06321		FGSG_15089
FGSG_01203		FGSG_01922	FGSG_06414		FGSG_15098
FGSG_01206		FGSG_01929	FGSG_06433		FGSG_15100
FGSG_01208		FGSG_01931	FGSG_06439		FGSG_15106
FGSG_01210		FGSG_01934	FGSG_06443		FGSG_15118
FGSG_01215		FGSG_01946	FGSG_06454		FGSG_15119
FGSG_01216		FGSG_01949	FGSG_06470		FGSG_15125
FGSG_01217		FGSG_01953	FGSG_06471		FGSG_15130
FGSG_01219		FGSG_01954	FGSG_06476		FGSG_15145
FGSG_01222		FGSG_01957	FGSG_06479		FGSG_15170
FGSG_01224		FGSG_01958	FGSG_06513		FGSG_15173
FGSG_01225		FGSG_01963	FGSG_06536		FGSG_15188
FGSG_01226		FGSG_01969	FGSG_06546		FGSG_15198
FGSG_01228		FGSG_01982	FGSG_06551		FGSG_15202
FGSG_01229		FGSG_01986	FGSG_06561		FGSG_15203
FGSG_01231		FGSG_01988	FGSG_06573		FGSG_15227
FGSG_01234		FGSG_01991	FGSG_06594		FGSG_15230
FGSG_01235		FGSG_01992	FGSG_06601		FGSG_15231
FGSG_01236		FGSG_01994	FGSG_06629		FGSG_15232
FGSG_01237		FGSG_01995	FGSG_06656		FGSG_15238
FGSG_01238		FGSG_01997	FGSG_06676		FGSG_15255
FGSG_01241		FGSG_02002	FGSG_06698		FGSG_15256
FGSG_01243		FGSG_02009	FGSG_06734		FGSG_15265
FGSG_01244		FGSG_02016	FGSG_06735		FGSG_15266
FGSG_01245		FGSG_02018	FGSG_06772		FGSG_15279
FGSG_01247		FGSG_02023	FGSG_06783		FGSG_15291
FGSG_01248		FGSG_02024	FGSG_06785		FGSG_15293
FGSG_01250		FGSG_02027	FGSG_06811		FGSG_15294
FGSG_01257		FGSG_02031	FGSG_06834		FGSG_15311
FGSG_01263		FGSG_02036	FGSG_06872		FGSG_15325
FGSG_01264		FGSG_02039	FGSG_06879		FGSG_15342
FGSG_01265		FGSG_02041	FGSG_06884		FGSG_15345
FGSG_01268		FGSG_02043	FGSG_06901		FGSG_15346
FGSG_01277		FGSG_02044	FGSG_06989		FGSG_15355
FGSG_01279		FGSG_02045	FGSG_07024		FGSG_15389
FGSG_01280		FGSG_02053	FGSG_07032		FGSG_15399
FGSG_01281		FGSG_02054	FGSG_07035		FGSG_15406
FGSG_01282		FGSG_02064	FGSG_07046		FGSG_15414
FGSG_01284		FGSG_02065	FGSG_07056		FGSG_15416
FGSG_01285		FGSG_02066	FGSG_07065		FGSG_15426
FGSG_01287		FGSG_02067	FGSG_07081		FGSG_15432
FGSG_01289		FGSG_02072	FGSG_07116		FGSG_15447
FGSG_01290		FGSG_02073	FGSG_07126		FGSG_15455
FGSG_01291		FGSG_02074	FGSG_07136		FGSG_15461
FGSG_01292		FGSG_02078	FGSG_07167		FGSG_15462
FGSG_01293		FGSG_02079	FGSG_07189		FGSG_15485
FGSG_01294		FGSG_02082	FGSG_07198		FGSG_15490
FGSG_01299		FGSG_02090	FGSG_07205		FGSG_15495
FGSG_01301		FGSG_02093	FGSG_07231		FGSG_15502
FGSG_01306		FGSG_02102	FGSG_07318		FGSG_15517
FGSG_01307		FGSG_02108	FGSG_07321		FGSG_15519
FGSG_01310		FGSG_02109	FGSG_07342		FGSG_15525
FGSG_01311		FGSG_02120	FGSG_07354		FGSG_15537
FGSG_01312		FGSG_02121	FGSG_07360		FGSG_15550
FGSG_01313		FGSG_02126	FGSG_07367		FGSG_15566
FGSG_01314		FGSG_02128	FGSG_07376		FGSG_15568
FGSG_01315		FGSG_02136	FGSG_07384		FGSG_15580
FGSG_01317		FGSG_02141	FGSG_07394		FGSG_15587
FGSG_01318		FGSG_02142	FGSG_07413		FGSG_15602
FGSG_01320		FGSG_02143	FGSG_07446		FGSG_15620
FGSG_01321		FGSG_02145	FGSG_07448		FGSG_15626
FGSG_01322		FGSG_02146	FGSG_07449		FGSG_15628
FGSG_01324		FGSG_02147	FGSG_07459		FGSG_15637
FGSG_01329		FGSG_02151	FGSG_07463		FGSG_15647
FGSG_01330		FGSG_02155	FGSG_07464		FGSG_15669
FGSG_01331		FGSG_02158	FGSG_07482		FGSG_15685
FGSG_01333		FGSG_02159	FGSG_07490		FGSG_15686
FGSG_01334		FGSG_02162	FGSG_07507		FGSG_15694
FGSG_01338		FGSG_02168	FGSG_07508		FGSG_15699
FGSG_01339		FGSG_02169	FGSG_07511		FGSG_15726
FGSG_01341		FGSG_02171	FGSG_07513		FGSG_15727
FGSG_01343		FGSG_02182	FGSG_07516		FGSG_15754
FGSG_01345		FGSG_02192	FGSG_07522		FGSG_15798
FGSG_01348		FGSG_02199	FGSG_07567		FGSG_15823
FGSG_01349		FGSG_02203	FGSG_07572		FGSG_15827
FGSG_01350		FGSG_02207	FGSG_07576		FGSG_15847
FGSG_01351		FGSG_02210	FGSG_07579		FGSG_15880
FGSG_01354		FGSG_02211	FGSG_07584		FGSG_15920
FGSG_01356		FGSG_02212	FGSG_07585		FGSG_15936
FGSG_01358		FGSG_02220	FGSG_07600		FGSG_15954
FGSG_01359		FGSG_02221	FGSG_07604		FGSG_15974
FGSG_01360		FGSG_02224	FGSG_07614		FGSG_15976
FGSG_01361		FGSG_02225	FGSG_07615		FGSG_15982
FGSG_01368		FGSG_02228	FGSG_07657		FGSG_15996
FGSG_01369		FGSG_02236	FGSG_07662		FGSG_16012
FGSG_01371		FGSG_02245	FGSG_07672		FGSG_16030
FGSG_01372		FGSG_02252	FGSG_07692		FGSG_16046
FGSG_01373		FGSG_02257	FGSG_07693		FGSG_16053
FGSG_01375		FGSG_02259	FGSG_07700		FGSG_16085
FGSG_01376		FGSG_02264	FGSG_07707		FGSG_16086
FGSG_01377		FGSG_02266	FGSG_07708		FGSG_16108
FGSG_01379		FGSG_02268	FGSG_07717		FGSG_16141
FGSG_01381		FGSG_02269	FGSG_07722		FGSG_16175
FGSG_01382		FGSG_02270	FGSG_07728		FGSG_16232
FGSG_01383		FGSG_02274	FGSG_07734		FGSG_16233
FGSG_01386		FGSG_02275	FGSG_07743		FGSG_16234
FGSG_01387		FGSG_02276	FGSG_07744		FGSG_16261
FGSG_01389		FGSG_02278	FGSG_07748		FGSG_16267
FGSG_01391		FGSG_02285	FGSG_07751		FGSG_16275
FGSG_01392		FGSG_02290	FGSG_07754		FGSG_16279
FGSG_01393		FGSG_02294	FGSG_07755		FGSG_16280
FGSG_01394		FGSG_02302	FGSG_07764		FGSG_16302
FGSG_01395		FGSG_02304	FGSG_07766		FGSG_16315
FGSG_01397		FGSG_02306	FGSG_07774		FGSG_16319
FGSG_01399		FGSG_02307	FGSG_07780		FGSG_16331
FGSG_01402		FGSG_02312	FGSG_07785		FGSG_16333
FGSG_01404		FGSG_02330	FGSG_07787		FGSG_16358
FGSG_01405		FGSG_02334	FGSG_07788		FGSG_16385
FGSG_01407		FGSG_02336	FGSG_07789		FGSG_16389
FGSG_01408		FGSG_02341	FGSG_07790		FGSG_16392
FGSG_01409		FGSG_02355	FGSG_07795		FGSG_16408
FGSG_01410		FGSG_02359	FGSG_07801		FGSG_16410
FGSG_01412		FGSG_02360	FGSG_07815		FGSG_16428
FGSG_01414		FGSG_02373	FGSG_07818		FGSG_16430
FGSG_01415		FGSG_02379	FGSG_07819		FGSG_16438
FGSG_01417		FGSG_02382	FGSG_07829		FGSG_16439
FGSG_01419		FGSG_02383	FGSG_07840		FGSG_16449
FGSG_01420		FGSG_02387	FGSG_07846		FGSG_16555
FGSG_01421		FGSG_02390	FGSG_07871		FGSG_16564
FGSG_01424		FGSG_02392	FGSG_07879		FGSG_16587
FGSG_01425		FGSG_02400	FGSG_07886		FGSG_16616
FGSG_01429		FGSG_02406	FGSG_07905		FGSG_16635
FGSG_01430		FGSG_02407	FGSG_07914		FGSG_16658
FGSG_01432		FGSG_02409	FGSG_07936		FGSG_16730
FGSG_01433		FGSG_02415	FGSG_07944		FGSG_16796
FGSG_01435		FGSG_02418	FGSG_07961		FGSG_16814
FGSG_01436		FGSG_02419	FGSG_07976		FGSG_16851
FGSG_01437		FGSG_02422	FGSG_07980		FGSG_16860
FGSG_01439		FGSG_02423	FGSG_07984		FGSG_16861
FGSG_01442		FGSG_02426	FGSG_07996		FGSG_16870
FGSG_01444		FGSG_02428	FGSG_07997		FGSG_16882
FGSG_01445		FGSG_02432	FGSG_07998		FGSG_16888
FGSG_01447		FGSG_02434	FGSG_08004		FGSG_16892
FGSG_01450		FGSG_02442	FGSG_08005		FGSG_16894
FGSG_01453		FGSG_02443	FGSG_08017		FGSG_16896
FGSG_01462		FGSG_02444	FGSG_08024		FGSG_16903
FGSG_01464		FGSG_02446	FGSG_08028		FGSG_16925
FGSG_01466		FGSG_02465	FGSG_08034		FGSG_16930
FGSG_01468		FGSG_02468	FGSG_08035		FGSG_16935
FGSG_01469		FGSG_02471	FGSG_08038		FGSG_16966
FGSG_01470		FGSG_02472	FGSG_08041		FGSG_16985
FGSG_01472		FGSG_02491	FGSG_08042		FGSG_17012
FGSG_01475		FGSG_02493	FGSG_08045		FGSG_17065
FGSG_01476		FGSG_02498	FGSG_08046		FGSG_17094
FGSG_01478		FGSG_02499	FGSG_08070		FGSG_17100
FGSG_01485		FGSG_02504	FGSG_08072		FGSG_17116
FGSG_01486		FGSG_02510	FGSG_08073		FGSG_17120
FGSG_01487		FGSG_02520	FGSG_08085		FGSG_17124
FGSG_01488		FGSG_02525	FGSG_08087		FGSG_17126
FGSG_01491		FGSG_02528	FGSG_08092		FGSG_17168
FGSG_01496		FGSG_02533	FGSG_08095		FGSG_17178
FGSG_01499		FGSG_02534	FGSG_08100		FGSG_17185
FGSG_01502		FGSG_02539	FGSG_08114		FGSG_17195
FGSG_01504		FGSG_02540	FGSG_08118		FGSG_17221
FGSG_01505		FGSG_02543	FGSG_08121		FGSG_17245
FGSG_01508		FGSG_02549	FGSG_08135		FGSG_17271
FGSG_01514		FGSG_02556	FGSG_08139		FGSG_17402
FGSG_01519		FGSG_02562	FGSG_08144		FGSG_17413
FGSG_01522		FGSG_02566	FGSG_08146		FGSG_17414
FGSG_01526		FGSG_02570	FGSG_08147		FGSG_17421
FGSG_01528		FGSG_02573	FGSG_08154		FGSG_17443
FGSG_01530		FGSG_02579	FGSG_08161		FGSG_17466
FGSG_01531		FGSG_02586	FGSG_08164		FGSG_17469
FGSG_01532		FGSG_02593	FGSG_08175		FGSG_17477
FGSG_01533		FGSG_02594	FGSG_08179		FGSG_17491
FGSG_01534		FGSG_02595	FGSG_08182		FGSG_17496
FGSG_01535		FGSG_02597	FGSG_08185		FGSG_17499
FGSG_01536		FGSG_02602	FGSG_08201		FGSG_17555
FGSG_01538		FGSG_02604	FGSG_08206		FGSG_17559
FGSG_01540		FGSG_02605	FGSG_08208		FGSG_17561
FGSG_01541		FGSG_02613	FGSG_08214		FGSG_17583
FGSG_01542		FGSG_02621	FGSG_08231		FGSG_17586
FGSG_01543		FGSG_02622	FGSG_08232		FGSG_17597
FGSG_01544		FGSG_02623	FGSG_08242		FGSG_17616
FGSG_01547		FGSG_02624	FGSG_08244		fgd138-10
FGSG_01548		FGSG_02629	FGSG_08247		fgd205-350
FGSG_01552		FGSG_02630	FGSG_08269		fgd349-270
FGSG_01553		FGSG_02636	FGSG_08276		fgd349-40
FGSG_01555		FGSG_02643	FGSG_08279
FGSG_01558		FGSG_02644	FGSG_08283
FGSG_01560		FGSG_02645	FGSG_08293
FGSG_01561		FGSG_02650	FGSG_08301
FGSG_01562		FGSG_02662	FGSG_08304
FGSG_01564		FGSG_02665	FGSG_08307
FGSG_01567		FGSG_02666	FGSG_08311
FGSG_01570		FGSG_02667	FGSG_08329
FGSG_01572		FGSG_02671	FGSG_08330
FGSG_01573		FGSG_02674	FGSG_08331
FGSG_01574		FGSG_02675	FGSG_08362
FGSG_01575		FGSG_02676	FGSG_08364
FGSG_01580		FGSG_02678	FGSG_08370
FGSG_01581		FGSG_02684	FGSG_08389
FGSG_01582		FGSG_02688	FGSG_08410
FGSG_01588		FGSG_02691	FGSG_08411
FGSG_01591		FGSG_02696	FGSG_08414
FGSG_01592		FGSG_02701	FGSG_08416
FGSG_01594		FGSG_02705	FGSG_08424
FGSG_01596		FGSG_02713	FGSG_08431
FGSG_01603		FGSG_02714	FGSG_08446
FGSG_01604		FGSG_02718	FGSG_08464
FGSG_01605		FGSG_02721	FGSG_08465
FGSG_01606		FGSG_02724	FGSG_08469
FGSG_01607		FGSG_02727	FGSG_08518
FGSG_01611		FGSG_02729	FGSG_08533
FGSG_01612		FGSG_02730	FGSG_08547
FGSG_01613		FGSG_02742	FGSG_08570
FGSG_01618		FGSG_02744	FGSG_08576
FGSG_01620		FGSG_02748	FGSG_08583_BroadT0
FGSG_01621		FGSG_02755	FGSG_08587
FGSG_01622		FGSG_02757	FGSG_08636
FGSG_01623		FGSG_02763	FGSG_08645
FGSG_01627		FGSG_02766	FGSG_08679
FGSG_01630		FGSG_02768	FGSG_08698
FGSG_01632		FGSG_02776	FGSG_08699
FGSG_01633		FGSG_02788	FGSG_08708
FGSG_01634		FGSG_02790	FGSG_08710
FGSG_01636		FGSG_02791	FGSG_08749
FGSG_01639		FGSG_02797	FGSG_08750
FGSG_01643		FGSG_02798	FGSG_08782
FGSG_01648		FGSG_02801	FGSG_08794
FGSG_01653		FGSG_02803	FGSG_08836
FGSG_01654		FGSG_02809	FGSG_08846
FGSG_01655		FGSG_02816	FGSG_08861
FGSG_01665		FGSG_02825	FGSG_08893
FGSG_01667		FGSG_02834	FGSG_08898
FGSG_01670		FGSG_02836	FGSG_08912
FGSG_01672		FGSG_02841	FGSG_08913
FGSG_01675		FGSG_02847	FGSG_08914
FGSG_01685		FGSG_02853	FGSG_08925
FGSG_01686		FGSG_02854	FGSG_08967
FGSG_01687		FGSG_02858	FGSG_08974
FGSG_01693		FGSG_02861	FGSG_08978
FGSG_01694		FGSG_02862	FGSG_08992
FGSG_01698		FGSG_02867	FGSG_09025
FGSG_01702		FGSG_02868	FGSG_09026
FGSG_01703		FGSG_02870	FGSG_09065
FGSG_01705		FGSG_02872	FGSG_09068
FGSG_01710		FGSG_02874	FGSG_09070
FGSG_01713		FGSG_02878	FGSG_09071
FGSG_01717		FGSG_02884	FGSG_09075
FGSG_01728		FGSG_02890	FGSG_09076
FGSG_01734		FGSG_02899	FGSG_09081
FGSG_01743		FGSG_02910	FGSG_09101
FGSG_01744		FGSG_02915	FGSG_09106
FGSG_01745		FGSG_02917	FGSG_09108
FGSG_01746		FGSG_02924	FGSG_09109
FGSG_01757		FGSG_02925	FGSG_09115
FGSG_01760		FGSG_02934	FGSG_09118
FGSG_01765		FGSG_02937	FGSG_09132
FGSG_01767		FGSG_02938	FGSG_09153
FGSG_01768		FGSG_02941	FGSG_09160
FGSG_01769		FGSG_02945	FGSG_09174
FGSG_01770		FGSG_02949	FGSG_09176
FGSG_01771		FGSG_02953	FGSG_09194
FGSG_01773		FGSG_02954	FGSG_09202
FGSG_01782		FGSG_02961	FGSG_09207
FGSG_01803		FGSG_02962	FGSG_09210
FGSG_01810		FGSG_02963	FGSG_09211
FGSG_01813		FGSG_02970	FGSG_09213
FGSG_01818		FGSG_02972	FGSG_09222
FGSG_01819		FGSG_02976	FGSG_09230
FGSG_01822		FGSG_02977	FGSG_09258
FGSG_01826		FGSG_02997	FGSG_09311
FGSG_01829		FGSG_02998	FGSG_09315
FGSG_01832		FGSG_02999	FGSG_09317
FGSG_01833		FGSG_03004	FGSG_09331
FGSG_01837		FGSG_03012TO	FGSG_09334
FGSG_01845		FGSG_03014	FGSG_09343
FGSG_01847		FGSG_03016	FGSG_09346
FGSG_01848		FGSG_03018	FGSG_09389
FGSG_01849		FGSG_03020	FGSG_09464
FGSG_01851		FGSG_03024	FGSG_09477
FGSG_01852		FGSG_03025	FGSG_09479
FGSG_01854		FGSG_03032	FGSG_09506
FGSG_01863		FGSG_03035	FGSG_09550
FGSG_01865		FGSG_03046	FGSG_09562
FGSG_01866		FGSG_03049	FGSG_09567
FGSG_01867		FGSG_03052	FGSG_09569
FGSG_01870		FGSG_03066	FGSG_09590
FGSG_01872		FGSG_03067	FGSG_09597
FGSG_01873		FGSG_03075	FGSG_09646
FGSG_01874		FGSG_03083	FGSG_09679
FGSG_01875		FGSG_03086	FGSG_09723
FGSG_01881		FGSG_03090	FGSG_09763
FGSG_01884		FGSG_03094	FGSG_09777
FGSG_01885		FGSG_03096	FGSG_09813
FGSG_01886		FGSG_03097	FGSG_09901
FGSG_01887		FGSG_03098	FGSG_09905
FGSG_01888		FGSG_03099	FGSG_09915
FGSG_01889		FGSG_03101	FGSG_09969
FGSG_01890		FGSG_03102	FGSG_10014
FGSG_01892		FGSG_03103	FGSG_10027
FGSG_01895		FGSG_03106	FGSG_10045
FGSG_01897		FGSG_03114	FGSG_10053
FGSG_01899		FGSG_03116	FGSG_10059
FGSG_01900		FGSG_03118	FGSG_10063
FGSG_01904		FGSG_03120	FGSG_10079
FGSG_01909		FGSG_03124	FGSG_10085
FGSG_01910		FGSG_03125	FGSG_10111
FGSG_01911		FGSG_03131	FGSG_10126
FGSG_01912		FGSG_03134	FGSG_10128
FGSG_01917		FGSG_03137	FGSG_10134
FGSG_01918		FGSG_03139	FGSG_10143
FGSG_01920		FGSG_03140	FGSG_10165
FGSG_01921		FGSG_03143	FGSG_10173
FGSG_01923		FGSG_03144	FGSG_10174
FGSG_01924		FGSG_03145	FGSG_10186
FGSG_01925		FGSG_03147	FGSG_10191
FGSG_01926		FGSG_03151	FGSG_10225
FGSG_01927		FGSG_03154	FGSG_10230
FGSG_01930		FGSG_03155	FGSG_10236
FGSG_01932		FGSG_03165	FGSG_10263
FGSG_01933		FGSG_03173	FGSG_10278
FGSG_01935		FGSG_03174	FGSG_10279
FGSG_01936		FGSG_03177	FGSG_10311
FGSG_01939		FGSG_03178	FGSG_10328
FGSG_01940		FGSG_03182	FGSG_10331
FGSG_01941		FGSG_03183	FGSG_10346
FGSG_01943		FGSG_03186	FGSG_10360
FGSG_01944		FGSG_03195	FGSG_10365
FGSG_01948		FGSG_03209	FGSG_10371
FGSG_01950		FGSG_03215	FGSG_10372
FGSG_01955		FGSG_03217	FGSG_10376
FGSG_01959		FGSG_03218	FGSG_10383
FGSG_01960		FGSG_03219	FGSG_10399
FGSG_01962		FGSG_03220	FGSG_10406
FGSG_01964		FGSG_03225	FGSG_10415
FGSG_01965		FGSG_03230	FGSG_10444
FGSG_01967		FGSG_03233	FGSG_10445
FGSG_01968		FGSG_03237	FGSG_10472
FGSG_01970		FGSG_03243	FGSG_10476
FGSG_01972		FGSG_03246	FGSG_10485
FGSG_01973		FGSG_03249	FGSG_10489
FGSG_01974		FGSG_03251	FGSG_10493
FGSG_01975		FGSG_03256	FGSG_10495
FGSG_01977		FGSG_03257	FGSG_10504
FGSG_01985		FGSG_03258	FGSG_10511
FGSG_01993		FGSG_03260	FGSG_10518
FGSG_02000		FGSG_03261	FGSG_10539
FGSG_02001		FGSG_03264	FGSG_10540
FGSG_02004		FGSG_03267	FGSG_10553
FGSG_02007		FGSG_03274	FGSG_10554
FGSG_02008		FGSG_03275	FGSG_10565
FGSG_02010		FGSG_03276	FGSG_10567
FGSG_02011		FGSG_03277	FGSG_10579
FGSG_02012		FGSG_03278	FGSG_10597
FGSG_02013		FGSG_03282	FGSG_10602
FGSG_02014		FGSG_03290	FGSG_10611
FGSG_02015		FGSG_03291	FGSG_10612
FGSG_02019		FGSG_03299	FGSG_10619
FGSG_02025		FGSG_03304	FGSG_10629
FGSG_02026		FGSG_03305	FGSG_10683
FGSG_02028		FGSG_03309	FGSG_10684
FGSG_02029		FGSG_03316	FGSG_10685
FGSG_02030		FGSG_03328	FGSG_10689
FGSG_02033		FGSG_03334	FGSG_10697
FGSG_02038		FGSG_03341	FGSG_10710
FGSG_02040		FGSG_03342	FGSG_10747
FGSG_02047		FGSG_03346	FGSG_10768
FGSG_02048		FGSG_03348	FGSG_10774
FGSG_02049		FGSG_03354	FGSG_10775
FGSG_02051		FGSG_03362	FGSG_10785
FGSG_02058		FGSG_03363	FGSG_10797
FGSG_02059		FGSG_03366	FGSG_10802_BroadT0
FGSG_02060		FGSG_03371	FGSG_10838
FGSG_02063		FGSG_03384	FGSG_10842
FGSG_02069		FGSG_03389	FGSG_10852
FGSG_02070		FGSG_03391	FGSG_10883
FGSG_02071		FGSG_03392	FGSG_10892
FGSG_02075		FGSG_03394	FGSG_10914
FGSG_02077		FGSG_03395	FGSG_10915
FGSG_02083		FGSG_03396	FGSG_10958
FGSG_02087		FGSG_03408	FGSG_10994
FGSG_02091		FGSG_03413	FGSG_10997
FGSG_02092		FGSG_03424	FGSG_11003
FGSG_02095		FGSG_03428	FGSG_11014
FGSG_02096		FGSG_03431	FGSG_11016
FGSG_02097		FGSG_03432	FGSG_11017
FGSG_02098		FGSG_03438	FGSG_11023
FGSG_02100		FGSG_03439	FGSG_11050
FGSG_02101		FGSG_03443	FGSG_11052
FGSG_02105		FGSG_03447	FGSG_11057
FGSG_02125		FGSG_03451	FGSG_11060
FGSG_02127		FGSG_03453	FGSG_11077
FGSG_02130		FGSG_03454	FGSG_11084
FGSG_02137		FGSG_03455	FGSG_11085
FGSG_02138		FGSG_03457	FGSG_11094
FGSG_02144		FGSG_03472	FGSG_11103
FGSG_02148		FGSG_03479	FGSG_11106
FGSG_02160		FGSG_03481	FGSG_11111
FGSG_02161		FGSG_03482	FGSG_11121
FGSG_02163		FGSG_03484	FGSG_11122
FGSG_02165		FGSG_03486	FGSG_11137
FGSG_02189		FGSG_03489	FGSG_11148
FGSG_02191		FGSG_03498	FGSG_11161
FGSG_02193		FGSG_03500	FGSG_11166
FGSG_02202		FGSG_03504	FGSG_11175
FGSG_02204		FGSG_03509	FGSG_11178
FGSG_02206		FGSG_03514	FGSG_11181
FGSG_02215		FGSG_03516	FGSG_11187
FGSG_02218		FGSG_03519	FGSG_11202
FGSG_02230		FGSG_03526	FGSG_11206
FGSG_02231		FGSG_03528	FGSG_11218
FGSG_02232		FGSG_03530	FGSG_11222
FGSG_02233		FGSG_03545	FGSG_11246
FGSG_02234		FGSG_03547	FGSG_11248
FGSG_02235		FGSG_03548	FGSG_11257
FGSG_02237		FGSG_03556	FGSG_11263
FGSG_02238		FGSG_03557	FGSG_11281
FGSG_02240		FGSG_03559	FGSG_11290
FGSG_02244		FGSG_03562	FGSG_11293
FGSG_02247		FGSG_03567	FGSG_11296
FGSG_02248		FGSG_03568	FGSG_11297
FGSG_02249		FGSG_03570	FGSG_11312
FGSG_02251		FGSG_03577	FGSG_11317
FGSG_02255		FGSG_03580	FGSG_11318
FGSG_02262		FGSG_03581	FGSG_11320
FGSG_02263		FGSG_03582	FGSG_11330
FGSG_02267		FGSG_03584	FGSG_11335
FGSG_02272		FGSG_03595	FGSG_11349
FGSG_02273		FGSG_03599	FGSG_11353
FGSG_02279		FGSG_03601	FGSG_11355
FGSG_02280		FGSG_03605	FGSG_11363
FGSG_02284		FGSG_03607	FGSG_11364
FGSG_02287		FGSG_03610	FGSG_11371
FGSG_02288		FGSG_03611	FGSG_11375
FGSG_02289		FGSG_03612	FGSG_11377
FGSG_02291		FGSG_03614	FGSG_11379
FGSG_02293		FGSG_03619	FGSG_11385
FGSG_02296		FGSG_03620	FGSG_11391
FGSG_02308		FGSG_03630	FGSG_11392.2
FGSG_02309		FGSG_03631	FGSG_11401
FGSG_02314		FGSG_03637	FGSG_11403
FGSG_02315		FGSG_03639	FGSG_11405
FGSG_02316		FGSG_03642	FGSG_11406
FGSG_02317		FGSG_03643	FGSG_11410
FGSG_02320		FGSG_03652	FGSG_11431
FGSG_02321		FGSG_03653	FGSG_11439
FGSG_02322		FGSG_03654	FGSG_11451
FGSG_02323		FGSG_03657	FGSG_11461
FGSG_02327		FGSG_03664	FGSG_11471
FGSG_02328		FGSG_03671	FGSG_11492
FGSG_02335		FGSG_03672	FGSG_11493
FGSG_02337		FGSG_03674	FGSG_11499
FGSG_02339		FGSG_03675	FGSG_11501
FGSG_02342		FGSG_03676	FGSG_11508
FGSG_02346		FGSG_03679	FGSG_11509
FGSG_02347		FGSG_03681	FGSG_11514
FGSG_02352		FGSG_03682	FGSG_11525
FGSG_02353		FGSG_03683	FGSG_11533
FGSG_02354		FGSG_03685	FGSG_11538
FGSG_02358		FGSG_03688	FGSG_11544
FGSG_02364		FGSG_03696	FGSG_11577
FGSG_02368		FGSG_03697	FGSG_11587
FGSG_02375		FGSG_03701	FGSG_11590
FGSG_02377		FGSG_03703	FGSG_11598
FGSG_02378		FGSG_03711	FGSG_11601
FGSG_02386		FGSG_03713	FGSG_11609
FGSG_02403		FGSG_03718	FGSG_11630
FGSG_02416		FGSG_03727	FGSG_11633
FGSG_02420		FGSG_03728	FGSG_11642
FGSG_02421		FGSG_03729	FGSG_11652
FGSG_02427		FGSG_03731	FGSG_11654
FGSG_02433		FGSG_03742	FGSG_11656
FGSG_02438		FGSG_03754	FGSG_11657
FGSG_02439		FGSG_03760	FGSG_11667
FGSG_02440		FGSG_03761	FGSG_11668
FGSG_02441		FGSG_03762	FGSG_11675
FGSG_02449		FGSG_03763	FGSG_11676
FGSG_02452		FGSG_03765	FGSG_11696
FGSG_02454		FGSG_03766	FGSG_11706
FGSG_02455		FGSG_03772	FGSG_11708
FGSG_02460		FGSG_03777	FGSG_11713
FGSG_02461		FGSG_03778	FGSG_11718
FGSG_02462		FGSG_03779	FGSG_11727
FGSG_02464		FGSG_03780	FGSG_11731
FGSG_02467		FGSG_03781	FGSG_11732
FGSG_02469		FGSG_03783	FGSG_11736
FGSG_02470		FGSG_03798	FGSG_11740
FGSG_02473		FGSG_03801	FGSG_11747
FGSG_02474		FGSG_03808	FGSG_11751
FGSG_02476		FGSG_03814	FGSG_11758
FGSG_02477		FGSG_03815	FGSG_11768
FGSG_02478		FGSG_03822	FGSG_11769
FGSG_02479		FGSG_03824	FGSG_11772
FGSG_02481		FGSG_03828	FGSG_11773
FGSG_02482		FGSG_03831	FGSG_11785
FGSG_02484		FGSG_03834	FGSG_11788
FGSG_02485		FGSG_03853	FGSG_11801
FGSG_02486		FGSG_03855	FGSG_11802
FGSG_02488		FGSG_03857	FGSG_11813
FGSG_02489		FGSG_03860	FGSG_11816
FGSG_02494		FGSG_03861	FGSG_11818
FGSG_02495		FGSG_03862	FGSG_11840
FGSG_02496		FGSG_03865	FGSG_11849
FGSG_02497		FGSG_03867	FGSG_11857
FGSG_02503		FGSG_03869	FGSG_11863
FGSG_02506		FGSG_03872	FGSG_11868
FGSG_02508		FGSG_03879	FGSG_11871
FGSG_02511		FGSG_03881	FGSG_11880
FGSG_02512		FGSG_03884	FGSG_11896
FGSG_02513		FGSG_03890	FGSG_11910
FGSG_02516		FGSG_03892	FGSG_11911
FGSG_02518		FGSG_03893	FGSG_11923
FGSG_02519		FGSG_03898	FGSG_11931
FGSG_02521		FGSG_03900	FGSG_11935
FGSG_02522		FGSG_03907	FGSG_11947
FGSG_02523		FGSG_03908	FGSG_11950
FGSG_02524		FGSG_03909	FGSG_11951
FGSG_02527		FGSG_03911	FGSG_11957
FGSG_02529		FGSG_03912	FGSG_11960
FGSG_02530		FGSG_03914	FGSG_11982
FGSG_02531		FGSG_03918	FGSG_11994
FGSG_02532		FGSG_03919	FGSG_11995
FGSG_02536		FGSG_03920	FGSG_12030
FGSG_02542		FGSG_03922	FGSG_12038
FGSG_02544		FGSG_03924	FGSG_12048
FGSG_02545		FGSG_03932	FGSG_12055
FGSG_02546		FGSG_03935	FGSG_12062
FGSG_02555		FGSG_03940	FGSG_12067
FGSG_02560		FGSG_03942	FGSG_12069
FGSG_02561		FGSG_03944	FGSG_12072
FGSG_02563		FGSG_03952	FGSG_12074
FGSG_02565		FGSG_03953	FGSG_12094
FGSG_02567		FGSG_03958	FGSG_12114
FGSG_02571		FGSG_03960	FGSG_12124
FGSG_02572		FGSG_03962	FGSG_12135
FGSG_02574		FGSG_03965	FGSG_12147
FGSG_02575		FGSG_03969	FGSG_12158
FGSG_02576		FGSG_03977	FGSG_12159
FGSG_02577		FGSG_03978	FGSG_12190
FGSG_02578		FGSG_03981	FGSG_12191
FGSG_02584		FGSG_03985	FGSG_12198
FGSG_02585		FGSG_03988	FGSG_12210
FGSG_02588		FGSG_03996	FGSG_12217
FGSG_02589		FGSG_03997	FGSG_12227
FGSG_02596		FGSG_04013	FGSG_12241
FGSG_02598		FGSG_04015	FGSG_12242
FGSG_02600		FGSG_04016	FGSG_12247
FGSG_02601		FGSG_04017	FGSG_12254
FGSG_02606		FGSG_04018	FGSG_12260
FGSG_02607		FGSG_04024	FGSG_12278
FGSG_02608		FGSG_04029	FGSG_12285
FGSG_02611		FGSG_04033	FGSG_12286
FGSG_02615		FGSG_04038	FGSG_12287
FGSG_02616		FGSG_04053	FGSG_12294
FGSG_02628		FGSG_04055	FGSG_12298
FGSG_02632		FGSG_04068	FGSG_12304
FGSG_02634		FGSG_04083	FGSG_12318
FGSG_02635		FGSG_04092	FGSG_12322
FGSG_02637		FGSG_04094	FGSG_12324
FGSG_02640		FGSG_04099	FGSG_12330
FGSG_02641		FGSG_04101	FGSG_12332
FGSG_02646		FGSG_04105	FGSG_12342
FGSG_02649		FGSG_04110	FGSG_12345
FGSG_02651		FGSG_04114	FGSG_12348
FGSG_02652		FGSG_04120	FGSG_12354
FGSG_02653		FGSG_04122	FGSG_12355
FGSG_02657		FGSG_04135	FGSG_12362
FGSG_02658		FGSG_04140	FGSG_12366
FGSG_02659		FGSG_04141	FGSG_12378
FGSG_02661		FGSG_04143	FGSG_12379
FGSG_02663		FGSG_04147	FGSG_12385
FGSG_02664		FGSG_04151	FGSG_12386
FGSG_02672		FGSG_04154	FGSG_12391
FGSG_02679		FGSG_04159	FGSG_12395
FGSG_02680		FGSG_04160	FGSG_12423
FGSG_02681		FGSG_04165	FGSG_12425
FGSG_02682		FGSG_04167	FGSG_12452
FGSG_02685		FGSG_04169	FGSG_12462
FGSG_02687		FGSG_04170	FGSG_12469
FGSG_02689		FGSG_04174	FGSG_12470
FGSG_02690		FGSG_04175	FGSG_12479
FGSG_02697		FGSG_04177	FGSG_12480
FGSG_02698		FGSG_04178	FGSG_12486
FGSG_02699		FGSG_04185	FGSG_12509
FGSG_02700		FGSG_04187	FGSG_12575
FGSG_02702		FGSG_04193	FGSG_12576
FGSG_02703		FGSG_04197	FGSG_12583
FGSG_02706		FGSG_04198	FGSG_12584
FGSG_02707		FGSG_04209	FGSG_12587
FGSG_02708		FGSG_04212	FGSG_12591
FGSG_02709		FGSG_04216	FGSG_12596
FGSG_02717		FGSG_04217	FGSG_12597
FGSG_02720		FGSG_04219	FGSG_12599
FGSG_02722		FGSG_04226	FGSG_12602
FGSG_02735		FGSG_04230	FGSG_12614
FGSG_02738		FGSG_04237	FGSG_12616
FGSG_02743		FGSG_04238	FGSG_12619
FGSG_02746		FGSG_04239	FGSG_12625
FGSG_02751		FGSG_04240	FGSG_12628
FGSG_02752		FGSG_04244	FGSG_12635
FGSG_02753		FGSG_04245	FGSG_12652
FGSG_02756		FGSG_04247	FGSG_12660
FGSG_02758		FGSG_04252	FGSG_12671
FGSG_02761		FGSG_04253	FGSG_12687
FGSG_02762		FGSG_04254	FGSG_12695
FGSG_02764		FGSG_04257	FGSG_12699
FGSG_02765		FGSG_04258	FGSG_12709
FGSG_02769		FGSG_04262	FGSG_12718
FGSG_02770		FGSG_04263	FGSG_12721
FGSG_02771		FGSG_04264	FGSG_12727
FGSG_02773		FGSG_04270	FGSG_12730
FGSG_02774		FGSG_04274	FGSG_12732
FGSG_02778		FGSG_04278	FGSG_12736
FGSG_02779		FGSG_04282	FGSG_12739
FGSG_02780		FGSG_04283	FGSG_12743
FGSG_02781		FGSG_04292	FGSG_12770
FGSG_02782		FGSG_04296	FGSG_12783
FGSG_02783		FGSG_04297	FGSG_12790
FGSG_02784		FGSG_04298	FGSG_12805
FGSG_02785		FGSG_04305	FGSG_12825
FGSG_02787		FGSG_04310	FGSG_12829
FGSG_02789		FGSG_04311	FGSG_12832
FGSG_02793		FGSG_04314	FGSG_12835
FGSG_02794		FGSG_04321	FGSG_12850
FGSG_02795		FGSG_04323	FGSG_12870
FGSG_02807		FGSG_04324	FGSG_12887_BroadT0
FGSG_02810		FGSG_04329	FGSG_12890
FGSG_02811		FGSG_04330	FGSG_12894
FGSG_02812		FGSG_04335	FGSG_12906
FGSG_02814		FGSG_04339	FGSG_12912
FGSG_02819		FGSG_04351	FGSG_12921
FGSG_02820		FGSG_04354	FGSG_12922
FGSG_02821		FGSG_04356	FGSG_12923
FGSG_02822		FGSG_04358	FGSG_12924
FGSG_02828		FGSG_04359	FGSG_12930
FGSG_02829		FGSG_04365	FGSG_12944
FGSG_02839		FGSG_04371	FGSG_12949
FGSG_02846		FGSG_04374	FGSG_12951
FGSG_02848		FGSG_04376	FGSG_12965
FGSG_02851		FGSG_04377	FGSG_12991
FGSG_02852		FGSG_04378	FGSG_13003
FGSG_02863		FGSG_04381	FGSG_13009
FGSG_02866		FGSG_04383	FGSG_13025
FGSG_02873		FGSG_04385	FGSG_13034
FGSG_02875		FGSG_04386	FGSG_13044
FGSG_02880		FGSG_04388	FGSG_13045
FGSG_02882		FGSG_04394	FGSG_13048
FGSG_02891		FGSG_04398	FGSG_13059
FGSG_02893		FGSG_04407	FGSG_13062
FGSG_02901		FGSG_04408	FGSG_13065
FGSG_02902		FGSG_04409	FGSG_13066
FGSG_02903		FGSG_04415	FGSG_13077
FGSG_02905		FGSG_04416	FGSG_13088
FGSG_02906		FGSG_04418	FGSG_13093
FGSG_02914		FGSG_04419	FGSG_13102
FGSG_02918		FGSG_04420	FGSG_13121
FGSG_02920		FGSG_04426	FGSG_13122
FGSG_02926		FGSG_04427	FGSG_13124
FGSG_02929		FGSG_04428	FGSG_13140
FGSG_02930		FGSG_04430	FGSG_13143
FGSG_02935		FGSG_04432	FGSG_13147
FGSG_02936		FGSG_04436	FGSG_13159
FGSG_02944		FGSG_04437	FGSG_13178
FGSG_02950		FGSG_04438	FGSG_13185
FGSG_02952		FGSG_04439	FGSG_13196
FGSG_02960		FGSG_04444	FGSG_13208
FGSG_02967		FGSG_04445	FGSG_13211
FGSG_02975		FGSG_04448	FGSG_13212
FGSG_02978		FGSG_04453	FGSG_13221
FGSG_02992		FGSG_04457	FGSG_13222
FGSG_03002		FGSG_04460	FGSG_13235
FGSG_03003		FGSG_04477	FGSG_13242
FGSG_03006		FGSG_04484	FGSG_13249
FGSG_03009		FGSG_04487	FGSG_13252
FGSG_03011		FGSG_04496	FGSG_13259
FGSG_03017		FGSG_04511	FGSG_13268
FGSG_03026		FGSG_04514	FGSG_13270
FGSG_03027		FGSG_04519	FGSG_13288
FGSG_03028		FGSG_04524	FGSG_13303
FGSG_03033		FGSG_04526	FGSG_13314
FGSG_03034		FGSG_04529	FGSG_13326
FGSG_03054		FGSG_04537	FGSG_13333
FGSG_03061		FGSG_04539	FGSG_13359
FGSG_03069		FGSG_04542	FGSG_13362
FGSG_03072		FGSG_04543	FGSG_13368
FGSG_03078		FGSG_04565	FGSG_13376
FGSG_03079		FGSG_04572	FGSG_13397
FGSG_03081		FGSG_04574	FGSG_13407
FGSG_03088		FGSG_04577	FGSG_13416
FGSG_03108		FGSG_04579	FGSG_13417
FGSG_03111		FGSG_04584	FGSG_13425
FGSG_03113		FGSG_04587	FGSG_13432
FGSG_03119		FGSG_04598	FGSG_13435
FGSG_03121		FGSG_04599	FGSG_13446
FGSG_03123		FGSG_04603	FGSG_13452
FGSG_03126		FGSG_04605	FGSG_13453
FGSG_03127		FGSG_04606	FGSG_13456
FGSG_03128		FGSG_04607	FGSG_13457
FGSG_03136		FGSG_04618	FGSG_13465
FGSG_03148		FGSG_04621	FGSG_13471
FGSG_03149		FGSG_04626	FGSG_13477
FGSG_03150		FGSG_04627	FGSG_13478
FGSG_03156		FGSG_04635	FGSG_13488
FGSG_03157		FGSG_04636	FGSG_13493
FGSG_03158		FGSG_04637	FGSG_13509
FGSG_03160		FGSG_04641	FGSG_13527
FGSG_03163		FGSG_04642	FGSG_13530
FGSG_03166		FGSG_04643	FGSG_13532
FGSG_03168		FGSG_04647	FGSG_13554
FGSG_03172		FGSG_04650	FGSG_13558
FGSG_03175		FGSG_04655	FGSG_13571
FGSG_03180		FGSG_04656	FGSG_13573
FGSG_03184		FGSG_04658	FGSG_13580
FGSG_03185		FGSG_04665	FGSG_13592
FGSG_03189		FGSG_04669	FGSG_13632
FGSG_03190		FGSG_04670	FGSG_13639
FGSG_03191		FGSG_04673	FGSG_13668
FGSG_03194		FGSG_04681	FGSG_13669
FGSG_03201		FGSG_04689	FGSG_13672
FGSG_03207		FGSG_04695	FGSG_13676
FGSG_03208		FGSG_04696	FGSG_13683
FGSG_03211		FGSG_04698	FGSG_13690
FGSG_03212		FGSG_04703	FGSG_13703
FGSG_03214		FGSG_04708	FGSG_13721
FGSG_03223		FGSG_04709	FGSG_13724
FGSG_03229		FGSG_04710	FGSG_13743
FGSG_03235		FGSG_04714	FGSG_13750
FGSG_03238		FGSG_04734	FGSG_13755
FGSG_03239		FGSG_04739	FGSG_13756
FGSG_03242		FGSG_04746	FGSG_13758
FGSG_03245		FGSG_04747	FGSG_13763
FGSG_03247		FGSG_04749	FGSG_13795
FGSG_03248		FGSG_04750	FGSG_13801
FGSG_03259		FGSG_04752	FGSG_13815
FGSG_03262		FGSG_04760	FGSG_13819
FGSG_03269		FGSG_04767	FGSG_13822
FGSG_03272		FGSG_04782	FGSG_13858
FGSG_03273		FGSG_04783	FGSG_13865
FGSG_03281		FGSG_04786	FGSG_13874
FGSG_03287		FGSG_04800	FGSG_13876
FGSG_03288		FGSG_04814	FGSG_13885
FGSG_03292		FGSG_04819	FGSG_13893
FGSG_03294		FGSG_04828	FGSG_13898
FGSG_03295		FGSG_04836	FGSG_13907
FGSG_03296		FGSG_04848	FGSG_13918
FGSG_03300		FGSG_04862	FGSG_13920
FGSG_03303		FGSG_04864	FGSG_13923
FGSG_03306		FGSG_04873	FGSG_13927
FGSG_03307		FGSG_04874	FGSG_13932
FGSG_03311		FGSG_04875	FGSG_13945
FGSG_03312		FGSG_04881	FGSG_13949
FGSG_03318		FGSG_04888	FGSG_13951
FGSG_03319		FGSG_04889	FGSG_13958
FGSG_03321		FGSG_04890	FGSG_13977
FGSG_03329		FGSG_04894	FGSG_13981
FGSG_03333		FGSG_04898	FGSG_13987
FGSG_03335		FGSG_04899	FGSG_13994
FGSG_03337		FGSG_04901	FGSG_13997
FGSG_03340		FGSG_04902	FGSG_14013
FGSG_03343		FGSG_04913	FGSG_14017
FGSG_03344		FGSG_04918	FGSG_14024
FGSG_03347		FGSG_04921	FGSG_15008
FGSG_03349		FGSG_04939	FGSG_15013
FGSG_03355		FGSG_04940	FGSG_15015
FGSG_03364		FGSG_04941	FGSG_15040
FGSG_03365		FGSG_04944	FGSG_15048
FGSG_03368		FGSG_04951	FGSG_15049
FGSG_03369		FGSG_04961	FGSG_15054
FGSG_03372		FGSG_04968	FGSG_15055
FGSG_03375		FGSG_04970	FGSG_15056
FGSG_03379		FGSG_04971	FGSG_15060
FGSG_03380		FGSG_04972	FGSG_15063
FGSG_03385		FGSG_04981	FGSG_15070
FGSG_03387		FGSG_04982	FGSG_15076
FGSG_03393		FGSG_04988	FGSG_15079
FGSG_03400		FGSG_04993	FGSG_15081
FGSG_03402		FGSG_04998	FGSG_15085
FGSG_03406		FGSG_05002	FGSG_15092
FGSG_03410		FGSG_05006	FGSG_15093
FGSG_03412		FGSG_05021	FGSG_15114
FGSG_03414		FGSG_05028	FGSG_15124
FGSG_03416		FGSG_05038	FGSG_15126
FGSG_03417		FGSG_05044	FGSG_15136
FGSG_03426		FGSG_05047	FGSG_15137
FGSG_03427		FGSG_05049	FGSG_15140
FGSG_03430		FGSG_05054	FGSG_15142
FGSG_03435		FGSG_05055	FGSG_15150
FGSG_03436		FGSG_05057	FGSG_15151
FGSG_03442		FGSG_05059	FGSG_15152
FGSG_03445		FGSG_05062	FGSG_15153
FGSG_03448		FGSG_05070	FGSG_15158
FGSG_03452		FGSG_05071	FGSG_15159
FGSG_03456		FGSG_05074	FGSG_15163
FGSG_03460		FGSG_05077	FGSG_15167
FGSG_03462		FGSG_05080	FGSG_15169
FGSG_03466		FGSG_05084	FGSG_15174
FGSG_03467		FGSG_05086	FGSG_15176
FGSG_03475		FGSG_05090	FGSG_15181
FGSG_03477		FGSG_05091	FGSG_15182
FGSG_03483		FGSG_05093	FGSG_15186
FGSG_03497		FGSG_05095	FGSG_15191
FGSG_03502		FGSG_05102	FGSG_15192
FGSG_03505		FGSG_05104	FGSG_15194
FGSG_03510		FGSG_05105	FGSG_15196
FGSG_03511		FGSG_05111	FGSG_15199
FGSG_03512		FGSG_05114	FGSG_15204
FGSG_03517		FGSG_05116	FGSG_15223
FGSG_03520		FGSG_05122	FGSG_15225
FGSG_03524		FGSG_05125	FGSG_15237
FGSG_03525		FGSG_05127	FGSG_15245
FGSG_03529		FGSG_05129	FGSG_15248
FGSG_03531		FGSG_05131	FGSG_15261
FGSG_03532		FGSG_05136	FGSG_15267
FGSG_03534		FGSG_05137	FGSG_15269
FGSG_03535		FGSG_05143	FGSG_15276
FGSG_03537		FGSG_05146	FGSG_15282
FGSG_03538		FGSG_05157	FGSG_15297
FGSG_03539		FGSG_05158	FGSG_15300
FGSG_03540		FGSG_05166	FGSG_15303
FGSG_03541		FGSG_05173	FGSG_15310
FGSG_03542		FGSG_05174	FGSG_15312
FGSG_03543		FGSG_05188	FGSG_15314
FGSG_03546		FGSG_05189_BroadT0	FGSG_15316
FGSG_03553		FGSG_05193	FGSG_15318
FGSG_03554		FGSG_05197	FGSG_15322
FGSG_03563		FGSG_05199	FGSG_15330
FGSG_03565		FGSG_05200	FGSG_15333
FGSG_03569		FGSG_05201	FGSG_15338
FGSG_03575		FGSG_05204	FGSG_15341
FGSG_03585		FGSG_05207	FGSG_15348
FGSG_03586		FGSG_05208	FGSG_15349
FGSG_03589		FGSG_05210	FGSG_15358
FGSG_03590		FGSG_05214	FGSG_15359
FGSG_03591		FGSG_05220	FGSG_15360
FGSG_03594		FGSG_05225	FGSG_15361
FGSG_03598		FGSG_05231	FGSG_15369
FGSG_03600		FGSG_05232	FGSG_15371
FGSG_03609		FGSG_05239	FGSG_15373
FGSG_03624		FGSG_05240	FGSG_15374
FGSG_03626		FGSG_05247	FGSG_15381
FGSG_03628		FGSG_05255	FGSG_15385
FGSG_03629		FGSG_05256	FGSG_15387
FGSG_03632		FGSG_05259	FGSG_15388
FGSG_03633		FGSG_05261	FGSG_15396
FGSG_03638		FGSG_05263	FGSG_15398
FGSG_03644		FGSG_05269	FGSG_15404
FGSG_03645		FGSG_05273	FGSG_15415
FGSG_03646		FGSG_05280	FGSG_15417
FGSG_03647		FGSG_05281	FGSG_15418
FGSG_03648		FGSG_05285	FGSG_15421
FGSG_03655		FGSG_05287	FGSG_15425
FGSG_03658		FGSG_05288	FGSG_15436
FGSG_03661		FGSG_05295	FGSG_15442
FGSG_03662		FGSG_05296	FGSG_15446
FGSG_03666		FGSG_05302	FGSG_15458
FGSG_03667		FGSG_05303	FGSG_15460
FGSG_03668		FGSG_05312	FGSG_15469
FGSG_03687		FGSG_05319	FGSG_15482
FGSG_03694		FGSG_05324	FGSG_15483
FGSG_03695		FGSG_05326	FGSG_15494
FGSG_03700		FGSG_05329	FGSG_15499
FGSG_03706		FGSG_05330	FGSG_15503
FGSG_03708		FGSG_05331	FGSG_15504
FGSG_03710		FGSG_05333	FGSG_15520
FGSG_03715		FGSG_05335	FGSG_15526
FGSG_03716		FGSG_05342	FGSG_15528
FGSG_03717		FGSG_05343	FGSG_15536
FGSG_03725		FGSG_05344	FGSG_15541
FGSG_03730		FGSG_05346	FGSG_15544
FGSG_03734		FGSG_05349_BroadT0	FGSG_15548
FGSG_03741		FGSG_05352	FGSG_15553
FGSG_03744		FGSG_05354	FGSG_15555
FGSG_03745		FGSG_05355	FGSG_15561
FGSG_03747		FGSG_05356	FGSG_15564
FGSG_03748		FGSG_05364	FGSG_15565
FGSG_03749		FGSG_05368	FGSG_15569
FGSG_03750		FGSG_05376	FGSG_15571
FGSG_03755		FGSG_05382	FGSG_15575
FGSG_03767		FGSG_05389	FGSG_15576
FGSG_03769		FGSG_05390	FGSG_15577
FGSG_03770		FGSG_05392	FGSG_15583
FGSG_03771		FGSG_05393	FGSG_15593
FGSG_03774		FGSG_05397	FGSG_15601
FGSG_03784		FGSG_05398	FGSG_15603
FGSG_03786		FGSG_05405	FGSG_15606
FGSG_03792		FGSG_05406	FGSG_15610
FGSG_03795		FGSG_05413	FGSG_15613
FGSG_03802		FGSG_05415	FGSG_15616
FGSG_03803		FGSG_05418	FGSG_15627
FGSG_03804		FGSG_05419	FGSG_15642
FGSG_03813		FGSG_05421	FGSG_15644
FGSG_03816		FGSG_05424	FGSG_15652
FGSG_03817		FGSG_05435	FGSG_15654
FGSG_03818		FGSG_05437	FGSG_15662
FGSG_03825		FGSG_05448	FGSG_15665
FGSG_03829		FGSG_05450	FGSG_15684
FGSG_03835		FGSG_05455	FGSG_15687
FGSG_03836		FGSG_05460	FGSG_15690
FGSG_03838		FGSG_05463	FGSG_15691
FGSG_03842		FGSG_05465	FGSG_15692
FGSG_03846		FGSG_05466	FGSG_15693
FGSG_03847		FGSG_05475	FGSG_15695
FGSG_03851		FGSG_05476	FGSG_15701
FGSG_03856		FGSG_05483	FGSG_15702
FGSG_03858		FGSG_05486	FGSG_15703
FGSG_03874		FGSG_05487	FGSG_15705
FGSG_03880		FGSG_05490	FGSG_15707
FGSG_03883		FGSG_05492	FGSG_15716
FGSG_03903		FGSG_05494	FGSG_15720
FGSG_03904		FGSG_05495	FGSG_15722
FGSG_03905		FGSG_05497	FGSG_15724
FGSG_03915		FGSG_05498	FGSG_15730
FGSG_03917		FGSG_05500	FGSG_15739
FGSG_03928		FGSG_05506	FGSG_15742
FGSG_03933		FGSG_05509	FGSG_15759
FGSG_03934		FGSG_05510	FGSG_15778
FGSG_03936		FGSG_05516	FGSG_15786
FGSG_03941		FGSG_05522	FGSG_15792
FGSG_03946		FGSG_05523	FGSG_15793
FGSG_03947		FGSG_05525	FGSG_15801
FGSG_03954		FGSG_05527	FGSG_15807
FGSG_03956		FGSG_05529	FGSG_15809
FGSG_03957		FGSG_05532	FGSG_15810
FGSG_03964		FGSG_05537	FGSG_15816
FGSG_03966		FGSG_05545	FGSG_15817
FGSG_03968		FGSG_05547	FGSG_15828
FGSG_03971		FGSG_05553	FGSG_15846
FGSG_03975		FGSG_05559	FGSG_15849
FGSG_03976		FGSG_05561	FGSG_15886
FGSG_03979		FGSG_05565	FGSG_15891
FGSG_03984		FGSG_05568	FGSG_15894
FGSG_03986		FGSG_05573	FGSG_15901
FGSG_03987		FGSG_05574	FGSG_15913
FGSG_03989		FGSG_05579	FGSG_15933
FGSG_03990		FGSG_05583	FGSG_15942
FGSG_03991		FGSG_05584	FGSG_15944
FGSG_03992		FGSG_05592	FGSG_15946
FGSG_03994		FGSG_05594	FGSG_15947
FGSG_03998		FGSG_05602	FGSG_15952
FGSG_03999		FGSG_05604	FGSG_15963
FGSG_04000		FGSG_05608	FGSG_15965
FGSG_04002		FGSG_05611	FGSG_15967
FGSG_04003		FGSG_05612	FGSG_15973
FGSG_04004		FGSG_05624	FGSG_15975
FGSG_04012		FGSG_05625	FGSG_15977
FGSG_04020		FGSG_05629	FGSG_15979
FGSG_04022		FGSG_05630	FGSG_15988
FGSG_04028		FGSG_05633	FGSG_15993
FGSG_04030		FGSG_05634	FGSG_16001
FGSG_04031		FGSG_05641	FGSG_16015
FGSG_04032		FGSG_05643	FGSG_16035
FGSG_04034		FGSG_05644	FGSG_16044
FGSG_04035		FGSG_05645	FGSG_16060
FGSG_04037		FGSG_05646	FGSG_16061
FGSG_04041		FGSG_05648	FGSG_16066
FGSG_04042		FGSG_05651	FGSG_16070
FGSG_04043		FGSG_05654	FGSG_16072
FGSG_04044		FGSG_05668	FGSG_16074
FGSG_04045		FGSG_05669	FGSG_16081
FGSG_04052		FGSG_05674	FGSG_16091
FGSG_04057		FGSG_05677	FGSG_16093
FGSG_04064		FGSG_05678	FGSG_16109
FGSG_04065		FGSG_05681	FGSG_16129
FGSG_04067		FGSG_05682	FGSG_16137
FGSG_04070		FGSG_05687	FGSG_16140
FGSG_04071		FGSG_05692	FGSG_16148
FGSG_04072		FGSG_05694	FGSG_16150
FGSG_04074		FGSG_05699	FGSG_16154
FGSG_04077		FGSG_05701	FGSG_16158
FGSG_04081		FGSG_05705	FGSG_16179
FGSG_04084		FGSG_05706	FGSG_16182
FGSG_04085		FGSG_05712	FGSG_16185
FGSG_04090		FGSG_05716	FGSG_16189
FGSG_04091		FGSG_05719	FGSG_16194
FGSG_04095		FGSG_05723	FGSG_16215
FGSG_04102		FGSG_05725	FGSG_16226
FGSG_04103		FGSG_05731	FGSG_16239
FGSG_04104		FGSG_05737	FGSG_16244
FGSG_04106		FGSG_05741	FGSG_16246
FGSG_04107		FGSG_05743	FGSG_16253
FGSG_04109		FGSG_05747	FGSG_16265
FGSG_04111		FGSG_05751	FGSG_16277
FGSG_04112		FGSG_05761	FGSG_16283
FGSG_04113		FGSG_05762	FGSG_16285
FGSG_04115		FGSG_05765	FGSG_16299
FGSG_04117		FGSG_05766	FGSG_16305
FGSG_04118_BroadT0		FGSG_05771	FGSG_16310
FGSG_04119		FGSG_05776	FGSG_16317
FGSG_04121		FGSG_05783	FGSG_16321
FGSG_04123		FGSG_05789	FGSG_16324
FGSG_04124		FGSG_05790	FGSG_16327
FGSG_04125		FGSG_05793	FGSG_16335
FGSG_04126		FGSG_05795	FGSG_16342
FGSG_04127		FGSG_05796	FGSG_16343
FGSG_04128		FGSG_05801	FGSG_16353
FGSG_04129		FGSG_05802	FGSG_16354
FGSG_04130		FGSG_05806	FGSG_16355
FGSG_04131		FGSG_05808	FGSG_16371
FGSG_04134		FGSG_05809	FGSG_16373
FGSG_04137		FGSG_05825	FGSG_16378
FGSG_04148		FGSG_05829	FGSG_16379
FGSG_04149		FGSG_05835	FGSG_16380
FGSG_04150		FGSG_05836	FGSG_16386
FGSG_04152		FGSG_05838	FGSG_16397
FGSG_04155		FGSG_05839	FGSG_16398
FGSG_04157		FGSG_05846	FGSG_16405
FGSG_04161		FGSG_05853	FGSG_16406
FGSG_04164		FGSG_05854	FGSG_16416
FGSG_04166		FGSG_05859	FGSG_16418
FGSG_04168		FGSG_05865	FGSG_16419
FGSG_04171		FGSG_05881	FGSG_16421
FGSG_04176		FGSG_05887	FGSG_16423
FGSG_04179		FGSG_05894	FGSG_16424
FGSG_04181		FGSG_05896	FGSG_16432
FGSG_04182		FGSG_05897	FGSG_16435
FGSG_04183_BroadT0		FGSG_05898	FGSG_16456
FGSG_04184		FGSG_05910	FGSG_16457
FGSG_04186		FGSG_05917	FGSG_16460
FGSG_04189		FGSG_05918	FGSG_16472
FGSG_04190		FGSG_05925	FGSG_16474
FGSG_04194		FGSG_05926	FGSG_16479
FGSG_04196		FGSG_05949	FGSG_16481
FGSG_04199		FGSG_05955	FGSG_16484
FGSG_04201		FGSG_05958	FGSG_16497
FGSG_04202		FGSG_05959	FGSG_16506
FGSG_04203		FGSG_05961	FGSG_16510
FGSG_04204		FGSG_05962	FGSG_16537
FGSG_04208		FGSG_05964	FGSG_16538
FGSG_04213		FGSG_05966	FGSG_16543
FGSG_04214		FGSG_05968	FGSG_16553
FGSG_04218		FGSG_05974	FGSG_16560
FGSG_04221		FGSG_05979	FGSG_16568
FGSG_04222		FGSG_05983	FGSG_16584
FGSG_04223		FGSG_05986	FGSG_16607
FGSG_04228		FGSG_05990	FGSG_16622
FGSG_04231		FGSG_05995	FGSG_16623
FGSG_04232		FGSG_06003	FGSG_16670
FGSG_04234		FGSG_06005	FGSG_16684
FGSG_04235		FGSG_06007	FGSG_16688
FGSG_04242		FGSG_06014	FGSG_16694
FGSG_04243		FGSG_06015	FGSG_16698
FGSG_04248		FGSG_06016	FGSG_16740
FGSG_04251		FGSG_06017	FGSG_16742
FGSG_04255		FGSG_06022	FGSG_16772
FGSG_04256		FGSG_06026	FGSG_16792
FGSG_04259		FGSG_06027	FGSG_16823
FGSG_04260		FGSG_06037	FGSG_16837
FGSG_04265		FGSG_06038	FGSG_16844
FGSG_04266		FGSG_06044	FGSG_16850
FGSG_04268		FGSG_06053	FGSG_16857
FGSG_04271		FGSG_06063	FGSG_16863
FGSG_04272		FGSG_06078	FGSG_16864
FGSG_04273		FGSG_06080	FGSG_16874
FGSG_04275		FGSG_06083	FGSG_16884
FGSG_04276		FGSG_06087	FGSG_16885
FGSG_04277		FGSG_06092	FGSG_16898
FGSG_04279		FGSG_06100	FGSG_16900
FGSG_04280		FGSG_06101	FGSG_16901
FGSG_04284		FGSG_06102	FGSG_16923
FGSG_04285		FGSG_06107	FGSG_16936
FGSG_04286		FGSG_06109	FGSG_16968
FGSG_04287		FGSG_06110	FGSG_16974
FGSG_04288		FGSG_06111	FGSG_16986
FGSG_04291		FGSG_06126	FGSG_16988
FGSG_04295		FGSG_06137	FGSG_17022
FGSG_04300		FGSG_06145	FGSG_17045
FGSG_04302		FGSG_06146	FGSG_17057
FGSG_04304		FGSG_06147	FGSG_17062
FGSG_04306		FGSG_06157	FGSG_17070
FGSG_04308		FGSG_06158	FGSG_17072
FGSG_04309		FGSG_06170	FGSG_17092
FGSG_04313		FGSG_06176	FGSG_17097
FGSG_04315		FGSG_06178	FGSG_17101
FGSG_04317		FGSG_06190	FGSG_17104
FGSG_04319		FGSG_06197	FGSG_17109
FGSG_04320		FGSG_06199	FGSG_17110
FGSG_04322		FGSG_06201	FGSG_17114
FGSG_04325		FGSG_06208	FGSG_17119
FGSG_04326		FGSG_06211	FGSG_17122
FGSG_04327		FGSG_06217	FGSG_17135
FGSG_04332		FGSG_06221	FGSG_17136
FGSG_04333		FGSG_06224	FGSG_17151
FGSG_04334		FGSG_06233	FGSG_17167
FGSG_04343		FGSG_06234	FGSG_17172
FGSG_04350		FGSG_06235	FGSG_17177
FGSG_04352		FGSG_06236	FGSG_17180
FGSG_04353		FGSG_06247	FGSG_17183
FGSG_04355		FGSG_06252	FGSG_17184
FGSG_04357		FGSG_06253	FGSG_17198
FGSG_04361		FGSG_06256	FGSG_17203
FGSG_04362		FGSG_06263	FGSG_17204
FGSG_04363		FGSG_06272	FGSG_17212
FGSG_04364		FGSG_06274	FGSG_17217
FGSG_04366		FGSG_06280	FGSG_17219
FGSG_04369		FGSG_06284	FGSG_17227
FGSG_04370		FGSG_06287	FGSG_17241
FGSG_04372		FGSG_06291	FGSG_17256
FGSG_04382		FGSG_06292	FGSG_17259
FGSG_04384		FGSG_06299	FGSG_17267
FGSG_04390		FGSG_06318	FGSG_17269
FGSG_04391		FGSG_06323	FGSG_17274
FGSG_04393		FGSG_06327	FGSG_17293
FGSG_04395		FGSG_06329	FGSG_17296
FGSG_04396		FGSG_06333	FGSG_17303
FGSG_04397		FGSG_06336	FGSG_17313
FGSG_04399		FGSG_06338	FGSG_17314
FGSG_04400		FGSG_06339	FGSG_17328
FGSG_04401		FGSG_06343	FGSG_17343
FGSG_04402		FGSG_06352	FGSG_17349
FGSG_04403		FGSG_06354	FGSG_17351
FGSG_04404		FGSG_06355	FGSG_17362
FGSG_04410		FGSG_06357	FGSG_17363
FGSG_04411		FGSG_06359	FGSG_17364
FGSG_04412		FGSG_06363	FGSG_17373
FGSG_04413		FGSG_06373	FGSG_17374
FGSG_04421		FGSG_06377	FGSG_17384
FGSG_04423		FGSG_06379	FGSG_17385
FGSG_04424		FGSG_06389	FGSG_17394
FGSG_04425		FGSG_06390	FGSG_17410
FGSG_04431		FGSG_06391	FGSG_17425
FGSG_04434		FGSG_06403	FGSG_17427
FGSG_04451		FGSG_06409	FGSG_17436
FGSG_04454		FGSG_06411	FGSG_17437
FGSG_04456		FGSG_06412	FGSG_17446
FGSG_04461		FGSG_06413	FGSG_17448
FGSG_04463		FGSG_06415	FGSG_17468
FGSG_04468		FGSG_06420	FGSG_17476
FGSG_04470		FGSG_06423	FGSG_17479
FGSG_04471		FGSG_06436	FGSG_17481
FGSG_04473		FGSG_06445	FGSG_17484
FGSG_04478		FGSG_06448	FGSG_17495
FGSG_04481		FGSG_06451	FGSG_17498
FGSG_04482		FGSG_06455	FGSG_17513
FGSG_04485		FGSG_06462	FGSG_17515
FGSG_04486		FGSG_06465	FGSG_17521
FGSG_04488		FGSG_06468	FGSG_17533
FGSG_04489		FGSG_06477	FGSG_17535
FGSG_04490		FGSG_06495	FGSG_17536
FGSG_04499		FGSG_06497	FGSG_17542
FGSG_04504		FGSG_06510	FGSG_17543
FGSG_04507		FGSG_06516	FGSG_17550
FGSG_04510		FGSG_06518	FGSG_17554
FGSG_04512		FGSG_06524	FGSG_17587
FGSG_04518		FGSG_06528	FGSG_17596
FGSG_04527		FGSG_06529	FGSG_17621
FGSG_04528		FGSG_06538	FGSG_17642
FGSG_04540		FGSG_06539	FGSG_17656
FGSG_04546		FGSG_06540	FGSG_17658
FGSG_04547		FGSG_06541	FGSG_17667
FGSG_04554		FGSG_06542	FGSG_17686
FGSG_04555		FGSG_06547	FGSG_17698
FGSG_04557		FGSG_06548	FGSG_17723
FGSG_04558		FGSG_06550	FGSG_17733
FGSG_04560		FGSG_06554	FGSG_17735
FGSG_04567		FGSG_06558	FGSG_17737
FGSG_04568.2		FGSG_06563_BroadT0	FGSG_17740
FGSG_04570		FGSG_06569	fg12840
FGSG_04571		FGSG_06574	fgd160-530
FGSG_04575		FGSG_06581	fgd200-180
FGSG_04578		FGSG_06591
FGSG_04580		FGSG_06592
FGSG_04581		FGSG_06596
FGSG_04582		FGSG_06609
FGSG_04583		FGSG_06610
FGSG_04588		FGSG_06615
FGSG_04589		FGSG_06618
FGSG_04590		FGSG_06622
FGSG_04591		FGSG_06627
FGSG_04592		FGSG_06630
FGSG_04593		FGSG_06632
FGSG_04595		FGSG_06633
FGSG_04596		FGSG_06642
FGSG_04600		FGSG_06643
FGSG_04610		FGSG_06649
FGSG_04611		FGSG_06652
FGSG_04615		FGSG_06666
FGSG_04619		FGSG_06672
FGSG_04628		FGSG_06677
FGSG_04654		FGSG_06679
FGSG_04657		FGSG_06682
FGSG_04659		FGSG_06684
FGSG_04661		FGSG_06685
FGSG_04662		FGSG_06687
FGSG_04667		FGSG_06689
FGSG_04676		FGSG_06690
FGSG_04677		FGSG_06691
FGSG_04678		FGSG_06695
FGSG_04679		FGSG_06699
FGSG_04683		FGSG_06708
FGSG_04686		FGSG_06709
FGSG_04688		FGSG_06712
FGSG_04692		FGSG_06715
FGSG_04693		FGSG_06717
FGSG_04704		FGSG_06721
FGSG_04727		FGSG_06722
FGSG_04729		FGSG_06733
FGSG_04731		FGSG_06737
FGSG_04732		FGSG_06742
FGSG_04735		FGSG_06743
FGSG_04736		FGSG_06746
FGSG_04738		FGSG_06762
FGSG_04741		FGSG_06773
FGSG_04744		FGSG_06775
FGSG_04745		FGSG_06781
FGSG_04755		FGSG_06786
FGSG_04758		FGSG_06789
FGSG_04768		FGSG_06794
FGSG_04773		FGSG_06804
FGSG_04784		FGSG_06807
FGSG_04788		FGSG_06815
FGSG_04801		FGSG_06820
FGSG_04805		FGSG_06823
FGSG_04817		FGSG_06824
FGSG_04824		FGSG_06826
FGSG_04826		FGSG_06840
FGSG_04827		FGSG_06849
FGSG_04829		FGSG_06851
FGSG_04837		FGSG_06855
FGSG_04845		FGSG_06856
FGSG_04866		FGSG_06859
FGSG_04872		FGSG_06860
FGSG_04876		FGSG_06863
FGSG_04883		FGSG_06866
FGSG_04884		FGSG_06867
FGSG_04886		FGSG_06873
FGSG_04887		FGSG_06874
FGSG_04892		FGSG_06881
FGSG_04897		FGSG_06897
FGSG_04906		FGSG_06905
FGSG_04907		FGSG_06907
FGSG_04908		FGSG_06911
FGSG_04909		FGSG_06919
FGSG_04911		FGSG_06920
FGSG_04914		FGSG_06930
FGSG_04915		FGSG_06934
FGSG_04916		FGSG_06941
FGSG_04917		FGSG_06946
FGSG_04919		FGSG_06948
FGSG_04920		FGSG_06951
FGSG_04922		FGSG_06954
FGSG_04927		FGSG_06967
FGSG_04928		FGSG_06971
FGSG_04929		FGSG_06975
FGSG_04930		FGSG_06977
FGSG_04932		FGSG_06979
FGSG_04933		FGSG_06981
FGSG_04936		FGSG_06982
FGSG_04943		FGSG_06984
FGSG_04945		FGSG_06986
FGSG_04946		FGSG_06988
FGSG_04948		FGSG_06995
FGSG_04949		FGSG_06998
FGSG_04953		FGSG_07008
FGSG_04966		FGSG_07015
FGSG_04967		FGSG_07016
FGSG_04969		FGSG_07017
FGSG_04973		FGSG_07020
FGSG_04975		FGSG_07021
FGSG_04976		FGSG_07023
FGSG_04979		FGSG_07029
FGSG_04980		FGSG_07031
FGSG_04983		FGSG_07033_BroadT0
FGSG_04985		FGSG_07034
FGSG_04986		FGSG_07039
FGSG_04996		FGSG_07043
FGSG_05001		FGSG_07045
FGSG_05003		FGSG_07064
FGSG_05007		FGSG_07068
FGSG_05008		FGSG_07070
FGSG_05009		FGSG_07071
FGSG_05011		FGSG_07073
FGSG_05012		FGSG_07080
FGSG_05014		FGSG_07082
FGSG_05015		FGSG_07083
FGSG_05016		FGSG_07085
FGSG_05023		FGSG_07086
FGSG_05024		FGSG_07087
FGSG_05026		FGSG_07093
FGSG_05027		FGSG_07098
FGSG_05029		FGSG_07099
FGSG_05035		FGSG_07109
FGSG_05036		FGSG_07117
FGSG_05037		FGSG_07120
FGSG_05039		FGSG_07123
FGSG_05040		FGSG_07125
FGSG_05042		FGSG_07129
FGSG_05045		FGSG_07133
FGSG_05046		FGSG_07140
FGSG_05048		FGSG_07144
FGSG_05050		FGSG_07153
FGSG_05052		FGSG_07157
FGSG_05053		FGSG_07164
FGSG_05060		FGSG_07171
FGSG_05063		FGSG_07178
FGSG_05064		FGSG_07179
FGSG_05065		FGSG_07192
FGSG_05072		FGSG_07200
FGSG_05075		FGSG_07207
FGSG_05079		FGSG_07208
FGSG_05081		FGSG_07209
FGSG_05082		FGSG_07220
FGSG_05083		FGSG_07223
FGSG_05085		FGSG_07224
FGSG_05087		FGSG_07225
FGSG_05089		FGSG_07226
FGSG_05092		FGSG_07232
FGSG_05094		FGSG_07239
FGSG_05098		FGSG_07243
FGSG_05099		FGSG_07246
FGSG_05101		FGSG_07247
FGSG_05106		FGSG_07251
FGSG_05107		FGSG_07256
FGSG_05108		FGSG_07261
FGSG_05109_BroadT0		FGSG_07265
FGSG_05117		FGSG_07267
FGSG_05120		FGSG_07276
FGSG_05121		FGSG_07289
FGSG_05123		FGSG_07290
FGSG_05124		FGSG_07300
FGSG_05128		FGSG_07301
FGSG_05130		FGSG_07304
FGSG_05132		FGSG_07323
FGSG_05133		FGSG_07329
FGSG_05134		FGSG_07331
FGSG_05138		FGSG_07336
FGSG_05140		FGSG_07349
FGSG_05141		FGSG_07350
FGSG_05142		FGSG_07351
FGSG_05144		FGSG_07355
FGSG_05145		FGSG_07358
FGSG_05147		FGSG_07362
FGSG_05149		FGSG_07368
FGSG_05152		FGSG_07370
FGSG_05153		FGSG_07374
FGSG_05154		FGSG_07375
FGSG_05156		FGSG_07378
FGSG_05159		FGSG_07381
FGSG_05160		FGSG_07387
FGSG_05161		FGSG_07388
FGSG_05162		FGSG_07396
FGSG_05163		FGSG_07400
FGSG_05164		FGSG_07408
FGSG_05165		FGSG_07410
FGSG_05169		FGSG_07411
FGSG_05170		FGSG_07417
FGSG_05171		FGSG_07423
FGSG_05175		FGSG_07425
FGSG_05176		FGSG_07431
FGSG_05177		FGSG_07438
FGSG_05179		FGSG_07444
FGSG_05181		FGSG_07454
FGSG_05183		FGSG_07462
FGSG_05184		FGSG_07466
FGSG_05186		FGSG_07472
FGSG_05187		FGSG_07485
FGSG_05190		FGSG_07493
FGSG_05191		FGSG_07494
FGSG_05192		FGSG_07495
FGSG_05194		FGSG_07501
FGSG_05195		FGSG_07502
FGSG_05198		FGSG_07503
FGSG_05202_BroadT0		FGSG_07504
FGSG_05205		FGSG_07505
FGSG_05211		FGSG_07509
FGSG_05213		FGSG_07510
FGSG_05215		FGSG_07512
FGSG_05216		FGSG_07514
FGSG_05217		FGSG_07517
FGSG_05218		FGSG_07523
FGSG_05221		FGSG_07529
FGSG_05222		FGSG_07531
FGSG_05223		FGSG_07533
FGSG_05224		FGSG_07535
FGSG_05226		FGSG_07537
FGSG_05227		FGSG_07545
FGSG_05229		FGSG_07546
FGSG_05230		FGSG_07550
FGSG_05233		FGSG_07557
FGSG_05235		FGSG_07558
FGSG_05236		FGSG_07564
FGSG_05238		FGSG_07570
FGSG_05243		FGSG_07573
FGSG_05244		FGSG_07578
FGSG_05245		FGSG_07580
FGSG_05248		FGSG_07587
FGSG_05249		FGSG_07588
FGSG_05250		FGSG_07593
FGSG_05251		FGSG_07594
FGSG_05252		FGSG_07597
FGSG_05254		FGSG_07598
FGSG_05260		FGSG_07599
FGSG_05264		FGSG_07605
FGSG_05266		FGSG_07606
FGSG_05267		FGSG_07610
FGSG_05268		FGSG_07611
FGSG_05275		FGSG_07613
FGSG_05276		FGSG_07624
FGSG_05277		FGSG_07628
FGSG_05279		FGSG_07629
FGSG_05282		FGSG_07632
FGSG_05283		FGSG_07634
FGSG_05284		FGSG_07636
FGSG_05286		FGSG_07641
FGSG_05290		FGSG_07643
FGSG_05291		FGSG_07645
FGSG_05292		FGSG_07648
FGSG_05293		FGSG_07655
FGSG_05294		FGSG_07661
FGSG_05297		FGSG_07665
FGSG_05298		FGSG_07667
FGSG_05299		FGSG_07668
FGSG_05300		FGSG_07669
FGSG_05301		FGSG_07674
FGSG_05304		FGSG_07676
FGSG_05305		FGSG_07680
FGSG_05306		FGSG_07686
FGSG_05307		FGSG_07688
FGSG_05308		FGSG_07695
FGSG_05309		FGSG_07696
FGSG_05310		FGSG_07699
FGSG_05314		FGSG_07702
FGSG_05315		FGSG_07704
FGSG_05316		FGSG_07713
FGSG_05320		FGSG_07752
FGSG_05321		FGSG_07757
FGSG_05322		FGSG_07758
FGSG_05323		FGSG_07768
FGSG_05327		FGSG_07771
FGSG_05328		FGSG_07772
FGSG_05336		FGSG_07778
FGSG_05337		FGSG_07781
FGSG_05339		FGSG_07783
FGSG_05341		FGSG_07794
FGSG_05348		FGSG_07798
FGSG_05357		FGSG_07802
FGSG_05358		FGSG_07808
FGSG_05359		FGSG_07810
FGSG_05360		FGSG_07816_BroadT0
FGSG_05361		FGSG_07821
FGSG_05365		FGSG_07822
FGSG_05367		FGSG_07823
FGSG_05370		FGSG_07824
FGSG_05371		FGSG_07826
FGSG_05372		FGSG_07834
FGSG_05373		FGSG_07835
FGSG_05374		FGSG_07842
FGSG_05375		FGSG_07844
FGSG_05377		FGSG_07845
FGSG_05378		FGSG_07847
FGSG_05379		FGSG_07848
FGSG_05384		FGSG_07849
FGSG_05385		FGSG_07854
FGSG_05387		FGSG_07855
FGSG_05388		FGSG_07857
FGSG_05391		FGSG_07860
FGSG_05394		FGSG_07877
FGSG_05399		FGSG_07880
FGSG_05404		FGSG_07887
FGSG_05407		FGSG_07894
FGSG_05408		FGSG_07899
FGSG_05409		FGSG_07910
FGSG_05410		FGSG_07911
FGSG_05411		FGSG_07918
FGSG_05414		FGSG_07922
FGSG_05416		FGSG_07928
FGSG_05417		FGSG_07930
FGSG_05422		FGSG_07933
FGSG_05423		FGSG_07942
FGSG_05425		FGSG_07951
FGSG_05428		FGSG_07958
FGSG_05429		FGSG_07962
FGSG_05430		FGSG_07966
FGSG_05431		FGSG_07969
FGSG_05432		FGSG_07979
FGSG_05436		FGSG_07982
FGSG_05438		FGSG_07993
FGSG_05440		FGSG_08006
FGSG_05442		FGSG_08009
FGSG_05443		FGSG_08011
FGSG_05444		FGSG_08014
FGSG_05446		FGSG_08016
FGSG_05447		FGSG_08032
FGSG_05452		FGSG_08037
FGSG_05453		FGSG_08043
FGSG_05454		FGSG_08044
FGSG_05457		FGSG_08047
FGSG_05462_BroadT0		FGSG_08048
FGSG_05469		FGSG_08058
FGSG_05478		FGSG_08064
FGSG_05480		FGSG_08066
FGSG_05481		FGSG_08067
FGSG_05482		FGSG_08071
FGSG_05488		FGSG_08090
FGSG_05489		FGSG_08098
FGSG_05493		FGSG_08103
FGSG_05501		FGSG_08109
FGSG_05502		FGSG_08115
FGSG_05503		FGSG_08123
FGSG_05507		FGSG_08131
FGSG_05508		FGSG_08134
FGSG_05511		FGSG_08137
FGSG_05512		FGSG_08140
FGSG_05513		FGSG_08142
FGSG_05514		FGSG_08145
FGSG_05515		FGSG_08150
FGSG_05518		FGSG_08157
FGSG_05520		FGSG_08158
FGSG_05524		FGSG_08165
[truncated: 3,062 more rows]

## Sheet: All
The 5061 Fusarium graminearum genes that were significantly up-regulated during wheat infection and differentially regulated in any of the three comparisons, which were previously reported as being expressed during wheat, barley and maize infection (Harris et al 2016).
Legend: 1 = up-regulated; 0 = not modulated; -1 = down-regulated, in accordance to the order of the comparison presented in the column header.
	Statistical analysis				Functional annotaion					PHI-base		Protein class
FGSG	invitro.vs.inplanta	Rachis mean vs spikelet	Symptomless vs symptomatic	Intermediate vs symptomless:symptomatic mean	MIPS annotation	B2G_SeqDesc	PFAM_Acc	PFAM_name	PFAM_desc.	PHI_ID	PHI_phenotype	Total secretome	Refined secretome	Transcription factor	Path. Assoc.	diversifying sel.
FGSG_00018	#N/A	#N/A	#N/A	#N/A	#N/A	#N/A	#N/A	#N/A	#N/A	#N/A	#N/A	#N/A	#N/A	#N/A	#N/A	#N/A
FGSG_00028	1	1	-1	0	probable metalloprotease MEP1	probable metalloprotease mep1	#N/A	#N/A	#N/A	#N/A	#N/A	FGSG_00028	FGSG_00028	#N/A	#N/A	FALSE
FGSG_00033	-1	0	1	0	conserved hypothetical protein	hypothetical protein FG00033.1	#N/A	#N/A	#N/A	#N/A	#N/A	FGSG_00033	#N/A	#N/A	#N/A	FALSE
FGSG_00039	#N/A	#N/A	#N/A	#N/A	#N/A	#N/A	#N/A	#N/A	#N/A	#N/A	#N/A	#N/A	#N/A	#N/A	#N/A	#N/A
FGSG_00040	-1	1	1	0	conserved hypothetical protein	tpr domain protein	PF07719.9	TPR_2	Tetratricopeptide repeat	#N/A	#N/A	#N/A	#N/A	#N/A	#N/A	FALSE
FGSG_00045	#N/A	#N/A	#N/A	#N/A	#N/A	#N/A	#N/A	#N/A	#N/A	#N/A	#N/A	#N/A	#N/A	#N/A	#N/A	#N/A
FGSG_00048	#N/A	#N/A	#N/A	#N/A	#N/A	#N/A	#N/A	#N/A	#N/A	#N/A	#N/A	#N/A	#N/A	#N/A	#N/A	#N/A
FGSG_00049	#N/A	#N/A	#N/A	#N/A	#N/A	#N/A	#N/A	#N/A	#N/A	#N/A	#N/A	#N/A	#N/A	#N/A	#N/A	#N/A
FGSG_00051	0	1	-1	0	related to aliphatic nitrilase	aliphatic nitrilase	PF00795.14	CN_hydrolase	Carbon-nitrogen hydrolase	#N/A	#N/A	#N/A	#N/A	#N/A	#N/A	FALSE
FGSG_00053	#N/A	#N/A	#N/A	#N/A	#N/A	#N/A	#N/A	#N/A	#N/A	#N/A	#N/A	#N/A	#N/A	#N/A	#N/A	#N/A
FGSG_00055	1	0	1	0	conserved hypothetical protein	hypothetical protein FGSG_00055	#N/A	#N/A	#N/A	#N/A	#N/A	#N/A	#N/A	#N/A	#N/A	FALSE
FGSG_00059	-1	-1	-1	0	conserved hypothetical protein	hypothetical protein FG00059.1	#N/A	#N/A	#N/A	#N/A	#N/A	#N/A	#N/A	#N/A	#N/A	FALSE
FGSG_00064	#N/A	#N/A	#N/A	#N/A	#N/A	#N/A	#N/A	#N/A	#N/A	#N/A	#N/A	#N/A	#N/A	#N/A	#N/A	#N/A
FGSG_00066	#N/A	#N/A	#N/A	#N/A	#N/A	#N/A	#N/A	#N/A	#N/A	#N/A	#N/A	#N/A	#N/A	#N/A	#N/A	#N/A
FGSG_00067	#N/A	#N/A	#N/A	#N/A	#N/A	#N/A	#N/A	#N/A	#N/A	#N/A	#N/A	#N/A	#N/A	#N/A	#N/A	#N/A
FGSG_00069	#N/A	#N/A	#N/A	#N/A	#N/A	#N/A	#N/A	#N/A	#N/A	#N/A	#N/A	#N/A	#N/A	#N/A	#N/A	#N/A
FGSG_00071	#N/A	#N/A	#N/A	#N/A	#N/A	#N/A	#N/A	#N/A	#N/A	#N/A	#N/A	#N/A	#N/A	#N/A	#N/A	#N/A
FGSG_00082	#N/A	#N/A	#N/A	#N/A	#N/A	#N/A	#N/A	#N/A	#N/A	#N/A	#N/A	#N/A	#N/A	#N/A	#N/A	#N/A
FGSG_00118	#N/A	#N/A	#N/A	#N/A	#N/A	#N/A	#N/A	#N/A	#N/A	#N/A	#N/A	#N/A	#N/A	#N/A	#N/A	#N/A
FGSG_00136	#N/A	#N/A	#N/A	#N/A	#N/A	#N/A	#N/A	#N/A	#N/A	#N/A	#N/A	#N/A	#N/A	#N/A	#N/A	#N/A
FGSG_00137	#N/A	#N/A	#N/A	#N/A	#N/A	#N/A	#N/A	#N/A	#N/A	#N/A	#N/A	#N/A	#N/A	#N/A	#N/A	#N/A
FGSG_00138	#N/A	#N/A	#N/A	#N/A	#N/A	#N/A	#N/A	#N/A	#N/A	#N/A	#N/A	#N/A	#N/A	#N/A	#N/A	#N/A
FGSG_00139	#N/A	#N/A	#N/A	#N/A	#N/A	#N/A	#N/A	#N/A	#N/A	#N/A	#N/A	#N/A	#N/A	#N/A	#N/A	#N/A
FGSG_00150	#N/A	#N/A	#N/A	#N/A	#N/A	#N/A	#N/A	#N/A	#N/A	#N/A	#N/A	#N/A	#N/A	#N/A	#N/A	#N/A
FGSG_00162	1	1	1	0	conserved hypothetical protein	related to family oxidoreductase	PF02668.8	TauD	Taurine catabolism dioxygenase TauD, TfdA family	#N/A	#N/A	#N/A	#N/A	#N/A	#N/A	FALSE
FGSG_00165	1	1	-1	0	conserved hypothetical protein	probable unsaturated glucuronyl hydrolase involved in regulation of bacterial surface and related proteins	PF07470.5	Glyco_hydro_88	Glycosyl Hydrolase Family 88	#N/A	#N/A	#N/A	#N/A	#N/A	#N/A	FALSE
FGSG_00166	#N/A	#N/A	#N/A	#N/A	#N/A	#N/A	#N/A	#N/A	#N/A	#N/A	#N/A	#N/A	#N/A	#N/A	#N/A	#N/A
FGSG_00168	#N/A	#N/A	#N/A	#N/A	#N/A	#N/A	#N/A	#N/A	#N/A	#N/A	#N/A	#N/A	#N/A	#N/A	#N/A	#N/A
FGSG_00169	#N/A	#N/A	#N/A	#N/A	#N/A	#N/A	#N/A	#N/A	#N/A	#N/A	#N/A	#N/A	#N/A	#N/A	#N/A	#N/A
FGSG_00171	#N/A	#N/A	#N/A	#N/A	#N/A	#N/A	#N/A	#N/A	#N/A	#N/A	#N/A	#N/A	#N/A	#N/A	#N/A	#N/A
FGSG_00172	#N/A	#N/A	#N/A	#N/A	#N/A	#N/A	#N/A	#N/A	#N/A	#N/A	#N/A	#N/A	#N/A	#N/A	#N/A	#N/A
FGSG_00173	#N/A	#N/A	#N/A	#N/A	#N/A	#N/A	#N/A	#N/A	#N/A	#N/A	#N/A	#N/A	#N/A	#N/A	#N/A	#N/A
FGSG_00174	#N/A	#N/A	#N/A	#N/A	#N/A	#N/A	#N/A	#N/A	#N/A	#N/A	#N/A	#N/A	#N/A	#N/A	#N/A	#N/A
FGSG_00175	#N/A	#N/A	#N/A	#N/A	#N/A	#N/A	#N/A	#N/A	#N/A	#N/A	#N/A	#N/A	#N/A	#N/A	#N/A	#N/A
FGSG_00176	#N/A	#N/A	#N/A	#N/A	#N/A	#N/A	#N/A	#N/A	#N/A	#N/A	#N/A	#N/A	#N/A	#N/A	#N/A	#N/A
FGSG_00177	#N/A	#N/A	#N/A	#N/A	#N/A	#N/A	#N/A	#N/A	#N/A	#N/A	#N/A	#N/A	#N/A	#N/A	#N/A	#N/A
FGSG_00183	#N/A	#N/A	#N/A	#N/A	#N/A	#N/A	#N/A	#N/A	#N/A	#N/A	#N/A	#N/A	#N/A	#N/A	#N/A	#N/A
FGSG_00185	-1	-1	-1	0	conserved hypothetical protein	hypothetical protein FG00185.1	#N/A	#N/A	#N/A	#N/A	#N/A	#N/A	#N/A	#N/A	#N/A	FALSE
FGSG_00186	#N/A	#N/A	#N/A	#N/A	#N/A	#N/A	#N/A	#N/A	#N/A	#N/A	#N/A	#N/A	#N/A	#N/A	#N/A	#N/A
FGSG_00189	#N/A	#N/A	#N/A	#N/A	#N/A	#N/A	#N/A	#N/A	#N/A	#N/A	#N/A	#N/A	#N/A	#N/A	#N/A	#N/A
FGSG_00192	#N/A	#N/A	#N/A	#N/A	#N/A	#N/A	#N/A	#N/A	#N/A	#N/A	#N/A	#N/A	#N/A	#N/A	#N/A	#N/A
FGSG_00195	#N/A	#N/A	#N/A	#N/A	#N/A	#N/A	#N/A	#N/A	#N/A	#N/A	#N/A	#N/A	#N/A	#N/A	#N/A	#N/A
FGSG_00196	#N/A	#N/A	#N/A	#N/A	#N/A	#N/A	#N/A	#N/A	#N/A	#N/A	#N/A	#N/A	#N/A	#N/A	#N/A	#N/A
FGSG_00200	#N/A	#N/A	#N/A	#N/A	#N/A	#N/A	#N/A	#N/A	#N/A	#N/A	#N/A	#N/A	#N/A	#N/A	#N/A	#N/A
FGSG_00201	#N/A	#N/A	#N/A	#N/A	#N/A	#N/A	#N/A	#N/A	#N/A	#N/A	#N/A	#N/A	#N/A	#N/A	#N/A	#N/A
FGSG_00207	0	-1	-1	0	conserved hypothetical protein	hypothetical protein FGSG_00207	#N/A	#N/A	#N/A	#N/A	#N/A	#N/A	#N/A	#N/A	#N/A	FALSE
FGSG_00249	#N/A	#N/A	#N/A	#N/A	#N/A	#N/A	#N/A	#N/A	#N/A	#N/A	#N/A	#N/A	#N/A	#N/A	#N/A	#N/A
FGSG_00259	1	1	1	0	conserved hypothetical protein	hypothetical protein FGSG_00259	PF00149.20	Metallophos	Calcineurin-like phosphoesterase	#N/A	#N/A	#N/A	#N/A	#N/A	#N/A	FALSE
FGSG_00261	0	-1	-1	0	conserved hypothetical protein	hypothetical protein FG00261.1	PF07774.5	DUF1620	Protein of unknown function (DUF1620)	#N/A	#N/A	#N/A	#N/A	#N/A	#N/A	FALSE
FGSG_00264	-1	-1	-1	0	conserved hypothetical protein	lyr motif-containing protein 4	PF05347.7	Complex1_LYR	Complex 1 protein (LYR family)	#N/A	#N/A	#N/A	#N/A	#N/A	#N/A	FALSE
FGSG_00266	#N/A	#N/A	#N/A	#N/A	#N/A	#N/A	#N/A	#N/A	#N/A	#N/A	#N/A	#N/A	#N/A	#N/A	#N/A	#N/A
FGSG_00271	-1	-1	-1	0	related to PNG1 - protein with de-N-glycosylation function (N-glycanase)	protein png1	PF01841.11	Transglut_core	Transglutaminase-like superfamily	#N/A	#N/A	#N/A	#N/A	#N/A	#N/A	FALSE
FGSG_00276	-1	0	1	0	related to mannose-P-dolichol utilization defect 1 protein	mannose-p-dolichol utilization defect 1	PF04193.6	PQ-loop	PQ loop repeat	PHI:1561	unaffected pathogenicity	#N/A	#N/A	FGSG_00276	#N/A	FALSE
FGSG_00278	-1	0	-1	0	probable biotin synthase	biotin synthase	PF06968.5	BATS	Biotin and Thiamin Synthesis associated domain	#N/A	#N/A	#N/A	#N/A	#N/A	#N/A	FALSE
FGSG_00279	-1	0	-1	0	conserved hypothetical protein	hypothetical protein FG00279.1	#N/A	#N/A	#N/A	#N/A	#N/A	#N/A	#N/A	#N/A	#N/A	FALSE
FGSG_00284	-1	0	-1	0	conserved hypothetical protein	hypothetical protein FGSG_00284	#N/A	#N/A	#N/A	#N/A	#N/A	#N/A	#N/A	#N/A	#N/A	FALSE
FGSG_00285	-1	0	-1	0	conserved hypothetical protein	hypothetical protein FG00285.1	#N/A	#N/A	#N/A	#N/A	#N/A	#N/A	#N/A	#N/A	#N/A	FALSE
FGSG_00286	-1	0	-1	0	probable translation initiation factor eIF-4E	translation initiation factor 4e	PF01652.10	IF4E	Eukaryotic initiation factor 4E	#N/A	#N/A	#N/A	#N/A	#N/A	#N/A	FALSE
FGSG_00288	#N/A	#N/A	#N/A	#N/A	#N/A	#N/A	#N/A	#N/A	#N/A	#N/A	#N/A	#N/A	#N/A	#N/A	#N/A	#N/A
FGSG_00291	-1	-1	-1	0	related to VPS28 protein, involved in vacuolar traffic	vacuolar protein sorting-associated protein vps28	PF03997.4	VPS28	VPS28 protein	#N/A	#N/A	#N/A	#N/A	#N/A	#N/A	FALSE
FGSG_00293	#N/A	#N/A	#N/A	#N/A	#N/A	#N/A	#N/A	#N/A	#N/A	#N/A	#N/A	#N/A	#N/A	#N/A	#N/A	#N/A
FGSG_00294	#N/A	#N/A	#N/A	#N/A	#N/A	#N/A	#N/A	#N/A	#N/A	#N/A	#N/A	#N/A	#N/A	#N/A	#N/A	#N/A
FGSG_00296	#N/A	#N/A	#N/A	#N/A	#N/A	#N/A	#N/A	#N/A	#N/A	#N/A	#N/A	#N/A	#N/A	#N/A	#N/A	#N/A
FGSG_00299	0	0	-1	0	conserved hypothetical protein	probable glucosidase i	#N/A	#N/A	#N/A	#N/A	#N/A	#N/A	#N/A	#N/A	#N/A	FALSE
FGSG_00300	-1	0	-1	0	probable oligomycin sensitivity conferring protein (ATP5)	atp synthase subunit mitochondrial	PF00213.10	OSCP	ATP synthase delta (OSCP) subunit	#N/A	#N/A	#N/A	#N/A	#N/A	#N/A	TRUE
FGSG_00303	-1	-1	-1	0	related to Elongin C transcription elongation factor	transcription elongation factor polypeptide 1	PF03931.7	Skp1_POZ	Skp1 family, tetramerisation domain	#N/A	#N/A	#N/A	#N/A	#N/A	#N/A	FALSE
FGSG_00305	#N/A	#N/A	#N/A	#N/A	#N/A	#N/A	#N/A	#N/A	#N/A	#N/A	#N/A	#N/A	#N/A	#N/A	#N/A	#N/A
FGSG_00306	-1	-1	-1	0	probable 26s proteasome p44.5 protein	26s proteasome regulatory subunit n6	PF01399.19	PCI	PCI domain	#N/A	#N/A	#N/A	#N/A	#N/A	#N/A	FALSE
FGSG_00308	-1	-1	-1	0	related to peroxisomal membrane protein PMP47B	peroxisomal membrane protein pmp47b	PF00153.19	Mito_carr	Mitochondrial carrier protein	#N/A	#N/A	#N/A	#N/A	#N/A	#N/A	FALSE
FGSG_00309	0	0	-1	0	conserved hypothetical protein	n-alpha-acetyltransferase auxiliary subunit	PF04112.5	Mak10	Mak10 subunit, NatC N(alpha)-terminal acetyltransferase	#N/A	#N/A	#N/A	#N/A	#N/A	#N/A	FALSE
FGSG_00310	-1	0	-1	0	related to atp synthase epsilon chain (mitochondrial)	mitochondrial atp synthase epsilon chain domain-containing protein	PF04627.5	ATP-synt_Eps	Mitochondrial ATP synthase epsilon chain	#N/A	#N/A	#N/A	#N/A	#N/A	#N/A	TRUE
FGSG_00314	-1	0	-1	0	conserved hypothetical protein	serine-rich protein	#N/A	#N/A	#N/A	#N/A	#N/A	FGSG_00314	#N/A	#N/A	#N/A	FALSE
FGSG_00316	#N/A	#N/A	#N/A	#N/A	#N/A	#N/A	#N/A	#N/A	#N/A	#N/A	#N/A	#N/A	#N/A	#N/A	#N/A	#N/A
FGSG_00317	-1	0	-1	0	probable Alp11 homologue of tubulin-folding cofactor B	cell polarity protein alp11	PF01302.17	CAP_GLY	CAP-Gly domain	#N/A	#N/A	#N/A	#N/A	#N/A	#N/A	FALSE
FGSG_00318	0	1	1	0	related to DRPLA protein	related to drpla protein	PF00249.23	Myb_DNA-binding	Myb-like DNA-binding domain	PHI:1537	unaffected pathogenicity	#N/A	#N/A	FGSG_00318	#N/A	FALSE
FGSG_00319	-1	1	1	0	conserved hypothetical protein	related to trm9 trna-methyltransferase modifies uridine residues at the wobble position	PF08241.4	Methyltransf_11	Methyltransferase domain	#N/A	#N/A	#N/A	#N/A	#N/A	#N/A	FALSE
FGSG_00320	1	0	-1	0	related to dimeric dihydrodiol dehydrogenase	related to dimeric dihydrodiol dehydrogenase	PF01408.14	GFO_IDH_MocA	Oxidoreductase family, NAD-binding Rossmann fold	#N/A	#N/A	#N/A	#N/A	#N/A	#N/A	FALSE
FGSG_00321	1	1	-1	0	related to D-xylose reductase II,III protein	nadph-dependent d-xylose reductase	PF00248.13	Aldo_ket_red	Aldo/keto reductase family	#N/A	#N/A	#N/A	#N/A	#N/A	#N/A	FALSE
FGSG_00323	#N/A	#N/A	#N/A	#N/A	#N/A	#N/A	#N/A	#N/A	#N/A	#N/A	#N/A	#N/A	#N/A	#N/A	#N/A	#N/A
FGSG_00324	#N/A	#N/A	#N/A	#N/A	#N/A	#N/A	#N/A	#N/A	#N/A	#N/A	#N/A	#N/A	#N/A	#N/A	#N/A	#N/A
FGSG_00328	-1	-1	-1	0	related to ribosomal protein L16 precursor, mitochondrial	54s ribosomal protein mitochondrial	PF00252.10	Ribosomal_L16	Ribosomal protein L16p/L10e	#N/A	#N/A	#N/A	#N/A	#N/A	#N/A	FALSE
FGSG_00330	-1	0	-1	0	probable acetyl-CoA synthetase	acetyl-coenzyme a synthetase	TIGR02188	Ac_CoA_lig_AcsA	acetate--CoA ligase	#N/A	#N/A	#N/A	#N/A	#N/A	#N/A	FALSE
FGSG_00331	-1	-1	-1	0	putative protein [EST hit]	hypothetical protein FGSG_00331	#N/A	#N/A	#N/A	#N/A	#N/A	#N/A	#N/A	#N/A	#N/A	FALSE
FGSG_00333	#N/A	#N/A	#N/A	#N/A	#N/A	#N/A	#N/A	#N/A	#N/A	#N/A	#N/A	#N/A	#N/A	#N/A	#N/A	#N/A
FGSG_00334	#N/A	#N/A	#N/A	#N/A	#N/A	#N/A	#N/A	#N/A	#N/A	#N/A	#N/A	#N/A	#N/A	#N/A	#N/A	#N/A
FGSG_00338	#N/A	#N/A	#N/A	#N/A	#N/A	#N/A	#N/A	#N/A	#N/A	#N/A	#N/A	#N/A	#N/A	#N/A	#N/A	#N/A
FGSG_00342	1	-1	-1	0	hypothetical protein	zinc finger protein	PF00096.18	zf-C2H2	Zinc finger, C2H2 type	PHI:1342	unaffected pathogenicity	#N/A	#N/A	FGSG_00342	#N/A	FALSE
FGSG_00343	-1	-1	-1	0	related to SRO77 - polarized exocytosis by regulating SNARE function	related to sro77-polarized exocytosis by regulating snare function	PF08596.2	Lgl_C	Lethal giant larvae(Lgl) like, C-terminal	#N/A	#N/A	#N/A	#N/A	#N/A	#N/A	FALSE
FGSG_00346	0	0	-1	0	probable saccharopine reductase	saccharopine dehydrogenase	PF03435.10	Saccharop_dh	Saccharopine dehydrogenase	#N/A	#N/A	#N/A	#N/A	#N/A	#N/A	FALSE
FGSG_00350	#N/A	#N/A	#N/A	#N/A	#N/A	#N/A	#N/A	#N/A	#N/A	#N/A	#N/A	#N/A	#N/A	#N/A	#N/A	#N/A
FGSG_00352	#N/A	#N/A	#N/A	#N/A	#N/A	#N/A	#N/A	#N/A	#N/A	#N/A	#N/A	#N/A	#N/A	#N/A	#N/A	#N/A
FGSG_00353	-1	-1	-1	0	related to peroxiredoxin 5, mitochondrial precursor	tsa family protein	PF08534.2	Redoxin	Redoxin	#N/A	#N/A	#N/A	#N/A	#N/A	#N/A	FALSE
FGSG_00363	#N/A	#N/A	#N/A	#N/A	#N/A	#N/A	#N/A	#N/A	#N/A	#N/A	#N/A	#N/A	#N/A	#N/A	#N/A	#N/A
FGSG_00364	#N/A	#N/A	#N/A	#N/A	#N/A	#N/A	#N/A	#N/A	#N/A	#N/A	#N/A	#N/A	#N/A	#N/A	#N/A	#N/A
FGSG_00365	#N/A	#N/A	#N/A	#N/A	#N/A	#N/A	#N/A	#N/A	#N/A	#N/A	#N/A	#N/A	#N/A	#N/A	#N/A	#N/A
FGSG_00367	0	-1	-1	0	probable proteasome endopeptidase complex chain PUP1	proteasome component pup1	PF00227.18	Proteasome	Proteasome A-type and B-type	#N/A	#N/A	#N/A	#N/A	#N/A	#N/A	FALSE
FGSG_00369	1	0	-1	0	related to ERV46 - component of copii vesicles	related to erv46-component of copii vesicles	PF07970.4	DUF1692	Protein of unknown function (DUF1692)	#N/A	#N/A	#N/A	#N/A	#N/A	#N/A	FALSE
FGSG_00371	#N/A	#N/A	#N/A	#N/A	#N/A	#N/A	#N/A	#N/A	#N/A	#N/A	#N/A	#N/A	#N/A	#N/A	#N/A	#N/A
FGSG_00372	#N/A	#N/A	#N/A	#N/A	#N/A	#N/A	#N/A	#N/A	#N/A	#N/A	#N/A	#N/A	#N/A	#N/A	#N/A	#N/A
FGSG_00373	-1	0	-1	0	probable H+-transporting two-sector ATPase chain b precursor	f-type h+-transporting atpase subunit b	PF05405.6	Mt_ATP-synt_B	Mitochondrial ATP synthase B chain precursor (ATP-synt_B)	#N/A	#N/A	#N/A	#N/A	#N/A	#N/A	FALSE
FGSG_00374	#N/A	#N/A	#N/A	#N/A	#N/A	#N/A	#N/A	#N/A	#N/A	#N/A	#N/A	#N/A	#N/A	#N/A	#N/A	#N/A
FGSG_00375	#N/A	#N/A	#N/A	#N/A	#N/A	#N/A	#N/A	#N/A	#N/A	#N/A	#N/A	#N/A	#N/A	#N/A	#N/A	#N/A
FGSG_00376	-1	0	-1	0	probable NADH dehydrogenase (ubiquinone) 49K chain	nadh-ubiquinone oxidoreductase 49 kda mitochondrial	PF00346.11	Complex1_49kDa	Respiratory-chain NADH dehydrogenase, 49 Kd subunit	PHI:445	reduced virulence	#N/A	#N/A	#N/A	#N/A	FALSE
FGSG_00377	#N/A	#N/A	#N/A	#N/A	#N/A	#N/A	#N/A	#N/A	#N/A	#N/A	#N/A	#N/A	#N/A	#N/A	#N/A	#N/A
FGSG_00378	#N/A	#N/A	#N/A	#N/A	#N/A	#N/A	#N/A	#N/A	#N/A	#N/A	#N/A	#N/A	#N/A	#N/A	#N/A	#N/A
FGSG_00379	1	1	1	0	conserved hypothetical protein	hypothetical protein FGSG_00379	#N/A	#N/A	#N/A	#N/A	#N/A	FGSG_00379	#N/A	#N/A	#N/A	FALSE
FGSG_00380	#N/A	#N/A	#N/A	#N/A	#N/A	#N/A	#N/A	#N/A	#N/A	#N/A	#N/A	#N/A	#N/A	#N/A	#N/A	#N/A
FGSG_00385	-1	0	-1	0	probable NHP6B - nonhistone chromosomal protein	nucleosome binding protein	PF00505.11	HMG_box	HMG (high mobility group) box	PHI:1470	reduced virulence	#N/A	#N/A	FGSG_00385	#N/A	FALSE
FGSG_00387	0	-1	-1	0	probable PGM2 - phosphoglucomutase, major isoform	phosphoglucomutase	PF02879.8	PGM_PMM_II	Phosphoglucomutase/phosphomannomutase, alpha/beta/alpha domain II	#N/A	#N/A	#N/A	#N/A	#N/A	#N/A	FALSE
FGSG_00388	0	-1	-1	0	probable REX2 - putative 3`-5` exonuclease	probable rex2- 3`-5` exonuclease	PF00929.16	Exonuc_X-T	Exonuclease	#N/A	#N/A	#N/A	#N/A	#N/A	#N/A	FALSE
FGSG_00389	1	0	-1	0	conserved hypothetical protein	oxidoreductase yjhc	PF01408.14	GFO_IDH_MocA	Oxidoreductase family, NAD-binding Rossmann fold	#N/A	#N/A	#N/A	#N/A	#N/A	#N/A	FALSE
FGSG_00390	#N/A	#N/A	#N/A	#N/A	#N/A	#N/A	#N/A	#N/A	#N/A	#N/A	#N/A	#N/A	#N/A	#N/A	#N/A	#N/A
FGSG_00392	-1	-1	-1	0	putative protein [EST hit]	hypothetical protein FG00392.1	#N/A	#N/A	#N/A	#N/A	#N/A	#N/A	#N/A	#N/A	#N/A	FALSE
FGSG_00393	0	-1	-1	0	conserved hypothetical protein	nadh-ubiquinone oxidoreductase kda subunit	#N/A	#N/A	#N/A	#N/A	#N/A	#N/A	#N/A	#N/A	#N/A	FALSE
FGSG_00397	-1	0	-1	0	probable alpha-tubulin B	tubulin family protein	PF00091.17	Tubulin	Tubulin/FtsZ family, GTPase domain	#N/A	#N/A	#N/A	#N/A	#N/A	#N/A	FALSE
FGSG_00398	#N/A	#N/A	#N/A	#N/A	#N/A	#N/A	#N/A	#N/A	#N/A	#N/A	#N/A	#N/A	#N/A	#N/A	#N/A	#N/A
FGSG_00406	-1	1	-1	0	conserved hypothetical protein	acid phosphatase	TIGR01409	TAT_signal_seq	Tat (twin-arginine translocation) pathway signal sequence	#N/A	#N/A	#N/A	#N/A	#N/A	#N/A	FALSE
FGSG_00407	-1	0	-1	0	probable 2,4-dienoyl-CoA reductase SPS19	#NAME?	PF00106.17	adh_short	short chain dehydrogenase	#N/A	#N/A	#N/A	#N/A	#N/A	#N/A	FALSE
FGSG_00408	#N/A	#N/A	#N/A	#N/A	#N/A	#N/A	#N/A	#N/A	#N/A	#N/A	#N/A	#N/A	#N/A	#N/A	#N/A	#N/A
FGSG_00409	0	0	-1	0	related to cytidine deaminase	cytidine deaminase	PF00383.14	dCMP_cyt_deam_1	Cytidine and deoxycytidylate deaminase zinc-binding region	#N/A	#N/A	#N/A	#N/A	#N/A	#N/A	FALSE
FGSG_00415	#N/A	#N/A	#N/A	#N/A	#N/A	#N/A	#N/A	#N/A	#N/A	#N/A	#N/A	#N/A	#N/A	#N/A	#N/A	#N/A
FGSG_00416	#N/A	#N/A	#N/A	#N/A	#N/A	#N/A	#N/A	#N/A	#N/A	#N/A	#N/A	#N/A	#N/A	#N/A	#N/A	#N/A
FGSG_00417	-1	0	1	0	probable methylenetetrahydrofolate dehydrogenase (NAD+)	methylenetetrahydrofolate dehydrogenase (nad+)	PF00763.15	THF_DHG_CYH	Tetrahydrofolate dehydrogenase/cyclohydrolase, catalytic domain	#N/A	#N/A	#N/A	#N/A	#N/A	#N/A	FALSE
FGSG_00419	#N/A	#N/A	#N/A	#N/A	#N/A	#N/A	#N/A	#N/A	#N/A	#N/A	#N/A	#N/A	#N/A	#N/A	#N/A	#N/A
FGSG_00421	-1	0	-1	0	probable methionine adenosyltransferase ETH-1	s-adenosylmethionine synthase	TIGR01034	metK	methionine adenosyltransferase	#N/A	#N/A	#N/A	#N/A	#N/A	#N/A	FALSE
FGSG_00424	0	-1	-1	0	conserved hypothetical protein	hypothetical protein FG00424.1	#N/A	#N/A	#N/A	#N/A	#N/A	#N/A	#N/A	#N/A	#N/A	FALSE
FGSG_00425	#N/A	#N/A	#N/A	#N/A	#N/A	#N/A	#N/A	#N/A	#N/A	#N/A	#N/A	#N/A	#N/A	#N/A	#N/A	#N/A
FGSG_00428	#N/A	#N/A	#N/A	#N/A	#N/A	#N/A	#N/A	#N/A	#N/A	#N/A	#N/A	#N/A	#N/A	#N/A	#N/A	#N/A
FGSG_00429	-1	0	-1	0	related to F1F0-ATP synthase subunit E	atp synthase subunit mitochondrial	PF05680.4	ATP-synt_E	ATP synthase E chain	#N/A	#N/A	#N/A	#N/A	#N/A	#N/A	FALSE
FGSG_00430	0	0	-1	0	probable oligosaccharyltransferase	oligosaccharyl transferase stt3 subunit	PF02516.6	STT3	Oligosaccharyl transferase STT3 subunit	#N/A	#N/A	#N/A	#N/A	#N/A	#N/A	FALSE
FGSG_00433	-1	-1	-1	0	related to protein kinase RAD53	serine threonine protein kinase	PF00069.17	Pkinase	Protein kinase domain	PHI:1256	unaffected pathogenicity	#N/A	#N/A	#N/A	#N/A	FALSE
FGSG_00434	-1	-1	-1	0	conserved hypothetical protein	hypothetical protein FGSG_00434	PF00169.21	PH	PH domain	#N/A	#N/A	#N/A	#N/A	#N/A	#N/A	FALSE
FGSG_00439	#N/A	#N/A	#N/A	#N/A	#N/A	#N/A	#N/A	#N/A	#N/A	#N/A	#N/A	#N/A	#N/A	#N/A	#N/A	#N/A
FGSG_00440	1	0	1	0	related to citrate lyase beta subunit	citrate lyase subunit beta-like protein	PF03328.6	HpcH_HpaI	HpcH/HpaI aldolase/citrate lyase family	#N/A	#N/A	#N/A	#N/A	#N/A	#N/A	FALSE
FGSG_00443	#N/A	#N/A	#N/A	#N/A	#N/A	#N/A	#N/A	#N/A	#N/A	#N/A	#N/A	#N/A	#N/A	#N/A	#N/A	#N/A
FGSG_00449	0	0	1	0	related to WD repeat protein IEF SSP 9502	wd repeat-containing protein	PF00400.24	WD40	WD domain, G-beta repeat	#N/A	#N/A	#N/A	#N/A	#N/A	#N/A	FALSE
FGSG_00450	-1	0	-1	0	conserved hypothetical protein	hypothetical protein FG00450.1	#N/A	#N/A	#N/A	#N/A	#N/A	#N/A	#N/A	#N/A	#N/A	FALSE
FGSG_00452	#N/A	#N/A	#N/A	#N/A	#N/A	#N/A	#N/A	#N/A	#N/A	#N/A	#N/A	#N/A	#N/A	#N/A	#N/A	#N/A
FGSG_00455	-1	-1	-1	0	conserved hypothetical protein	hypothetical protein FPSE_02030	#N/A	#N/A	#N/A	#N/A	#N/A	#N/A	#N/A	#N/A	#N/A	FALSE
FGSG_00458	1	-1	-1	0	related to LSM6 - Sm-like (Lsm) protein	u6 snrna-associated sm-like protein lsm6	PF01423.14	LSM	LSM domain	#N/A	#N/A	#N/A	#N/A	#N/A	#N/A	FALSE
FGSG_00459	#N/A	#N/A	#N/A	#N/A	#N/A	#N/A	#N/A	#N/A	#N/A	#N/A	#N/A	#N/A	#N/A	#N/A	#N/A	#N/A
FGSG_00461	0	1	1	0	related to mitochondrial rhomboid protease	rhomboid-like protein	PF01694.14	Rhomboid	Rhomboid family	#N/A	#N/A	#N/A	#N/A	#N/A	#N/A	FALSE
FGSG_00462	#N/A	#N/A	#N/A	#N/A	#N/A	#N/A	#N/A	#N/A	#N/A	#N/A	#N/A	#N/A	#N/A	#N/A	#N/A	#N/A
FGSG_00463	#N/A	#N/A	#N/A	#N/A	#N/A	#N/A	#N/A	#N/A	#N/A	#N/A	#N/A	#N/A	#N/A	#N/A	#N/A	#N/A
FGSG_00464	#N/A	#N/A	#N/A	#N/A	#N/A	#N/A	#N/A	#N/A	#N/A	#N/A	#N/A	#N/A	#N/A	#N/A	#N/A	#N/A
FGSG_00465	0	0	-1	0	conserved hypothetical protein	related to inosine-uridine preferring nucleoside hydrolase	PF01156.11	IU_nuc_hydro	Inosine-uridine preferring nucleoside hydrolase	#N/A	#N/A	#N/A	#N/A	#N/A	#N/A	FALSE
FGSG_00466	1	0	-1	0	related to Sm-like protein LSm8	u6 snrna-associated sm-like protein lsm8	PF01423.14	LSM	LSM domain	#N/A	#N/A	#N/A	#N/A	#N/A	#N/A	FALSE
FGSG_00469	#N/A	#N/A	#N/A	#N/A	#N/A	#N/A	#N/A	#N/A	#N/A	#N/A	#N/A	#N/A	#N/A	#N/A	#N/A	#N/A
FGSG_00471	#N/A	#N/A	#N/A	#N/A	#N/A	#N/A	#N/A	#N/A	#N/A	#N/A	#N/A	#N/A	#N/A	#N/A	#N/A	#N/A
FGSG_00472	-1	-1	-1	0	probable protein kinase sck1, cAMP-dependent	agc akt protein kinase	PF00168.22	C2	C2 domain	PHI:3131	reduced virulence	#N/A	#N/A	#N/A	#N/A	FALSE
FGSG_00475	#N/A	#N/A	#N/A	#N/A	#N/A	#N/A	#N/A	#N/A	#N/A	#N/A	#N/A	#N/A	#N/A	#N/A	#N/A	#N/A
FGSG_00476	#N/A	#N/A	#N/A	#N/A	#N/A	#N/A	#N/A	#N/A	#N/A	#N/A	#N/A	#N/A	#N/A	#N/A	#N/A	#N/A
FGSG_00478	0	-1	-1	0	probable 2-dehydro-3-deoxyphosphoheptonate aldolase	phospho-2-dehydro-3-deoxyheptonate phenylalanine-inhibited	TIGR00034	aroFGH	3-deoxy-7-phosphoheptulonate synthase	#N/A	#N/A	#N/A	#N/A	#N/A	#N/A	FALSE
FGSG_00481	#N/A	#N/A	#N/A	#N/A	#N/A	#N/A	#N/A	#N/A	#N/A	#N/A	#N/A	#N/A	#N/A	#N/A	#N/A	#N/A
FGSG_00483	#N/A	#N/A	#N/A	#N/A	#N/A	#N/A	#N/A	#N/A	#N/A	#N/A	#N/A	#N/A	#N/A	#N/A	#N/A	#N/A
FGSG_00485	#N/A	#N/A	#N/A	#N/A	#N/A	#N/A	#N/A	#N/A	#N/A	#N/A	#N/A	#N/A	#N/A	#N/A	#N/A	#N/A
FGSG_00486	#N/A	#N/A	#N/A	#N/A	#N/A	#N/A	#N/A	#N/A	#N/A	#N/A	#N/A	#N/A	#N/A	#N/A	#N/A	#N/A
FGSG_00487	#N/A	#N/A	#N/A	#N/A	#N/A	#N/A	#N/A	#N/A	#N/A	#N/A	#N/A	#N/A	#N/A	#N/A	#N/A	#N/A
FGSG_00489	-1	1	-1	0	related to phenol 2-monooxygenase	related to phenol 2-monooxygenase	PF01494.11	FAD_binding_3	FAD binding domain	#N/A	#N/A	#N/A	#N/A	#N/A	#N/A	FALSE
FGSG_00490	-1	0	-1	0	probable methylmalonate-semialdehyde dehydrogenase (acylating)	methylmalonate-semialdehyde dehydrogenase	PF00171.14	Aldedh	Aldehyde dehydrogenase family	#N/A	#N/A	#N/A	#N/A	#N/A	#N/A	FALSE
FGSG_00491	-1	1	-1	0	probable calcium-binding protein precursor cnx1	calnexin like protein	PF00262.10	Calreticulin	Calreticulin family	#N/A	#N/A	#N/A	#N/A	#N/A	#N/A	FALSE
FGSG_00492	-1	0	-1	0	conserved hypothetical protein	hypothetical protein FG00492.1	#N/A	#N/A	#N/A	#N/A	#N/A	FGSG_00492	#N/A	#N/A	#N/A	FALSE
FGSG_00493	-1	-1	-1	0	conserved hypothetical protein	methylthioribulose-1-phosphate dehydratase	PF00596.13	Aldolase_II	Class II Aldolase and Adducin N-terminal domain	#N/A	#N/A	#N/A	#N/A	#N/A	#N/A	FALSE
FGSG_00494	#N/A	#N/A	#N/A	#N/A	#N/A	#N/A	#N/A	#N/A	#N/A	#N/A	#N/A	#N/A	#N/A	#N/A	#N/A	#N/A
FGSG_00497	#N/A	#N/A	#N/A	#N/A	#N/A	#N/A	#N/A	#N/A	#N/A	#N/A	#N/A	#N/A	#N/A	#N/A	#N/A	#N/A
FGSG_00499	1	-1	-1	0	probable oligosaccharyltransferase alpha subunit	oligosaccharyl transferase complex subunit ost4	PF04597.6	Ribophorin_I	Ribophorin I	#N/A	#N/A	#N/A	#N/A	#N/A	#N/A	FALSE
FGSG_00500	-1	-1	-1	0	probable hexokinase	hexokinase	PF03727.8	Hexokinase_2	Hexokinase	PHI:4658	reduced virulence	#N/A	#N/A	#N/A	#N/A	FALSE
FGSG_00502	#N/A	#N/A	#N/A	#N/A	#N/A	#N/A	#N/A	#N/A	#N/A	#N/A	#N/A	#N/A	#N/A	#N/A	#N/A	#N/A
FGSG_00504	#N/A	#N/A	#N/A	#N/A	#N/A	#N/A	#N/A	#N/A	#N/A	#N/A	#N/A	#N/A	#N/A	#N/A	#N/A	#N/A
FGSG_00505	1	0	-1	0	related to coatomer protein zeta chain	coatomer zeta subunit	PF01217.12	Clat_adaptor_s	Clathrin adaptor complex small chain	#N/A	#N/A	#N/A	#N/A	#N/A	#N/A	FALSE
FGSG_00507	0	0	-1	0	related to conserved oligomeric golgi complex component 4	related to conserved oligomeric golgi complex component 4	PF08318.4	COG4	COG4 transport protein	#N/A	#N/A	#N/A	#N/A	#N/A	#N/A	FALSE
FGSG_00508	#N/A	#N/A	#N/A	#N/A	#N/A	#N/A	#N/A	#N/A	#N/A	#N/A	#N/A	#N/A	#N/A	#N/A	#N/A	#N/A
FGSG_00509	#N/A	#N/A	#N/A	#N/A	#N/A	#N/A	#N/A	#N/A	#N/A	#N/A	#N/A	#N/A	#N/A	#N/A	#N/A	#N/A
FGSG_00510	0	-1	-1	0	related to beta-tubulin binding protein	tubulin-specific chaperone	PF02970.8	TBCA	Tubulin binding cofactor A	#N/A	#N/A	#N/A	#N/A	#N/A	#N/A	FALSE
FGSG_00511	#N/A	#N/A	#N/A	#N/A	#N/A	#N/A	#N/A	#N/A	#N/A	#N/A	#N/A	#N/A	#N/A	#N/A	#N/A	#N/A
FGSG_00512	#N/A	#N/A	#N/A	#N/A	#N/A	#N/A	#N/A	#N/A	#N/A	#N/A	#N/A	#N/A	#N/A	#N/A	#N/A	#N/A
FGSG_00514	-1	0	1	0	conserved hypothetical protein	protein dsf2	PF08238.4	Sel1	Sel1 repeat	#N/A	#N/A	#N/A	#N/A	#N/A	#N/A	FALSE
FGSG_00515	0	0	-1	0	conserved hypothetical protein	hypothetical protein FG00515.1	PF07716.7	bZIP_2	Basic region leucine zipper	PHI:1319	reduced virulence	#N/A	#N/A	FGSG_00515	#N/A	FALSE
FGSG_00518	-1	0	-1	0	related to MOB2 protein, required for maintenance in ploidy	maintenance of ploidy protein mob2	PF03637.9	Mob1_phocein	Mob1/phocein family	#N/A	#N/A	#N/A	#N/A	#N/A	#N/A	FALSE
FGSG_00519	#N/A	#N/A	#N/A	#N/A	#N/A	#N/A	#N/A	#N/A	#N/A	#N/A	#N/A	#N/A	#N/A	#N/A	#N/A	#N/A
FGSG_00520	#N/A	#N/A	#N/A	#N/A	#N/A	#N/A	#N/A	#N/A	#N/A	#N/A	#N/A	#N/A	#N/A	#N/A	#N/A	#N/A
FGSG_00523	#N/A	#N/A	#N/A	#N/A	#N/A	#N/A	#N/A	#N/A	#N/A	#N/A	#N/A	#N/A	#N/A	#N/A	#N/A	#N/A
FGSG_00524	0	0	-1	0	probable UTP-glucose-1-phosphate uridylyltransferase	utp-glucose-1-phosphate uridylyltransferase	PF01704.10	UDPGP	UTP--glucose-1-phosphate uridylyltransferase	#N/A	#N/A	#N/A	#N/A	#N/A	#N/A	FALSE
FGSG_00529	#N/A	#N/A	#N/A	#N/A	#N/A	#N/A	#N/A	#N/A	#N/A	#N/A	#N/A	#N/A	#N/A	#N/A	#N/A	#N/A
FGSG_00530	-1	0	1	0	related to phytase	hypothetical protein FG00530.1	PF00328.14	Acid_phosphat_A	Histidine acid phosphatase	#N/A	#N/A	#N/A	#N/A	#N/A	#N/A	FALSE
FGSG_00531	0	0	1	0	conserved hypothetical protein	hypothetical protein FG00531.1	PF02668.8	TauD	Taurine catabolism dioxygenase TauD, TfdA family	#N/A	#N/A	#N/A	#N/A	#N/A	#N/A	FALSE
FGSG_00534	-1	0	-1	0	conserved hypothetical protein	hypothetical protein FGSG_00534	#N/A	#N/A	#N/A	#N/A	#N/A	#N/A	#N/A	#N/A	#N/A	FALSE
FGSG_00535	-1	-1	-1	0	conserved hypothetical protein	hypothetical protein FGSG_00535	#N/A	#N/A	#N/A	#N/A	#N/A	#N/A	#N/A	#N/A	#N/A	FALSE
FGSG_00536	#N/A	#N/A	#N/A	#N/A	#N/A	#N/A	#N/A	#N/A	#N/A	#N/A	#N/A	#N/A	#N/A	#N/A	#N/A	#N/A
FGSG_00537	#N/A	#N/A	#N/A	#N/A	#N/A	#N/A	#N/A	#N/A	#N/A	#N/A	#N/A	#N/A	#N/A	#N/A	#N/A	#N/A
FGSG_00538	0	0	-1	0	related to surfeit locus protein 4	copii-coated vesicle protein 4 erv29	PF02077.7	SURF4	SURF4 family	#N/A	#N/A	#N/A	#N/A	#N/A	#N/A	FALSE
FGSG_00539	#N/A	#N/A	#N/A	#N/A	#N/A	#N/A	#N/A	#N/A	#N/A	#N/A	#N/A	#N/A	#N/A	#N/A	#N/A	#N/A
FGSG_00545	#N/A	#N/A	#N/A	#N/A	#N/A	#N/A	#N/A	#N/A	#N/A	#N/A	#N/A	#N/A	#N/A	#N/A	#N/A	#N/A
FGSG_00549	0	0	-1	0	conserved hypothetical protein	autophagy-related protein 33	#N/A	#N/A	#N/A	#N/A	#N/A	#N/A	#N/A	#N/A	#N/A	FALSE
FGSG_00550	#N/A	#N/A	#N/A	#N/A	#N/A	#N/A	#N/A	#N/A	#N/A	#N/A	#N/A	#N/A	#N/A	#N/A	#N/A	#N/A
FGSG_00554	#N/A	#N/A	#N/A	#N/A	#N/A	#N/A	#N/A	#N/A	#N/A	#N/A	#N/A	#N/A	#N/A	#N/A	#N/A	#N/A
FGSG_00555	0	-1	-1	0	conserved hypothetical protein	related to sterigmatocystin biosynthesis lipase esterase stci	PF07859.5	Abhydrolase_3	alpha/beta hydrolase fold	#N/A	#N/A	#N/A	#N/A	#N/A	#N/A	FALSE
FGSG_00556	#N/A	#N/A	#N/A	#N/A	#N/A	#N/A	#N/A	#N/A	#N/A	#N/A	#N/A	#N/A	#N/A	#N/A	#N/A	#N/A
FGSG_00558	0	0	-1	0	probable chaperonin CCT4, cytosolic	t-complex protein 1 subunit delta	PF00118.16	Cpn60_TCP1	TCP-1/cpn60 chaperonin family	#N/A	#N/A	#N/A	#N/A	#N/A	#N/A	FALSE
FGSG_00559	1	-1	-1	0	probable 26S proteasome regulatory subunit YTA3	probable 26s proteasome regulatory subunit yta3	PF00004.21	AAA	ATPase family associated with various cellular activities (AAA)	#N/A	#N/A	#N/A	#N/A	#N/A	#N/A	FALSE
FGSG_00560	-1	-1	-1	0	conserved hypothetical protein	hypothetical protein FGSG_00560	#N/A	#N/A	#N/A	#N/A	#N/A	#N/A	#N/A	#N/A	#N/A	FALSE
FGSG_00562	0	-1	-1	0	probable ran GTPase activating protein 1	probable ran gtpase activating protein 1	#N/A	#N/A	#N/A	#N/A	#N/A	#N/A	#N/A	#N/A	#N/A	FALSE
FGSG_00563	1	-1	-1	0	conserved hypothetical protein	hypothetical protein FG00563.1	#N/A	#N/A	#N/A	#N/A	#N/A	#N/A	#N/A	#N/A	#N/A	FALSE
FGSG_00564	-1	-1	-1	0	probable 20S proteasome subunit C1	20s proteasome subunit alpha 7	PF00227.18	Proteasome	Proteasome A-type and B-type	#N/A	#N/A	#N/A	#N/A	#N/A	#N/A	FALSE
FGSG_00567	#N/A	#N/A	#N/A	#N/A	#N/A	#N/A	#N/A	#N/A	#N/A	#N/A	#N/A	#N/A	#N/A	#N/A	#N/A	#N/A
FGSG_00568	-1	-1	-1	0	conserved hypothetical protein	hypothetical protein FG00568.1	PF05180.4	zf-DNL	DNL zinc finger	PHI:1768	unaffected pathogenicity	#N/A	#N/A	FGSG_00568	#N/A	FALSE
FGSG_00571	1	0	-1	0	probable cellulose 1,4-beta-cellobiosidase	exoglucanase type c precursor	PF00840.12	Glyco_hydro_7	Glycosyl hydrolase family 7	#N/A	#N/A	#N/A	#N/A	#N/A	#N/A	FALSE
FGSG_00572	#N/A	#N/A	#N/A	#N/A	#N/A	#N/A	#N/A	#N/A	#N/A	#N/A	#N/A	#N/A	#N/A	#N/A	#N/A	#N/A
FGSG_00574	#N/A	#N/A	#N/A	#N/A	#N/A	#N/A	#N/A	#N/A	#N/A	#N/A	#N/A	#N/A	#N/A	#N/A	#N/A	#N/A
FGSG_00577	#N/A	#N/A	#N/A	#N/A	#N/A	#N/A	#N/A	#N/A	#N/A	#N/A	#N/A	#N/A	#N/A	#N/A	#N/A	#N/A
FGSG_00583	0	0	-1	0	related to calcium-related spray protein	related to calcium-related spray protein	PF06011.4	TRP	Transient receptor potential (TRP) ion channel	#N/A	#N/A	#N/A	#N/A	#N/A	#N/A	FALSE
FGSG_00585	1	0	1	0	conserved hypothetical protein	hypothetical protein FG00585.1	#N/A	#N/A	#N/A	#N/A	#N/A	#N/A	#N/A	#N/A	#N/A	FALSE
FGSG_00588	#N/A	#N/A	#N/A	#N/A	#N/A	#N/A	#N/A	#N/A	#N/A	#N/A	#N/A	#N/A	#N/A	#N/A	#N/A	#N/A
FGSG_00589	0	0	-1	0	probable RPE1 - D-ribulose-5-phosphate 3-epimerase	ribulose-phosphate 3-epimerase	PF00834.11	Ribul_P_3_epim	Ribulose-phosphate 3 epimerase family	#N/A	#N/A	#N/A	#N/A	#N/A	#N/A	FALSE
FGSG_00590	#N/A	#N/A	#N/A	#N/A	#N/A	#N/A	#N/A	#N/A	#N/A	#N/A	#N/A	#N/A	#N/A	#N/A	#N/A	#N/A
FGSG_00591	-1	-1	-1	0	conserved hypothetical protein	hypothetical protein FG00591.1	#N/A	#N/A	#N/A	#N/A	#N/A	#N/A	#N/A	#N/A	#N/A	FALSE
FGSG_00592	-1	0	1	0	conserved hypothetical protein	hypothetical protein FGSG_00592	#N/A	#N/A	#N/A	#N/A	#N/A	#N/A	#N/A	#N/A	#N/A	FALSE
FGSG_00595	-1	0	-1	0	related to ATPases	related to atpases	PF00122.12	E1-E2_ATPase	E1-E2 ATPase	#N/A	#N/A	#N/A	#N/A	#N/A	#N/A	FALSE
FGSG_00597	-1	-1	-1	0	probable transcription initiation factor IIB	transcription initiation protein	PF08271.4	TFIIB_Zn_Ribbon	TFIIB zinc-binding	#N/A	#N/A	#N/A	#N/A	#N/A	#N/A	FALSE
FGSG_00598	#N/A	#N/A	#N/A	#N/A	#N/A	#N/A	#N/A	#N/A	#N/A	#N/A	#N/A	#N/A	#N/A	#N/A	#N/A	#N/A
FGSG_00600	#N/A	#N/A	#N/A	#N/A	#N/A	#N/A	#N/A	#N/A	#N/A	#N/A	#N/A	#N/A	#N/A	#N/A	#N/A	#N/A
FGSG_00603	-1	1	-1	0	putative protein [EST hit]	hypothetical protein FG00603.1	#N/A	#N/A	#N/A	#N/A	#N/A	#N/A	#N/A	#N/A	#N/A	FALSE
FGSG_00604	0	1	1	0	related to asparagine synthases	asparagine synthetase domain-containing protein	PF00733.13	Asn_synthase	Asparagine synthase	#N/A	#N/A	#N/A	#N/A	#N/A	#N/A	FALSE
FGSG_00607	#N/A	#N/A	#N/A	#N/A	#N/A	#N/A	#N/A	#N/A	#N/A	#N/A	#N/A	#N/A	#N/A	#N/A	#N/A	#N/A
FGSG_00608	-1	0	-1	0	probable dolichyl-phosphate-mannose--protein O-mannosyltransferase	dolichyl-phosphate-mannose-protein mannosyltransferase	PF02366.10	PMT	Dolichyl-phosphate-mannose-protein mannosyltransferase	#N/A	#N/A	#N/A	#N/A	#N/A	#N/A	FALSE
FGSG_00609	0	0	-1	0	probable BRT1 protein, down-regulated by mating factor B	protein	PF01042.13	Ribonuc_L-PSP	Endoribonuclease L-PSP	#N/A	#N/A	#N/A	#N/A	#N/A	#N/A	FALSE
FGSG_00610	0	-1	-1	0	probable Arp2/3 protein complex subunit sop2	actin like protein 2 3 subunit 1a 1b	PF00400.24	WD40	WD domain, G-beta repeat	#N/A	#N/A	#N/A	#N/A	#N/A	#N/A	FALSE
FGSG_00612	0	0	-1	0	related to alpha-mannosidase MNS1	mannosyl-oligosaccharide alpha- -mannosidase	PF01532.12	Glyco_hydro_47	Glycosyl hydrolase family 47	#N/A	#N/A	#N/A	#N/A	#N/A	#N/A	FALSE
FGSG_00614	#N/A	#N/A	#N/A	#N/A	#N/A	#N/A	#N/A	#N/A	#N/A	#N/A	#N/A	#N/A	#N/A	#N/A	#N/A	#N/A
FGSG_00615	1	1	1	0	related to carboxypeptidase Y-sorting protein PEP1 precursor	hypothetical protein FG00615.1	#N/A	#N/A	#N/A	#N/A	#N/A	#N/A	#N/A	#N/A	#N/A	FALSE
FGSG_00620	#N/A	#N/A	#N/A	#N/A	#N/A	#N/A	#N/A	#N/A	#N/A	#N/A	#N/A	#N/A	#N/A	#N/A	#N/A	#N/A
FGSG_00623	1	-1	-1	0	related to COP9 signalosome subunit 4	related to cop9 signalosome subunit 4	PF01399.19	PCI	PCI domain	#N/A	#N/A	#N/A	#N/A	#N/A	#N/A	FALSE
FGSG_00628	-1	-1	-1	0	conserved hypothetical protein	hypothetical protein FPSE_06408	#N/A	#N/A	#N/A	#N/A	#N/A	#N/A	#N/A	#N/A	#N/A	FALSE
FGSG_00629	-1	0	-1	0	related to TSC13 - required for elongation of VLCFA moiety of sphingolipids	enoyl reductase	PF02544.8	Steroid_dh	3-oxo-5-alpha-steroid 4-dehydrogenase	#N/A	#N/A	#N/A	#N/A	#N/A	#N/A	FALSE
FGSG_00633	-1	-1	-1	0	related to TOM1 protein	e3 ubiquitin-protein ligase huwe1	PF06012.4	DUF908	Domain of Unknown Function (DUF908)	#N/A	#N/A	#N/A	#N/A	#N/A	#N/A	FALSE
FGSG_00634	1	0	-1	0	probable 40s ribosomal protein S6.e, cytosolic	40s ribosomal protein s6	PF01092.11	Ribosomal_S6e	Ribosomal protein S6e	#N/A	#N/A	#N/A	#N/A	#N/A	#N/A	FALSE
FGSG_00636	#N/A	#N/A	#N/A	#N/A	#N/A	#N/A	#N/A	#N/A	#N/A	#N/A	#N/A	#N/A	#N/A	#N/A	#N/A	#N/A
FGSG_00637	-1	-1	-1	0	probable H+-exporting ATPase 57K chain, vacuolar	v-type proton atpase subunit b	PF02874.15	ATP-synt_ab_N	ATP synthase alpha/beta family, beta-barrel domain	#N/A	#N/A	#N/A	#N/A	#N/A	#N/A	FALSE
FGSG_00638	-1	0	-1	0	related to hydroxymethylglutaryl-CoA lyase	hydroxymethylglutaryl- lyase	PF00682.11	HMGL-like	HMGL-like	#N/A	#N/A	#N/A	#N/A	#N/A	#N/A	FALSE
FGSG_00639	#N/A	#N/A	#N/A	#N/A	#N/A	#N/A	#N/A	#N/A	#N/A	#N/A	#N/A	#N/A	#N/A	#N/A	#N/A	#N/A
FGSG_00641	-1	0	-1	0	related to RNQ1 - prion, epigenetic modifier of protein function	related to rnq1- epigenetic modifier of protein function	PF00397.18	WW	WW domain	#N/A	#N/A	#N/A	#N/A	#N/A	#N/A	FALSE
FGSG_00642	1	1	1	0	related to spore coat protein SP96 precursor	related to spore coat protein sp96 precursor	#N/A	#N/A	#N/A	#N/A	#N/A	FGSG_00642	FGSG_00642	#N/A	#N/A	FALSE
FGSG_00644	#N/A	#N/A	#N/A	#N/A	#N/A	#N/A	#N/A	#N/A	#N/A	#N/A	#N/A	#N/A	#N/A	#N/A	#N/A	#N/A
FGSG_00645	#N/A	#N/A	#N/A	#N/A	#N/A	#N/A	#N/A	#N/A	#N/A	#N/A	#N/A	#N/A	#N/A	#N/A	#N/A	#N/A
FGSG_00646	#N/A	#N/A	#N/A	#N/A	#N/A	#N/A	#N/A	#N/A	#N/A	#N/A	#N/A	#N/A	#N/A	#N/A	#N/A	#N/A
FGSG_00649	#N/A	#N/A	#N/A	#N/A	#N/A	#N/A	#N/A	#N/A	#N/A	#N/A	#N/A	#N/A	#N/A	#N/A	#N/A	#N/A
FGSG_00654	-1	-1	-1	0	related to NFU-1 protein (iron homeostasis)	fe s biogenesis protein	PF08712.3	Nfu_N	Scaffold protein Nfu/NifU N terminal	#N/A	#N/A	#N/A	#N/A	#N/A	#N/A	FALSE
FGSG_00655	1	1	-1	0	probable L-arabinitol 4-dehydrogenase	l-iditol 2-dehydrogenase	PF08240.4	ADH_N	Alcohol dehydrogenase GroES-like domain	#N/A	#N/A	#N/A	#N/A	#N/A	#N/A	FALSE
FGSG_00656	1	1	1	0	related to F1F0-ATP synthase subunit G	f-type h+-transporting atpase subunit g	PF04718.7	ATP-synt_G	Mitochondrial ATP synthase g subunit	#N/A	#N/A	#N/A	#N/A	#N/A	#N/A	FALSE
FGSG_00660	0	1	1	0	related to cell cycle protein p55cdc	cell division cycle cofactor-apc complex	PF00400.24	WD40	WD domain, G-beta repeat	#N/A	#N/A	#N/A	#N/A	#N/A	#N/A	FALSE
FGSG_00663	#N/A	#N/A	#N/A	#N/A	#N/A	#N/A	#N/A	#N/A	#N/A	#N/A	#N/A	#N/A	#N/A	#N/A	#N/A	#N/A
FGSG_00664	#N/A	#N/A	#N/A	#N/A	#N/A	#N/A	#N/A	#N/A	#N/A	#N/A	#N/A	#N/A	#N/A	#N/A	#N/A	#N/A
FGSG_00669	0	-1	-1	0	related to multidrug transporter (yeast bile transporter)	related to multidrug transporter (yeast bile transporter)	PF00005.19	ABC_tran	ABC transporter	#N/A	#N/A	#N/A	#N/A	#N/A	#N/A	FALSE
FGSG_00670	#N/A	#N/A	#N/A	#N/A	#N/A	#N/A	#N/A	#N/A	#N/A	#N/A	#N/A	#N/A	#N/A	#N/A	#N/A	#N/A
FGSG_00672	#N/A	#N/A	#N/A	#N/A	#N/A	#N/A	#N/A	#N/A	#N/A	#N/A	#N/A	#N/A	#N/A	#N/A	#N/A	#N/A
FGSG_00675	#N/A	#N/A	#N/A	#N/A	#N/A	#N/A	#N/A	#N/A	#N/A	#N/A	#N/A	#N/A	#N/A	#N/A	#N/A	#N/A
FGSG_00680	0	-1	-1	0	related to TOB3 (member of AAA-ATPase family)	atpase family aaa domain-containing protein 3b	PF00004.21	AAA	ATPase family associated with various cellular activities (AAA)	#N/A	#N/A	#N/A	#N/A	#N/A	#N/A	FALSE
FGSG_00681	0	0	1	0	conserved hypothetical protein	hypothetical protein FG00681.1	#N/A	#N/A	#N/A	#N/A	#N/A	#N/A	#N/A	#N/A	#N/A	FALSE
FGSG_00682	#N/A	#N/A	#N/A	#N/A	#N/A	#N/A	#N/A	#N/A	#N/A	#N/A	#N/A	#N/A	#N/A	#N/A	#N/A	#N/A
FGSG_00686	#N/A	#N/A	#N/A	#N/A	#N/A	#N/A	#N/A	#N/A	#N/A	#N/A	#N/A	#N/A	#N/A	#N/A	#N/A	#N/A
FGSG_00688	#N/A	#N/A	#N/A	#N/A	#N/A	#N/A	#N/A	#N/A	#N/A	#N/A	#N/A	#N/A	#N/A	#N/A	#N/A	#N/A
FGSG_00690	#N/A	#N/A	#N/A	#N/A	#N/A	#N/A	#N/A	#N/A	#N/A	#N/A	#N/A	#N/A	#N/A	#N/A	#N/A	#N/A
FGSG_00693	#N/A	#N/A	#N/A	#N/A	#N/A	#N/A	#N/A	#N/A	#N/A	#N/A	#N/A	#N/A	#N/A	#N/A	#N/A	#N/A
FGSG_00695	#N/A	#N/A	#N/A	#N/A	#N/A	#N/A	#N/A	#N/A	#N/A	#N/A	#N/A	#N/A	#N/A	#N/A	#N/A	#N/A
FGSG_00696	#N/A	#N/A	#N/A	#N/A	#N/A	#N/A	#N/A	#N/A	#N/A	#N/A	#N/A	#N/A	#N/A	#N/A	#N/A	#N/A
FGSG_00698	#N/A	#N/A	#N/A	#N/A	#N/A	#N/A	#N/A	#N/A	#N/A	#N/A	#N/A	#N/A	#N/A	#N/A	#N/A	#N/A
FGSG_00700	#N/A	#N/A	#N/A	#N/A	#N/A	#N/A	#N/A	#N/A	#N/A	#N/A	#N/A	#N/A	#N/A	#N/A	#N/A	#N/A
FGSG_00702	-1	0	-1	0	conserved hypothetical protein	related to polysaccharide synthase cps1	#N/A	#N/A	#N/A	#N/A	#N/A	#N/A	#N/A	#N/A	#N/A	FALSE
FGSG_00704	#N/A	#N/A	#N/A	#N/A	#N/A	#N/A	#N/A	#N/A	#N/A	#N/A	#N/A	#N/A	#N/A	#N/A	#N/A	#N/A
FGSG_00706	#N/A	#N/A	#N/A	#N/A	#N/A	#N/A	#N/A	#N/A	#N/A	#N/A	#N/A	#N/A	#N/A	#N/A	#N/A	#N/A
FGSG_00707	#N/A	#N/A	#N/A	#N/A	#N/A	#N/A	#N/A	#N/A	#N/A	#N/A	#N/A	#N/A	#N/A	#N/A	#N/A	#N/A
FGSG_00709	#N/A	#N/A	#N/A	#N/A	#N/A	#N/A	#N/A	#N/A	#N/A	#N/A	#N/A	#N/A	#N/A	#N/A	#N/A	#N/A
FGSG_00710	-1	-1	-1	0	probable zinc finger protein white collar 2 (wc-2)	cutinase palindrome-binding protein	TIGR00229	sensory_box	PAS domain S-box	PHI:1443	unaffected pathogenicity	#N/A	#N/A	FGSG_00710	#N/A	FALSE
FGSG_00712	#N/A	#N/A	#N/A	#N/A	#N/A	#N/A	#N/A	#N/A	#N/A	#N/A	#N/A	#N/A	#N/A	#N/A	#N/A	#N/A
FGSG_00713	#N/A	#N/A	#N/A	#N/A	#N/A	#N/A	#N/A	#N/A	#N/A	#N/A	#N/A	#N/A	#N/A	#N/A	#N/A	#N/A
FGSG_00714	#N/A	#N/A	#N/A	#N/A	#N/A	#N/A	#N/A	#N/A	#N/A	#N/A	#N/A	#N/A	#N/A	#N/A	#N/A	#N/A
FGSG_00716	#N/A	#N/A	#N/A	#N/A	#N/A	#N/A	#N/A	#N/A	#N/A	#N/A	#N/A	#N/A	#N/A	#N/A	#N/A	#N/A
FGSG_00717	#N/A	#N/A	#N/A	#N/A	#N/A	#N/A	#N/A	#N/A	#N/A	#N/A	#N/A	#N/A	#N/A	#N/A	#N/A	#N/A
FGSG_00718	#N/A	#N/A	#N/A	#N/A	#N/A	#N/A	#N/A	#N/A	#N/A	#N/A	#N/A	#N/A	#N/A	#N/A	#N/A	#N/A
FGSG_00720	#N/A	#N/A	#N/A	#N/A	#N/A	#N/A	#N/A	#N/A	#N/A	#N/A	#N/A	#N/A	#N/A	#N/A	#N/A	#N/A
FGSG_00721	#N/A	#N/A	#N/A	#N/A	#N/A	#N/A	#N/A	#N/A	#N/A	#N/A	#N/A	#N/A	#N/A	#N/A	#N/A	#N/A
FGSG_00722	#N/A	#N/A	#N/A	#N/A	#N/A	#N/A	#N/A	#N/A	#N/A	#N/A	#N/A	#N/A	#N/A	#N/A	#N/A	#N/A
FGSG_00723	#N/A	#N/A	#N/A	#N/A	#N/A	#N/A	#N/A	#N/A	#N/A	#N/A	#N/A	#N/A	#N/A	#N/A	#N/A	#N/A
FGSG_00724	#N/A	#N/A	#N/A	#N/A	#N/A	#N/A	#N/A	#N/A	#N/A	#N/A	#N/A	#N/A	#N/A	#N/A	#N/A	#N/A
FGSG_00728	#N/A	#N/A	#N/A	#N/A	#N/A	#N/A	#N/A	#N/A	#N/A	#N/A	#N/A	#N/A	#N/A	#N/A	#N/A	#N/A
FGSG_00729	#N/A	#N/A	#N/A	#N/A	#N/A	#N/A	#N/A	#N/A	#N/A	#N/A	#N/A	#N/A	#N/A	#N/A	#N/A	#N/A
FGSG_00730	#N/A	#N/A	#N/A	#N/A	#N/A	#N/A	#N/A	#N/A	#N/A	#N/A	#N/A	#N/A	#N/A	#N/A	#N/A	#N/A
FGSG_00731	#N/A	#N/A	#N/A	#N/A	#N/A	#N/A	#N/A	#N/A	#N/A	#N/A	#N/A	#N/A	#N/A	#N/A	#N/A	#N/A
FGSG_00736	#N/A	#N/A	#N/A	#N/A	#N/A	#N/A	#N/A	#N/A	#N/A	#N/A	#N/A	#N/A	#N/A	#N/A	#N/A	#N/A
FGSG_00738	#N/A	#N/A	#N/A	#N/A	#N/A	#N/A	#N/A	#N/A	#N/A	#N/A	#N/A	#N/A	#N/A	#N/A	#N/A	#N/A
FGSG_00739	#N/A	#N/A	#N/A	#N/A	#N/A	#N/A	#N/A	#N/A	#N/A	#N/A	#N/A	#N/A	#N/A	#N/A	#N/A	#N/A
FGSG_00740	#N/A	#N/A	#N/A	#N/A	#N/A	#N/A	#N/A	#N/A	#N/A	#N/A	#N/A	#N/A	#N/A	#N/A	#N/A	#N/A
FGSG_00743	#N/A	#N/A	#N/A	#N/A	#N/A	#N/A	#N/A	#N/A	#N/A	#N/A	#N/A	#N/A	#N/A	#N/A	#N/A	#N/A
FGSG_00744	#N/A	#N/A	#N/A	#N/A	#N/A	#N/A	#N/A	#N/A	#N/A	#N/A	#N/A	#N/A	#N/A	#N/A	#N/A	#N/A
FGSG_00746	#N/A	#N/A	#N/A	#N/A	#N/A	#N/A	#N/A	#N/A	#N/A	#N/A	#N/A	#N/A	#N/A	#N/A	#N/A	#N/A
FGSG_00747	#N/A	#N/A	#N/A	#N/A	#N/A	#N/A	#N/A	#N/A	#N/A	#N/A	#N/A	#N/A	#N/A	#N/A	#N/A	#N/A
FGSG_00748	#N/A	#N/A	#N/A	#N/A	#N/A	#N/A	#N/A	#N/A	#N/A	#N/A	#N/A	#N/A	#N/A	#N/A	#N/A	#N/A
FGSG_00749	#N/A	#N/A	#N/A	#N/A	#N/A	#N/A	#N/A	#N/A	#N/A	#N/A	#N/A	#N/A	#N/A	#N/A	#N/A	#N/A
FGSG_00751	#N/A	#N/A	#N/A	#N/A	#N/A	#N/A	#N/A	#N/A	#N/A	#N/A	#N/A	#N/A	#N/A	#N/A	#N/A	#N/A
FGSG_00756	#N/A	#N/A	#N/A	#N/A	#N/A	#N/A	#N/A	#N/A	#N/A	#N/A	#N/A	#N/A	#N/A	#N/A	#N/A	#N/A
FGSG_00757	#N/A	#N/A	#N/A	#N/A	#N/A	#N/A	#N/A	#N/A	#N/A	#N/A	#N/A	#N/A	#N/A	#N/A	#N/A	#N/A
FGSG_00761	#N/A	#N/A	#N/A	#N/A	#N/A	#N/A	#N/A	#N/A	#N/A	#N/A	#N/A	#N/A	#N/A	#N/A	#N/A	#N/A
FGSG_00762	#N/A	#N/A	#N/A	#N/A	#N/A	#N/A	#N/A	#N/A	#N/A	#N/A	#N/A	#N/A	#N/A	#N/A	#N/A	#N/A
FGSG_00763	#N/A	#N/A	#N/A	#N/A	#N/A	#N/A	#N/A	#N/A	#N/A	#N/A	#N/A	#N/A	#N/A	#N/A	#N/A	#N/A
FGSG_00764	#N/A	#N/A	#N/A	#N/A	#N/A	#N/A	#N/A	#N/A	#N/A	#N/A	#N/A	#N/A	#N/A	#N/A	#N/A	#N/A
FGSG_00765	#N/A	#N/A	#N/A	#N/A	#N/A	#N/A	#N/A	#N/A	#N/A	#N/A	#N/A	#N/A	#N/A	#N/A	#N/A	#N/A
FGSG_00766	#N/A	#N/A	#N/A	#N/A	#N/A	#N/A	#N/A	#N/A	#N/A	#N/A	#N/A	#N/A	#N/A	#N/A	#N/A	#N/A
FGSG_00767	#N/A	#N/A	#N/A	#N/A	#N/A	#N/A	#N/A	#N/A	#N/A	#N/A	#N/A	#N/A	#N/A	#N/A	#N/A	#N/A
FGSG_00768	#N/A	#N/A	#N/A	#N/A	#N/A	#N/A	#N/A	#N/A	#N/A	#N/A	#N/A	#N/A	#N/A	#N/A	#N/A	#N/A
FGSG_00769	-1	1	-1	0	conserved hypothetical protein	hypothetical protein FGSG_00769	#N/A	#N/A	#N/A	#N/A	#N/A	FGSG_00769	#N/A	#N/A	#N/A	FALSE
FGSG_00771	#N/A	#N/A	#N/A	#N/A	#N/A	#N/A	#N/A	#N/A	#N/A	#N/A	#N/A	#N/A	#N/A	#N/A	#N/A	#N/A
FGSG_00776	#N/A	#N/A	#N/A	#N/A	#N/A	#N/A	#N/A	#N/A	#N/A	#N/A	#N/A	#N/A	#N/A	#N/A	#N/A	#N/A
FGSG_00777	-1	-1	-1	0	probable peptidylprolyl isomerase precursor, mitochondrial (cyclophilin B)	peptidylprolyl isomerase	PF00160.13	Pro_isomerase	Cyclophilin type peptidyl-prolyl cis-trans isomerase/CLD	#N/A	#N/A	#N/A	#N/A	#N/A	#N/A	FALSE
FGSG_00780	#N/A	#N/A	#N/A	#N/A	#N/A	#N/A	#N/A	#N/A	#N/A	#N/A	#N/A	#N/A	#N/A	#N/A	#N/A	#N/A
FGSG_00781	#N/A	#N/A	#N/A	#N/A	#N/A	#N/A	#N/A	#N/A	#N/A	#N/A	#N/A	#N/A	#N/A	#N/A	#N/A	#N/A
FGSG_00782	#N/A	#N/A	#N/A	#N/A	#N/A	#N/A	#N/A	#N/A	#N/A	#N/A	#N/A	#N/A	#N/A	#N/A	#N/A	#N/A
FGSG_00786	#N/A	#N/A	#N/A	#N/A	#N/A	#N/A	#N/A	#N/A	#N/A	#N/A	#N/A	#N/A	#N/A	#N/A	#N/A	#N/A
FGSG_00787	#N/A	#N/A	#N/A	#N/A	#N/A	#N/A	#N/A	#N/A	#N/A	#N/A	#N/A	#N/A	#N/A	#N/A	#N/A	#N/A
FGSG_00792	#N/A	#N/A	#N/A	#N/A	#N/A	#N/A	#N/A	#N/A	#N/A	#N/A	#N/A	#N/A	#N/A	#N/A	#N/A	#N/A
FGSG_00793	#N/A	#N/A	#N/A	#N/A	#N/A	#N/A	#N/A	#N/A	#N/A	#N/A	#N/A	#N/A	#N/A	#N/A	#N/A	#N/A
FGSG_00800	#N/A	#N/A	#N/A	#N/A	#N/A	#N/A	#N/A	#N/A	#N/A	#N/A	#N/A	#N/A	#N/A	#N/A	#N/A	#N/A
FGSG_00804	#N/A	#N/A	#N/A	#N/A	#N/A	#N/A	#N/A	#N/A	#N/A	#N/A	#N/A	#N/A	#N/A	#N/A	#N/A	#N/A
FGSG_00807	#N/A	#N/A	#N/A	#N/A	#N/A	#N/A	#N/A	#N/A	#N/A	#N/A	#N/A	#N/A	#N/A	#N/A	#N/A	#N/A
FGSG_00808	#N/A	#N/A	#N/A	#N/A	#N/A	#N/A	#N/A	#N/A	#N/A	#N/A	#N/A	#N/A	#N/A	#N/A	#N/A	#N/A
FGSG_00810	#N/A	#N/A	#N/A	#N/A	#N/A	#N/A	#N/A	#N/A	#N/A	#N/A	#N/A	#N/A	#N/A	#N/A	#N/A	#N/A
FGSG_00812	#N/A	#N/A	#N/A	#N/A	#N/A	#N/A	#N/A	#N/A	#N/A	#N/A	#N/A	#N/A	#N/A	#N/A	#N/A	#N/A
FGSG_00813	-1	-1	-1	0	related to pathway-specific regulatory protein nit-4	related to pathway-specific regulatory protein nit-4	PF04082.10	Fungal_trans	Fungal specific transcription factor domain	PHI:1842	unaffected pathogenicity	#N/A	#N/A	FGSG_00813	#N/A	FALSE
FGSG_00814	#N/A	#N/A	#N/A	#N/A	#N/A	#N/A	#N/A	#N/A	#N/A	#N/A	#N/A	#N/A	#N/A	#N/A	#N/A	#N/A
FGSG_00817	#N/A	#N/A	#N/A	#N/A	#N/A	#N/A	#N/A	#N/A	#N/A	#N/A	#N/A	#N/A	#N/A	#N/A	#N/A	#N/A
FGSG_00818	#N/A	#N/A	#N/A	#N/A	#N/A	#N/A	#N/A	#N/A	#N/A	#N/A	#N/A	#N/A	#N/A	#N/A	#N/A	#N/A
FGSG_00819	#N/A	#N/A	#N/A	#N/A	#N/A	#N/A	#N/A	#N/A	#N/A	#N/A	#N/A	#N/A	#N/A	#N/A	#N/A	#N/A
FGSG_00822	#N/A	#N/A	#N/A	#N/A	#N/A	#N/A	#N/A	#N/A	#N/A	#N/A	#N/A	#N/A	#N/A	#N/A	#N/A	#N/A
FGSG_00824	#N/A	#N/A	#N/A	#N/A	#N/A	#N/A	#N/A	#N/A	#N/A	#N/A	#N/A	#N/A	#N/A	#N/A	#N/A	#N/A
FGSG_00825	#N/A	#N/A	#N/A	#N/A	#N/A	#N/A	#N/A	#N/A	#N/A	#N/A	#N/A	#N/A	#N/A	#N/A	#N/A	#N/A
FGSG_00831	#N/A	#N/A	#N/A	#N/A	#N/A	#N/A	#N/A	#N/A	#N/A	#N/A	#N/A	#N/A	#N/A	#N/A	#N/A	#N/A
FGSG_00832	#N/A	#N/A	#N/A	#N/A	#N/A	#N/A	#N/A	#N/A	#N/A	#N/A	#N/A	#N/A	#N/A	#N/A	#N/A	#N/A
FGSG_00833	#N/A	#N/A	#N/A	#N/A	#N/A	#N/A	#N/A	#N/A	#N/A	#N/A	#N/A	#N/A	#N/A	#N/A	#N/A	#N/A
FGSG_00836	#N/A	#N/A	#N/A	#N/A	#N/A	#N/A	#N/A	#N/A	#N/A	#N/A	#N/A	#N/A	#N/A	#N/A	#N/A	#N/A
FGSG_00837	#N/A	#N/A	#N/A	#N/A	#N/A	#N/A	#N/A	#N/A	#N/A	#N/A	#N/A	#N/A	#N/A	#N/A	#N/A	#N/A
FGSG_00840	-1	-1	-1	0	probable carnitine acetyl transferase FacC	carnitine o-acetyltransferase	PF00755.12	Carn_acyltransf	Choline/Carnitine o-acyltransferase	#N/A	#N/A	#N/A	#N/A	#N/A	#N/A	FALSE
FGSG_00843	#N/A	#N/A	#N/A	#N/A	#N/A	#N/A	#N/A	#N/A	#N/A	#N/A	#N/A	#N/A	#N/A	#N/A	#N/A	#N/A
FGSG_00846	#N/A	#N/A	#N/A	#N/A	#N/A	#N/A	#N/A	#N/A	#N/A	#N/A	#N/A	#N/A	#N/A	#N/A	#N/A	#N/A
FGSG_00849	#N/A	#N/A	#N/A	#N/A	#N/A	#N/A	#N/A	#N/A	#N/A	#N/A	#N/A	#N/A	#N/A	#N/A	#N/A	#N/A
FGSG_00852	#N/A	#N/A	#N/A	#N/A	#N/A	#N/A	#N/A	#N/A	#N/A	#N/A	#N/A	#N/A	#N/A	#N/A	#N/A	#N/A
FGSG_00853	#N/A	#N/A	#N/A	#N/A	#N/A	#N/A	#N/A	#N/A	#N/A	#N/A	#N/A	#N/A	#N/A	#N/A	#N/A	#N/A
FGSG_00855	#N/A	#N/A	#N/A	#N/A	#N/A	#N/A	#N/A	#N/A	#N/A	#N/A	#N/A	#N/A	#N/A	#N/A	#N/A	#N/A
FGSG_00856	#N/A	#N/A	#N/A	#N/A	#N/A	#N/A	#N/A	#N/A	#N/A	#N/A	#N/A	#N/A	#N/A	#N/A	#N/A	#N/A
FGSG_00857	#N/A	#N/A	#N/A	#N/A	#N/A	#N/A	#N/A	#N/A	#N/A	#N/A	#N/A	#N/A	#N/A	#N/A	#N/A	#N/A
FGSG_00861	#N/A	#N/A	#N/A	#N/A	#N/A	#N/A	#N/A	#N/A	#N/A	#N/A	#N/A	#N/A	#N/A	#N/A	#N/A	#N/A
FGSG_00863	#N/A	#N/A	#N/A	#N/A	#N/A	#N/A	#N/A	#N/A	#N/A	#N/A	#N/A	#N/A	#N/A	#N/A	#N/A	#N/A
FGSG_00864	#N/A	#N/A	#N/A	#N/A	#N/A	#N/A	#N/A	#N/A	#N/A	#N/A	#N/A	#N/A	#N/A	#N/A	#N/A	#N/A
FGSG_00865	#N/A	#N/A	#N/A	#N/A	#N/A	#N/A	#N/A	#N/A	#N/A	#N/A	#N/A	#N/A	#N/A	#N/A	#N/A	#N/A
FGSG_00866	#N/A	#N/A	#N/A	#N/A	#N/A	#N/A	#N/A	#N/A	#N/A	#N/A	#N/A	#N/A	#N/A	#N/A	#N/A	#N/A
FGSG_00869	#N/A	#N/A	#N/A	#N/A	#N/A	#N/A	#N/A	#N/A	#N/A	#N/A	#N/A	#N/A	#N/A	#N/A	#N/A	#N/A
FGSG_00870	#N/A	#N/A	#N/A	#N/A	#N/A	#N/A	#N/A	#N/A	#N/A	#N/A	#N/A	#N/A	#N/A	#N/A	#N/A	#N/A
FGSG_00871	#N/A	#N/A	#N/A	#N/A	#N/A	#N/A	#N/A	#N/A	#N/A	#N/A	#N/A	#N/A	#N/A	#N/A	#N/A	#N/A
FGSG_00872	0	0	-1	0	probable UDP-N-acetylglucosamine pyrophosphorylase	udp-n-acetylglucosamine pyrophosphorylase	PF01704.10	UDPGP	UTP--glucose-1-phosphate uridylyltransferase	#N/A	#N/A	#N/A	#N/A	#N/A	#N/A	FALSE
FGSG_00874	#N/A	#N/A	#N/A	#N/A	#N/A	#N/A	#N/A	#N/A	#N/A	#N/A	#N/A	#N/A	#N/A	#N/A	#N/A	#N/A
FGSG_00875	#N/A	#N/A	#N/A	#N/A	#N/A	#N/A	#N/A	#N/A	#N/A	#N/A	#N/A	#N/A	#N/A	#N/A	#N/A	#N/A
FGSG_00877	#N/A	#N/A	#N/A	#N/A	#N/A	#N/A	#N/A	#N/A	#N/A	#N/A	#N/A	#N/A	#N/A	#N/A	#N/A	#N/A
FGSG_00878	#N/A	#N/A	#N/A	#N/A	#N/A	#N/A	#N/A	#N/A	#N/A	#N/A	#N/A	#N/A	#N/A	#N/A	#N/A	#N/A
FGSG_00883	#N/A	#N/A	#N/A	#N/A	#N/A	#N/A	#N/A	#N/A	#N/A	#N/A	#N/A	#N/A	#N/A	#N/A	#N/A	#N/A
FGSG_00884	#N/A	#N/A	#N/A	#N/A	#N/A	#N/A	#N/A	#N/A	#N/A	#N/A	#N/A	#N/A	#N/A	#N/A	#N/A	#N/A
FGSG_00886	0	-1	-1	0	conserved hypothetical protein	dynein light chain	PF01221.10	Dynein_light	Dynein light chain type 1	#N/A	#N/A	#N/A	#N/A	#N/A	#N/A	FALSE
FGSG_00887	#N/A	#N/A	#N/A	#N/A	#N/A	#N/A	#N/A	#N/A	#N/A	#N/A	#N/A	#N/A	#N/A	#N/A	#N/A	#N/A
FGSG_00893	#N/A	#N/A	#N/A	#N/A	#N/A	#N/A	#N/A	#N/A	#N/A	#N/A	#N/A	#N/A	#N/A	#N/A	#N/A	#N/A
FGSG_00894	#N/A	#N/A	#N/A	#N/A	#N/A	#N/A	#N/A	#N/A	#N/A	#N/A	#N/A	#N/A	#N/A	#N/A	#N/A	#N/A
FGSG_00898	#N/A	#N/A	#N/A	#N/A	#N/A	#N/A	#N/A	#N/A	#N/A	#N/A	#N/A	#N/A	#N/A	#N/A	#N/A	#N/A
FGSG_00900	#N/A	#N/A	#N/A	#N/A	#N/A	#N/A	#N/A	#N/A	#N/A	#N/A	#N/A	#N/A	#N/A	#N/A	#N/A	#N/A
FGSG_00902	#N/A	#N/A	#N/A	#N/A	#N/A	#N/A	#N/A	#N/A	#N/A	#N/A	#N/A	#N/A	#N/A	#N/A	#N/A	#N/A
FGSG_00903	#N/A	#N/A	#N/A	#N/A	#N/A	#N/A	#N/A	#N/A	#N/A	#N/A	#N/A	#N/A	#N/A	#N/A	#N/A	#N/A
FGSG_00904	#N/A	#N/A	#N/A	#N/A	#N/A	#N/A	#N/A	#N/A	#N/A	#N/A	#N/A	#N/A	#N/A	#N/A	#N/A	#N/A
FGSG_00905	#N/A	#N/A	#N/A	#N/A	#N/A	#N/A	#N/A	#N/A	#N/A	#N/A	#N/A	#N/A	#N/A	#N/A	#N/A	#N/A
FGSG_00906	#N/A	#N/A	#N/A	#N/A	#N/A	#N/A	#N/A	#N/A	#N/A	#N/A	#N/A	#N/A	#N/A	#N/A	#N/A	#N/A
FGSG_00907	#N/A	#N/A	#N/A	#N/A	#N/A	#N/A	#N/A	#N/A	#N/A	#N/A	#N/A	#N/A	#N/A	#N/A	#N/A	#N/A
FGSG_00908	#N/A	#N/A	#N/A	#N/A	#N/A	#N/A	#N/A	#N/A	#N/A	#N/A	#N/A	#N/A	#N/A	#N/A	#N/A	#N/A
FGSG_00910	#N/A	#N/A	#N/A	#N/A	#N/A	#N/A	#N/A	#N/A	#N/A	#N/A	#N/A	#N/A	#N/A	#N/A	#N/A	#N/A
FGSG_00912	#N/A	#N/A	#N/A	#N/A	#N/A	#N/A	#N/A	#N/A	#N/A	#N/A	#N/A	#N/A	#N/A	#N/A	#N/A	#N/A
FGSG_00914	1	-1	-1	0	conserved hypothetical protein	trna guanylyltransferase	PF04446.4	Thg1	tRNAHis guanylyltransferase	#N/A	#N/A	#N/A	#N/A	#N/A	#N/A	FALSE
FGSG_00916	#N/A	#N/A	#N/A	#N/A	#N/A	#N/A	#N/A	#N/A	#N/A	#N/A	#N/A	#N/A	#N/A	#N/A	#N/A	#N/A
FGSG_00917	#N/A	#N/A	#N/A	#N/A	#N/A	#N/A	#N/A	#N/A	#N/A	#N/A	#N/A	#N/A	#N/A	#N/A	#N/A	#N/A
FGSG_00921	0	0	-1	0	probable heat shock protein 70	heat shock protein ssb1	PF00012.12	HSP70	Hsp70 protein	#N/A	#N/A	#N/A	#N/A	#N/A	#N/A	FALSE
FGSG_00925	#N/A	#N/A	#N/A	#N/A	#N/A	#N/A	#N/A	#N/A	#N/A	#N/A	#N/A	#N/A	#N/A	#N/A	#N/A	#N/A
FGSG_00926	#N/A	#N/A	#N/A	#N/A	#N/A	#N/A	#N/A	#N/A	#N/A	#N/A	#N/A	#N/A	#N/A	#N/A	#N/A	#N/A
FGSG_00930	#N/A	#N/A	#N/A	#N/A	#N/A	#N/A	#N/A	#N/A	#N/A	#N/A	#N/A	#N/A	#N/A	#N/A	#N/A	#N/A
FGSG_00935	#N/A	#N/A	#N/A	#N/A	#N/A	#N/A	#N/A	#N/A	#N/A	#N/A	#N/A	#N/A	#N/A	#N/A	#N/A	#N/A
FGSG_00939	#N/A	#N/A	#N/A	#N/A	#N/A	#N/A	#N/A	#N/A	#N/A	#N/A	#N/A	#N/A	#N/A	#N/A	#N/A	#N/A
FGSG_00945	#N/A	#N/A	#N/A	#N/A	#N/A	#N/A	#N/A	#N/A	#N/A	#N/A	#N/A	#N/A	#N/A	#N/A	#N/A	#N/A
FGSG_00947	#N/A	#N/A	#N/A	#N/A	#N/A	#N/A	#N/A	#N/A	#N/A	#N/A	#N/A	#N/A	#N/A	#N/A	#N/A	#N/A
FGSG_00950	#N/A	#N/A	#N/A	#N/A	#N/A	#N/A	#N/A	#N/A	#N/A	#N/A	#N/A	#N/A	#N/A	#N/A	#N/A	#N/A
FGSG_00951	#N/A	#N/A	#N/A	#N/A	#N/A	#N/A	#N/A	#N/A	#N/A	#N/A	#N/A	#N/A	#N/A	#N/A	#N/A	#N/A
FGSG_00955	#N/A	#N/A	#N/A	#N/A	#N/A	#N/A	#N/A	#N/A	#N/A	#N/A	#N/A	#N/A	#N/A	#N/A	#N/A	#N/A
FGSG_00957	#N/A	#N/A	#N/A	#N/A	#N/A	#N/A	#N/A	#N/A	#N/A	#N/A	#N/A	#N/A	#N/A	#N/A	#N/A	#N/A
FGSG_00959	#N/A	#N/A	#N/A	#N/A	#N/A	#N/A	#N/A	#N/A	#N/A	#N/A	#N/A	#N/A	#N/A	#N/A	#N/A	#N/A
FGSG_00961	#N/A	#N/A	#N/A	#N/A	#N/A	#N/A	#N/A	#N/A	#N/A	#N/A	#N/A	#N/A	#N/A	#N/A	#N/A	#N/A
FGSG_00968	#N/A	#N/A	#N/A	#N/A	#N/A	#N/A	#N/A	#N/A	#N/A	#N/A	#N/A	#N/A	#N/A	#N/A	#N/A	#N/A
FGSG_00969	#N/A	#N/A	#N/A	#N/A	#N/A	#N/A	#N/A	#N/A	#N/A	#N/A	#N/A	#N/A	#N/A	#N/A	#N/A	#N/A
FGSG_00971	#N/A	#N/A	#N/A	#N/A	#N/A	#N/A	#N/A	#N/A	#N/A	#N/A	#N/A	#N/A	#N/A	#N/A	#N/A	#N/A
FGSG_00979	#N/A	#N/A	#N/A	#N/A	#N/A	#N/A	#N/A	#N/A	#N/A	#N/A	#N/A	#N/A	#N/A	#N/A	#N/A	#N/A
FGSG_00982	#N/A	#N/A	#N/A	#N/A	#N/A	#N/A	#N/A	#N/A	#N/A	#N/A	#N/A	#N/A	#N/A	#N/A	#N/A	#N/A
FGSG_00984	#N/A	#N/A	#N/A	#N/A	#N/A	#N/A	#N/A	#N/A	#N/A	#N/A	#N/A	#N/A	#N/A	#N/A	#N/A	#N/A
FGSG_00989	#N/A	#N/A	#N/A	#N/A	#N/A	#N/A	#N/A	#N/A	#N/A	#N/A	#N/A	#N/A	#N/A	#N/A	#N/A	#N/A
FGSG_00995	#N/A	#N/A	#N/A	#N/A	#N/A	#N/A	#N/A	#N/A	#N/A	#N/A	#N/A	#N/A	#N/A	#N/A	#N/A	#N/A
FGSG_00996	1	-1	-1	0	related to proline-rich protein verprolin	related to proline-rich protein verprolin	PF02205.12	WH2	WH2 motif	#N/A	#N/A	#N/A	#N/A	#N/A	#N/A	FALSE
FGSG_00997	#N/A	#N/A	#N/A	#N/A	#N/A	#N/A	#N/A	#N/A	#N/A	#N/A	#N/A	#N/A	#N/A	#N/A	#N/A	#N/A
FGSG_00998	0	0	-1	0	probable NADH-ubiquinone oxidoreductase 12 kDa subunit, mitochondrial precursor	nadh dehydrogenase	#N/A	#N/A	#N/A	#N/A	#N/A	#N/A	#N/A	#N/A	#N/A	FALSE
FGSG_00999	-1	-1	-1	0	conserved hypothetical protein	hypothetical protein FG00999.1	#N/A	#N/A	#N/A	#N/A	#N/A	#N/A	#N/A	#N/A	#N/A	FALSE
FGSG_01000	#N/A	#N/A	#N/A	#N/A	#N/A	#N/A	#N/A	#N/A	#N/A	#N/A	#N/A	#N/A	#N/A	#N/A	#N/A	#N/A
FGSG_01006	#N/A	#N/A	#N/A	#N/A	#N/A	#N/A	#N/A	#N/A	#N/A	#N/A	#N/A	#N/A	#N/A	#N/A	#N/A	#N/A
FGSG_01007	#N/A	#N/A	#N/A	#N/A	#N/A	#N/A	#N/A	#N/A	#N/A	#N/A	#N/A	#N/A	#N/A	#N/A	#N/A	#N/A
FGSG_01014	#N/A	#N/A	#N/A	#N/A	#N/A	#N/A	#N/A	#N/A	#N/A	#N/A	#N/A	#N/A	#N/A	#N/A	#N/A	#N/A
FGSG_01015	#N/A	#N/A	#N/A	#N/A	#N/A	#N/A	#N/A	#N/A	#N/A	#N/A	#N/A	#N/A	#N/A	#N/A	#N/A	#N/A
FGSG_01017	#N/A	#N/A	#N/A	#N/A	#N/A	#N/A	#N/A	#N/A	#N/A	#N/A	#N/A	#N/A	#N/A	#N/A	#N/A	#N/A
FGSG_01020	0	-1	-1	0	related to SNARE protein of Golgi compartment	protein transport protein gos1	PF05008.7	V-SNARE	Vesicle transport v-SNARE protein	#N/A	#N/A	#N/A	#N/A	#N/A	#N/A	FALSE
FGSG_01022	#N/A	#N/A	#N/A	#N/A	#N/A	#N/A	#N/A	#N/A	#N/A	#N/A	#N/A	#N/A	#N/A	#N/A	#N/A	#N/A
FGSG_01024	#N/A	#N/A	#N/A	#N/A	#N/A	#N/A	#N/A	#N/A	#N/A	#N/A	#N/A	#N/A	#N/A	#N/A	#N/A	#N/A
FGSG_01026	#N/A	#N/A	#N/A	#N/A	#N/A	#N/A	#N/A	#N/A	#N/A	#N/A	#N/A	#N/A	#N/A	#N/A	#N/A	#N/A
FGSG_01028	#N/A	#N/A	#N/A	#N/A	#N/A	#N/A	#N/A	#N/A	#N/A	#N/A	#N/A	#N/A	#N/A	#N/A	#N/A	#N/A
FGSG_01031	#N/A	#N/A	#N/A	#N/A	#N/A	#N/A	#N/A	#N/A	#N/A	#N/A	#N/A	#N/A	#N/A	#N/A	#N/A	#N/A
FGSG_01033	#N/A	#N/A	#N/A	#N/A	#N/A	#N/A	#N/A	#N/A	#N/A	#N/A	#N/A	#N/A	#N/A	#N/A	#N/A	#N/A
FGSG_01036	#N/A	#N/A	#N/A	#N/A	#N/A	#N/A	#N/A	#N/A	#N/A	#N/A	#N/A	#N/A	#N/A	#N/A	#N/A	#N/A
FGSG_01037	#N/A	#N/A	#N/A	#N/A	#N/A	#N/A	#N/A	#N/A	#N/A	#N/A	#N/A	#N/A	#N/A	#N/A	#N/A	#N/A
FGSG_01039	#N/A	#N/A	#N/A	#N/A	#N/A	#N/A	#N/A	#N/A	#N/A	#N/A	#N/A	#N/A	#N/A	#N/A	#N/A	#N/A
FGSG_01044	#N/A	#N/A	#N/A	#N/A	#N/A	#N/A	#N/A	#N/A	#N/A	#N/A	#N/A	#N/A	#N/A	#N/A	#N/A	#N/A
FGSG_01047	-1	0	-1	0	conserved hypothetical protein	ring finger protein	#N/A	#N/A	#N/A	#N/A	#N/A	#N/A	#N/A	#N/A	#N/A	FALSE
FGSG_01052	#N/A	#N/A	#N/A	#N/A	#N/A	#N/A	#N/A	#N/A	#N/A	#N/A	#N/A	#N/A	#N/A	#N/A	#N/A	#N/A
FGSG_01053	#N/A	#N/A	#N/A	#N/A	#N/A	#N/A	#N/A	#N/A	#N/A	#N/A	#N/A	#N/A	#N/A	#N/A	#N/A	#N/A
FGSG_01055	#N/A	#N/A	#N/A	#N/A	#N/A	#N/A	#N/A	#N/A	#N/A	#N/A	#N/A	#N/A	#N/A	#N/A	#N/A	#N/A
FGSG_01056	#N/A	#N/A	#N/A	#N/A	#N/A	#N/A	#N/A	#N/A	#N/A	#N/A	#N/A	#N/A	#N/A	#N/A	#N/A	#N/A
FGSG_01057	#N/A	#N/A	#N/A	#N/A	#N/A	#N/A	#N/A	#N/A	#N/A	#N/A	#N/A	#N/A	#N/A	#N/A	#N/A	#N/A
FGSG_01059	#N/A	#N/A	#N/A	#N/A	#N/A	#N/A	#N/A	#N/A	#N/A	#N/A	#N/A	#N/A	#N/A	#N/A	#N/A	#N/A
FGSG_01068	#N/A	#N/A	#N/A	#N/A	#N/A	#N/A	#N/A	#N/A	#N/A	#N/A	#N/A	#N/A	#N/A	#N/A	#N/A	#N/A
FGSG_01069	#N/A	#N/A	#N/A	#N/A	#N/A	#N/A	#N/A	#N/A	#N/A	#N/A	#N/A	#N/A	#N/A	#N/A	#N/A	#N/A
FGSG_01070	#N/A	#N/A	#N/A	#N/A	#N/A	#N/A	#N/A	#N/A	#N/A	#N/A	#N/A	#N/A	#N/A	#N/A	#N/A	#N/A
FGSG_01072	#N/A	#N/A	#N/A	#N/A	#N/A	#N/A	#N/A	#N/A	#N/A	#N/A	#N/A	#N/A	#N/A	#N/A	#N/A	#N/A
FGSG_01083	#N/A	#N/A	#N/A	#N/A	#N/A	#N/A	#N/A	#N/A	#N/A	#N/A	#N/A	#N/A	#N/A	#N/A	#N/A	#N/A
FGSG_01084	#N/A	#N/A	#N/A	#N/A	#N/A	#N/A	#N/A	#N/A	#N/A	#N/A	#N/A	#N/A	#N/A	#N/A	#N/A	#N/A
FGSG_01085	#N/A	#N/A	#N/A	#N/A	#N/A	#N/A	#N/A	#N/A	#N/A	#N/A	#N/A	#N/A	#N/A	#N/A	#N/A	#N/A
FGSG_01086	#N/A	#N/A	#N/A	#N/A	#N/A	#N/A	#N/A	#N/A	#N/A	#N/A	#N/A	#N/A	#N/A	#N/A	#N/A	#N/A
FGSG_01094	-1	-1	-1	0	conserved hypothetical protein	chromatin modification-like protein eaf6	PF09340.2	NuA4	Histone acetyltransferase subunit NuA4	#N/A	#N/A	#N/A	#N/A	#N/A	#N/A	FALSE
FGSG_01095	#N/A	#N/A	#N/A	#N/A	#N/A	#N/A	#N/A	#N/A	#N/A	#N/A	#N/A	#N/A	#N/A	#N/A	#N/A	#N/A
FGSG_01098	#N/A	#N/A	#N/A	#N/A	#N/A	#N/A	#N/A	#N/A	#N/A	#N/A	#N/A	#N/A	#N/A	#N/A	#N/A	#N/A
FGSG_01102	#N/A	#N/A	#N/A	#N/A	#N/A	#N/A	#N/A	#N/A	#N/A	#N/A	#N/A	#N/A	#N/A	#N/A	#N/A	#N/A
FGSG_01104	#N/A	#N/A	#N/A	#N/A	#N/A	#N/A	#N/A	#N/A	#N/A	#N/A	#N/A	#N/A	#N/A	#N/A	#N/A	#N/A
FGSG_01105	#N/A	#N/A	#N/A	#N/A	#N/A	#N/A	#N/A	#N/A	#N/A	#N/A	#N/A	#N/A	#N/A	#N/A	#N/A	#N/A
FGSG_01106	#N/A	#N/A	#N/A	#N/A	#N/A	#N/A	#N/A	#N/A	#N/A	#N/A	#N/A	#N/A	#N/A	#N/A	#N/A	#N/A
FGSG_01107	-1	-1	-1	0	probable molybdenum cofactor sulfurase HxB protein	hypothetical protein FGSG_01107	PF03476.8	MOSC_N	MOSC N-terminal beta barrel domain	#N/A	#N/A	#N/A	#N/A	#N/A	#N/A	FALSE
FGSG_01111	#N/A	#N/A	#N/A	#N/A	#N/A	#N/A	#N/A	#N/A	#N/A	#N/A	#N/A	#N/A	#N/A	#N/A	#N/A	#N/A
FGSG_01112	#N/A	#N/A	#N/A	#N/A	#N/A	#N/A	#N/A	#N/A	#N/A	#N/A	#N/A	#N/A	#N/A	#N/A	#N/A	#N/A
FGSG_01115	#N/A	#N/A	#N/A	#N/A	#N/A	#N/A	#N/A	#N/A	#N/A	#N/A	#N/A	#N/A	#N/A	#N/A	#N/A	#N/A
FGSG_01116	#N/A	#N/A	#N/A	#N/A	#N/A	#N/A	#N/A	#N/A	#N/A	#N/A	#N/A	#N/A	#N/A	#N/A	#N/A	#N/A
FGSG_01117	#N/A	#N/A	#N/A	#N/A	#N/A	#N/A	#N/A	#N/A	#N/A	#N/A	#N/A	#N/A	#N/A	#N/A	#N/A	#N/A
FGSG_01118	#N/A	#N/A	#N/A	#N/A	#N/A	#N/A	#N/A	#N/A	#N/A	#N/A	#N/A	#N/A	#N/A	#N/A	#N/A	#N/A
FGSG_01119	-1	0	-1	0	probable prohibitin PHB2	probable prohibitin phb2	PF01145.17	Band_7	SPFH domain / Band 7 family	#N/A	#N/A	#N/A	#N/A	#N/A	#N/A	FALSE
FGSG_01120	#N/A	#N/A	#N/A	#N/A	#N/A	#N/A	#N/A	#N/A	#N/A	#N/A	#N/A	#N/A	#N/A	#N/A	#N/A	#N/A
FGSG_01121	#N/A	#N/A	#N/A	#N/A	#N/A	#N/A	#N/A	#N/A	#N/A	#N/A	#N/A	#N/A	#N/A	#N/A	#N/A	#N/A
FGSG_01123	#N/A	#N/A	#N/A	#N/A	#N/A	#N/A	#N/A	#N/A	#N/A	#N/A	#N/A	#N/A	#N/A	#N/A	#N/A	#N/A
FGSG_01125	#N/A	#N/A	#N/A	#N/A	#N/A	#N/A	#N/A	#N/A	#N/A	#N/A	#N/A	#N/A	#N/A	#N/A	#N/A	#N/A
FGSG_01128	#N/A	#N/A	#N/A	#N/A	#N/A	#N/A	#N/A	#N/A	#N/A	#N/A	#N/A	#N/A	#N/A	#N/A	#N/A	#N/A
FGSG_01130	#N/A	#N/A	#N/A	#N/A	#N/A	#N/A	#N/A	#N/A	#N/A	#N/A	#N/A	#N/A	#N/A	#N/A	#N/A	#N/A
FGSG_01131	#N/A	#N/A	#N/A	#N/A	#N/A	#N/A	#N/A	#N/A	#N/A	#N/A	#N/A	#N/A	#N/A	#N/A	#N/A	#N/A
FGSG_01133	#N/A	#N/A	#N/A	#N/A	#N/A	#N/A	#N/A	#N/A	#N/A	#N/A	#N/A	#N/A	#N/A	#N/A	#N/A	#N/A
FGSG_01134	#N/A	#N/A	#N/A	#N/A	#N/A	#N/A	#N/A	#N/A	#N/A	#N/A	#N/A	#N/A	#N/A	#N/A	#N/A	#N/A
FGSG_01135	#N/A	#N/A	#N/A	#N/A	#N/A	#N/A	#N/A	#N/A	#N/A	#N/A	#N/A	#N/A	#N/A	#N/A	#N/A	#N/A
FGSG_01136	#N/A	#N/A	#N/A	#N/A	#N/A	#N/A	#N/A	#N/A	#N/A	#N/A	#N/A	#N/A	#N/A	#N/A	#N/A	#N/A
FGSG_01138	#N/A	#N/A	#N/A	#N/A	#N/A	#N/A	#N/A	#N/A	#N/A	#N/A	#N/A	#N/A	#N/A	#N/A	#N/A	#N/A
FGSG_01141	#N/A	#N/A	#N/A	#N/A	#N/A	#N/A	#N/A	#N/A	#N/A	#N/A	#N/A	#N/A	#N/A	#N/A	#N/A	#N/A
FGSG_01149	#N/A	#N/A	#N/A	#N/A	#N/A	#N/A	#N/A	#N/A	#N/A	#N/A	#N/A	#N/A	#N/A	#N/A	#N/A	#N/A
FGSG_01150	#N/A	#N/A	#N/A	#N/A	#N/A	#N/A	#N/A	#N/A	#N/A	#N/A	#N/A	#N/A	#N/A	#N/A	#N/A	#N/A
FGSG_01151	#N/A	#N/A	#N/A	#N/A	#N/A	#N/A	#N/A	#N/A	#N/A	#N/A	#N/A	#N/A	#N/A	#N/A	#N/A	#N/A
FGSG_01152	#N/A	#N/A	#N/A	#N/A	#N/A	#N/A	#N/A	#N/A	#N/A	#N/A	#N/A	#N/A	#N/A	#N/A	#N/A	#N/A
FGSG_01153	#N/A	#N/A	#N/A	#N/A	#N/A	#N/A	#N/A	#N/A	#N/A	#N/A	#N/A	#N/A	#N/A	#N/A	#N/A	#N/A
FGSG_01155	#N/A	#N/A	#N/A	#N/A	#N/A	#N/A	#N/A	#N/A	#N/A	#N/A	#N/A	#N/A	#N/A	#N/A	#N/A	#N/A
FGSG_01157	#N/A	#N/A	#N/A	#N/A	#N/A	#N/A	#N/A	#N/A	#N/A	#N/A	#N/A	#N/A	#N/A	#N/A	#N/A	#N/A
FGSG_01158	#N/A	#N/A	#N/A	#N/A	#N/A	#N/A	#N/A	#N/A	#N/A	#N/A	#N/A	#N/A	#N/A	#N/A	#N/A	#N/A
FGSG_01160	#N/A	#N/A	#N/A	#N/A	#N/A	#N/A	#N/A	#N/A	#N/A	#N/A	#N/A	#N/A	#N/A	#N/A	#N/A	#N/A
FGSG_01161	#N/A	#N/A	#N/A	#N/A	#N/A	#N/A	#N/A	#N/A	#N/A	#N/A	#N/A	#N/A	#N/A	#N/A	#N/A	#N/A
FGSG_01163	#N/A	#N/A	#N/A	#N/A	#N/A	#N/A	#N/A	#N/A	#N/A	#N/A	#N/A	#N/A	#N/A	#N/A	#N/A	#N/A
FGSG_01164	#N/A	#N/A	#N/A	#N/A	#N/A	#N/A	#N/A	#N/A	#N/A	#N/A	#N/A	#N/A	#N/A	#N/A	#N/A	#N/A
FGSG_01166	#N/A	#N/A	#N/A	#N/A	#N/A	#N/A	#N/A	#N/A	#N/A	#N/A	#N/A	#N/A	#N/A	#N/A	#N/A	#N/A
FGSG_01167	#N/A	#N/A	#N/A	#N/A	#N/A	#N/A	#N/A	#N/A	#N/A	#N/A	#N/A	#N/A	#N/A	#N/A	#N/A	#N/A
FGSG_01169	#N/A	#N/A	#N/A	#N/A	#N/A	#N/A	#N/A	#N/A	#N/A	#N/A	#N/A	#N/A	#N/A	#N/A	#N/A	#N/A
FGSG_01170	-1	-1	-1	0	related to glutaredoxin	monothiol glutaredoxin-7	PF00462.16	Glutaredoxin	Glutaredoxin	#N/A	#N/A	FGSG_01170	#N/A	#N/A	#N/A	FALSE
FGSG_01177	#N/A	#N/A	#N/A	#N/A	#N/A	#N/A	#N/A	#N/A	#N/A	#N/A	#N/A	#N/A	#N/A	#N/A	#N/A	#N/A
FGSG_01179	#N/A	#N/A	#N/A	#N/A	#N/A	#N/A	#N/A	#N/A	#N/A	#N/A	#N/A	#N/A	#N/A	#N/A	#N/A	#N/A
FGSG_01182	#N/A	#N/A	#N/A	#N/A	#N/A	#N/A	#N/A	#N/A	#N/A	#N/A	#N/A	#N/A	#N/A	#N/A	#N/A	#N/A
FGSG_01183	#N/A	#N/A	#N/A	#N/A	#N/A	#N/A	#N/A	#N/A	#N/A	#N/A	#N/A	#N/A	#N/A	#N/A	#N/A	#N/A
FGSG_01184	#N/A	#N/A	#N/A	#N/A	#N/A	#N/A	#N/A	#N/A	#N/A	#N/A	#N/A	#N/A	#N/A	#N/A	#N/A	#N/A
FGSG_01185	#N/A	#N/A	#N/A	#N/A	#N/A	#N/A	#N/A	#N/A	#N/A	#N/A	#N/A	#N/A	#N/A	#N/A	#N/A	#N/A
FGSG_01187	#N/A	#N/A	#N/A	#N/A	#N/A	#N/A	#N/A	#N/A	#N/A	#N/A	#N/A	#N/A	#N/A	#N/A	#N/A	#N/A
FGSG_01188	-1	0	-1	0	probable serine/threonine protein kinase COT-1	agc ndr ndr protein kinase	PF00069.17	Pkinase	Protein kinase domain	PHI:1204	reduced virulence	#N/A	#N/A	#N/A	#N/A	FALSE
FGSG_01189	#N/A	#N/A	#N/A	#N/A	#N/A	#N/A	#N/A	#N/A	#N/A	#N/A	#N/A	#N/A	#N/A	#N/A	#N/A	#N/A
FGSG_01191	#N/A	#N/A	#N/A	#N/A	#N/A	#N/A	#N/A	#N/A	#N/A	#N/A	#N/A	#N/A	#N/A	#N/A	#N/A	#N/A
FGSG_01193	-1	-1	-1	0	related to nuclear localization protein NPL6	chromatin structure-remodeling complex subunit rsc7	PF08624.2	CRC_subunit	Chromatin remodelling complex subunit	#N/A	#N/A	#N/A	#N/A	#N/A	#N/A	FALSE
FGSG_01194	0	-1	-1	0	related to ubiquitin--protein ligase	e3 ubiquitin-protein ligase ubr1	PF02207.12	zf-UBR	Putative zinc finger in N-recognin (UBR box)	PHI:3887	reduced virulence	#N/A	#N/A	#N/A	#N/A	FALSE
FGSG_01195	#N/A	#N/A	#N/A	#N/A	#N/A	#N/A	#N/A	#N/A	#N/A	#N/A	#N/A	#N/A	#N/A	#N/A	#N/A	#N/A
FGSG_01198	0	0	-1	0	probable RPT4 - 26S proteasome regulatory subunit	proteasome regulatory particle subunit rpt4	PF00004.21	AAA	ATPase family associated with various cellular activities (AAA)	PHI:1566	lethal	#N/A	#N/A	FGSG_01198	#N/A	FALSE
FGSG_01199	-1	0	-1	0	probable GFA1 - glucosamine--fructose-6-phosphate transaminase	glucosamine-fructose-6-phosphate aminotransferase	PF01380.14	SIS	SIS domain	#N/A	#N/A	#N/A	#N/A	#N/A	#N/A	FALSE
FGSG_01200	#N/A	#N/A	#N/A	#N/A	#N/A	#N/A	#N/A	#N/A	#N/A	#N/A	#N/A	#N/A	#N/A	#N/A	#N/A	#N/A
FGSG_01201	#N/A	#N/A	#N/A	#N/A	#N/A	#N/A	#N/A	#N/A	#N/A	#N/A	#N/A	#N/A	#N/A	#N/A	#N/A	#N/A
FGSG_01203	#N/A	#N/A	#N/A	#N/A	#N/A	#N/A	#N/A	#N/A	#N/A	#N/A	#N/A	#N/A	#N/A	#N/A	#N/A	#N/A
FGSG_01206	-1	0	1	0	conserved hypothetical protein	hypothetical protein FGSG_01206	#N/A	#N/A	#N/A	#N/A	#N/A	#N/A	#N/A	#N/A	#N/A	FALSE
FGSG_01208	#N/A	#N/A	#N/A	#N/A	#N/A	#N/A	#N/A	#N/A	#N/A	#N/A	#N/A	#N/A	#N/A	#N/A	#N/A	#N/A
FGSG_01210	#N/A	#N/A	#N/A	#N/A	#N/A	#N/A	#N/A	#N/A	#N/A	#N/A	#N/A	#N/A	#N/A	#N/A	#N/A	#N/A
FGSG_01215	#N/A	#N/A	#N/A	#N/A	#N/A	#N/A	#N/A	#N/A	#N/A	#N/A	#N/A	#N/A	#N/A	#N/A	#N/A	#N/A
FGSG_01216	#N/A	#N/A	#N/A	#N/A	#N/A	#N/A	#N/A	#N/A	#N/A	#N/A	#N/A	#N/A	#N/A	#N/A	#N/A	#N/A
FGSG_01217	#N/A	#N/A	#N/A	#N/A	#N/A	#N/A	#N/A	#N/A	#N/A	#N/A	#N/A	#N/A	#N/A	#N/A	#N/A	#N/A
FGSG_01219	#N/A	#N/A	#N/A	#N/A	#N/A	#N/A	#N/A	#N/A	#N/A	#N/A	#N/A	#N/A	#N/A	#N/A	#N/A	#N/A
FGSG_01222	#N/A	#N/A	#N/A	#N/A	#N/A	#N/A	#N/A	#N/A	#N/A	#N/A	#N/A	#N/A	#N/A	#N/A	#N/A	#N/A
FGSG_01224	#N/A	#N/A	#N/A	#N/A	#N/A	#N/A	#N/A	#N/A	#N/A	#N/A	#N/A	#N/A	#N/A	#N/A	#N/A	#N/A
FGSG_01225	#N/A	#N/A	#N/A	#N/A	#N/A	#N/A	#N/A	#N/A	#N/A	#N/A	#N/A	#N/A	#N/A	#N/A	#N/A	#N/A
FGSG_01226	#N/A	#N/A	#N/A	#N/A	#N/A	#N/A	#N/A	#N/A	#N/A	#N/A	#N/A	#N/A	#N/A	#N/A	#N/A	#N/A
FGSG_01228	#N/A	#N/A	#N/A	#N/A	#N/A	#N/A	#N/A	#N/A	#N/A	#N/A	#N/A	#N/A	#N/A	#N/A	#N/A	#N/A
FGSG_01229	#N/A	#N/A	#N/A	#N/A	#N/A	#N/A	#N/A	#N/A	#N/A	#N/A	#N/A	#N/A	#N/A	#N/A	#N/A	#N/A
FGSG_01231	#N/A	#N/A	#N/A	#N/A	#N/A	#N/A	#N/A	#N/A	#N/A	#N/A	#N/A	#N/A	#N/A	#N/A	#N/A	#N/A
FGSG_01234	-1	-1	-1	0	probable adenylate cyclase	adenylate cyclase	PF00788.15	RA	Ras association (RalGDS/AF-6) domain	PHI:3089	reduced virulence	#N/A	#N/A	#N/A	#N/A	FALSE
FGSG_01235	#N/A	#N/A	#N/A	#N/A	#N/A	#N/A	#N/A	#N/A	#N/A	#N/A	#N/A	#N/A	#N/A	#N/A	#N/A	#N/A
FGSG_01236	#N/A	#N/A	#N/A	#N/A	#N/A	#N/A	#N/A	#N/A	#N/A	#N/A	#N/A	#N/A	#N/A	#N/A	#N/A	#N/A
FGSG_01237	#N/A	#N/A	#N/A	#N/A	#N/A	#N/A	#N/A	#N/A	#N/A	#N/A	#N/A	#N/A	#N/A	#N/A	#N/A	#N/A
FGSG_01238	1	0	-1	0	probable 60S ribosomal protein L36	60s ribosomal protein l36	PF01158.10	Ribosomal_L36e	Ribosomal protein L36e	#N/A	#N/A	#N/A	#N/A	#N/A	#N/A	FALSE
FGSG_01241	#N/A	#N/A	#N/A	#N/A	#N/A	#N/A	#N/A	#N/A	#N/A	#N/A	#N/A	#N/A	#N/A	#N/A	#N/A	#N/A
FGSG_01243	#N/A	#N/A	#N/A	#N/A	#N/A	#N/A	#N/A	#N/A	#N/A	#N/A	#N/A	#N/A	#N/A	#N/A	#N/A	#N/A
FGSG_01244	#N/A	#N/A	#N/A	#N/A	#N/A	#N/A	#N/A	#N/A	#N/A	#N/A	#N/A	#N/A	#N/A	#N/A	#N/A	#N/A
FGSG_01245	#N/A	#N/A	#N/A	#N/A	#N/A	#N/A	#N/A	#N/A	#N/A	#N/A	#N/A	#N/A	#N/A	#N/A	#N/A	#N/A
FGSG_01247	0	0	-1	0	conserved hypothetical protein	hypothetical protein FPSE_00447	#N/A	#N/A	#N/A	#N/A	#N/A	#N/A	#N/A	#N/A	#N/A	FALSE
FGSG_01248	#N/A	#N/A	#N/A	#N/A	#N/A	#N/A	#N/A	#N/A	#N/A	#N/A	#N/A	#N/A	#N/A	#N/A	#N/A	#N/A
FGSG_01250	#N/A	#N/A	#N/A	#N/A	#N/A	#N/A	#N/A	#N/A	#N/A	#N/A	#N/A	#N/A	#N/A	#N/A	#N/A	#N/A
FGSG_01257	#N/A	#N/A	#N/A	#N/A	#N/A	#N/A	#N/A	#N/A	#N/A	#N/A	#N/A	#N/A	#N/A	#N/A	#N/A	#N/A
FGSG_01263	#N/A	#N/A	#N/A	#N/A	#N/A	#N/A	#N/A	#N/A	#N/A	#N/A	#N/A	#N/A	#N/A	#N/A	#N/A	#N/A
FGSG_01264	#N/A	#N/A	#N/A	#N/A	#N/A	#N/A	#N/A	#N/A	#N/A	#N/A	#N/A	#N/A	#N/A	#N/A	#N/A	#N/A
FGSG_01265	#N/A	#N/A	#N/A	#N/A	#N/A	#N/A	#N/A	#N/A	#N/A	#N/A	#N/A	#N/A	#N/A	#N/A	#N/A	#N/A
FGSG_01268	#N/A	#N/A	#N/A	#N/A	#N/A	#N/A	#N/A	#N/A	#N/A	#N/A	#N/A	#N/A	#N/A	#N/A	#N/A	#N/A
FGSG_01277	#N/A	#N/A	#N/A	#N/A	#N/A	#N/A	#N/A	#N/A	#N/A	#N/A	#N/A	#N/A	#N/A	#N/A	#N/A	#N/A
FGSG_01279	#N/A	#N/A	#N/A	#N/A	#N/A	#N/A	#N/A	#N/A	#N/A	#N/A	#N/A	#N/A	#N/A	#N/A	#N/A	#N/A
FGSG_01280	#N/A	#N/A	#N/A	#N/A	#N/A	#N/A	#N/A	#N/A	#N/A	#N/A	#N/A	#N/A	#N/A	#N/A	#N/A	#N/A
FGSG_01281	-1	0	1	0	related to HEM14 - protoporphyrinogen oxidase, mitochondrial	protoporphyrinogen oxidase	TIGR00562	proto_IX_ox	protoporphyrinogen oxidase	#N/A	#N/A	#N/A	#N/A	#N/A	#N/A	FALSE
FGSG_01282	#N/A	#N/A	#N/A	#N/A	#N/A	#N/A	#N/A	#N/A	#N/A	#N/A	#N/A	#N/A	#N/A	#N/A	#N/A	#N/A
FGSG_01284	#N/A	#N/A	#N/A	#N/A	#N/A	#N/A	#N/A	#N/A	#N/A	#N/A	#N/A	#N/A	#N/A	#N/A	#N/A	#N/A
FGSG_01285	#N/A	#N/A	#N/A	#N/A	#N/A	#N/A	#N/A	#N/A	#N/A	#N/A	#N/A	#N/A	#N/A	#N/A	#N/A	#N/A
FGSG_01287	#N/A	#N/A	#N/A	#N/A	#N/A	#N/A	#N/A	#N/A	#N/A	#N/A	#N/A	#N/A	#N/A	#N/A	#N/A	#N/A
FGSG_01289	#N/A	#N/A	#N/A	#N/A	#N/A	#N/A	#N/A	#N/A	#N/A	#N/A	#N/A	#N/A	#N/A	#N/A	#N/A	#N/A
FGSG_01290	#N/A	#N/A	#N/A	#N/A	#N/A	#N/A	#N/A	#N/A	#N/A	#N/A	#N/A	#N/A	#N/A	#N/A	#N/A	#N/A
FGSG_01291	#N/A	#N/A	#N/A	#N/A	#N/A	#N/A	#N/A	#N/A	#N/A	#N/A	#N/A	#N/A	#N/A	#N/A	#N/A	#N/A
FGSG_01292	#N/A	#N/A	#N/A	#N/A	#N/A	#N/A	#N/A	#N/A	#N/A	#N/A	#N/A	#N/A	#N/A	#N/A	#N/A	#N/A
FGSG_01293	#N/A	#N/A	#N/A	#N/A	#N/A	#N/A	#N/A	#N/A	#N/A	#N/A	#N/A	#N/A	#N/A	#N/A	#N/A	#N/A
FGSG_01294	-1	0	-1	0	conserved hypothetical protein	glutathione s-transferase omega-1	#N/A	#N/A	#N/A	#N/A	#N/A	#N/A	#N/A	#N/A	#N/A	FALSE
FGSG_01299	#N/A	#N/A	#N/A	#N/A	#N/A	#N/A	#N/A	#N/A	#N/A	#N/A	#N/A	#N/A	#N/A	#N/A	#N/A	#N/A
FGSG_01301	-1	-1	-1	0	conserved hypothetical protein	hypothetical protein FGSG_01301	#N/A	#N/A	#N/A	#N/A	#N/A	#N/A	#N/A	#N/A	#N/A	FALSE
FGSG_01306	#N/A	#N/A	#N/A	#N/A	#N/A	#N/A	#N/A	#N/A	#N/A	#N/A	#N/A	#N/A	#N/A	#N/A	#N/A	#N/A
FGSG_01307	#N/A	#N/A	#N/A	#N/A	#N/A	#N/A	#N/A	#N/A	#N/A	#N/A	#N/A	#N/A	#N/A	#N/A	#N/A	#N/A
FGSG_01310	#N/A	#N/A	#N/A	#N/A	#N/A	#N/A	#N/A	#N/A	#N/A	#N/A	#N/A	#N/A	#N/A	#N/A	#N/A	#N/A
FGSG_01311	#N/A	#N/A	#N/A	#N/A	#N/A	#N/A	#N/A	#N/A	#N/A	#N/A	#N/A	#N/A	#N/A	#N/A	#N/A	#N/A
FGSG_01312	#N/A	#N/A	#N/A	#N/A	#N/A	#N/A	#N/A	#N/A	#N/A	#N/A	#N/A	#N/A	#N/A	#N/A	#N/A	#N/A
FGSG_01313	-1	0	-1	0	related to AP-1-like transcription factor	ap-1-like transcription factor	#N/A	#N/A	#N/A	#N/A	#N/A	#N/A	#N/A	#N/A	#N/A	FALSE
FGSG_01314	#N/A	#N/A	#N/A	#N/A	#N/A	#N/A	#N/A	#N/A	#N/A	#N/A	#N/A	#N/A	#N/A	#N/A	#N/A	#N/A
FGSG_01315	#N/A	#N/A	#N/A	#N/A	#N/A	#N/A	#N/A	#N/A	#N/A	#N/A	#N/A	#N/A	#N/A	#N/A	#N/A	#N/A
FGSG_01317	#N/A	#N/A	#N/A	#N/A	#N/A	#N/A	#N/A	#N/A	#N/A	#N/A	#N/A	#N/A	#N/A	#N/A	#N/A	#N/A
FGSG_01318	#N/A	#N/A	#N/A	#N/A	#N/A	#N/A	#N/A	#N/A	#N/A	#N/A	#N/A	#N/A	#N/A	#N/A	#N/A	#N/A
FGSG_01320	#N/A	#N/A	#N/A	#N/A	#N/A	#N/A	#N/A	#N/A	#N/A	#N/A	#N/A	#N/A	#N/A	#N/A	#N/A	#N/A
FGSG_01321	0	0	-1	0	related to hydrogen peroxide-inducible protein hic-5	lim domain-containing protein	PF00412.14	LIM	LIM domain	#N/A	#N/A	#N/A	#N/A	#N/A	#N/A	FALSE
FGSG_01322	0	-1	-1	0	related to ubiquitin-like protein modifier	related to ubiquitin-like protein modifier	PF00240.15	ubiquitin	Ubiquitin family	#N/A	#N/A	#N/A	#N/A	#N/A	#N/A	FALSE
FGSG_01324	#N/A	#N/A	#N/A	#N/A	#N/A	#N/A	#N/A	#N/A	#N/A	#N/A	#N/A	#N/A	#N/A	#N/A	#N/A	#N/A
FGSG_01329	#N/A	#N/A	#N/A	#N/A	#N/A	#N/A	#N/A	#N/A	#N/A	#N/A	#N/A	#N/A	#N/A	#N/A	#N/A	#N/A
FGSG_01330	#N/A	#N/A	#N/A	#N/A	#N/A	#N/A	#N/A	#N/A	#N/A	#N/A	#N/A	#N/A	#N/A	#N/A	#N/A	#N/A
FGSG_01331	#N/A	#N/A	#N/A	#N/A	#N/A	#N/A	#N/A	#N/A	#N/A	#N/A	#N/A	#N/A	#N/A	#N/A	#N/A	#N/A
FGSG_01333	#N/A	#N/A	#N/A	#N/A	#N/A	#N/A	#N/A	#N/A	#N/A	#N/A	#N/A	#N/A	#N/A	#N/A	#N/A	#N/A
FGSG_01334	#N/A	#N/A	#N/A	#N/A	#N/A	#N/A	#N/A	#N/A	#N/A	#N/A	#N/A	#N/A	#N/A	#N/A	#N/A	#N/A
FGSG_01338	#N/A	#N/A	#N/A	#N/A	#N/A	#N/A	#N/A	#N/A	#N/A	#N/A	#N/A	#N/A	#N/A	#N/A	#N/A	#N/A
FGSG_01339	#N/A	#N/A	#N/A	#N/A	#N/A	#N/A	#N/A	#N/A	#N/A	#N/A	#N/A	#N/A	#N/A	#N/A	#N/A	#N/A
FGSG_01341	-1	-1	-1	0	related to calcineurin responsive zinc-finger protein	transcriptional regulator crz1	PF00096.18	zf-C2H2	Zinc finger, C2H2 type	PHI:1353	reduced virulence	#N/A	#N/A	FGSG_01341	#N/A	FALSE
FGSG_01343	#N/A	#N/A	#N/A	#N/A	#N/A	#N/A	#N/A	#N/A	#N/A	#N/A	#N/A	#N/A	#N/A	#N/A	#N/A	#N/A
FGSG_01345	#N/A	#N/A	#N/A	#N/A	#N/A	#N/A	#N/A	#N/A	#N/A	#N/A	#N/A	#N/A	#N/A	#N/A	#N/A	#N/A
FGSG_01348	#N/A	#N/A	#N/A	#N/A	#N/A	#N/A	#N/A	#N/A	#N/A	#N/A	#N/A	#N/A	#N/A	#N/A	#N/A	#N/A
FGSG_01349	#N/A	#N/A	#N/A	#N/A	#N/A	#N/A	#N/A	#N/A	#N/A	#N/A	#N/A	#N/A	#N/A	#N/A	#N/A	#N/A
FGSG_01350	#N/A	#N/A	#N/A	#N/A	#N/A	#N/A	#N/A	#N/A	#N/A	#N/A	#N/A	#N/A	#N/A	#N/A	#N/A	#N/A
FGSG_01351	#N/A	#N/A	#N/A	#N/A	#N/A	#N/A	#N/A	#N/A	#N/A	#N/A	#N/A	#N/A	#N/A	#N/A	#N/A	#N/A
FGSG_01354	#N/A	#N/A	#N/A	#N/A	#N/A	#N/A	#N/A	#N/A	#N/A	#N/A	#N/A	#N/A	#N/A	#N/A	#N/A	#N/A
FGSG_01356	#N/A	#N/A	#N/A	#N/A	#N/A	#N/A	#N/A	#N/A	#N/A	#N/A	#N/A	#N/A	#N/A	#N/A	#N/A	#N/A
FGSG_01358	#N/A	#N/A	#N/A	#N/A	#N/A	#N/A	#N/A	#N/A	#N/A	#N/A	#N/A	#N/A	#N/A	#N/A	#N/A	#N/A
FGSG_01359	#N/A	#N/A	#N/A	#N/A	#N/A	#N/A	#N/A	#N/A	#N/A	#N/A	#N/A	#N/A	#N/A	#N/A	#N/A	#N/A
FGSG_01360	#N/A	#N/A	#N/A	#N/A	#N/A	#N/A	#N/A	#N/A	#N/A	#N/A	#N/A	#N/A	#N/A	#N/A	#N/A	#N/A
FGSG_01361	#N/A	#N/A	#N/A	#N/A	#N/A	#N/A	#N/A	#N/A	#N/A	#N/A	#N/A	#N/A	#N/A	#N/A	#N/A	#N/A
FGSG_01368	#N/A	#N/A	#N/A	#N/A	#N/A	#N/A	#N/A	#N/A	#N/A	#N/A	#N/A	#N/A	#N/A	#N/A	#N/A	#N/A
FGSG_01369	#N/A	#N/A	#N/A	#N/A	#N/A	#N/A	#N/A	#N/A	#N/A	#N/A	#N/A	#N/A	#N/A	#N/A	#N/A	#N/A
FGSG_01371	-1	0	-1	0	probable AMP deaminase	amp deaminase	TIGR01429	AMP_deaminase	AMP deaminase	#N/A	#N/A	#N/A	#N/A	#N/A	#N/A	FALSE
FGSG_01372	#N/A	#N/A	#N/A	#N/A	#N/A	#N/A	#N/A	#N/A	#N/A	#N/A	#N/A	#N/A	#N/A	#N/A	#N/A	#N/A
FGSG_01373	#N/A	#N/A	#N/A	#N/A	#N/A	#N/A	#N/A	#N/A	#N/A	#N/A	#N/A	#N/A	#N/A	#N/A	#N/A	#N/A
FGSG_01375	#N/A	#N/A	#N/A	#N/A	#N/A	#N/A	#N/A	#N/A	#N/A	#N/A	#N/A	#N/A	#N/A	#N/A	#N/A	#N/A
FGSG_01376	#N/A	#N/A	#N/A	#N/A	#N/A	#N/A	#N/A	#N/A	#N/A	#N/A	#N/A	#N/A	#N/A	#N/A	#N/A	#N/A
FGSG_01377	#N/A	#N/A	#N/A	#N/A	#N/A	#N/A	#N/A	#N/A	#N/A	#N/A	#N/A	#N/A	#N/A	#N/A	#N/A	#N/A
FGSG_01379	#N/A	#N/A	#N/A	#N/A	#N/A	#N/A	#N/A	#N/A	#N/A	#N/A	#N/A	#N/A	#N/A	#N/A	#N/A	#N/A
FGSG_01381	1	1	1	0	related to snRNP protein SMX3	small nuclear ribonucleoprotein	PF01423.14	LSM	LSM domain	#N/A	#N/A	#N/A	#N/A	#N/A	#N/A	FALSE
FGSG_01382	#N/A	#N/A	#N/A	#N/A	#N/A	#N/A	#N/A	#N/A	#N/A	#N/A	#N/A	#N/A	#N/A	#N/A	#N/A	#N/A
FGSG_01383	#N/A	#N/A	#N/A	#N/A	#N/A	#N/A	#N/A	#N/A	#N/A	#N/A	#N/A	#N/A	#N/A	#N/A	#N/A	#N/A
FGSG_01386	#N/A	#N/A	#N/A	#N/A	#N/A	#N/A	#N/A	#N/A	#N/A	#N/A	#N/A	#N/A	#N/A	#N/A	#N/A	#N/A
FGSG_01387	0	-1	-1	0	conserved hypothetical protein	hypothetical protein FGSG_01387	#N/A	#N/A	#N/A	#N/A	#N/A	#N/A	#N/A	#N/A	#N/A	FALSE
FGSG_01389	#N/A	#N/A	#N/A	#N/A	#N/A	#N/A	#N/A	#N/A	#N/A	#N/A	#N/A	#N/A	#N/A	#N/A	#N/A	#N/A
FGSG_01391	#N/A	#N/A	#N/A	#N/A	#N/A	#N/A	#N/A	#N/A	#N/A	#N/A	#N/A	#N/A	#N/A	#N/A	#N/A	#N/A
FGSG_01392	#N/A	#N/A	#N/A	#N/A	#N/A	#N/A	#N/A	#N/A	#N/A	#N/A	#N/A	#N/A	#N/A	#N/A	#N/A	#N/A
FGSG_01393	#N/A	#N/A	#N/A	#N/A	#N/A	#N/A	#N/A	#N/A	#N/A	#N/A	#N/A	#N/A	#N/A	#N/A	#N/A	#N/A
FGSG_01394	#N/A	#N/A	#N/A	#N/A	#N/A	#N/A	#N/A	#N/A	#N/A	#N/A	#N/A	#N/A	#N/A	#N/A	#N/A	#N/A
FGSG_01395	#N/A	#N/A	#N/A	#N/A	#N/A	#N/A	#N/A	#N/A	#N/A	#N/A	#N/A	#N/A	#N/A	#N/A	#N/A	#N/A
FGSG_01397	#N/A	#N/A	#N/A	#N/A	#N/A	#N/A	#N/A	#N/A	#N/A	#N/A	#N/A	#N/A	#N/A	#N/A	#N/A	#N/A
FGSG_01399	#N/A	#N/A	#N/A	#N/A	#N/A	#N/A	#N/A	#N/A	#N/A	#N/A	#N/A	#N/A	#N/A	#N/A	#N/A	#N/A
FGSG_01402	#N/A	#N/A	#N/A	#N/A	#N/A	#N/A	#N/A	#N/A	#N/A	#N/A	#N/A	#N/A	#N/A	#N/A	#N/A	#N/A
FGSG_01404	#N/A	#N/A	#N/A	#N/A	#N/A	#N/A	#N/A	#N/A	#N/A	#N/A	#N/A	#N/A	#N/A	#N/A	#N/A	#N/A
FGSG_01405	#N/A	#N/A	#N/A	#N/A	#N/A	#N/A	#N/A	#N/A	#N/A	#N/A	#N/A	#N/A	#N/A	#N/A	#N/A	#N/A
FGSG_01407	#N/A	#N/A	#N/A	#N/A	#N/A	#N/A	#N/A	#N/A	#N/A	#N/A	#N/A	#N/A	#N/A	#N/A	#N/A	#N/A
FGSG_01408	-1	0	-1	0	probable FK506-binding protein (FKBP)	fkbp2_gibze ame: full=fk506-binding protein 2 ame: full=peptidyl-prolyl cis-trans isomerase short=ppiase ame: full=rotamase flags: precursor	PF00254.20	FKBP_C	FKBP-type peptidyl-prolyl cis-trans isomerase	#N/A	#N/A	#N/A	#N/A	#N/A	#N/A	FALSE
FGSG_01409	#N/A	#N/A	#N/A	#N/A	#N/A	#N/A	#N/A	#N/A	#N/A	#N/A	#N/A	#N/A	#N/A	#N/A	#N/A	#N/A
FGSG_01410	#N/A	#N/A	#N/A	#N/A	#N/A	#N/A	#N/A	#N/A	#N/A	#N/A	#N/A	#N/A	#N/A	#N/A	#N/A	#N/A
FGSG_01412	#N/A	#N/A	#N/A	#N/A	#N/A	#N/A	#N/A	#N/A	#N/A	#N/A	#N/A	#N/A	#N/A	#N/A	#N/A	#N/A
FGSG_01414	#N/A	#N/A	#N/A	#N/A	#N/A	#N/A	#N/A	#N/A	#N/A	#N/A	#N/A	#N/A	#N/A	#N/A	#N/A	#N/A
FGSG_01415	1	-1	-1	0	conserved hypothetical protein	hypothetical protein FG01415.1	PF09430.2	DUF2012	Protein of unknown function (DUF2012)	#N/A	#N/A	#N/A	#N/A	#N/A	#N/A	FALSE
FGSG_01417	#N/A	#N/A	#N/A	#N/A	#N/A	#N/A	#N/A	#N/A	#N/A	#N/A	#N/A	#N/A	#N/A	#N/A	#N/A	#N/A
FGSG_01419	#N/A	#N/A	#N/A	#N/A	#N/A	#N/A	#N/A	#N/A	#N/A	#N/A	#N/A	#N/A	#N/A	#N/A	#N/A	#N/A
FGSG_01420	#N/A	#N/A	#N/A	#N/A	#N/A	#N/A	#N/A	#N/A	#N/A	#N/A	#N/A	#N/A	#N/A	#N/A	#N/A	#N/A
FGSG_01421	#N/A	#N/A	#N/A	#N/A	#N/A	#N/A	#N/A	#N/A	#N/A	#N/A	#N/A	#N/A	#N/A	#N/A	#N/A	#N/A
FGSG_01424	#N/A	#N/A	#N/A	#N/A	#N/A	#N/A	#N/A	#N/A	#N/A	#N/A	#N/A	#N/A	#N/A	#N/A	#N/A	#N/A
FGSG_01425	#N/A	#N/A	#N/A	#N/A	#N/A	#N/A	#N/A	#N/A	#N/A	#N/A	#N/A	#N/A	#N/A	#N/A	#N/A	#N/A
FGSG_01429	#N/A	#N/A	#N/A	#N/A	#N/A	#N/A	#N/A	#N/A	#N/A	#N/A	#N/A	#N/A	#N/A	#N/A	#N/A	#N/A
FGSG_01430	#N/A	#N/A	#N/A	#N/A	#N/A	#N/A	#N/A	#N/A	#N/A	#N/A	#N/A	#N/A	#N/A	#N/A	#N/A	#N/A
FGSG_01432	#N/A	#N/A	#N/A	#N/A	#N/A	#N/A	#N/A	#N/A	#N/A	#N/A	#N/A	#N/A	#N/A	#N/A	#N/A	#N/A
FGSG_01433	#N/A	#N/A	#N/A	#N/A	#N/A	#N/A	#N/A	#N/A	#N/A	#N/A	#N/A	#N/A	#N/A	#N/A	#N/A	#N/A
FGSG_01435	#N/A	#N/A	#N/A	#N/A	#N/A	#N/A	#N/A	#N/A	#N/A	#N/A	#N/A	#N/A	#N/A	#N/A	#N/A	#N/A
FGSG_01436	#N/A	#N/A	#N/A	#N/A	#N/A	#N/A	#N/A	#N/A	#N/A	#N/A	#N/A	#N/A	#N/A	#N/A	#N/A	#N/A
FGSG_01437	#N/A	#N/A	#N/A	#N/A	#N/A	#N/A	#N/A	#N/A	#N/A	#N/A	#N/A	#N/A	#N/A	#N/A	#N/A	#N/A
FGSG_01439	#N/A	#N/A	#N/A	#N/A	#N/A	#N/A	#N/A	#N/A	#N/A	#N/A	#N/A	#N/A	#N/A	#N/A	#N/A	#N/A
FGSG_01442	#N/A	#N/A	#N/A	#N/A	#N/A	#N/A	#N/A	#N/A	#N/A	#N/A	#N/A	#N/A	#N/A	#N/A	#N/A	#N/A
FGSG_01444	#N/A	#N/A	#N/A	#N/A	#N/A	#N/A	#N/A	#N/A	#N/A	#N/A	#N/A	#N/A	#N/A	#N/A	#N/A	#N/A
FGSG_01445	#N/A	#N/A	#N/A	#N/A	#N/A	#N/A	#N/A	#N/A	#N/A	#N/A	#N/A	#N/A	#N/A	#N/A	#N/A	#N/A
FGSG_01447	#N/A	#N/A	#N/A	#N/A	#N/A	#N/A	#N/A	#N/A	#N/A	#N/A	#N/A	#N/A	#N/A	#N/A	#N/A	#N/A
FGSG_01450	#N/A	#N/A	#N/A	#N/A	#N/A	#N/A	#N/A	#N/A	#N/A	#N/A	#N/A	#N/A	#N/A	#N/A	#N/A	#N/A
FGSG_01453	#N/A	#N/A	#N/A	#N/A	#N/A	#N/A	#N/A	#N/A	#N/A	#N/A	#N/A	#N/A	#N/A	#N/A	#N/A	#N/A
FGSG_01462	#N/A	#N/A	#N/A	#N/A	#N/A	#N/A	#N/A	#N/A	#N/A	#N/A	#N/A	#N/A	#N/A	#N/A	#N/A	#N/A
FGSG_01464	#N/A	#N/A	#N/A	#N/A	#N/A	#N/A	#N/A	#N/A	#N/A	#N/A	#N/A	#N/A	#N/A	#N/A	#N/A	#N/A
FGSG_01466	#N/A	#N/A	#N/A	#N/A	#N/A	#N/A	#N/A	#N/A	#N/A	#N/A	#N/A	#N/A	#N/A	#N/A	#N/A	#N/A
FGSG_01468	#N/A	#N/A	#N/A	#N/A	#N/A	#N/A	#N/A	#N/A	#N/A	#N/A	#N/A	#N/A	#N/A	#N/A	#N/A	#N/A
FGSG_01469	#N/A	#N/A	#N/A	#N/A	#N/A	#N/A	#N/A	#N/A	#N/A	#N/A	#N/A	#N/A	#N/A	#N/A	#N/A	#N/A
FGSG_01470	#N/A	#N/A	#N/A	#N/A	#N/A	#N/A	#N/A	#N/A	#N/A	#N/A	#N/A	#N/A	#N/A	#N/A	#N/A	#N/A
FGSG_01472	#N/A	#N/A	#N/A	#N/A	#N/A	#N/A	#N/A	#N/A	#N/A	#N/A	#N/A	#N/A	#N/A	#N/A	#N/A	#N/A
FGSG_01475	#N/A	#N/A	#N/A	#N/A	#N/A	#N/A	#N/A	#N/A	#N/A	#N/A	#N/A	#N/A	#N/A	#N/A	#N/A	#N/A
FGSG_01476	#N/A	#N/A	#N/A	#N/A	#N/A	#N/A	#N/A	#N/A	#N/A	#N/A	#N/A	#N/A	#N/A	#N/A	#N/A	#N/A
FGSG_01478	#N/A	#N/A	#N/A	#N/A	#N/A	#N/A	#N/A	#N/A	#N/A	#N/A	#N/A	#N/A	#N/A	#N/A	#N/A	#N/A
FGSG_01485	#N/A	#N/A	#N/A	#N/A	#N/A	#N/A	#N/A	#N/A	#N/A	#N/A	#N/A	#N/A	#N/A	#N/A	#N/A	#N/A
FGSG_01486	#N/A	#N/A	#N/A	#N/A	#N/A	#N/A	#N/A	#N/A	#N/A	#N/A	#N/A	#N/A	#N/A	#N/A	#N/A	#N/A
FGSG_01487	#N/A	#N/A	#N/A	#N/A	#N/A	#N/A	#N/A	#N/A	#N/A	#N/A	#N/A	#N/A	#N/A	#N/A	#N/A	#N/A
FGSG_01488	#N/A	#N/A	#N/A	#N/A	#N/A	#N/A	#N/A	#N/A	#N/A	#N/A	#N/A	#N/A	#N/A	#N/A	#N/A	#N/A
FGSG_01491	#N/A	#N/A	#N/A	#N/A	#N/A	#N/A	#N/A	#N/A	#N/A	#N/A	#N/A	#N/A	#N/A	#N/A	#N/A	#N/A
FGSG_01496	#N/A	#N/A	#N/A	#N/A	#N/A	#N/A	#N/A	#N/A	#N/A	#N/A	#N/A	#N/A	#N/A	#N/A	#N/A	#N/A
FGSG_01499	-1	-1	-1	0	related to glucose-6-phosphate/phosphate translocator	related to glucose-6-phosphate phosphate translocator	PF03151.8	TPT	Triose-phosphate Transporter family	#N/A	#N/A	#N/A	#N/A	#N/A	#N/A	FALSE
FGSG_01502	0	-1	-1	0	related to ACOB protein	cop9 signalosome complex subunit 7a	PF01399.19	PCI	PCI domain	#N/A	#N/A	#N/A	#N/A	#N/A	#N/A	FALSE
FGSG_01504	#N/A	#N/A	#N/A	#N/A	#N/A	#N/A	#N/A	#N/A	#N/A	#N/A	#N/A	#N/A	#N/A	#N/A	#N/A	#N/A
FGSG_01505	#N/A	#N/A	#N/A	#N/A	#N/A	#N/A	#N/A	#N/A	#N/A	#N/A	#N/A	#N/A	#N/A	#N/A	#N/A	#N/A
FGSG_01508	#N/A	#N/A	#N/A	#N/A	#N/A	#N/A	#N/A	#N/A	#N/A	#N/A	#N/A	#N/A	#N/A	#N/A	#N/A	#N/A
FGSG_01514	#N/A	#N/A	#N/A	#N/A	#N/A	#N/A	#N/A	#N/A	#N/A	#N/A	#N/A	#N/A	#N/A	#N/A	#N/A	#N/A
FGSG_01519	#N/A	#N/A	#N/A	#N/A	#N/A	#N/A	#N/A	#N/A	#N/A	#N/A	#N/A	#N/A	#N/A	#N/A	#N/A	#N/A
FGSG_01522	#N/A	#N/A	#N/A	#N/A	#N/A	#N/A	#N/A	#N/A	#N/A	#N/A	#N/A	#N/A	#N/A	#N/A	#N/A	#N/A
FGSG_01526	#N/A	#N/A	#N/A	#N/A	#N/A	#N/A	#N/A	#N/A	#N/A	#N/A	#N/A	#N/A	#N/A	#N/A	#N/A	#N/A
FGSG_01528	#N/A	#N/A	#N/A	#N/A	#N/A	#N/A	#N/A	#N/A	#N/A	#N/A	#N/A	#N/A	#N/A	#N/A	#N/A	#N/A
FGSG_01530	#N/A	#N/A	#N/A	#N/A	#N/A	#N/A	#N/A	#N/A	#N/A	#N/A	#N/A	#N/A	#N/A	#N/A	#N/A	#N/A
FGSG_01531	#N/A	#N/A	#N/A	#N/A	#N/A	#N/A	#N/A	#N/A	#N/A	#N/A	#N/A	#N/A	#N/A	#N/A	#N/A	#N/A
FGSG_01532	#N/A	#N/A	#N/A	#N/A	#N/A	#N/A	#N/A	#N/A	#N/A	#N/A	#N/A	#N/A	#N/A	#N/A	#N/A	#N/A
FGSG_01533	#N/A	#N/A	#N/A	#N/A	#N/A	#N/A	#N/A	#N/A	#N/A	#N/A	#N/A	#N/A	#N/A	#N/A	#N/A	#N/A
FGSG_01534	#N/A	#N/A	#N/A	#N/A	#N/A	#N/A	#N/A	#N/A	#N/A	#N/A	#N/A	#N/A	#N/A	#N/A	#N/A	#N/A
FGSG_01535	#N/A	#N/A	#N/A	#N/A	#N/A	#N/A	#N/A	#N/A	#N/A	#N/A	#N/A	#N/A	#N/A	#N/A	#N/A	#N/A
FGSG_01536	#N/A	#N/A	#N/A	#N/A	#N/A	#N/A	#N/A	#N/A	#N/A	#N/A	#N/A	#N/A	#N/A	#N/A	#N/A	#N/A
FGSG_01538	#N/A	#N/A	#N/A	#N/A	#N/A	#N/A	#N/A	#N/A	#N/A	#N/A	#N/A	#N/A	#N/A	#N/A	#N/A	#N/A
FGSG_01540	#N/A	#N/A	#N/A	#N/A	#N/A	#N/A	#N/A	#N/A	#N/A	#N/A	#N/A	#N/A	#N/A	#N/A	#N/A	#N/A
FGSG_01541	#N/A	#N/A	#N/A	#N/A	#N/A	#N/A	#N/A	#N/A	#N/A	#N/A	#N/A	#N/A	#N/A	#N/A	#N/A	#N/A
FGSG_01542	#N/A	#N/A	#N/A	#N/A	#N/A	#N/A	#N/A	#N/A	#N/A	#N/A	#N/A	#N/A	#N/A	#N/A	#N/A	#N/A
FGSG_01543	#N/A	#N/A	#N/A	#N/A	#N/A	#N/A	#N/A	#N/A	#N/A	#N/A	#N/A	#N/A	#N/A	#N/A	#N/A	#N/A
FGSG_01544	#N/A	#N/A	#N/A	#N/A	#N/A	#N/A	#N/A	#N/A	#N/A	#N/A	#N/A	#N/A	#N/A	#N/A	#N/A	#N/A
FGSG_01547	#N/A	#N/A	#N/A	#N/A	#N/A	#N/A	#N/A	#N/A	#N/A	#N/A	#N/A	#N/A	#N/A	#N/A	#N/A	#N/A
FGSG_01548	#N/A	#N/A	#N/A	#N/A	#N/A	#N/A	#N/A	#N/A	#N/A	#N/A	#N/A	#N/A	#N/A	#N/A	#N/A	#N/A
FGSG_01552	#N/A	#N/A	#N/A	#N/A	#N/A	#N/A	#N/A	#N/A	#N/A	#N/A	#N/A	#N/A	#N/A	#N/A	#N/A	#N/A
FGSG_01553	#N/A	#N/A	#N/A	#N/A	#N/A	#N/A	#N/A	#N/A	#N/A	#N/A	#N/A	#N/A	#N/A	#N/A	#N/A	#N/A
FGSG_01555	#N/A	#N/A	#N/A	#N/A	#N/A	#N/A	#N/A	#N/A	#N/A	#N/A	#N/A	#N/A	#N/A	#N/A	#N/A	#N/A
FGSG_01558	#N/A	#N/A	#N/A	#N/A	#N/A	#N/A	#N/A	#N/A	#N/A	#N/A	#N/A	#N/A	#N/A	#N/A	#N/A	#N/A
FGSG_01560	#N/A	#N/A	#N/A	#N/A	#N/A	#N/A	#N/A	#N/A	#N/A	#N/A	#N/A	#N/A	#N/A	#N/A	#N/A	#N/A
FGSG_01561	#N/A	#N/A	#N/A	#N/A	#N/A	#N/A	#N/A	#N/A	#N/A	#N/A	#N/A	#N/A	#N/A	#N/A	#N/A	#N/A
FGSG_01562	-1	0	-1	0	related to transcription factors	regulator of drug sensitivity 2	PF00172.10	Zn_clus	Fungal Zn(2)-Cys(6) binuclear cluster domain	PHI:1962	unaffected pathogenicity	#N/A	#N/A	FGSG_01562	#N/A	FALSE
FGSG_01564	#N/A	#N/A	#N/A	#N/A	#N/A	#N/A	#N/A	#N/A	#N/A	#N/A	#N/A	#N/A	#N/A	#N/A	#N/A	#N/A
FGSG_01567	#N/A	#N/A	#N/A	#N/A	#N/A	#N/A	#N/A	#N/A	#N/A	#N/A	#N/A	#N/A	#N/A	#N/A	#N/A	#N/A
FGSG_01570	#N/A	#N/A	#N/A	#N/A	#N/A	#N/A	#N/A	#N/A	#N/A	#N/A	#N/A	#N/A	#N/A	#N/A	#N/A	#N/A
FGSG_01572	#N/A	#N/A	#N/A	#N/A	#N/A	#N/A	#N/A	#N/A	#N/A	#N/A	#N/A	#N/A	#N/A	#N/A	#N/A	#N/A
FGSG_01573	#N/A	#N/A	#N/A	#N/A	#N/A	#N/A	#N/A	#N/A	#N/A	#N/A	#N/A	#N/A	#N/A	#N/A	#N/A	#N/A
FGSG_01574	#N/A	#N/A	#N/A	#N/A	#N/A	#N/A	#N/A	#N/A	#N/A	#N/A	#N/A	#N/A	#N/A	#N/A	#N/A	#N/A
FGSG_01575	#N/A	#N/A	#N/A	#N/A	#N/A	#N/A	#N/A	#N/A	#N/A	#N/A	#N/A	#N/A	#N/A	#N/A	#N/A	#N/A
FGSG_01580	#N/A	#N/A	#N/A	#N/A	#N/A	#N/A	#N/A	#N/A	#N/A	#N/A	#N/A	#N/A	#N/A	#N/A	#N/A	#N/A
FGSG_01581	#N/A	#N/A	#N/A	#N/A	#N/A	#N/A	#N/A	#N/A	#N/A	#N/A	#N/A	#N/A	#N/A	#N/A	#N/A	#N/A
FGSG_01582	#N/A	#N/A	#N/A	#N/A	#N/A	#N/A	#N/A	#N/A	#N/A	#N/A	#N/A	#N/A	#N/A	#N/A	#N/A	#N/A
FGSG_01588	#N/A	#N/A	#N/A	#N/A	#N/A	#N/A	#N/A	#N/A	#N/A	#N/A	#N/A	#N/A	#N/A	#N/A	#N/A	#N/A
FGSG_01591	#N/A	#N/A	#N/A	#N/A	#N/A	#N/A	#N/A	#N/A	#N/A	#N/A	#N/A	#N/A	#N/A	#N/A	#N/A	#N/A
FGSG_01592	#N/A	#N/A	#N/A	#N/A	#N/A	#N/A	#N/A	#N/A	#N/A	#N/A	#N/A	#N/A	#N/A	#N/A	#N/A	#N/A
FGSG_01594	1	1	1	0	putative protein [EST hit]	hypothetical protein FGSG_01594	#N/A	#N/A	#N/A	#N/A	#N/A	FGSG_01594	#N/A	#N/A	#N/A	FALSE
FGSG_01596	0	1	-1	0	related to SPR1 - exo-1,3-beta-glucanase precursor	glycoside hydrolase family 5	PF00150.10	Cellulase	Cellulase (glycosyl hydrolase family 5)	#N/A	#N/A	FGSG_01596	#N/A	#N/A	#N/A	FALSE
FGSG_01603	1	-1	-1	0	probable triacylglycerol lipase V precursor	triacylglycerol lipase	PF00135.20	COesterase	Carboxylesterase	#N/A	#N/A	FGSG_01603	FGSG_01603	#N/A	#N/A	FALSE
FGSG_01604	#N/A	#N/A	#N/A	#N/A	#N/A	#N/A	#N/A	#N/A	#N/A	#N/A	#N/A	#N/A	#N/A	#N/A	#N/A	#N/A
FGSG_01605	#N/A	#N/A	#N/A	#N/A	#N/A	#N/A	#N/A	#N/A	#N/A	#N/A	#N/A	#N/A	#N/A	#N/A	#N/A	#N/A
FGSG_01606	#N/A	#N/A	#N/A	#N/A	#N/A	#N/A	#N/A	#N/A	#N/A	#N/A	#N/A	#N/A	#N/A	#N/A	#N/A	#N/A
FGSG_01607	#N/A	#N/A	#N/A	#N/A	#N/A	#N/A	#N/A	#N/A	#N/A	#N/A	#N/A	#N/A	#N/A	#N/A	#N/A	#N/A
FGSG_01611	1	1	1	0	conserved hypothetical protein	hypothetical protein FGSG_01611	PF01467.18	CTP_transf_2	Cytidylyltransferase	#N/A	#N/A	#N/A	#N/A	#N/A	#N/A	FALSE
FGSG_01612	0	0	-1	0	related to vacuolar protein sorting PEP5 protein	vacuolar protein sorting-associated protein 11 like protein	#N/A	#N/A	#N/A	#N/A	#N/A	#N/A	#N/A	#N/A	#N/A	FALSE
FGSG_01613	#N/A	#N/A	#N/A	#N/A	#N/A	#N/A	#N/A	#N/A	#N/A	#N/A	#N/A	#N/A	#N/A	#N/A	#N/A	#N/A
FGSG_01618	#N/A	#N/A	#N/A	#N/A	#N/A	#N/A	#N/A	#N/A	#N/A	#N/A	#N/A	#N/A	#N/A	#N/A	#N/A	#N/A
FGSG_01620	#N/A	#N/A	#N/A	#N/A	#N/A	#N/A	#N/A	#N/A	#N/A	#N/A	#N/A	#N/A	#N/A	#N/A	#N/A	#N/A
FGSG_01621	#N/A	#N/A	#N/A	#N/A	#N/A	#N/A	#N/A	#N/A	#N/A	#N/A	#N/A	#N/A	#N/A	#N/A	#N/A	#N/A
FGSG_01622	1	0	1	0	hypothetical protein	ribosomal protein s19	PF00203.13	Ribosomal_S19	Ribosomal protein S19	#N/A	#N/A	#N/A	#N/A	#N/A	#N/A	FALSE
FGSG_01623	#N/A	#N/A	#N/A	#N/A	#N/A	#N/A	#N/A	#N/A	#N/A	#N/A	#N/A	#N/A	#N/A	#N/A	#N/A	#N/A
FGSG_01627	#N/A	#N/A	#N/A	#N/A	#N/A	#N/A	#N/A	#N/A	#N/A	#N/A	#N/A	#N/A	#N/A	#N/A	#N/A	#N/A
FGSG_01630	#N/A	#N/A	#N/A	#N/A	#N/A	#N/A	#N/A	#N/A	#N/A	#N/A	#N/A	#N/A	#N/A	#N/A	#N/A	#N/A
FGSG_01632	#N/A	#N/A	#N/A	#N/A	#N/A	#N/A	#N/A	#N/A	#N/A	#N/A	#N/A	#N/A	#N/A	#N/A	#N/A	#N/A
FGSG_01633	#N/A	#N/A	#N/A	#N/A	#N/A	#N/A	#N/A	#N/A	#N/A	#N/A	#N/A	#N/A	#N/A	#N/A	#N/A	#N/A
FGSG_01634	#N/A	#N/A	#N/A	#N/A	#N/A	#N/A	#N/A	#N/A	#N/A	#N/A	#N/A	#N/A	#N/A	#N/A	#N/A	#N/A
FGSG_01636	#N/A	#N/A	#N/A	#N/A	#N/A	#N/A	#N/A	#N/A	#N/A	#N/A	#N/A	#N/A	#N/A	#N/A	#N/A	#N/A
FGSG_01639	#N/A	#N/A	#N/A	#N/A	#N/A	#N/A	#N/A	#N/A	#N/A	#N/A	#N/A	#N/A	#N/A	#N/A	#N/A	#N/A
FGSG_01643	#N/A	#N/A	#N/A	#N/A	#N/A	#N/A	#N/A	#N/A	#N/A	#N/A	#N/A	#N/A	#N/A	#N/A	#N/A	#N/A
FGSG_01648	#N/A	#N/A	#N/A	#N/A	#N/A	#N/A	#N/A	#N/A	#N/A	#N/A	#N/A	#N/A	#N/A	#N/A	#N/A	#N/A
FGSG_01653	#N/A	#N/A	#N/A	#N/A	#N/A	#N/A	#N/A	#N/A	#N/A	#N/A	#N/A	#N/A	#N/A	#N/A	#N/A	#N/A
FGSG_01654	#N/A	#N/A	#N/A	#N/A	#N/A	#N/A	#N/A	#N/A	#N/A	#N/A	#N/A	#N/A	#N/A	#N/A	#N/A	#N/A
FGSG_01655	#N/A	#N/A	#N/A	#N/A	#N/A	#N/A	#N/A	#N/A	#N/A	#N/A	#N/A	#N/A	#N/A	#N/A	#N/A	#N/A
FGSG_01665	-1	0	-1	0	probable signal transduction scaffold protein, essential for virulence and fertility	striatin pro11	PF00400.24	WD40	WD domain, G-beta repeat	PHI:1628	reduced virulence	#N/A	#N/A	FGSG_01665	#N/A	FALSE
FGSG_01667	0	0	-1	0	probable PHO88 (involved in phosphate transport)	probable pho88 (involved in phosphate transport)	PF10032.1	Pho88	Phosphate transporter (Pho88)	#N/A	#N/A	#N/A	#N/A	#N/A	#N/A	FALSE
FGSG_01670	#N/A	#N/A	#N/A	#N/A	#N/A	#N/A	#N/A	#N/A	#N/A	#N/A	#N/A	#N/A	#N/A	#N/A	#N/A	#N/A
FGSG_01672	#N/A	#N/A	#N/A	#N/A	#N/A	#N/A	#N/A	#N/A	#N/A	#N/A	#N/A	#N/A	#N/A	#N/A	#N/A	#N/A
FGSG_01675	#N/A	#N/A	#N/A	#N/A	#N/A	#N/A	#N/A	#N/A	#N/A	#N/A	#N/A	#N/A	#N/A	#N/A	#N/A	#N/A
FGSG_01685	#N/A	#N/A	#N/A	#N/A	#N/A	#N/A	#N/A	#N/A	#N/A	#N/A	#N/A	#N/A	#N/A	#N/A	#N/A	#N/A
FGSG_01686	#N/A	#N/A	#N/A	#N/A	#N/A	#N/A	#N/A	#N/A	#N/A	#N/A	#N/A	#N/A	#N/A	#N/A	#N/A	#N/A
FGSG_01687	#N/A	#N/A	#N/A	#N/A	#N/A	#N/A	#N/A	#N/A	#N/A	#N/A	#N/A	#N/A	#N/A	#N/A	#N/A	#N/A
FGSG_01693	#N/A	#N/A	#N/A	#N/A	#N/A	#N/A	#N/A	#N/A	#N/A	#N/A	#N/A	#N/A	#N/A	#N/A	#N/A	#N/A
FGSG_01694	#N/A	#N/A	#N/A	#N/A	#N/A	#N/A	#N/A	#N/A	#N/A	#N/A	#N/A	#N/A	#N/A	#N/A	#N/A	#N/A
FGSG_01698	#N/A	#N/A	#N/A	#N/A	#N/A	#N/A	#N/A	#N/A	#N/A	#N/A	#N/A	#N/A	#N/A	#N/A	#N/A	#N/A
FGSG_01702	#N/A	#N/A	#N/A	#N/A	#N/A	#N/A	#N/A	#N/A	#N/A	#N/A	#N/A	#N/A	#N/A	#N/A	#N/A	#N/A
FGSG_01703	#N/A	#N/A	#N/A	#N/A	#N/A	#N/A	#N/A	#N/A	#N/A	#N/A	#N/A	#N/A	#N/A	#N/A	#N/A	#N/A
FGSG_01705	-1	0	1	0	conserved hypothetical protein	related to nodulin	PF01145.17	Band_7	SPFH domain / Band 7 family	#N/A	#N/A	#N/A	#N/A	#N/A	#N/A	FALSE
FGSG_01710	#N/A	#N/A	#N/A	#N/A	#N/A	#N/A	#N/A	#N/A	#N/A	#N/A	#N/A	#N/A	#N/A	#N/A	#N/A	#N/A
FGSG_01713	#N/A	#N/A	#N/A	#N/A	#N/A	#N/A	#N/A	#N/A	#N/A	#N/A	#N/A	#N/A	#N/A	#N/A	#N/A	#N/A
FGSG_01717	#N/A	#N/A	#N/A	#N/A	#N/A	#N/A	#N/A	#N/A	#N/A	#N/A	#N/A	#N/A	#N/A	#N/A	#N/A	#N/A
FGSG_01728	#N/A	#N/A	#N/A	#N/A	#N/A	#N/A	#N/A	#N/A	#N/A	#N/A	#N/A	#N/A	#N/A	#N/A	#N/A	#N/A
FGSG_01734	#N/A	#N/A	#N/A	#N/A	#N/A	#N/A	#N/A	#N/A	#N/A	#N/A	#N/A	#N/A	#N/A	#N/A	#N/A	#N/A
FGSG_01743	#N/A	#N/A	#N/A	#N/A	#N/A	#N/A	#N/A	#N/A	#N/A	#N/A	#N/A	#N/A	#N/A	#N/A	#N/A	#N/A
FGSG_01744	#N/A	#N/A	#N/A	#N/A	#N/A	#N/A	#N/A	#N/A	#N/A	#N/A	#N/A	#N/A	#N/A	#N/A	#N/A	#N/A
FGSG_01745	#N/A	#N/A	#N/A	#N/A	#N/A	#N/A	#N/A	#N/A	#N/A	#N/A	#N/A	#N/A	#N/A	#N/A	#N/A	#N/A
FGSG_01746	#N/A	#N/A	#N/A	#N/A	#N/A	#N/A	#N/A	#N/A	#N/A	#N/A	#N/A	#N/A	#N/A	#N/A	#N/A	#N/A
FGSG_01757	#N/A	#N/A	#N/A	#N/A	#N/A	#N/A	#N/A	#N/A	#N/A	#N/A	#N/A	#N/A	#N/A	#N/A	#N/A	#N/A
FGSG_01760	1	-1	-1	0	conserved hypothetical protein	c6 transcription	PF00172.10	Zn_clus	Fungal Zn(2)-Cys(6) binuclear cluster domain	PHI:1950	unaffected pathogenicity	#N/A	#N/A	FGSG_01760	#N/A	FALSE
FGSG_01765	#N/A	#N/A	#N/A	#N/A	#N/A	#N/A	#N/A	#N/A	#N/A	#N/A	#N/A	#N/A	#N/A	#N/A	#N/A	#N/A
FGSG_01767	0	-1	-1	0	related to pisatin demethylase	pisatin demethylase	PF00067.14	p450	Cytochrome P450	#N/A	#N/A	FGSG_01767	#N/A	#N/A	#N/A	FALSE
FGSG_01768	#N/A	#N/A	#N/A	#N/A	#N/A	#N/A	#N/A	#N/A	#N/A	#N/A	#N/A	#N/A	#N/A	#N/A	#N/A	#N/A
FGSG_01769	#N/A	#N/A	#N/A	#N/A	#N/A	#N/A	#N/A	#N/A	#N/A	#N/A	#N/A	#N/A	#N/A	#N/A	#N/A	#N/A
FGSG_01770	#N/A	#N/A	#N/A	#N/A	#N/A	#N/A	#N/A	#N/A	#N/A	#N/A	#N/A	#N/A	#N/A	#N/A	#N/A	#N/A
FGSG_01771	#N/A	#N/A	#N/A	#N/A	#N/A	#N/A	#N/A	#N/A	#N/A	#N/A	#N/A	#N/A	#N/A	#N/A	#N/A	#N/A
FGSG_01773	#N/A	#N/A	#N/A	#N/A	#N/A	#N/A	#N/A	#N/A	#N/A	#N/A	#N/A	#N/A	#N/A	#N/A	#N/A	#N/A
FGSG_01782	#N/A	#N/A	#N/A	#N/A	#N/A	#N/A	#N/A	#N/A	#N/A	#N/A	#N/A	#N/A	#N/A	#N/A	#N/A	#N/A
FGSG_01803	#N/A	#N/A	#N/A	#N/A	#N/A	#N/A	#N/A	#N/A	#N/A	#N/A	#N/A	#N/A	#N/A	#N/A	#N/A	#N/A
FGSG_01810	#N/A	#N/A	#N/A	#N/A	#N/A	#N/A	#N/A	#N/A	#N/A	#N/A	#N/A	#N/A	#N/A	#N/A	#N/A	#N/A
FGSG_01813	#N/A	#N/A	#N/A	#N/A	#N/A	#N/A	#N/A	#N/A	#N/A	#N/A	#N/A	#N/A	#N/A	#N/A	#N/A	#N/A
FGSG_01818	#N/A	#N/A	#N/A	#N/A	#N/A	#N/A	#N/A	#N/A	#N/A	#N/A	#N/A	#N/A	#N/A	#N/A	#N/A	#N/A
FGSG_01819	#N/A	#N/A	#N/A	#N/A	#N/A	#N/A	#N/A	#N/A	#N/A	#N/A	#N/A	#N/A	#N/A	#N/A	#N/A	#N/A
FGSG_01822	#N/A	#N/A	#N/A	#N/A	#N/A	#N/A	#N/A	#N/A	#N/A	#N/A	#N/A	#N/A	#N/A	#N/A	#N/A	#N/A
FGSG_01826	#N/A	#N/A	#N/A	#N/A	#N/A	#N/A	#N/A	#N/A	#N/A	#N/A	#N/A	#N/A	#N/A	#N/A	#N/A	#N/A
FGSG_01829	#N/A	#N/A	#N/A	#N/A	#N/A	#N/A	#N/A	#N/A	#N/A	#N/A	#N/A	#N/A	#N/A	#N/A	#N/A	#N/A
FGSG_01832	#N/A	#N/A	#N/A	#N/A	#N/A	#N/A	#N/A	#N/A	#N/A	#N/A	#N/A	#N/A	#N/A	#N/A	#N/A	#N/A
FGSG_01833	#N/A	#N/A	#N/A	#N/A	#N/A	#N/A	#N/A	#N/A	#N/A	#N/A	#N/A	#N/A	#N/A	#N/A	#N/A	#N/A
FGSG_01837	-1	-1	-1	0	conserved hypothetical protein	hypothetical protein FG01837.1	#N/A	#N/A	#N/A	#N/A	#N/A	#N/A	#N/A	#N/A	#N/A	FALSE
FGSG_01845	#N/A	#N/A	#N/A	#N/A	#N/A	#N/A	#N/A	#N/A	#N/A	#N/A	#N/A	#N/A	#N/A	#N/A	#N/A	#N/A
FGSG_01847	#N/A	#N/A	#N/A	#N/A	#N/A	#N/A	#N/A	#N/A	#N/A	#N/A	#N/A	#N/A	#N/A	#N/A	#N/A	#N/A
FGSG_01848	#N/A	#N/A	#N/A	#N/A	#N/A	#N/A	#N/A	#N/A	#N/A	#N/A	#N/A	#N/A	#N/A	#N/A	#N/A	#N/A
FGSG_01849	#N/A	#N/A	#N/A	#N/A	#N/A	#N/A	#N/A	#N/A	#N/A	#N/A	#N/A	#N/A	#N/A	#N/A	#N/A	#N/A
FGSG_01851	#N/A	#N/A	#N/A	#N/A	#N/A	#N/A	#N/A	#N/A	#N/A	#N/A	#N/A	#N/A	#N/A	#N/A	#N/A	#N/A
FGSG_01852	-1	-1	-1	0	related to SSH4 - suppressor of SHR3	protein ssh-4	PF00622.20	SPRY	SPRY domain	#N/A	#N/A	FGSG_01852	#N/A	#N/A	#N/A	FALSE
FGSG_01854	1	1	1	0	related to importin beta-2 subunit (transportin)	related to importin beta-2 subunit	PF02985.14	HEAT	HEAT repeat	#N/A	#N/A	#N/A	#N/A	#N/A	#N/A	FALSE
FGSG_01863	#N/A	#N/A	#N/A	#N/A	#N/A	#N/A	#N/A	#N/A	#N/A	#N/A	#N/A	#N/A	#N/A	#N/A	#N/A	#N/A
FGSG_01865	#N/A	#N/A	#N/A	#N/A	#N/A	#N/A	#N/A	#N/A	#N/A	#N/A	#N/A	#N/A	#N/A	#N/A	#N/A	#N/A
FGSG_01866	#N/A	#N/A	#N/A	#N/A	#N/A	#N/A	#N/A	#N/A	#N/A	#N/A	#N/A	#N/A	#N/A	#N/A	#N/A	#N/A
FGSG_01867	#N/A	#N/A	#N/A	#N/A	#N/A	#N/A	#N/A	#N/A	#N/A	#N/A	#N/A	#N/A	#N/A	#N/A	#N/A	#N/A
FGSG_01870	#N/A	#N/A	#N/A	#N/A	#N/A	#N/A	#N/A	#N/A	#N/A	#N/A	#N/A	#N/A	#N/A	#N/A	#N/A	#N/A
FGSG_01872	-1	0	-1	0	conserved hypothetical protein	related to malate dehydrogenase	#N/A	#N/A	#N/A	#N/A	#N/A	FGSG_01872	FGSG_01872	#N/A	#N/A	FALSE
FGSG_01873	#N/A	#N/A	#N/A	#N/A	#N/A	#N/A	#N/A	#N/A	#N/A	#N/A	#N/A	#N/A	#N/A	#N/A	#N/A	#N/A
FGSG_01874	0	-1	-1	0	related to TGF beta receptor associated protein 1	related to tgf beta receptor associated protein 1	#N/A	#N/A	#N/A	#N/A	#N/A	#N/A	#N/A	#N/A	#N/A	FALSE
FGSG_01875	0	0	1	0	conserved hypothetical protein	related to nnt1 nicotinamide n- has a role in rdna silencing and in lifespan determination	#N/A	#N/A	#N/A	#N/A	#N/A	#N/A	#N/A	#N/A	#N/A	FALSE
FGSG_01881	-1	-1	-1	0	related to HRD1 - involved in degradation of Hmg2p	e3 ubiquitin-protein ligase synoviolin	PF00097.17	zf-C3HC4	Zinc finger, C3HC4 type (RING finger)	#N/A	#N/A	#N/A	#N/A	#N/A	#N/A	FALSE
FGSG_01884	#N/A	#N/A	#N/A	#N/A	#N/A	#N/A	#N/A	#N/A	#N/A	#N/A	#N/A	#N/A	#N/A	#N/A	#N/A	#N/A
FGSG_01885	-1	-1	-1	0	probable multidrug resistance protein 2	abc transporter atp-binding protein	PF00005.19	ABC_tran	ABC transporter	#N/A	#N/A	#N/A	#N/A	#N/A	#N/A	FALSE
FGSG_01886	#N/A	#N/A	#N/A	#N/A	#N/A	#N/A	#N/A	#N/A	#N/A	#N/A	#N/A	#N/A	#N/A	#N/A	#N/A	#N/A
FGSG_01887	0	1	1	0	conserved hypothetical protein	clathrin light chain	PF01086.9	Clathrin_lg_ch	Clathrin light chain	#N/A	#N/A	#N/A	#N/A	#N/A	#N/A	FALSE
FGSG_01888	-1	0	-1	0	conserved hypothetical protein	hypothetical protein FG01888.1	#N/A	#N/A	#N/A	#N/A	#N/A	#N/A	#N/A	#N/A	#N/A	FALSE
FGSG_01889	#N/A	#N/A	#N/A	#N/A	#N/A	#N/A	#N/A	#N/A	#N/A	#N/A	#N/A	#N/A	#N/A	#N/A	#N/A	#N/A
FGSG_01890	-1	-1	-1	0	related to the member of the syntaxin family of t-SNAREs TLG2	syntaxin 16	PF05739.11	SNARE	SNARE domain	#N/A	#N/A	#N/A	#N/A	#N/A	#N/A	FALSE
FGSG_01892	0	0	-1	0	probable class I alpha mannosidase	mannosyl-oligosaccharide alpha- -mannosidase	PF01532.12	Glyco_hydro_47	Glycosyl hydrolase family 47	#N/A	#N/A	FGSG_01892	#N/A	#N/A	#N/A	FALSE
FGSG_01895	-1	-1	-1	0	conserved hypothetical protein	hypothetical protein FG01895.1	PF10309.1	DUF2414	Protein of unknown function (DUF2414)	#N/A	#N/A	#N/A	#N/A	#N/A	#N/A	FALSE
FGSG_01897	-1	-1	-1	0	related to microsomal glutathione S-transferase 3	mapeg family protein	PF01124.10	MAPEG	MAPEG family	#N/A	#N/A	#N/A	#N/A	#N/A	#N/A	FALSE
FGSG_01899	-1	1	1	0	conserved hypothetical protein	hypothetical protein FGSG_01899	PF00169.21	PH	PH domain	#N/A	#N/A	#N/A	#N/A	#N/A	#N/A	FALSE
FGSG_01900	0	0	-1	0	related to signal recognition particle 72 kDa protein	signal recognition particle subunit srp72	PF08492.4	SRP72	SRP72 RNA-binding domain	#N/A	#N/A	#N/A	#N/A	#N/A	#N/A	FALSE
FGSG_01904	-1	0	1	0	related to TATA-binding protein associated factor 2N	rna-binding protein	PF00076.14	RRM_1	RNA recognition motif. (a.k.a. RRM, RBD, or RNP domain)	#N/A	#N/A	#N/A	#N/A	#N/A	#N/A	FALSE
FGSG_01909	0	-1	-1	0	conserved hypothetical protein	related to integral membrane protein	#N/A	#N/A	#N/A	#N/A	#N/A	#N/A	#N/A	#N/A	#N/A	FALSE
FGSG_01910	0	0	-1	0	related to SMC1 protein	structural maintenance-chromosome 1	PF02463.11	SMC_N	RecF/RecN/SMC N terminal domain	#N/A	#N/A	#N/A	#N/A	#N/A	#N/A	FALSE
FGSG_01911	#N/A	#N/A	#N/A	#N/A	#N/A	#N/A	#N/A	#N/A	#N/A	#N/A	#N/A	#N/A	#N/A	#N/A	#N/A	#N/A
FGSG_01912	-1	-1	-1	0	conserved hypothetical protein	nadh:ubiquinone oxidoreductase subunit	#N/A	#N/A	#N/A	#N/A	#N/A	#N/A	#N/A	#N/A	#N/A	FALSE
FGSG_01917	-1	0	-1	0	probable SEC23	protein transporter sec23	PF04811.7	Sec23_trunk	Sec23/Sec24 trunk domain	#N/A	#N/A	#N/A	#N/A	#N/A	#N/A	FALSE
FGSG_01918	0	0	-1	0	related to poly(A) polymerase	hypothetical protein FG01918.1	PF03372.15	Exo_endo_phos	Endonuclease/Exonuclease/phosphatase family	#N/A	#N/A	#N/A	#N/A	#N/A	#N/A	FALSE
FGSG_01920	-1	1	1	0	probable subunit of pre-replication complex	minichromosome maintenance protein 3	PF00493.15	MCM	MCM2/3/5 family	PHI:1570	unaffected pathogenicity	#N/A	#N/A	FGSG_01920	#N/A	FALSE
FGSG_01921	0	-1	-1	0	related to carbohydrate kinase MAK32 protein	hypothetical protein FG01921.1	#N/A	#N/A	#N/A	#N/A	#N/A	#N/A	#N/A	#N/A	#N/A	FALSE
FGSG_01923	0	0	-1	0	related to adenylate cyclase-associated protein	adenylyl cyclase-associated protein	PF08603.3	CAP_C	DE Adenylate cyclase associated (CAP) C terminal	#N/A	#N/A	#N/A	#N/A	#N/A	#N/A	FALSE
FGSG_01924	-1	-1	-1	0	probable carnitine O-acetyltransferase precursor	carnitine o-acetyltransferase	PF00755.12	Carn_acyltransf	Choline/Carnitine o-acyltransferase	#N/A	#N/A	#N/A	#N/A	#N/A	#N/A	FALSE
FGSG_01925	-1	-1	-1	0	related to nucleosome remodeling complex subunit RSC8	swi snf and rsc complexes subunit ssr2	PF04433.9	SWIRM	SWIRM domain	PHI:1542	unaffected pathogenicity	#N/A	#N/A	FGSG_01925	#N/A	FALSE
FGSG_01926	-1	0	-1	0	probable electron transfer flavoprotein alpha chain precursor	electron transfer flavoprotein alpha subunit	PF00766.11	ETF_alpha	Electron transfer flavoprotein FAD-binding domain	#N/A	#N/A	#N/A	#N/A	#N/A	#N/A	FALSE
FGSG_01927	#N/A	#N/A	#N/A	#N/A	#N/A	#N/A	#N/A	#N/A	#N/A	#N/A	#N/A	#N/A	#N/A	#N/A	#N/A	#N/A
FGSG_01930	#N/A	#N/A	#N/A	#N/A	#N/A	#N/A	#N/A	#N/A	#N/A	#N/A	#N/A	#N/A	#N/A	#N/A	#N/A	#N/A
FGSG_01932	0	-1	-1	0	probable cystathionine beta-lyase	cystathionine beta-lyase	PF01053.12	Cys_Met_Meta_PP	Cys/Met metabolism PLP-dependent enzyme	PHI:443	reduced virulence	#N/A	#N/A	#N/A	#N/A	FALSE
FGSG_01933	-1	-1	-1	0	probable MSP1 AAA ATPase protein	protein msp1	PF00004.21	AAA	ATPase family associated with various cellular activities (AAA)	#N/A	#N/A	#N/A	#N/A	#N/A	#N/A	FALSE
FGSG_01935	0	-1	-1	0	probable protein MCD4, required for GPI anchor synthesis	gpi ethanolamine phosphate transferase 1	PF04987.6	PigN	Phosphatidylinositolglycan class N (PIG-N)	#N/A	#N/A	#N/A	#N/A	#N/A	#N/A	FALSE
FGSG_01936	#N/A	#N/A	#N/A	#N/A	#N/A	#N/A	#N/A	#N/A	#N/A	#N/A	#N/A	#N/A	#N/A	#N/A	#N/A	#N/A
FGSG_01939	#N/A	#N/A	#N/A	#N/A	#N/A	#N/A	#N/A	#N/A	#N/A	#N/A	#N/A	#N/A	#N/A	#N/A	#N/A	#N/A
FGSG_01940	1	-1	-1	0	conserved hypothetical protein	bar domain protein	PF10455.1	BAR_2	Bin/amphiphysin/Rvs domain for vesicular trafficking	#N/A	#N/A	#N/A	#N/A	#N/A	#N/A	FALSE
FGSG_01941	-1	0	-1	0	probable NADH-ubiquinone oxidoreductase	nadh-ubiquinone oxidoreductase kda mitochondrial	PF04716.6	ETC_C1_NDUFA5	ETC complex I subunit conserved region	#N/A	#N/A	#N/A	#N/A	#N/A	#N/A	FALSE
FGSG_01943	-1	-1	-1	0	conserved hypothetical protein	hypothetical protein FG01943.1	PF08447.3	PAS_3	PAS fold	#N/A	#N/A	#N/A	#N/A	#N/A	#N/A	FALSE
FGSG_01944	#N/A	#N/A	#N/A	#N/A	#N/A	#N/A	#N/A	#N/A	#N/A	#N/A	#N/A	#N/A	#N/A	#N/A	#N/A	#N/A
FGSG_01948	#N/A	#N/A	#N/A	#N/A	#N/A	#N/A	#N/A	#N/A	#N/A	#N/A	#N/A	#N/A	#N/A	#N/A	#N/A	#N/A
FGSG_01950	0	0	-1	0	probable heat shock protein Hsp88	heat shock 70kda protein 4	PF00012.12	HSP70	Hsp70 protein	#N/A	#N/A	#N/A	#N/A	#N/A	#N/A	FALSE
FGSG_01955	0	0	-1	0	probable HYP2 - translation initiation factor eIF5A.1	eukaryotic translation initiation factor 5a	PF01287.12	eIF-5a	Eukaryotic initiation factor 5A hypusine, DNA-binding OB fold	PHI:1571	unaffected pathogenicity	#N/A	#N/A	FGSG_01955	#N/A	FALSE
FGSG_01959	1	0	1	0	probable cytochrome P450 (involved in C-22 denaturation of the ergosterol side-chain)	c-22 sterol desaturase	PF00067.14	p450	Cytochrome P450	PHI:3037	reduced virulence	#N/A	#N/A	#N/A	#N/A	FALSE
FGSG_01960	0	-1	-1	0	related to proteinase inhibitor PBI2	related to proteinase inhibitor pbi2	PF05922.8	Inhibitor_I9	Peptidase inhibitor I9	#N/A	#N/A	#N/A	#N/A	#N/A	#N/A	FALSE
FGSG_01962	0	0	-1	0	probable arginosuccinate synthetase	argininosuccinate synthase	PF00764.11	Arginosuc_synth	Arginosuccinate synthase	#N/A	#N/A	#N/A	#N/A	#N/A	#N/A	FALSE
FGSG_01964	-1	0	-1	0	probable chitin synthase	chitin synthase	PF03142.7	Chitin_synth_2	Chitin synthase	#N/A	#N/A	#N/A	#N/A	#N/A	#N/A	FALSE
FGSG_01965	-1	0	-1	0	conserved hypothetical protein	hypothetical protein FG01965.1	#N/A	#N/A	#N/A	#N/A	#N/A	#N/A	#N/A	#N/A	#N/A	FALSE
FGSG_01967	-1	0	-1	0	related to quinic acid utilisation protein QUTG (inositol-1(or 4)-monophosphatase)	related to quinic acid utilisation protein qutg (inositol-1(or 4)-monophosphatase)	PF00459.17	Inositol_P	Inositol monophosphatase family	#N/A	#N/A	#N/A	#N/A	#N/A	#N/A	FALSE
FGSG_01968	#N/A	#N/A	#N/A	#N/A	#N/A	#N/A	#N/A	#N/A	#N/A	#N/A	#N/A	#N/A	#N/A	#N/A	#N/A	#N/A
FGSG_01970	#N/A	#N/A	#N/A	#N/A	#N/A	#N/A	#N/A	#N/A	#N/A	#N/A	#N/A	#N/A	#N/A	#N/A	#N/A	#N/A
FGSG_01972	#N/A	#N/A	#N/A	#N/A	#N/A	#N/A	#N/A	#N/A	#N/A	#N/A	#N/A	#N/A	#N/A	#N/A	#N/A	#N/A
FGSG_01973	-1	-1	-1	0	related to phospholipase D	hypothetical protein FG01973.1	PF00614.14	PLDc	Phospholipase D Active site motif	#N/A	#N/A	#N/A	#N/A	#N/A	#N/A	FALSE
FGSG_01974	0	0	-1	0	probable het-c2 protein	pleckstrin like proteiny domain-containing family a member 8	PF08718.3	GLTP	Glycolipid transfer protein (GLTP)	PHI:1097	reduced virulence	#N/A	#N/A	#N/A	#N/A	FALSE
FGSG_01975	#N/A	#N/A	#N/A	#N/A	#N/A	#N/A	#N/A	#N/A	#N/A	#N/A	#N/A	#N/A	#N/A	#N/A	#N/A	#N/A
FGSG_01977	#N/A	#N/A	#N/A	#N/A	#N/A	#N/A	#N/A	#N/A	#N/A	#N/A	#N/A	#N/A	#N/A	#N/A	#N/A	#N/A
FGSG_01985	#N/A	#N/A	#N/A	#N/A	#N/A	#N/A	#N/A	#N/A	#N/A	#N/A	#N/A	#N/A	#N/A	#N/A	#N/A	#N/A
FGSG_01993	#N/A	#N/A	#N/A	#N/A	#N/A	#N/A	#N/A	#N/A	#N/A	#N/A	#N/A	#N/A	#N/A	#N/A	#N/A	#N/A
FGSG_02000	-1	-1	-1	0	related to URE2 - nitrogen catabolite repression regulator	glutathione s-transferase	PF02798.12	GST_N	Glutathione S-transferase, N-terminal domain	#N/A	#N/A	#N/A	#N/A	#N/A	#N/A	FALSE
FGSG_02001	#N/A	#N/A	#N/A	#N/A	#N/A	#N/A	#N/A	#N/A	#N/A	#N/A	#N/A	#N/A	#N/A	#N/A	#N/A	#N/A
FGSG_02004	#N/A	#N/A	#N/A	#N/A	#N/A	#N/A	#N/A	#N/A	#N/A	#N/A	#N/A	#N/A	#N/A	#N/A	#N/A	#N/A
FGSG_02007	#N/A	#N/A	#N/A	#N/A	#N/A	#N/A	#N/A	#N/A	#N/A	#N/A	#N/A	#N/A	#N/A	#N/A	#N/A	#N/A
FGSG_02008	#N/A	#N/A	#N/A	#N/A	#N/A	#N/A	#N/A	#N/A	#N/A	#N/A	#N/A	#N/A	#N/A	#N/A	#N/A	#N/A
FGSG_02010	-1	-1	-1	0	related to transcription initiation factor tfiid 100 kDa subunit	transcription initiation factor tfiid subunit 5	PF00400.24	WD40	WD domain, G-beta repeat	#N/A	#N/A	#N/A	#N/A	#N/A	#N/A	FALSE
FGSG_02011	-1	0	-1	0	related to vacuolar protein sorting-associated protein VPS5	related to vacuolar protein sorting-associated protein vps5	PF09325.2	Vps5	Vps5 C terminal like	#N/A	#N/A	#N/A	#N/A	#N/A	#N/A	FALSE
FGSG_02012	#N/A	#N/A	#N/A	#N/A	#N/A	#N/A	#N/A	#N/A	#N/A	#N/A	#N/A	#N/A	#N/A	#N/A	#N/A	#N/A
FGSG_02013	#N/A	#N/A	#N/A	#N/A	#N/A	#N/A	#N/A	#N/A	#N/A	#N/A	#N/A	#N/A	#N/A	#N/A	#N/A	#N/A
FGSG_02014	0	0	-1	0	probable heat shock protein 80	heat shock protein 90	PF00183.10	HSP90	Hsp90 protein	#N/A	#N/A	#N/A	#N/A	#N/A	#N/A	FALSE
FGSG_02015	1	0	-1	0	related to esterase	para-nitrobenzyl esterase	PF00135.20	COesterase	Carboxylesterase	#N/A	#N/A	FGSG_02015	FGSG_02015	#N/A	#N/A	FALSE
FGSG_02019	#N/A	#N/A	#N/A	#N/A	#N/A	#N/A	#N/A	#N/A	#N/A	#N/A	#N/A	#N/A	#N/A	#N/A	#N/A	#N/A
FGSG_02025	0	-1	-1	0	probable iron inhibited ABC transporter 2	atp-binding cassette sub-family f member 2	PF00005.19	ABC_tran	ABC transporter	#N/A	#N/A	#N/A	#N/A	#N/A	#N/A	FALSE
FGSG_02026	-1	0	-1	0	related to DNA-dependent ATPase DOMINO B	dna helicase ino80	PF00176.15	SNF2_N	SNF2 family N-terminal domain	#N/A	#N/A	#N/A	#N/A	#N/A	#N/A	FALSE
FGSG_02028	-1	-1	-1	0	probable RPT2 - 26S proteasome regulatory subunit	proteasome regulatory particle subunit rpt2	PF00004.21	AAA	ATPase family associated with various cellular activities (AAA)	#N/A	#N/A	#N/A	#N/A	#N/A	#N/A	FALSE
FGSG_02029	-1	-1	-1	0	probable ubiquitin--protein ligase	ubiquitin-conjugating enzyme (huntingtin interacting protein 2)	PF00179.18	UQ_con	Ubiquitin-conjugating enzyme	#N/A	#N/A	#N/A	#N/A	#N/A	#N/A	FALSE
FGSG_02030	#N/A	#N/A	#N/A	#N/A	#N/A	#N/A	#N/A	#N/A	#N/A	#N/A	#N/A	#N/A	#N/A	#N/A	#N/A	#N/A
FGSG_02033	1	1	-1	0	related to 6-HYDROXY-D-NICOTINE OXIDASE	6-hydroxy-d-nicotine oxidase	PF01565.15	FAD_binding_4	FAD binding domain	#N/A	#N/A	#N/A	#N/A	#N/A	#N/A	FALSE
FGSG_02038	0	1	-1	0	conserved hypothetical protein	quinone oxidoreductase 2	#N/A	#N/A	#N/A	#N/A	#N/A	#N/A	#N/A	#N/A	#N/A	FALSE
FGSG_02040	1	-1	-1	0	probable histone acetyltransferase	histone acetyltransferase	PF04055.13	Radical_SAM	Radical SAM superfamily	PHI:3138	reduced virulence	#N/A	#N/A	#N/A	#N/A	FALSE
FGSG_02047	-1	-1	-1	0	conserved hypothetical protein	ubiquitination network signaling protein acrb	#N/A	#N/A	#N/A	#N/A	#N/A	#N/A	#N/A	#N/A	#N/A	FALSE
FGSG_02048	#N/A	#N/A	#N/A	#N/A	#N/A	#N/A	#N/A	#N/A	#N/A	#N/A	#N/A	#N/A	#N/A	#N/A	#N/A	#N/A
FGSG_02049	-1	-1	-1	0	conserved hypothetical protein	hypothetical protein FG02049.1	#N/A	#N/A	#N/A	#N/A	#N/A	#N/A	#N/A	#N/A	#N/A	FALSE
FGSG_02051	#N/A	#N/A	#N/A	#N/A	#N/A	#N/A	#N/A	#N/A	#N/A	#N/A	#N/A	#N/A	#N/A	#N/A	#N/A	#N/A
FGSG_02058	0	-1	-1	0	related to endopeptidase Clp	atp-dependent clp protease subunit	PF00574.15	CLP_protease	Clp protease	#N/A	#N/A	#N/A	#N/A	#N/A	#N/A	FALSE
FGSG_02059	1	0	-1	0	related to alpha-galactosidase precursor	alpha-galactosidase b	#N/A	#N/A	#N/A	#N/A	#N/A	FGSG_02059	FGSG_02059	#N/A	#N/A	FALSE
FGSG_02060	#N/A	#N/A	#N/A	#N/A	#N/A	#N/A	#N/A	#N/A	#N/A	#N/A	#N/A	#N/A	#N/A	#N/A	#N/A	#N/A
FGSG_02063	#N/A	#N/A	#N/A	#N/A	#N/A	#N/A	#N/A	#N/A	#N/A	#N/A	#N/A	#N/A	#N/A	#N/A	#N/A	#N/A
FGSG_02069	#N/A	#N/A	#N/A	#N/A	#N/A	#N/A	#N/A	#N/A	#N/A	#N/A	#N/A	#N/A	#N/A	#N/A	#N/A	#N/A
FGSG_02070	1	-1	-1	0	related to putative tartrate transporter	related to tartrate transporter	PF07690.8	MFS_1	Major Facilitator Superfamily	#N/A	#N/A	#N/A	#N/A	#N/A	#N/A	FALSE
FGSG_02071	#N/A	#N/A	#N/A	#N/A	#N/A	#N/A	#N/A	#N/A	#N/A	#N/A	#N/A	#N/A	#N/A	#N/A	#N/A	#N/A
FGSG_02075	-1	-1	-1	0	conserved hypothetical protein	oxidoreductase	PF01408.14	GFO_IDH_MocA	Oxidoreductase family, NAD-binding Rossmann fold	#N/A	#N/A	#N/A	#N/A	#N/A	#N/A	FALSE
FGSG_02077	-1	0	-1	0	conserved hypothetical protein	extracellular membrane 8-cysteine cfem	PF05730.3	CFEM	CFEM domain	PHI:1093	reduced virulence	FGSG_02077	#N/A	#N/A	#N/A	FALSE
FGSG_02083	-1	0	-1	0	related to transcription activator amyR	c6 zinc finger protein	PF00172.10	Zn_clus	Fungal Zn(2)-Cys(6) binuclear cluster domain	PHI:1931	unaffected pathogenicity	#N/A	#N/A	FGSG_02083	#N/A	FALSE
FGSG_02087	-1	1	-1	0	conserved hypothetical protein	hypothetical protein FGSG_02087	PF02668.8	TauD	Taurine catabolism dioxygenase TauD, TfdA family	#N/A	#N/A	#N/A	#N/A	#N/A	#N/A	FALSE
FGSG_02091	1	-1	-1	0	conserved hypothetical protein	mrna-decapping enzyme-like protein	PF06058.5	DCP1	Dcp1-like decapping family	#N/A	#N/A	#N/A	#N/A	#N/A	#N/A	FALSE
FGSG_02092	-1	-1	-1	0	probable cytosceletal binding protein	protein hob3	PF03114.10	BAR	BAR domain	#N/A	#N/A	#N/A	#N/A	#N/A	#N/A	FALSE
FGSG_02095	-1	-1	-1	0	related to protein GRR1	f-box and leucine-rich repeat protein grr1	PF00646.25	F-box	F-box domain	PHI:733	reduced virulence	#N/A	#N/A	#N/A	#N/A	FALSE
FGSG_02096	-1	-1	-1	0	conserved hypothetical protein	altered inheritance of mitochondria protein mitochondrial	PF02431.7	Chalcone	Chalcone-flavanone isomerase	#N/A	#N/A	#N/A	#N/A	#N/A	#N/A	FALSE
FGSG_02097	1	-1	-1	0	probable glutaredoxin	glutaredoxin 3	PF00462.16	Glutaredoxin	Glutaredoxin	#N/A	#N/A	#N/A	#N/A	#N/A	#N/A	FALSE
FGSG_02098	-1	-1	-1	0	conserved hypothetical protein	60s ribosomal protein l16	PF02179.8	BAG	BAG domain	#N/A	#N/A	#N/A	#N/A	#N/A	#N/A	FALSE
FGSG_02100	#N/A	#N/A	#N/A	#N/A	#N/A	#N/A	#N/A	#N/A	#N/A	#N/A	#N/A	#N/A	#N/A	#N/A	#N/A	#N/A
FGSG_02101	#N/A	#N/A	#N/A	#N/A	#N/A	#N/A	#N/A	#N/A	#N/A	#N/A	#N/A	#N/A	#N/A	#N/A	#N/A	#N/A
FGSG_02105	-1	0	-1	0	probable clathrin-associated adaptor complex medium chain	probable clathrin-associated adaptor complex medium chain	PF00928.13	Adap_comp_sub	Adaptor complexes medium subunit family	#N/A	#N/A	#N/A	#N/A	#N/A	#N/A	FALSE
FGSG_02125	-1	-1	-1	0	related to TGF beta induced protein ig-h3 precursor	related to tgf beta induced protein ig-h3 precursor	PF02469.14	Fasciclin	Fasciclin domain	#N/A	#N/A	FGSG_02125	#N/A	#N/A	#N/A	FALSE
FGSG_02127	#N/A	#N/A	#N/A	#N/A	#N/A	#N/A	#N/A	#N/A	#N/A	#N/A	#N/A	#N/A	#N/A	#N/A	#N/A	#N/A
FGSG_02130	#N/A	#N/A	#N/A	#N/A	#N/A	#N/A	#N/A	#N/A	#N/A	#N/A	#N/A	#N/A	#N/A	#N/A	#N/A	#N/A
FGSG_02137	#N/A	#N/A	#N/A	#N/A	#N/A	#N/A	#N/A	#N/A	#N/A	#N/A	#N/A	#N/A	#N/A	#N/A	#N/A	#N/A
FGSG_02138	1	1	1	0	probable monooxygenase	cytochrome p450 oxidoreductase	PF00067.14	p450	Cytochrome P450	#N/A	#N/A	#N/A	#N/A	#N/A	#N/A	FALSE
FGSG_02144	#N/A	#N/A	#N/A	#N/A	#N/A	#N/A	#N/A	#N/A	#N/A	#N/A	#N/A	#N/A	#N/A	#N/A	#N/A	#N/A
FGSG_02148	0	0	-1	0	conserved hypothetical protein	dol-p-man:man c -pp-dol alpha- -mannosyltransferase	#N/A	#N/A	#N/A	#N/A	#N/A	#N/A	#N/A	#N/A	#N/A	FALSE
FGSG_02160	1	-1	-1	0	probable aldehyde dehydrogenase	aldehyde dehydrogenase (nad+)	PF00171.14	Aldedh	Aldehyde dehydrogenase family	#N/A	#N/A	#N/A	#N/A	#N/A	#N/A	FALSE
FGSG_02161	#N/A	#N/A	#N/A	#N/A	#N/A	#N/A	#N/A	#N/A	#N/A	#N/A	#N/A	#N/A	#N/A	#N/A	#N/A	#N/A
FGSG_02163	#N/A	#N/A	#N/A	#N/A	#N/A	#N/A	#N/A	#N/A	#N/A	#N/A	#N/A	#N/A	#N/A	#N/A	#N/A	#N/A
FGSG_02165	1	0	1	0	related to ADH7 - NADP(H)-dependent alcohol dehydrogenase	alcohol dehydrogenase	PF08240.4	ADH_N	Alcohol dehydrogenase GroES-like domain	#N/A	#N/A	#N/A	#N/A	#N/A	#N/A	FALSE
FGSG_02189	#N/A	#N/A	#N/A	#N/A	#N/A	#N/A	#N/A	#N/A	#N/A	#N/A	#N/A	#N/A	#N/A	#N/A	#N/A	#N/A
FGSG_02191	0	-1	-1	0	related to GPI-anchor transamidase complex subunit Gpi16	phosphatidylinositol class t	PF04113.6	Gpi16	Gpi16 subunit, GPI transamidase component	#N/A	#N/A	#N/A	#N/A	#N/A	#N/A	FALSE
FGSG_02193	#N/A	#N/A	#N/A	#N/A	#N/A	#N/A	#N/A	#N/A	#N/A	#N/A	#N/A	#N/A	#N/A	#N/A	#N/A	#N/A
FGSG_02202	1	1	-1	0	probable endoglucanase IV precursor	hypothetical protein FG02202.1	PF03443.6	Glyco_hydro_61	Glycosyl hydrolase family 61	#N/A	#N/A	FGSG_02202	FGSG_02202	#N/A	#N/A	FALSE
FGSG_02204	-1	0	-1	0	related to serine protease	related to serine protease	PF05577.4	Peptidase_S28	Serine carboxypeptidase S28	#N/A	#N/A	FGSG_02204	#N/A	#N/A	#N/A	FALSE
FGSG_02206	1	-1	-1	0	related to agmatinase	agmatinase 1	PF00491.13	Arginase	Arginase family	#N/A	#N/A	FGSG_02206	#N/A	#N/A	#N/A	FALSE
FGSG_02215	-1	0	-1	0	conserved hypothetical protein	hypothetical protein FG02215.1	PF00172.10	Zn_clus	Fungal Zn(2)-Cys(6) binuclear cluster domain	PHI:1809	lethal	#N/A	#N/A	FGSG_02215	#N/A	FALSE
FGSG_02218	1	1	1	0	conserved hypothetical protein	ab hydrolase superfamily protein	PF07859.5	Abhydrolase_3	alpha/beta hydrolase fold	#N/A	#N/A	#N/A	#N/A	#N/A	#N/A	FALSE
FGSG_02230	#N/A	#N/A	#N/A	#N/A	#N/A	#N/A	#N/A	#N/A	#N/A	#N/A	#N/A	#N/A	#N/A	#N/A	#N/A	#N/A
FGSG_02231	#N/A	#N/A	#N/A	#N/A	#N/A	#N/A	#N/A	#N/A	#N/A	#N/A	#N/A	#N/A	#N/A	#N/A	#N/A	#N/A
FGSG_02232	#N/A	#N/A	#N/A	#N/A	#N/A	#N/A	#N/A	#N/A	#N/A	#N/A	#N/A	#N/A	#N/A	#N/A	#N/A	#N/A
FGSG_02233	#N/A	#N/A	#N/A	#N/A	#N/A	#N/A	#N/A	#N/A	#N/A	#N/A	#N/A	#N/A	#N/A	#N/A	#N/A	#N/A
FGSG_02234	-1	-1	-1	0	conserved hypothetical protein	hypothetical protein FG02234.1	PF01476.12	LysM	LysM domain	#N/A	#N/A	#N/A	#N/A	#N/A	#N/A	FALSE
FGSG_02235	#N/A	#N/A	#N/A	#N/A	#N/A	#N/A	#N/A	#N/A	#N/A	#N/A	#N/A	#N/A	#N/A	#N/A	#N/A	#N/A
FGSG_02237	-1	0	-1	0	related to CDC4 - cell division control protein	f-box and wd-40 domain-containing protein cdc4	PF00400.24	WD40	WD domain, G-beta repeat	#N/A	#N/A	#N/A	#N/A	#N/A	#N/A	FALSE
FGSG_02238	0	0	-1	0	hypothetical protein	hypothetical protein FG02238.1	#N/A	#N/A	#N/A	#N/A	#N/A	#N/A	#N/A	#N/A	#N/A	FALSE
FGSG_02240	-1	0	-1	0	conserved hypothetical protein	hypothetical protein FG02240.1	#N/A	#N/A	#N/A	#N/A	#N/A	#N/A	#N/A	#N/A	#N/A	FALSE
FGSG_02244	0	-1	-1	0	related to cytosolic nonspecific dipeptidase	hypothetical protein FG02244.1	PF01546.20	Peptidase_M20	Peptidase family M20/M25/M40	#N/A	#N/A	#N/A	#N/A	#N/A	#N/A	FALSE
FGSG_02247	#N/A	#N/A	#N/A	#N/A	#N/A	#N/A	#N/A	#N/A	#N/A	#N/A	#N/A	#N/A	#N/A	#N/A	#N/A	#N/A
FGSG_02248	#N/A	#N/A	#N/A	#N/A	#N/A	#N/A	#N/A	#N/A	#N/A	#N/A	#N/A	#N/A	#N/A	#N/A	#N/A	#N/A
FGSG_02249	#N/A	#N/A	#N/A	#N/A	#N/A	#N/A	#N/A	#N/A	#N/A	#N/A	#N/A	#N/A	#N/A	#N/A	#N/A	#N/A
FGSG_02251	1	0	-1	0	related to nonribosomal peptide synthetase MxcG (component of the myxochelin iron transport regulon)	hypothetical protein FG02251.1	PF07993.4	NAD_binding_4	Male sterility protein	#N/A	#N/A	#N/A	#N/A	#N/A	#N/A	FALSE
FGSG_02255	-1	1	1	0	conserved hypothetical protein	hypothetical protein FG02255.1	#N/A	#N/A	#N/A	#N/A	#N/A	FGSG_02255	FGSG_02255	#N/A	FGSG_02255	TRUE
FGSG_02262	-1	-1	-1	0	conserved hypothetical protein	glucan endo- -beta-glucosidase a1	#N/A	#N/A	#N/A	#N/A	#N/A	#N/A	#N/A	#N/A	#N/A	FALSE
FGSG_02263	1	1	1	0	conserved hypothetical protein	hypothetical protein FG02263.1	#N/A	#N/A	#N/A	#N/A	#N/A	FGSG_02263	FGSG_02263	#N/A	#N/A	FALSE
FGSG_02267	1	0	-1	0	related to 15-hydroxyprostaglandin dehydrogenase	3-hydroxybutyrate dehydrogenase	#N/A	#N/A	#N/A	#N/A	#N/A	#N/A	#N/A	#N/A	#N/A	FALSE
FGSG_02272	#N/A	#N/A	#N/A	#N/A	#N/A	#N/A	#N/A	#N/A	#N/A	#N/A	#N/A	#N/A	#N/A	#N/A	#N/A	#N/A
FGSG_02273	#N/A	#N/A	#N/A	#N/A	#N/A	#N/A	#N/A	#N/A	#N/A	#N/A	#N/A	#N/A	#N/A	#N/A	#N/A	#N/A
FGSG_02279	#N/A	#N/A	#N/A	#N/A	#N/A	#N/A	#N/A	#N/A	#N/A	#N/A	#N/A	#N/A	#N/A	#N/A	#N/A	#N/A
FGSG_02280	-1	0	-1	0	related to cis-1,2-dihydro-1,2-dihydroxynaphthalene dehydrogenase	related to cis- -dihydro- -dihydroxynaphthalene dehydrogenase	PF00106.17	adh_short	short chain dehydrogenase	#N/A	#N/A	FGSG_02280	#N/A	#N/A	#N/A	FALSE
FGSG_02284	-1	-1	-1	0	putative protein [EST hit]	hypothetical protein FG02284.1	#N/A	#N/A	#N/A	#N/A	#N/A	#N/A	#N/A	#N/A	#N/A	FALSE
FGSG_02287	#N/A	#N/A	#N/A	#N/A	#N/A	#N/A	#N/A	#N/A	#N/A	#N/A	#N/A	#N/A	#N/A	#N/A	#N/A	#N/A
FGSG_02288	#N/A	#N/A	#N/A	#N/A	#N/A	#N/A	#N/A	#N/A	#N/A	#N/A	#N/A	#N/A	#N/A	#N/A	#N/A	#N/A
FGSG_02289	#N/A	#N/A	#N/A	#N/A	#N/A	#N/A	#N/A	#N/A	#N/A	#N/A	#N/A	#N/A	#N/A	#N/A	#N/A	#N/A
FGSG_02291	-1	-1	-1	0	related to ADH5 - alcohol dehydrogenase V	related to adh5-alcohol dehydrogenase v	PF00107.18	ADH_zinc_N	Zinc-binding dehydrogenase	#N/A	#N/A	#N/A	#N/A	#N/A	#N/A	FALSE
FGSG_02293	1	1	-1	0	hypothetical protein	hypothetical protein FPSE_03834	#N/A	#N/A	#N/A	#N/A	#N/A	#N/A	#N/A	#N/A	#N/A	FALSE
FGSG_02296	#N/A	#N/A	#N/A	#N/A	#N/A	#N/A	#N/A	#N/A	#N/A	#N/A	#N/A	#N/A	#N/A	#N/A	#N/A	#N/A
FGSG_02308	#N/A	#N/A	#N/A	#N/A	#N/A	#N/A	#N/A	#N/A	#N/A	#N/A	#N/A	#N/A	#N/A	#N/A	#N/A	#N/A
FGSG_02309	1	1	1	0	conserved hypothetical protein	hypothetical protein FG02309.1	#N/A	#N/A	#N/A	#N/A	#N/A	FGSG_02309	FGSG_02309	#N/A	#N/A	FALSE
FGSG_02314	0	0	-1	0	related to beta-mannosidase	glycoside hydrolase family 2 protein	#N/A	#N/A	#N/A	#N/A	#N/A	FGSG_02314	FGSG_02314	#N/A	#N/A	FALSE
FGSG_02315	#N/A	#N/A	#N/A	#N/A	#N/A	#N/A	#N/A	#N/A	#N/A	#N/A	#N/A	#N/A	#N/A	#N/A	#N/A	#N/A
FGSG_02316	#N/A	#N/A	#N/A	#N/A	#N/A	#N/A	#N/A	#N/A	#N/A	#N/A	#N/A	#N/A	#N/A	#N/A	#N/A	#N/A
FGSG_02317	-1	0	-1	0	putative protein [EST hit]	hypothetical protein FG02317.1	#N/A	#N/A	#N/A	#N/A	#N/A	#N/A	#N/A	#N/A	#N/A	FALSE
FGSG_02320	-1	1	1	0	pathway specific binuclear zinc cluster transcription factor for the aurofusarin gene cluster	aurr1 aurofusarin regulatory protein	PF00172.10	Zn_clus	Fungal Zn(2)-Cys(6) binuclear cluster domain	PHI:1973	unaffected pathogenicity	#N/A	#N/A	FGSG_02320	#N/A	FALSE
FGSG_02321	#N/A	#N/A	#N/A	#N/A	#N/A	#N/A	#N/A	#N/A	#N/A	#N/A	#N/A	#N/A	#N/A	#N/A	#N/A	#N/A
FGSG_02322	-1	1	-1	0	aurofusarin/rubrofusarin efflux pump AFLT	major facilitator superfamily transporter	PF07690.8	MFS_1	Major Facilitator Superfamily	#N/A	#N/A	#N/A	#N/A	#N/A	#N/A	FALSE
FGSG_02323	-1	0	1	0	binuclear zinc cluster transcription factor that regulates the ratio between aurofusarin and rubrofusarin biosynthesis	fungal specific transcription factor domain-containing protein	PF04082.10	Fungal_trans	Fungal specific transcription factor domain	PHI:1972	unaffected pathogenicity	#N/A	#N/A	FGSG_02323	#N/A	FALSE
FGSG_02327	#N/A	#N/A	#N/A	#N/A	#N/A	#N/A	#N/A	#N/A	#N/A	#N/A	#N/A	#N/A	#N/A	#N/A	#N/A	#N/A
FGSG_02328	#N/A	#N/A	#N/A	#N/A	#N/A	#N/A	#N/A	#N/A	#N/A	#N/A	#N/A	#N/A	#N/A	#N/A	#N/A	#N/A
FGSG_02335	0	-1	-1	0	putative protein [EST hit]	hypothetical protein FGSG_02335	#N/A	#N/A	#N/A	#N/A	#N/A	#N/A	#N/A	#N/A	#N/A	FALSE
FGSG_02337	1	1	1	0	conserved hypothetical protein	hypothetical protein FG02337.1	#N/A	#N/A	#N/A	#N/A	#N/A	FGSG_02337	#N/A	#N/A	#N/A	FALSE
FGSG_02339	0	-1	-1	0	related to SUC2 - invertase (sucrose hydrolyzing enzyme)	beta-fructofuranosidase	PF00251.12	Glyco_hydro_32N	Glycosyl hydrolases family 32 N terminal	#N/A	#N/A	FGSG_02339	FGSG_02339	#N/A	#N/A	FALSE
FGSG_02342	#N/A	#N/A	#N/A	#N/A	#N/A	#N/A	#N/A	#N/A	#N/A	#N/A	#N/A	#N/A	#N/A	#N/A	#N/A	#N/A
FGSG_02346	#N/A	#N/A	#N/A	#N/A	#N/A	#N/A	#N/A	#N/A	#N/A	#N/A	#N/A	#N/A	#N/A	#N/A	#N/A	#N/A
FGSG_02347	1	0	-1	0	probable homogentisate 1,2-dioxygenase	homogentisate -dioxygenase	PF04209.5	HgmA	homogentisate 1,2-dioxygenase	#N/A	#N/A	#N/A	#N/A	#N/A	#N/A	FALSE
FGSG_02352	#N/A	#N/A	#N/A	#N/A	#N/A	#N/A	#N/A	#N/A	#N/A	#N/A	#N/A	#N/A	#N/A	#N/A	#N/A	#N/A
FGSG_02353	1	0	-1	0	conserved hypothetical protein	hypothetical protein FG02353.1	#N/A	#N/A	#N/A	#N/A	#N/A	#N/A	#N/A	#N/A	#N/A	FALSE
FGSG_02354	1	1	1	0	conserved hypothetical protein	chitinase	PF00704.20	Glyco_hydro_18	Glycosyl hydrolases family 18	#N/A	#N/A	FGSG_02354	FGSG_02354	#N/A	#N/A	FALSE
FGSG_02358	#N/A	#N/A	#N/A	#N/A	#N/A	#N/A	#N/A	#N/A	#N/A	#N/A	#N/A	#N/A	#N/A	#N/A	#N/A	#N/A
FGSG_02364	1	0	-1	0	conserved hypothetical protein	short-chain dehydrogenase	#N/A	#N/A	#N/A	#N/A	#N/A	#N/A	#N/A	#N/A	#N/A	FALSE
FGSG_02368	1	1	-1	0	related to fungal specific transcription factor	hypothetical protein FG02368.1	PF00172.10	Zn_clus	Fungal Zn(2)-Cys(6) binuclear cluster domain	PHI:1971	unaffected pathogenicity	#N/A	#N/A	FGSG_02368	#N/A	FALSE
FGSG_02375	-1	1	-1	0	hypothetical protein	hypothetical protein FG02375.1	#N/A	#N/A	#N/A	#N/A	#N/A	#N/A	#N/A	#N/A	#N/A	FALSE
FGSG_02377	1	0	1	0	conserved hypothetical protein	hypothetical protein FG02377.1	#N/A	#N/A	#N/A	#N/A	#N/A	FGSG_02377	#N/A	#N/A	#N/A	FALSE
FGSG_02378	1	-1	1	0	conserved hypothetical protein	hypothetical protein FGSG_02378	#N/A	#N/A	#N/A	#N/A	#N/A	FGSG_02378	FGSG_02378	#N/A	#N/A	FALSE
FGSG_02386	1	1	-1	0	probable pectate lyase	pectate lyase e	PF03211.5	Pectate_lyase	Pectate lyase	#N/A	#N/A	FGSG_02386	#N/A	#N/A	#N/A	FALSE
FGSG_02403	#N/A	#N/A	#N/A	#N/A	#N/A	#N/A	#N/A	#N/A	#N/A	#N/A	#N/A	#N/A	#N/A	#N/A	#N/A	#N/A
FGSG_02416	#N/A	#N/A	#N/A	#N/A	#N/A	#N/A	#N/A	#N/A	#N/A	#N/A	#N/A	#N/A	#N/A	#N/A	#N/A	#N/A
FGSG_02420	-1	0	-1	0	conserved hypothetical protein	hypothetical protein FG02420.1	PF08242.4	Methyltransf_12	Methyltransferase domain	#N/A	#N/A	#N/A	#N/A	#N/A	#N/A	FALSE
FGSG_02421	#N/A	#N/A	#N/A	#N/A	#N/A	#N/A	#N/A	#N/A	#N/A	#N/A	#N/A	#N/A	#N/A	#N/A	#N/A	#N/A
FGSG_02427	1	0	-1	0	conserved hypothetical protein	related to ser33 3-phosphoglycerate dehydrogenase	PF02826.11	2-Hacid_dh_C	D-isomer specific 2-hydroxyacid dehydrogenase, NAD binding domain	#N/A	#N/A	#N/A	#N/A	#N/A	#N/A	FALSE
FGSG_02433	-1	-1	-1	0	related to putidaredoxin reductase	related to putidaredoxin reductase	PF07992.6	Pyr_redox_2	Pyridine nucleotide-disulphide oxidoreductase	#N/A	#N/A	#N/A	#N/A	#N/A	#N/A	FALSE
FGSG_02438	#N/A	#N/A	#N/A	#N/A	#N/A	#N/A	#N/A	#N/A	#N/A	#N/A	#N/A	#N/A	#N/A	#N/A	#N/A	#N/A
FGSG_02439	-1	1	1	0	related to GABA permease	related to gaba permease	PF00324.13	AA_permease	Amino acid permease	#N/A	#N/A	#N/A	#N/A	#N/A	#N/A	FALSE
FGSG_02440	#N/A	#N/A	#N/A	#N/A	#N/A	#N/A	#N/A	#N/A	#N/A	#N/A	#N/A	#N/A	#N/A	#N/A	#N/A	#N/A
FGSG_02441	1	-1	-1	0	conserved hypothetical protein	hypothetical protein FGSG_02441	PF02837.10	Glyco_hydro_2_N	Glycosyl hydrolases family 2, sugar binding domain	#N/A	#N/A	#N/A	#N/A	#N/A	#N/A	FALSE
FGSG_02449	#N/A	#N/A	#N/A	#N/A	#N/A	#N/A	#N/A	#N/A	#N/A	#N/A	#N/A	#N/A	#N/A	#N/A	#N/A	#N/A
FGSG_02452	#N/A	#N/A	#N/A	#N/A	#N/A	#N/A	#N/A	#N/A	#N/A	#N/A	#N/A	#N/A	#N/A	#N/A	#N/A	#N/A
FGSG_02454	#N/A	#N/A	#N/A	#N/A	#N/A	#N/A	#N/A	#N/A	#N/A	#N/A	#N/A	#N/A	#N/A	#N/A	#N/A	#N/A
FGSG_02455	#N/A	#N/A	#N/A	#N/A	#N/A	#N/A	#N/A	#N/A	#N/A	#N/A	#N/A	#N/A	#N/A	#N/A	#N/A	#N/A
FGSG_02460	#N/A	#N/A	#N/A	#N/A	#N/A	#N/A	#N/A	#N/A	#N/A	#N/A	#N/A	#N/A	#N/A	#N/A	#N/A	#N/A
FGSG_02461	-1	0	-1	0	probable MDH1 - malate dehydrogenase precursor, mitochondrial	malate dehydrogenase	PF00056.15	Ldh_1_N	lactate/malate dehydrogenase, NAD binding domain	#N/A	#N/A	#N/A	#N/A	#N/A	#N/A	FALSE
FGSG_02462	1	-1	-1	0	conserved hypothetical protein	related to c2hc5 finger protein	PF06221.5	zf-C2HC5	Putative zinc finger motif, C2HC5-type	#N/A	#N/A	#N/A	#N/A	#N/A	#N/A	FALSE
FGSG_02464	0	0	-1	0	conserved hypothetical protein	hypothetical protein FG02464.1	#N/A	#N/A	#N/A	#N/A	#N/A	#N/A	#N/A	#N/A	#N/A	FALSE
FGSG_02467	#N/A	#N/A	#N/A	#N/A	#N/A	#N/A	#N/A	#N/A	#N/A	#N/A	#N/A	#N/A	#N/A	#N/A	#N/A	#N/A
FGSG_02469	0	-1	-1	0	probable CyPBP37 protein (protein binding to CyP41)	thiamine biosynthetic enzyme	PF01946.9	Thi4	Thi4 family	#N/A	#N/A	#N/A	#N/A	#N/A	#N/A	FALSE
FGSG_02470	0	0	-1	0	probable replication licensing factor	minichromosome maintenance protein 6	PF00493.15	MCM	MCM2/3/5 family	PHI:1573	lethal	#N/A	#N/A	FGSG_02470	#N/A	FALSE
FGSG_02473	1	1	1	0	probable mitochondrial ATP synthase subunit f	f-type h+-transporting atpase subunit f	PF10791.1	F1F0-ATPsyn_F	Mitochondrial F1-F0 ATP synthase subunit F of fungi	#N/A	#N/A	#N/A	#N/A	#N/A	#N/A	FALSE
FGSG_02474	-1	-1	-1	0	probable NADH-ubiquinone oxidoreductase 21 kDa subunit, mitochondrial precursor	nadh dehydrogenase fe-s protein 4	PF04800.4	ETC_C1_NDUFA4	ETC complex I subunit conserved region	#N/A	#N/A	#N/A	#N/A	#N/A	#N/A	FALSE
FGSG_02476	-1	-1	-1	0	probable uridine kinase	uridine kinase	PF00485.10	PRK	Phosphoribulokinase / Uridine kinase family	#N/A	#N/A	#N/A	#N/A	#N/A	#N/A	FALSE
FGSG_02477	#N/A	#N/A	#N/A	#N/A	#N/A	#N/A	#N/A	#N/A	#N/A	#N/A	#N/A	#N/A	#N/A	#N/A	#N/A	#N/A
FGSG_02478	#N/A	#N/A	#N/A	#N/A	#N/A	#N/A	#N/A	#N/A	#N/A	#N/A	#N/A	#N/A	#N/A	#N/A	#N/A	#N/A
FGSG_02479	0	0	-1	0	probable Ras-related protein Rab-6A	ras family protein	PF08477.5	Miro	Miro-like protein	#N/A	#N/A	#N/A	#N/A	#N/A	#N/A	FALSE
FGSG_02481	#N/A	#N/A	#N/A	#N/A	#N/A	#N/A	#N/A	#N/A	#N/A	#N/A	#N/A	#N/A	#N/A	#N/A	#N/A	#N/A
FGSG_02482	#N/A	#N/A	#N/A	#N/A	#N/A	#N/A	#N/A	#N/A	#N/A	#N/A	#N/A	#N/A	#N/A	#N/A	#N/A	#N/A
FGSG_02484	0	-1	-1	0	conserved hypothetical protein	hypothetical protein FG02484.1	#N/A	#N/A	#N/A	#N/A	#N/A	#N/A	#N/A	#N/A	#N/A	FALSE
FGSG_02485	#N/A	#N/A	#N/A	#N/A	#N/A	#N/A	#N/A	#N/A	#N/A	#N/A	#N/A	#N/A	#N/A	#N/A	#N/A	#N/A
FGSG_02486	#N/A	#N/A	#N/A	#N/A	#N/A	#N/A	#N/A	#N/A	#N/A	#N/A	#N/A	#N/A	#N/A	#N/A	#N/A	#N/A
FGSG_02488	#N/A	#N/A	#N/A	#N/A	#N/A	#N/A	#N/A	#N/A	#N/A	#N/A	#N/A	#N/A	#N/A	#N/A	#N/A	#N/A
FGSG_02489	1	1	1	0	conserved hypothetical protein	related to protein ldb19	#N/A	#N/A	#N/A	#N/A	#N/A	#N/A	#N/A	#N/A	#N/A	FALSE
FGSG_02494	#N/A	#N/A	#N/A	#N/A	#N/A	#N/A	#N/A	#N/A	#N/A	#N/A	#N/A	#N/A	#N/A	#N/A	#N/A	#N/A
FGSG_02495	-1	0	-1	0	related to divalent cation transporter (aluminium resistance protein ALR1)	metal ion transporter	PF01544.10	CorA	CorA-like Mg2+ transporter protein	#N/A	#N/A	#N/A	#N/A	#N/A	#N/A	FALSE
FGSG_02496	#N/A	#N/A	#N/A	#N/A	#N/A	#N/A	#N/A	#N/A	#N/A	#N/A	#N/A	#N/A	#N/A	#N/A	#N/A	#N/A
FGSG_02497	0	-1	-1	0	probable ring-box protein 1	e3 ubiquitin-protein ligase rbx1	#N/A	#N/A	#N/A	#N/A	#N/A	#N/A	#N/A	#N/A	#N/A	FALSE
FGSG_02503	1	0	-1	0	related to ribosomal protein L28	ribosomal protein l28e	PF01778.9	Ribosomal_L28e	Ribosomal L28e protein family	#N/A	#N/A	#N/A	#N/A	#N/A	#N/A	FALSE
FGSG_02506	#N/A	#N/A	#N/A	#N/A	#N/A	#N/A	#N/A	#N/A	#N/A	#N/A	#N/A	#N/A	#N/A	#N/A	#N/A	#N/A
FGSG_02508	#N/A	#N/A	#N/A	#N/A	#N/A	#N/A	#N/A	#N/A	#N/A	#N/A	#N/A	#N/A	#N/A	#N/A	#N/A	#N/A
FGSG_02511	#N/A	#N/A	#N/A	#N/A	#N/A	#N/A	#N/A	#N/A	#N/A	#N/A	#N/A	#N/A	#N/A	#N/A	#N/A	#N/A
FGSG_02512	-1	-1	-1	0	conserved hypothetical protein	hypothetical protein FG02512.1	#N/A	#N/A	#N/A	#N/A	#N/A	#N/A	#N/A	#N/A	#N/A	FALSE
FGSG_02513	#N/A	#N/A	#N/A	#N/A	#N/A	#N/A	#N/A	#N/A	#N/A	#N/A	#N/A	#N/A	#N/A	#N/A	#N/A	#N/A
FGSG_02516	-1	0	-1	0	related to helix-loop-helix protein	fusc3_fuscu ame: full=allergen fus c 3 ame: allergen=fus c 3	PF00010.18	HLH	Helix-loop-helix DNA-binding domain	PHI:1305	unaffected pathogenicity	#N/A	#N/A	FGSG_02516	#N/A	FALSE
FGSG_02518	#N/A	#N/A	#N/A	#N/A	#N/A	#N/A	#N/A	#N/A	#N/A	#N/A	#N/A	#N/A	#N/A	#N/A	#N/A	#N/A
FGSG_02519	-1	-1	-1	0	related to starvation induced protein PSI-7	triacylglycerol lipase	#N/A	#N/A	#N/A	PHI:1166	reduced virulence	#N/A	#N/A	#N/A	#N/A	FALSE
FGSG_02521	#N/A	#N/A	#N/A	#N/A	#N/A	#N/A	#N/A	#N/A	#N/A	#N/A	#N/A	#N/A	#N/A	#N/A	#N/A	#N/A
FGSG_02522	#N/A	#N/A	#N/A	#N/A	#N/A	#N/A	#N/A	#N/A	#N/A	#N/A	#N/A	#N/A	#N/A	#N/A	#N/A	#N/A
FGSG_02523	0	0	-1	0	probable IgE-dependent histamine-releasing factor	translationally-controlled tumor protein	PF00838.9	TCTP	Translationally controlled tumour protein	#N/A	#N/A	#N/A	#N/A	#N/A	#N/A	FALSE
FGSG_02524	#N/A	#N/A	#N/A	#N/A	#N/A	#N/A	#N/A	#N/A	#N/A	#N/A	#N/A	#N/A	#N/A	#N/A	#N/A	#N/A
FGSG_02527	#N/A	#N/A	#N/A	#N/A	#N/A	#N/A	#N/A	#N/A	#N/A	#N/A	#N/A	#N/A	#N/A	#N/A	#N/A	#N/A
FGSG_02529	#N/A	#N/A	#N/A	#N/A	#N/A	#N/A	#N/A	#N/A	#N/A	#N/A	#N/A	#N/A	#N/A	#N/A	#N/A	#N/A
FGSG_02530	-1	0	-1	0	probable prolidase	hypothetical protein FGSG_02530	PF00557.16	Peptidase_M24	metallopeptidase family M24	#N/A	#N/A	#N/A	#N/A	#N/A	#N/A	FALSE
FGSG_02531	-1	0	-1	0	related to transcriptional activator Mut3p	activator of stress proteins 1	PF04082.10	Fungal_trans	Fungal specific transcription factor domain	PHI:1935	unaffected pathogenicity	#N/A	#N/A	FGSG_02531	#N/A	FALSE
FGSG_02532	0	-1	-1	0	related to COP9 signalosome complex subunit 1 (G protein pathway suppressor 1)	cop9 signalosome complex subunit 1	PF10602.1	RPN7	26S proteasome subunit RPN7	#N/A	#N/A	#N/A	#N/A	#N/A	#N/A	FALSE
FGSG_02536	0	-1	-1	0	probable splicing factor PRP8 (U5 snRNP)	pre-mrna-splicing factor spp42	PF10597.1	U5_2-snRNA_bdg	U5-snRNA binding site 2 of PrP8	#N/A	#N/A	#N/A	#N/A	#N/A	#N/A	FALSE
FGSG_02542	1	0	-1	0	probable 60s ribosomal protein L7 subunit	60s ribosomal protein l7	PF00327.12	Ribosomal_L30	Ribosomal protein L30p/L7e	#N/A	#N/A	#N/A	#N/A	#N/A	#N/A	FALSE
FGSG_02544	1	0	-1	0	related to translation initiation factor eIF3	eukaryotic translation initiation factor 3 subunit c	PF05470.4	eIF-3c_N	Eukaryotic translation initiation factor 3 subunit 8 N-terminus (eIF3c_N)	#N/A	#N/A	#N/A	#N/A	#N/A	#N/A	FALSE
FGSG_02545	#N/A	#N/A	#N/A	#N/A	#N/A	#N/A	#N/A	#N/A	#N/A	#N/A	#N/A	#N/A	#N/A	#N/A	#N/A	#N/A
FGSG_02546	#N/A	#N/A	#N/A	#N/A	#N/A	#N/A	#N/A	#N/A	#N/A	#N/A	#N/A	#N/A	#N/A	#N/A	#N/A	#N/A
FGSG_02555	1	0	-1	0	probable glutamine-tRNA ligase	glutaminyl-trna synthetase	PF00749.13	tRNA-synt_1c	tRNA synthetases class I (E and Q), catalytic domain	#N/A	#N/A	#N/A	#N/A	#N/A	#N/A	FALSE
FGSG_02560	1	-1	-1	0	conserved hypothetical protein	secreted protein nis1	#N/A	#N/A	#N/A	#N/A	#N/A	FGSG_02560	#N/A	#N/A	#N/A	FALSE
FGSG_02561	#N/A	#N/A	#N/A	#N/A	#N/A	#N/A	#N/A	#N/A	#N/A	#N/A	#N/A	#N/A	#N/A	#N/A	#N/A	#N/A
FGSG_02563	#N/A	#N/A	#N/A	#N/A	#N/A	#N/A	#N/A	#N/A	#N/A	#N/A	#N/A	#N/A	#N/A	#N/A	#N/A	#N/A
FGSG_02565	-1	0	-1	0	related to vacuolar protein sorting VACUOLELESS1	vacuolar protein sorting-associated protein 16 like protein	PF04841.5	Vps16_N	Vps16, N-terminal region	#N/A	#N/A	#N/A	#N/A	#N/A	#N/A	FALSE
FGSG_02567	-1	-1	-1	0	related to protein-lysine N-methyltransferase	histone-lysine n- h3 lysine-79 specific	PF08123.5	DOT1	Histone methylation protein DOT1	#N/A	#N/A	#N/A	#N/A	#N/A	#N/A	FALSE
FGSG_02571	#N/A	#N/A	#N/A	#N/A	#N/A	#N/A	#N/A	#N/A	#N/A	#N/A	#N/A	#N/A	#N/A	#N/A	#N/A	#N/A
FGSG_02572	-1	0	-1	0	conserved hypothetical protein	hypothetical protein FGSG_02572	PF00582.18	Usp	Universal stress protein family	#N/A	#N/A	#N/A	#N/A	#N/A	#N/A	FALSE
FGSG_02574	#N/A	#N/A	#N/A	#N/A	#N/A	#N/A	#N/A	#N/A	#N/A	#N/A	#N/A	#N/A	#N/A	#N/A	#N/A	#N/A
FGSG_02575	#N/A	#N/A	#N/A	#N/A	#N/A	#N/A	#N/A	#N/A	#N/A	#N/A	#N/A	#N/A	#N/A	#N/A	#N/A	#N/A
FGSG_02576	#N/A	#N/A	#N/A	#N/A	#N/A	#N/A	#N/A	#N/A	#N/A	#N/A	#N/A	#N/A	#N/A	#N/A	#N/A	#N/A
FGSG_02577	-1	-1	-1	0	conserved hypothetical protein	upf0648 protein	PF10344.1	DUF2425	Protein of unknown function (DUF2425)	#N/A	#N/A	FGSG_02577	#N/A	#N/A	#N/A	FALSE
FGSG_02578	-1	1	-1	0	conserved hypothetical protein	hypothetical protein FG02578.1	#N/A	#N/A	#N/A	#N/A	#N/A	#N/A	#N/A	#N/A	#N/A	FALSE
FGSG_02584	-1	-1	-1	0	probable COP9 signalosome subunit 5 CSN5	cop9 signalosome complex subunit 5	PF01398.13	Mov34	Mov34/MPN/PAD-1 family	#N/A	#N/A	#N/A	#N/A	#N/A	#N/A	FALSE
FGSG_02585	-1	-1	-1	0	conserved hypothetical protein	hypothetical protein FG02585.1	#N/A	#N/A	#N/A	#N/A	#N/A	#N/A	#N/A	#N/A	#N/A	FALSE
FGSG_02588	1	0	-1	0	probable ribosomal protein S19.e, cytosolic	40s ribosomal protein s19	PF01090.11	Ribosomal_S19e	Ribosomal protein S19e	#N/A	#N/A	#N/A	#N/A	#N/A	#N/A	FALSE
FGSG_02589	1	1	1	0	probable ZRT2 - Zinc transporter II	probable zrt2-zinc transporter ii	PF02535.14	Zip	ZIP Zinc transporter	#N/A	#N/A	#N/A	#N/A	#N/A	#N/A	FALSE
FGSG_02596	#N/A	#N/A	#N/A	#N/A	#N/A	#N/A	#N/A	#N/A	#N/A	#N/A	#N/A	#N/A	#N/A	#N/A	#N/A	#N/A
FGSG_02598	-1	0	-1	0	probable Golgi GDP-mannose transporter	gdp-mannose transporter	PF03151.8	TPT	Triose-phosphate Transporter family	#N/A	#N/A	#N/A	#N/A	#N/A	#N/A	FALSE
FGSG_02600	-1	0	-1	0	related to P.aeruginosa regulatory protein mmsR	#NAME?	PF03079.6	ARD	ARD/ARD' family	#N/A	#N/A	#N/A	#N/A	#N/A	#N/A	FALSE
FGSG_02601	#N/A	#N/A	#N/A	#N/A	#N/A	#N/A	#N/A	#N/A	#N/A	#N/A	#N/A	#N/A	#N/A	#N/A	#N/A	#N/A
FGSG_02606	-1	-1	-1	0	related to ribosomal protein S10	30s ribosomal protein mitochondrial	PF00338.14	Ribosomal_S10	Ribosomal protein S10p/S20e	#N/A	#N/A	#N/A	#N/A	#N/A	#N/A	FALSE
FGSG_02607	#N/A	#N/A	#N/A	#N/A	#N/A	#N/A	#N/A	#N/A	#N/A	#N/A	#N/A	#N/A	#N/A	#N/A	#N/A	#N/A
FGSG_02608	-1	-1	-1	0	probable CCAAT-binding transcription factor subunit aab-1	probable ccaat-binding transcription factor subunit aab-1	PF00808.15	CBFD_NFYB_HMF	Histone-like transcription factor (CBF/NF-Y) and archaeal histone	PHI:1463	unaffected pathogenicity	#N/A	#N/A	FGSG_02608	#N/A	FALSE
FGSG_02611	#N/A	#N/A	#N/A	#N/A	#N/A	#N/A	#N/A	#N/A	#N/A	#N/A	#N/A	#N/A	#N/A	#N/A	#N/A	#N/A
FGSG_02615	#N/A	#N/A	#N/A	#N/A	#N/A	#N/A	#N/A	#N/A	#N/A	#N/A	#N/A	#N/A	#N/A	#N/A	#N/A	#N/A
FGSG_02616	-1	1	1	0	conserved hypothetical protein	probable alpha beta fold family hydrolase	PF00561.12	Abhydrolase_1	alpha/beta hydrolase fold	#N/A	#N/A	FGSG_02616	#N/A	#N/A	#N/A	FALSE
FGSG_02628	0	0	-1	0	conserved hypothetical protein	glucose-fructose oxidoreductase	PF02894.9	GFO_IDH_MocA_C	Oxidoreductase family, C-terminal alpha/beta domain	#N/A	#N/A	#N/A	#N/A	#N/A	#N/A	FALSE
FGSG_02632	1	0	-1	0	related to beta-glucosidase	beta-glucosidase	PF00933.13	Glyco_hydro_3	Glycosyl hydrolase family 3 N terminal domain	#N/A	#N/A	#N/A	#N/A	#N/A	#N/A	FALSE
FGSG_02634	#N/A	#N/A	#N/A	#N/A	#N/A	#N/A	#N/A	#N/A	#N/A	#N/A	#N/A	#N/A	#N/A	#N/A	#N/A	#N/A
FGSG_02635	1	0	1	0	conserved hypothetical protein	hypothetical protein FG02635.1	#N/A	#N/A	#N/A	PHI:1357	unaffected pathogenicity	#N/A	#N/A	FGSG_02635	#N/A	FALSE
FGSG_02637	#N/A	#N/A	#N/A	#N/A	#N/A	#N/A	#N/A	#N/A	#N/A	#N/A	#N/A	#N/A	#N/A	#N/A	#N/A	#N/A
FGSG_02640	0	-1	-1	0	related to ubiquitin thiolesterase	ubiquitin thiolesterase	PF00443.21	UCH	Ubiquitin carboxyl-terminal hydrolase	#N/A	#N/A	#N/A	#N/A	#N/A	#N/A	FALSE
FGSG_02641	1	1	-1	0	probable RCO3 - probable glucose transporter	probable rco3-glucose transporter	TIGR00879	SP	MFS transporter, sugar porter (SP) family	#N/A	#N/A	#N/A	#N/A	#N/A	#N/A	#N/A
FGSG_02646	#N/A	#N/A	#N/A	#N/A	#N/A	#N/A	#N/A	#N/A	#N/A	#N/A	#N/A	#N/A	#N/A	#N/A	#N/A	#N/A
FGSG_02649	0	-1	-1	0	probable BET3	transporter particle component	PF04051.8	TRAPP	Transport protein particle (TRAPP) component	#N/A	#N/A	#N/A	#N/A	#N/A	#N/A	FALSE
FGSG_02651	#N/A	#N/A	#N/A	#N/A	#N/A	#N/A	#N/A	#N/A	#N/A	#N/A	#N/A	#N/A	#N/A	#N/A	#N/A	#N/A
FGSG_02652	-1	-1	-1	0	conserved hypothetical protein	hypothetical protein FG02652.1	#N/A	#N/A	#N/A	#N/A	#N/A	#N/A	#N/A	#N/A	#N/A	FALSE
FGSG_02653	1	0	1	0	conserved hypothetical protein	probable tom-6 tom6 protein (translocase of the outer mitochondrial membrane complex)	#N/A	#N/A	#N/A	#N/A	#N/A	#N/A	#N/A	#N/A	#N/A	FALSE
FGSG_02657	#N/A	#N/A	#N/A	#N/A	#N/A	#N/A	#N/A	#N/A	#N/A	#N/A	#N/A	#N/A	#N/A	#N/A	#N/A	#N/A
FGSG_02658	1	1	-1	0	probable endoglucanase	endoglucanase type k	PF00734.10	CBM_1	Fungal cellulose binding domain	#N/A	#N/A	FGSG_02658	FGSG_02658	#N/A	#N/A	FALSE
FGSG_02659	-1	-1	-1	0	probable DNA-dependent RNA polymerase II RPB140 (RPB2)	dna-directed rna polymerase ii subunit rpb2	PF04565.8	RNA_pol_Rpb2_3	RNA polymerase Rpb2, domain 3	#N/A	#N/A	#N/A	#N/A	#N/A	#N/A	FALSE
FGSG_02661	-1	-1	-1	0	probable VACUOLAR ATP SYNTHASE SUBUNIT G (VMA-10)	v-type g subunit	PF03179.7	V-ATPase_G	Vacuolar (H+)-ATPase G subunit	#N/A	#N/A	#N/A	#N/A	#N/A	#N/A	FALSE
FGSG_02663	-1	1	-1	0	conserved hypothetical protein	hypothetical protein FG02663.1	PF04212.10	MIT	MIT (microtubule interacting and transport) domain	#N/A	#N/A	#N/A	#N/A	#N/A	#N/A	FALSE
FGSG_02664	#N/A	#N/A	#N/A	#N/A	#N/A	#N/A	#N/A	#N/A	#N/A	#N/A	#N/A	#N/A	#N/A	#N/A	#N/A	#N/A
FGSG_02672	#N/A	#N/A	#N/A	#N/A	#N/A	#N/A	#N/A	#N/A	#N/A	#N/A	#N/A	#N/A	#N/A	#N/A	#N/A	#N/A
FGSG_02679	1	0	-1	0	conserved hypothetical protein	hypothetical protein FGSG_02679	#N/A	#N/A	#N/A	#N/A	#N/A	FGSG_02679	#N/A	#N/A	#N/A	FALSE
FGSG_02680	1	1	-1	0	related to hard surface induced protein 3 (sterol glycosyl transferase)	related to hard surface induced protein 3 (sterol glycosyl transferase)	#N/A	#N/A	#N/A	#N/A	#N/A	#N/A	#N/A	#N/A	#N/A	FALSE
FGSG_02681	1	1	-1	0	related to alpha-1,6-mannosyltransferase HOC1	initiation-specific alpha- -mannosyltransferase	PF04488.7	Gly_transf_sug	Glycosyltransferase sugar-binding region containing DXD motif	#N/A	#N/A	#N/A	#N/A	#N/A	#N/A	FALSE
FGSG_02682	-1	0	-1	0	conserved hypothetical protein	hypothetical protein FG02682.1	PF00890.16	FAD_binding_2	FAD binding domain	#N/A	#N/A	FGSG_02682	#N/A	#N/A	#N/A	FALSE
FGSG_02685	1	0	-1	0	conserved hypothetical protein	hypothetical protein FG02685.1	#N/A	#N/A	#N/A	#N/A	#N/A	FGSG_02685	FGSG_02685	#N/A	#N/A	FALSE
FGSG_02687	1	0	-1	0	hypothetical protein	xylanase 9	#N/A	#N/A	#N/A	#N/A	#N/A	FGSG_02687	#N/A	#N/A	#N/A	FALSE
FGSG_02689	-1	0	-1	0	conserved hypothetical protein	hypothetical protein FG02689.1	#N/A	#N/A	#N/A	#N/A	#N/A	#N/A	#N/A	#N/A	#N/A	FALSE
FGSG_02690	#N/A	#N/A	#N/A	#N/A	#N/A	#N/A	#N/A	#N/A	#N/A	#N/A	#N/A	#N/A	#N/A	#N/A	#N/A	#N/A
FGSG_02697	-1	0	-1	0	related to GDP-fucose transporter	related to gdp-fucose transporter	PF03151.8	TPT	Triose-phosphate Transporter family	#N/A	#N/A	#N/A	#N/A	#N/A	#N/A	FALSE
FGSG_02698	-1	-1	-1	0	conserved hypothetical protein	pyruvyl transferase 1 q9ut27	#N/A	#N/A	#N/A	#N/A	#N/A	FGSG_02698	#N/A	#N/A	#N/A	FALSE
FGSG_02699	-1	-1	-1	0	probable Golgi GDP-mannose transporter	gdp-mannose transporter	PF03151.8	TPT	Triose-phosphate Transporter family	#N/A	#N/A	#N/A	#N/A	#N/A	#N/A	FALSE
FGSG_02700	0	0	1	0	probable RRB1 - involved in the regulation of ribosome biosynthesis	ribosome assembly protein rrb1	PF00400.24	WD40	WD domain, G-beta repeat	#N/A	#N/A	#N/A	#N/A	#N/A	#N/A	FALSE
FGSG_02702	-1	-1	-1	0	related to DOM34 - functions in protein translation to promote G1 progression and differentiation	protein pelota	PF03465.7	eRF1_3	eRF1 domain 3	#N/A	#N/A	#N/A	#N/A	#N/A	#N/A	FALSE
FGSG_02703	0	-1	-1	0	related to 2,5-diketo-D-gluconic acid reductase	#NAME?	PF00248.13	Aldo_ket_red	Aldo/keto reductase family	#N/A	#N/A	#N/A	#N/A	#N/A	#N/A	FALSE
FGSG_02706	#N/A	#N/A	#N/A	#N/A	#N/A	#N/A	#N/A	#N/A	#N/A	#N/A	#N/A	#N/A	#N/A	#N/A	#N/A	#N/A
FGSG_02707	#N/A	#N/A	#N/A	#N/A	#N/A	#N/A	#N/A	#N/A	#N/A	#N/A	#N/A	#N/A	#N/A	#N/A	#N/A	#N/A
FGSG_02708	-1	-1	-1	0	conserved hypothetical protein	hypothetical protein FG02708.1	#N/A	#N/A	#N/A	#N/A	#N/A	#N/A	#N/A	#N/A	#N/A	FALSE
FGSG_02709	#N/A	#N/A	#N/A	#N/A	#N/A	#N/A	#N/A	#N/A	#N/A	#N/A	#N/A	#N/A	#N/A	#N/A	#N/A	#N/A
FGSG_02717	0	0	-1	0	probable dihydroxy-acid dehydratase	dihydroxy-acid dehydratase	PF00920.13	ILVD_EDD	Dehydratase family	#N/A	#N/A	#N/A	#N/A	#N/A	#N/A	FALSE
FGSG_02720	-1	0	-1	0	probable cell wall glucanase (Utr2)	murein transglycosylase	PF00722.13	Glyco_hydro_16	Glycosyl hydrolases family 16	#N/A	#N/A	FGSG_02720	#N/A	#N/A	#N/A	FALSE
FGSG_02722	#N/A	#N/A	#N/A	#N/A	#N/A	#N/A	#N/A	#N/A	#N/A	#N/A	#N/A	#N/A	#N/A	#N/A	#N/A	#N/A
FGSG_02735	-1	-1	-1	0	putative protein [EST hit]	hypothetical protein FG02735.1	#N/A	#N/A	#N/A	#N/A	#N/A	#N/A	#N/A	#N/A	#N/A	FALSE
FGSG_02738	#N/A	#N/A	#N/A	#N/A	#N/A	#N/A	#N/A	#N/A	#N/A	#N/A	#N/A	#N/A	#N/A	#N/A	#N/A	#N/A
FGSG_02743	#N/A	#N/A	#N/A	#N/A	#N/A	#N/A	#N/A	#N/A	#N/A	#N/A	#N/A	#N/A	#N/A	#N/A	#N/A	#N/A
FGSG_02746	0	-1	-1	0	probable small nuclear ribonucleoprotein E	lsm domain-containing protein	PF01423.14	LSM	LSM domain	#N/A	#N/A	#N/A	#N/A	#N/A	#N/A	FALSE
FGSG_02751	1	-1	-1	0	probable aldehyde reductase 6	inositol oxygenase	PF05153.7	DUF706	Family of unknown function (DUF706)	#N/A	#N/A	#N/A	#N/A	#N/A	#N/A	FALSE
FGSG_02752	#N/A	#N/A	#N/A	#N/A	#N/A	#N/A	#N/A	#N/A	#N/A	#N/A	#N/A	#N/A	#N/A	#N/A	#N/A	#N/A
FGSG_02753	#N/A	#N/A	#N/A	#N/A	#N/A	#N/A	#N/A	#N/A	#N/A	#N/A	#N/A	#N/A	#N/A	#N/A	#N/A	#N/A
FGSG_02756	-1	-1	-1	0	related to vacuolar protein-sorting protein VPS35	related to vacuolar protein-sorting protein vps35	PF03635.9	Vps35	Vacuolar protein sorting-associated protein 35	#N/A	#N/A	#N/A	#N/A	#N/A	#N/A	FALSE
FGSG_02758	#N/A	#N/A	#N/A	#N/A	#N/A	#N/A	#N/A	#N/A	#N/A	#N/A	#N/A	#N/A	#N/A	#N/A	#N/A	#N/A
FGSG_02761	#N/A	#N/A	#N/A	#N/A	#N/A	#N/A	#N/A	#N/A	#N/A	#N/A	#N/A	#N/A	#N/A	#N/A	#N/A	#N/A
FGSG_02762	#N/A	#N/A	#N/A	#N/A	#N/A	#N/A	#N/A	#N/A	#N/A	#N/A	#N/A	#N/A	#N/A	#N/A	#N/A	#N/A
FGSG_02764	1	-1	-1	0	probable GTP-binding protein	gtp-binding protein	PF01926.15	MMR_HSR1	GTPase of unknown function	#N/A	#N/A	#N/A	#N/A	#N/A	#N/A	FALSE
FGSG_02765	0	0	1	0	related to sialidase	related to sialidase	#N/A	#N/A	#N/A	#N/A	#N/A	#N/A	#N/A	#N/A	#N/A	FALSE
FGSG_02769	#N/A	#N/A	#N/A	#N/A	#N/A	#N/A	#N/A	#N/A	#N/A	#N/A	#N/A	#N/A	#N/A	#N/A	#N/A	#N/A
FGSG_02770	0	0	-1	0	probable FBA1 - fructose-bisphosphate aldolase	fructose-bisphosphate class ii	TIGR01520	FruBisAldo_II_A	fructose-bisphosphate aldolase, class II	#N/A	#N/A	#N/A	#N/A	#N/A	#N/A	FALSE
FGSG_02771	-1	-1	-1	0	probable KES1 - involved in ergosterol biosynthesis	protein kes1	PF01237.10	Oxysterol_BP	Oxysterol-binding protein	#N/A	#N/A	#N/A	#N/A	#N/A	#N/A	FALSE
FGSG_02773	-1	-1	-1	0	related to caffeine-induced death protein Cid2	related to caffeine-induced death protein cid2	PF09774.1	Cid2	Caffeine-induced death protein 2	#N/A	#N/A	#N/A	#N/A	#N/A	#N/A	FALSE
FGSG_02774	-1	0	-1	0	related to acetyltransferase 1	acetyltransferase	PF07719.9	TPR_2	Tetratricopeptide repeat	#N/A	#N/A	#N/A	#N/A	#N/A	#N/A	FALSE
FGSG_02778	#N/A	#N/A	#N/A	#N/A	#N/A	#N/A	#N/A	#N/A	#N/A	#N/A	#N/A	#N/A	#N/A	#N/A	#N/A	#N/A
FGSG_02779	-1	0	-1	0	conserved hypothetical protein	ubiquitin domain-containing protein	#N/A	#N/A	#N/A	#N/A	#N/A	#N/A	#N/A	#N/A	#N/A	FALSE
FGSG_02780	0	0	-1	0	probable coatomer complex beta chain	probable coatomer complex beta chain	PF07718.4	Coatamer_beta_C	Coatamer beta C-terminal region	#N/A	#N/A	#N/A	#N/A	#N/A	#N/A	FALSE
FGSG_02781	0	-1	-1	0	probable SKI2 - antiviral protein and putative helicase	probable ski2-antiviral protein and helicase	PF08148.4	DSHCT	DSHCT (NUC185) domain	#N/A	#N/A	#N/A	#N/A	#N/A	#N/A	FALSE
FGSG_02782	#N/A	#N/A	#N/A	#N/A	#N/A	#N/A	#N/A	#N/A	#N/A	#N/A	#N/A	#N/A	#N/A	#N/A	#N/A	#N/A
FGSG_02783	-1	1	-1	0	probable DELTA(24)-STEROL C-METHYLTRANSFERASE (ERG6)	sterol 24-c-methyltransferase	PF08498.2	Sterol_MT_C	Sterol methyltransferase C-terminal	#N/A	#N/A	#N/A	#N/A	#N/A	#N/A	FALSE
FGSG_02784	#N/A	#N/A	#N/A	#N/A	#N/A	#N/A	#N/A	#N/A	#N/A	#N/A	#N/A	#N/A	#N/A	#N/A	#N/A	#N/A
FGSG_02785	#N/A	#N/A	#N/A	#N/A	#N/A	#N/A	#N/A	#N/A	#N/A	#N/A	#N/A	#N/A	#N/A	#N/A	#N/A	#N/A
FGSG_02787	-1	-1	-1	0	conserved hypothetical protein	transcriptional regulatory protein	PF04082.10	Fungal_trans	Fungal specific transcription factor domain	PHI:1838	unaffected pathogenicity	#N/A	#N/A	FGSG_02787	#N/A	FALSE
FGSG_02789	#N/A	#N/A	#N/A	#N/A	#N/A	#N/A	#N/A	#N/A	#N/A	#N/A	#N/A	#N/A	#N/A	#N/A	#N/A	#N/A
FGSG_02793	0	-1	-1	0	related to vesicular transport protein	golgin imh1	PF01465.12	GRIP	GRIP domain	#N/A	#N/A	#N/A	#N/A	#N/A	#N/A	FALSE
FGSG_02794	#N/A	#N/A	#N/A	#N/A	#N/A	#N/A	#N/A	#N/A	#N/A	#N/A	#N/A	#N/A	#N/A	#N/A	#N/A	#N/A
FGSG_02795	-1	-1	-1	0	probable dis1-suppressing protein kinase dsk1	cmgc srpk protein kinase	PF00069.17	Pkinase	Protein kinase domain	PHI:1193	reduced virulence	#N/A	#N/A	#N/A	#N/A	FALSE
FGSG_02807	#N/A	#N/A	#N/A	#N/A	#N/A	#N/A	#N/A	#N/A	#N/A	#N/A	#N/A	#N/A	#N/A	#N/A	#N/A	#N/A
FGSG_02810	-1	0	-1	0	conserved hypothetical protein	hypothetical protein FGSG_02810	#N/A	#N/A	#N/A	#N/A	#N/A	FGSG_02810	#N/A	#N/A	#N/A	FALSE
FGSG_02811	0	0	-1	0	related to phospholipase a-2-activating protein	ubiquitin homeostasis protein lub1	PF09070.3	PFU	PFU (PLAA family ubiquitin binding)	#N/A	#N/A	#N/A	#N/A	#N/A	#N/A	FALSE
FGSG_02812	-1	0	-1	0	related to UNR-interacting protein STRAP (serine-threonine kinase receptor-associated protein)	related to unr-interacting protein strap (serine-threonine kinase receptor-associated protein)	PF00400.24	WD40	WD domain, G-beta repeat	#N/A	#N/A	#N/A	#N/A	#N/A	#N/A	FALSE
FGSG_02814	#N/A	#N/A	#N/A	#N/A	#N/A	#N/A	#N/A	#N/A	#N/A	#N/A	#N/A	#N/A	#N/A	#N/A	#N/A	#N/A
FGSG_02819	0	0	-1	0	conserved hypothetical protein	carboxymethylenebutenolidase	#N/A	#N/A	#N/A	#N/A	#N/A	#N/A	#N/A	#N/A	#N/A	FALSE
FGSG_02820	#N/A	#N/A	#N/A	#N/A	#N/A	#N/A	#N/A	#N/A	#N/A	#N/A	#N/A	#N/A	#N/A	#N/A	#N/A	#N/A
FGSG_02821	#N/A	#N/A	#N/A	#N/A	#N/A	#N/A	#N/A	#N/A	#N/A	#N/A	#N/A	#N/A	#N/A	#N/A	#N/A	#N/A
FGSG_02822	#N/A	#N/A	#N/A	#N/A	#N/A	#N/A	#N/A	#N/A	#N/A	#N/A	#N/A	#N/A	#N/A	#N/A	#N/A	#N/A
FGSG_02828	#N/A	#N/A	#N/A	#N/A	#N/A	#N/A	#N/A	#N/A	#N/A	#N/A	#N/A	#N/A	#N/A	#N/A	#N/A	#N/A
FGSG_02829	-1	1	-1	0	related to 2-deoxy-D-gluconate 3-dehydrogenase	gluconate 5-dehydrogenase	PF00106.17	adh_short	short chain dehydrogenase	#N/A	#N/A	#N/A	#N/A	#N/A	#N/A	FALSE
FGSG_02839	-1	-1	-1	0	related to peptide transport protein	related to peptide transport protein	PF07690.8	MFS_1	Major Facilitator Superfamily	#N/A	#N/A	#N/A	#N/A	#N/A	#N/A	FALSE
FGSG_02846	1	-1	-1	0	conserved hypothetical protein	related to integral membrane protein	#N/A	#N/A	#N/A	#N/A	#N/A	#N/A	#N/A	#N/A	#N/A	FALSE
FGSG_02848	-1	1	1	0	conserved hypothetical protein	hypothetical protein FG02848.1	TIGR00189	tesB	acyl-CoA thioesterase II	#N/A	#N/A	#N/A	#N/A	#N/A	#N/A	FALSE
FGSG_02851	0	0	-1	0	probable fumarylacetoacetate hydrolase	fumarylacetoacetase	PF09298.3	DUF1969	Domain of unknown function (DUF1969)	#N/A	#N/A	#N/A	#N/A	#N/A	#N/A	FALSE
FGSG_02852	1	0	-1	0	probable maleylacetoacetate isomerase	maleylacetoacetate isomerase	PF00043.17	GST_C	Glutathione S-transferase, C-terminal domain	#N/A	#N/A	#N/A	#N/A	#N/A	#N/A	FALSE
FGSG_02863	#N/A	#N/A	#N/A	#N/A	#N/A	#N/A	#N/A	#N/A	#N/A	#N/A	#N/A	#N/A	#N/A	#N/A	#N/A	#N/A
FGSG_02866	1	1	-1	0	conserved hypothetical protein	unsaturated rhamnogalacturonyl hydrolase yter	PF07470.5	Glyco_hydro_88	Glycosyl Hydrolase Family 88	#N/A	#N/A	FGSG_02866	#N/A	#N/A	#N/A	FALSE
FGSG_02873	#N/A	#N/A	#N/A	#N/A	#N/A	#N/A	#N/A	#N/A	#N/A	#N/A	#N/A	#N/A	#N/A	#N/A	#N/A	#N/A
FGSG_02875	-1	-1	-1	0	related beta-lactamase	esterase estb	PF00144.16	Beta-lactamase	Beta-lactamase	#N/A	#N/A	#N/A	#N/A	#N/A	#N/A	FALSE
FGSG_02880	1	0	-1	0	related to nitrate reductase [NADPH]	sulfite oxidase	PF00174.11	Oxidored_molyb	Oxidoreductase molybdopterin binding domain	#N/A	#N/A	#N/A	#N/A	#N/A	#N/A	FALSE
FGSG_02882	1	0	-1	0	conserved hypothetical protein	iron-dependent peroxidase	TIGR01413	Dyp_perox_fam	Dyp-type peroxidase family	#N/A	#N/A	#N/A	#N/A	#N/A	#N/A	FALSE
FGSG_02891	0	1	1	0	conserved hypothetical protein	hypothetical protein FG02891.1	PF00646.25	F-box	F-box domain	#N/A	#N/A	#N/A	#N/A	#N/A	#N/A	FALSE
FGSG_02893	#N/A	#N/A	#N/A	#N/A	#N/A	#N/A	#N/A	#N/A	#N/A	#N/A	#N/A	#N/A	#N/A	#N/A	#N/A	#N/A
FGSG_02901	#N/A	#N/A	#N/A	#N/A	#N/A	#N/A	#N/A	#N/A	#N/A	#N/A	#N/A	#N/A	#N/A	#N/A	#N/A	#N/A
FGSG_02902	#N/A	#N/A	#N/A	#N/A	#N/A	#N/A	#N/A	#N/A	#N/A	#N/A	#N/A	#N/A	#N/A	#N/A	#N/A	#N/A
FGSG_02903	#N/A	#N/A	#N/A	#N/A	#N/A	#N/A	#N/A	#N/A	#N/A	#N/A	#N/A	#N/A	#N/A	#N/A	#N/A	#N/A
FGSG_02905	#N/A	#N/A	#N/A	#N/A	#N/A	#N/A	#N/A	#N/A	#N/A	#N/A	#N/A	#N/A	#N/A	#N/A	#N/A	#N/A
FGSG_02906	0	0	-1	0	related to isoflavone reductase homolog A622	related to isoflavone reductase homolog a622	PF05368.5	NmrA	NmrA-like family	#N/A	#N/A	#N/A	#N/A	#N/A	#N/A	FALSE
FGSG_02914	#N/A	#N/A	#N/A	#N/A	#N/A	#N/A	#N/A	#N/A	#N/A	#N/A	#N/A	#N/A	#N/A	#N/A	#N/A	#N/A
FGSG_02918	#N/A	#N/A	#N/A	#N/A	#N/A	#N/A	#N/A	#N/A	#N/A	#N/A	#N/A	#N/A	#N/A	#N/A	#N/A	#N/A
FGSG_02920	1	1	-1	0	related to ROT2 - glucosidase II, catalytic subunit	alpha-glucosidase 2	PF01055.18	Glyco_hydro_31	Glycosyl hydrolases family 31	#N/A	#N/A	#N/A	#N/A	#N/A	#N/A	FALSE
FGSG_02926	-1	0	-1	0	hypothetical protein	hypothetical protein FG02926.1	#N/A	#N/A	#N/A	#N/A	#N/A	#N/A	#N/A	#N/A	#N/A	FALSE
FGSG_02929	-1	0	-1	0	related to pisatin demethylase (cytochrome P450)	pisatin demethylase	PF00067.14	p450	Cytochrome P450	#N/A	#N/A	FGSG_02929	#N/A	#N/A	#N/A	FALSE
FGSG_02930	-1	0	-1	0	conserved hypothetical protein	methyltransferase domain-containing protein	PF08242.4	Methyltransf_12	Methyltransferase domain	#N/A	#N/A	#N/A	#N/A	#N/A	#N/A	FALSE
FGSG_02935	#N/A	#N/A	#N/A	#N/A	#N/A	#N/A	#N/A	#N/A	#N/A	#N/A	#N/A	#N/A	#N/A	#N/A	#N/A	#N/A
FGSG_02936	-1	1	-1	0	conserved hypothetical protein	hypothetical protein FG02936.1	#N/A	#N/A	#N/A	#N/A	#N/A	#N/A	#N/A	#N/A	#N/A	FALSE
FGSG_02944	1	0	-1	0	related to cholinesterase	triacylglycerol lipase	PF00135.20	COesterase	Carboxylesterase	#N/A	#N/A	#N/A	#N/A	#N/A	#N/A	FALSE
FGSG_02950	#N/A	#N/A	#N/A	#N/A	#N/A	#N/A	#N/A	#N/A	#N/A	#N/A	#N/A	#N/A	#N/A	#N/A	#N/A	#N/A
FGSG_02952	#N/A	#N/A	#N/A	#N/A	#N/A	#N/A	#N/A	#N/A	#N/A	#N/A	#N/A	#N/A	#N/A	#N/A	#N/A	#N/A
FGSG_02960	1	0	-1	0	conserved hypothetical protein	hypothetical protein FG02960.1	PF01488.12	Shikimate_DH	Shikimate / quinate 5-dehydrogenase	#N/A	#N/A	#N/A	#N/A	#N/A	#N/A	FALSE
FGSG_02967	-1	0	-1	0	conserved hypothetical protein	hypothetical protein FG02967.1	PF10021.1	DUF2263	Uncharacterized protein conserved in bacteria (DUF2263)	#N/A	#N/A	#N/A	#N/A	#N/A	#N/A	FALSE
FGSG_02975	1	-1	-1	0	related to lipid binding protein Tfs1p	ov-16 antigen	PF01161.12	PBP	Phosphatidylethanolamine-binding protein	#N/A	#N/A	#N/A	#N/A	#N/A	#N/A	FALSE
FGSG_02978	#N/A	#N/A	#N/A	#N/A	#N/A	#N/A	#N/A	#N/A	#N/A	#N/A	#N/A	#N/A	#N/A	#N/A	#N/A	#N/A
FGSG_02992	1	1	-1	0	related to putative tartrate transporter	related to tartrate transporter	PF07690.8	MFS_1	Major Facilitator Superfamily	#N/A	#N/A	#N/A	#N/A	#N/A	#N/A	FALSE
FGSG_03002	1	1	-1	0	related to arabinan endo-1,5-alpha-L-arabinosidase A precursor	arabinan endo- -alpha-l-arabinosidase	PF04616.6	Glyco_hydro_43	Glycosyl hydrolases family 43	#N/A	#N/A	FGSG_03002	FGSG_03002	#N/A	#N/A	FALSE
FGSG_03003	1	-1	-1	0	related to alpha-N-arabinofuranosidase / alpha-L-arabinofuranosidase	arabinoxylan arabinofuranohydrolase	PF04616.6	Glyco_hydro_43	Glycosyl hydrolases family 43	#N/A	#N/A	FGSG_03003	FGSG_03003	#N/A	#N/A	FALSE
FGSG_03006	#N/A	#N/A	#N/A	#N/A	#N/A	#N/A	#N/A	#N/A	#N/A	#N/A	#N/A	#N/A	#N/A	#N/A	#N/A	#N/A
FGSG_03009	-1	-1	-1	0	related to integral membrane protein	related to integral membrane protein	#N/A	#N/A	#N/A	#N/A	#N/A	#N/A	#N/A	#N/A	#N/A	FALSE
FGSG_03011	-1	0	-1	0	conserved hypothetical protein	mrna 3 -end-processing protein yth1	PF08242.4	Methyltransf_12	Methyltransferase domain	#N/A	#N/A	#N/A	#N/A	#N/A	#N/A	FALSE
FGSG_03017	-1	-1	-1	0	probable rAsp f 9 allergen	murein transglycosylase	PF00722.13	Glyco_hydro_16	Glycosyl hydrolases family 16	#N/A	#N/A	FGSG_03017	#N/A	#N/A	#N/A	TRUE
FGSG_03026	1	1	-1	0	conserved hypothetical protein	ribonucleoside-triphosphate reductase	PF04055.13	Radical_SAM	Radical SAM superfamily	#N/A	#N/A	#N/A	#N/A	#N/A	#N/A	FALSE
FGSG_03027	0	0	-1	0	related to aminopeptidase Y precursor, vacuolar	related to aminopeptidase y vacuolar	PF04389.9	Peptidase_M28	Peptidase family M28	#N/A	#N/A	FGSG_03027	#N/A	#N/A	#N/A	FALSE
FGSG_03028	#N/A	#N/A	#N/A	#N/A	#N/A	#N/A	#N/A	#N/A	#N/A	#N/A	#N/A	#N/A	#N/A	#N/A	#N/A	#N/A
FGSG_03033	-1	-1	1	0	related to fluconazole resistance protein	polyamine transporter 1	PF07690.8	MFS_1	Major Facilitator Superfamily	#N/A	#N/A	#N/A	#N/A	#N/A	#N/A	FALSE
FGSG_03034	#N/A	#N/A	#N/A	#N/A	#N/A	#N/A	#N/A	#N/A	#N/A	#N/A	#N/A	#N/A	#N/A	#N/A	#N/A	#N/A
FGSG_03054	1	0	-1	0	conserved hypothetical protein	achain native structure of the gh93 alpha-l-arabinofuranosidase of fusarium graminearum	#N/A	#N/A	#N/A	#N/A	#N/A	FGSG_03054	FGSG_03054	#N/A	#N/A	FALSE
FGSG_03061	-1	0	-1	0	related to BDH1 - stereospecific (2R, 3R)-2,3-butanediol dehydrogenase	hypothetical protein FG03061.1	PF08240.4	ADH_N	Alcohol dehydrogenase GroES-like domain	#N/A	#N/A	#N/A	#N/A	#N/A	#N/A	FALSE
FGSG_03069	#N/A	#N/A	#N/A	#N/A	#N/A	#N/A	#N/A	#N/A	#N/A	#N/A	#N/A	#N/A	#N/A	#N/A	#N/A	#N/A
FGSG_03072	#N/A	#N/A	#N/A	#N/A	#N/A	#N/A	#N/A	#N/A	#N/A	#N/A	#N/A	#N/A	#N/A	#N/A	#N/A	#N/A
FGSG_03078	0	0	-1	0	conserved hypothetical protein	hypothetical protein FG03078.1	#N/A	#N/A	#N/A	#N/A	#N/A	#N/A	#N/A	#N/A	#N/A	TRUE
FGSG_03079	-1	0	-1	0	conserved hypothetical protein	hypothetical protein FG03079.1	#N/A	#N/A	#N/A	#N/A	#N/A	#N/A	#N/A	#N/A	#N/A	FALSE
FGSG_03081	#N/A	#N/A	#N/A	#N/A	#N/A	#N/A	#N/A	#N/A	#N/A	#N/A	#N/A	#N/A	#N/A	#N/A	#N/A	#N/A
FGSG_03088	#N/A	#N/A	#N/A	#N/A	#N/A	#N/A	#N/A	#N/A	#N/A	#N/A	#N/A	#N/A	#N/A	#N/A	#N/A	#N/A
FGSG_03108	1	0	-1	0	related to RNA EXonuclease	hypothetical protein FG03108.1	PF00929.16	Exonuc_X-T	Exonuclease	#N/A	#N/A	#N/A	#N/A	#N/A	#N/A	FALSE
FGSG_03111	#N/A	#N/A	#N/A	#N/A	#N/A	#N/A	#N/A	#N/A	#N/A	#N/A	#N/A	#N/A	#N/A	#N/A	#N/A	#N/A
FGSG_03113	-1	0	-1	0	conserved hypothetical protein	hypothetical protein FG03113.1	#N/A	#N/A	#N/A	#N/A	#N/A	#N/A	#N/A	#N/A	#N/A	FALSE
FGSG_03119	#N/A	#N/A	#N/A	#N/A	#N/A	#N/A	#N/A	#N/A	#N/A	#N/A	#N/A	#N/A	#N/A	#N/A	#N/A	#N/A
FGSG_03121	#N/A	#N/A	#N/A	#N/A	#N/A	#N/A	#N/A	#N/A	#N/A	#N/A	#N/A	#N/A	#N/A	#N/A	#N/A	#N/A
FGSG_03123	-1	0	-1	0	conserved hypothetical protein	antigenic cell wall	#N/A	#N/A	#N/A	#N/A	#N/A	FGSG_03123	FGSG_03123	#N/A	#N/A	FALSE
FGSG_03126	0	0	-1	0	conserved hypothetical protein	hypothetical protein FG03126.1	PF07110.3	EthD	EthD protein	#N/A	#N/A	#N/A	#N/A	#N/A	#N/A	FALSE
FGSG_03127	0	0	-1	0	related to sedoheptulose-1,7-bisphosphatase	fructose- -bisphosphatase	PF00316.12	FBPase	Fructose-1-6-bisphosphatase	#N/A	#N/A	#N/A	#N/A	#N/A	#N/A	FALSE
FGSG_03128	1	-1	-1	0	conserved hypothetical protein	hypothetical protein FG03128.1	#N/A	#N/A	#N/A	#N/A	#N/A	#N/A	#N/A	#N/A	#N/A	FALSE
FGSG_03136	1	0	-1	0	related to benzoylformate decarboxylase	benzoylformate decarboxylase	PF02775.13	TPP_enzyme_C	Thiamine pyrophosphate enzyme, C-terminal TPP binding domain	#N/A	#N/A	#N/A	#N/A	#N/A	#N/A	FALSE
FGSG_03148	1	0	-1	0	conserved hypothetical protein	related to protein urg3	PF07958.3	DUF1688	Protein of unknown function (DUF1688)	#N/A	#N/A	#N/A	#N/A	#N/A	#N/A	FALSE
FGSG_03149	#N/A	#N/A	#N/A	#N/A	#N/A	#N/A	#N/A	#N/A	#N/A	#N/A	#N/A	#N/A	#N/A	#N/A	#N/A	#N/A
FGSG_03150	#N/A	#N/A	#N/A	#N/A	#N/A	#N/A	#N/A	#N/A	#N/A	#N/A	#N/A	#N/A	#N/A	#N/A	#N/A	#N/A
FGSG_03156	#N/A	#N/A	#N/A	#N/A	#N/A	#N/A	#N/A	#N/A	#N/A	#N/A	#N/A	#N/A	#N/A	#N/A	#N/A	#N/A
FGSG_03157	#N/A	#N/A	#N/A	#N/A	#N/A	#N/A	#N/A	#N/A	#N/A	#N/A	#N/A	#N/A	#N/A	#N/A	#N/A	#N/A
FGSG_03158	0	0	1	0	conserved hypothetical protein	peptidoglycan binding domain containing protein	PF09994.1	DUF2235	Uncharacterized conserved protein (DUF2235)	#N/A	#N/A	#N/A	#N/A	#N/A	#N/A	FALSE
FGSG_03160	1	1	1	0	related to dihydrodipicolinate synthase	dihydrodipicolinate synthase	PF00701.14	DHDPS	Dihydrodipicolinate synthetase family	#N/A	#N/A	#N/A	#N/A	#N/A	#N/A	FALSE
FGSG_03163	1	0	-1	0	related to monooxigenase	hypothetical protein FGSG_03163	#N/A	#N/A	#N/A	#N/A	#N/A	#N/A	#N/A	#N/A	#N/A	FALSE
FGSG_03166	1	1	1	0	conserved hypothetical protein	hypothetical protein FGSG_03166	#N/A	#N/A	#N/A	#N/A	#N/A	FGSG_03166	#N/A	#N/A	#N/A	FALSE
FGSG_03168	-1	1	-1	0	related to myo-inositol transport protein ITR1	sugar transporter	PF07690.8	MFS_1	Major Facilitator Superfamily	#N/A	#N/A	#N/A	#N/A	#N/A	#N/A	#N/A
FGSG_03172	#N/A	#N/A	#N/A	#N/A	#N/A	#N/A	#N/A	#N/A	#N/A	#N/A	#N/A	#N/A	#N/A	#N/A	#N/A	#N/A
FGSG_03175	#N/A	#N/A	#N/A	#N/A	#N/A	#N/A	#N/A	#N/A	#N/A	#N/A	#N/A	#N/A	#N/A	#N/A	#N/A	#N/A
FGSG_03180	-1	0	1	0	probable TSA1 - thiol-specific antioxidant	peroxiredoxin (alkyl hydroperoxide reductase subunit c)	PF00578.13	AhpC-TSA	AhpC/TSA family	#N/A	#N/A	#N/A	#N/A	#N/A	#N/A	TRUE
FGSG_03184	1	-1	-1	0	hypothetical protein	hypothetical protein FPSE_05995	#N/A	#N/A	#N/A	#N/A	#N/A	#N/A	#N/A	#N/A	#N/A	#N/A
FGSG_03185	-1	-1	-1	0	hypothetical protein	hypothetical protein FGSG_03185	#N/A	#N/A	#N/A	#N/A	#N/A	#N/A	#N/A	#N/A	#N/A	FALSE
FGSG_03189	1	1	-1	0	conserved hypothetical protein	demethylmenaquinone methyltransferase	PF08241.4	Methyltransf_11	Methyltransferase domain	#N/A	#N/A	#N/A	#N/A	#N/A	#N/A	FALSE
FGSG_03190	1	0	1	0	conserved hypothetical protein	ethanolamine utilisation	#N/A	#N/A	#N/A	#N/A	#N/A	#N/A	#N/A	#N/A	#N/A	FALSE
FGSG_03191	-1	1	-1	0	related to isotrichodermin C-15 hydroxylase (cytochrome P-450 monooxygenase CYP65A1)	isotrichodermin c-15 hydroxylase	PF00067.14	p450	Cytochrome P450	#N/A	#N/A	FGSG_03191	#N/A	#N/A	#N/A	FALSE
FGSG_03194	#N/A	#N/A	#N/A	#N/A	#N/A	#N/A	#N/A	#N/A	#N/A	#N/A	#N/A	#N/A	#N/A	#N/A	#N/A	#N/A
FGSG_03201	#N/A	#N/A	#N/A	#N/A	#N/A	#N/A	#N/A	#N/A	#N/A	#N/A	#N/A	#N/A	#N/A	#N/A	#N/A	#N/A
FGSG_03207	#N/A	#N/A	#N/A	#N/A	#N/A	#N/A	#N/A	#N/A	#N/A	#N/A	#N/A	#N/A	#N/A	#N/A	#N/A	#N/A
FGSG_03208	1	1	1	0	probable mfs-multidrug-resistance transporter	probable mfs-multidrug-resistance transporter	PF07690.8	MFS_1	Major Facilitator Superfamily	#N/A	#N/A	#N/A	#N/A	#N/A	#N/A	FALSE
FGSG_03211	#N/A	#N/A	#N/A	#N/A	#N/A	#N/A	#N/A	#N/A	#N/A	#N/A	#N/A	#N/A	#N/A	#N/A	#N/A	#N/A
FGSG_03212	1	-1	-1	0	related to endochitinase	chitinase a1	PF00704.20	Glyco_hydro_18	Glycosyl hydrolases family 18	#N/A	#N/A	FGSG_03212	FGSG_03212	#N/A	#N/A	FALSE
FGSG_03214	1	1	1	0	related to ARG81 - transcription factor involved in arginine metabolism	hypothetical protein FG03214.1	PF00172.10	Zn_clus	Fungal Zn(2)-Cys(6) binuclear cluster domain	PHI:1910	unaffected pathogenicity	#N/A	#N/A	FGSG_03214	#N/A	FALSE
FGSG_03223	#N/A	#N/A	#N/A	#N/A	#N/A	#N/A	#N/A	#N/A	#N/A	#N/A	#N/A	#N/A	#N/A	#N/A	#N/A	#N/A
FGSG_03229	#N/A	#N/A	#N/A	#N/A	#N/A	#N/A	#N/A	#N/A	#N/A	#N/A	#N/A	#N/A	#N/A	#N/A	#N/A	#N/A
FGSG_03235	#N/A	#N/A	#N/A	#N/A	#N/A	#N/A	#N/A	#N/A	#N/A	#N/A	#N/A	#N/A	#N/A	#N/A	#N/A	#N/A
FGSG_03238	#N/A	#N/A	#N/A	#N/A	#N/A	#N/A	#N/A	#N/A	#N/A	#N/A	#N/A	#N/A	#N/A	#N/A	#N/A	#N/A
FGSG_03239	1	0	-1	0	conserved hypothetical protein	hth-type dna-binding domain-containing acetyltransferase ybfa	PF00583.16	Acetyltransf_1	Acetyltransferase (GNAT) family	#N/A	#N/A	#N/A	#N/A	#N/A	#N/A	FALSE
FGSG_03242	-1	0	-1	0	conserved hypothetical protein	hypothetical protein FG03242.1	#N/A	#N/A	#N/A	#N/A	#N/A	FGSG_03242	#N/A	#N/A	#N/A	FALSE
FGSG_03245	1	0	-1	0	non-ribosomal peptide synthetase	nonribosomal peptide synthetase	PF00501.20	AMP-binding	AMP-binding enzyme	#N/A	#N/A	#N/A	#N/A	#N/A	#N/A	FALSE
FGSG_03247	-1	0	-1	0	probable GUT1 - glycerol kinase	glycerol kinase	PF02782.8	FGGY_C	FGGY family of carbohydrate kinases, C-terminal domain	#N/A	#N/A	#N/A	#N/A	#N/A	#N/A	FALSE
FGSG_03248	#N/A	#N/A	#N/A	#N/A	#N/A	#N/A	#N/A	#N/A	#N/A	#N/A	#N/A	#N/A	#N/A	#N/A	#N/A	#N/A
FGSG_03259	#N/A	#N/A	#N/A	#N/A	#N/A	#N/A	#N/A	#N/A	#N/A	#N/A	#N/A	#N/A	#N/A	#N/A	#N/A	#N/A
FGSG_03262	1	0	-1	0	probable NADPH2 dehydrogenase chain OYE2	nadph2 dehydrogenase	PF00724.12	Oxidored_FMN	NADH:flavin oxidoreductase / NADH oxidase family	#N/A	#N/A	#N/A	#N/A	#N/A	#N/A	FALSE
FGSG_03269	0	0	-1	0	related to beta-galactosidase	beta-galactosidase	PF00703.13	Glyco_hydro_2	Glycosyl hydrolases family 2, immunoglobulin-like beta-sandwich domain	#N/A	#N/A	#N/A	#N/A	#N/A	#N/A	FALSE
FGSG_03272	1	0	-1	0	related to lactose permease	related to lactose permease	PF07690.8	MFS_1	Major Facilitator Superfamily	#N/A	#N/A	#N/A	#N/A	#N/A	#N/A	#N/A
FGSG_03273	-1	0	-1	0	conserved hypothetical protein	hypothetical protein FG03273.1	PF08242.4	Methyltransf_12	Methyltransferase domain	#N/A	#N/A	#N/A	#N/A	#N/A	#N/A	FALSE
FGSG_03281	#N/A	#N/A	#N/A	#N/A	#N/A	#N/A	#N/A	#N/A	#N/A	#N/A	#N/A	#N/A	#N/A	#N/A	#N/A	#N/A
FGSG_03287	1	-1	-1	0	conserved hypothetical protein	hypothetical protein FG03287.1	#N/A	#N/A	#N/A	#N/A	#N/A	#N/A	#N/A	#N/A	#N/A	FALSE
FGSG_03288	#N/A	#N/A	#N/A	#N/A	#N/A	#N/A	#N/A	#N/A	#N/A	#N/A	#N/A	#N/A	#N/A	#N/A	#N/A	#N/A
FGSG_03292	#N/A	#N/A	#N/A	#N/A	#N/A	#N/A	#N/A	#N/A	#N/A	#N/A	#N/A	#N/A	#N/A	#N/A	#N/A	#N/A
FGSG_03294	#N/A	#N/A	#N/A	#N/A	#N/A	#N/A	#N/A	#N/A	#N/A	#N/A	#N/A	#N/A	#N/A	#N/A	#N/A	#N/A
FGSG_03295	-1	1	-1	0	conserved hypothetical protein	hypothetical protein FG03295.1	#N/A	#N/A	#N/A	#N/A	#N/A	FGSG_03295	#N/A	#N/A	#N/A	FALSE
FGSG_03296	#N/A	#N/A	#N/A	#N/A	#N/A	#N/A	#N/A	#N/A	#N/A	#N/A	#N/A	#N/A	#N/A	#N/A	#N/A	#N/A
FGSG_03300	-1	0	-1	0	putative protein [EST hit]	hypothetical protein FG03300.1	#N/A	#N/A	#N/A	#N/A	#N/A	#N/A	#N/A	#N/A	#N/A	FALSE
FGSG_03303	0	1	1	0	related to alcohol dehydrogenase homolog Bli-4	hypothetical protein FG03303.1	PF00106.17	adh_short	short chain dehydrogenase	#N/A	#N/A	#N/A	#N/A	#N/A	#N/A	FALSE
FGSG_03306	1	0	-1	0	related to hexose transporter protein	lactose permease	TIGR00879	SP	MFS transporter, sugar porter (SP) family	#N/A	#N/A	#N/A	#N/A	#N/A	#N/A	#N/A
FGSG_03307	1	1	-1	0	related to isoamyl alcohol oxidase	6-hydroxy-d-nicotine oxidase	PF08031.4	BBE	Berberine and berberine like	#N/A	#N/A	FGSG_03307	FGSG_03307	#N/A	#N/A	FALSE
FGSG_03311	#N/A	#N/A	#N/A	#N/A	#N/A	#N/A	#N/A	#N/A	#N/A	#N/A	#N/A	#N/A	#N/A	#N/A	#N/A	#N/A
FGSG_03312	#N/A	#N/A	#N/A	#N/A	#N/A	#N/A	#N/A	#N/A	#N/A	#N/A	#N/A	#N/A	#N/A	#N/A	#N/A	#N/A
FGSG_03318	0	0	-1	0	related to gluconate 5-dehydrogenase	rhamnolipids biosynthesis 3-oxoacyl-	PF00106.17	adh_short	short chain dehydrogenase	#N/A	#N/A	#N/A	#N/A	#N/A	#N/A	FALSE
FGSG_03319	#N/A	#N/A	#N/A	#N/A	#N/A	#N/A	#N/A	#N/A	#N/A	#N/A	#N/A	#N/A	#N/A	#N/A	#N/A	#N/A
FGSG_03321	#N/A	#N/A	#N/A	#N/A	#N/A	#N/A	#N/A	#N/A	#N/A	#N/A	#N/A	#N/A	#N/A	#N/A	#N/A	#N/A
FGSG_03329	#N/A	#N/A	#N/A	#N/A	#N/A	#N/A	#N/A	#N/A	#N/A	#N/A	#N/A	#N/A	#N/A	#N/A	#N/A	#N/A
FGSG_03333	#N/A	#N/A	#N/A	#N/A	#N/A	#N/A	#N/A	#N/A	#N/A	#N/A	#N/A	#N/A	#N/A	#N/A	#N/A	#N/A
FGSG_03335	#N/A	#N/A	#N/A	#N/A	#N/A	#N/A	#N/A	#N/A	#N/A	#N/A	#N/A	#N/A	#N/A	#N/A	#N/A	#N/A
FGSG_03337	1	0	-1	0	related to heterokaryon incompatibility protein het-6	hypothetical protein FG03337.1	PF06985.3	HET	Heterokaryon incompatibility protein (HET)	#N/A	#N/A	#N/A	#N/A	#N/A	#N/A	FALSE
FGSG_03340	1	1	1	0	polyketide synthase	polyketide synthase	PF08242.4	Methyltransf_12	Methyltransferase domain	#N/A	#N/A	#N/A	#N/A	#N/A	#N/A	FALSE
FGSG_03343	1	1	-1	0	related to beta-galactosidase	beta-galactosidase b	PF01301.11	Glyco_hydro_35	Glycosyl hydrolases family 35	#N/A	#N/A	FGSG_03343	FGSG_03343	#N/A	#N/A	FALSE
FGSG_03344	#N/A	#N/A	#N/A	#N/A	#N/A	#N/A	#N/A	#N/A	#N/A	#N/A	#N/A	#N/A	#N/A	#N/A	#N/A	#N/A
FGSG_03347	#N/A	#N/A	#N/A	#N/A	#N/A	#N/A	#N/A	#N/A	#N/A	#N/A	#N/A	#N/A	#N/A	#N/A	#N/A	#N/A
FGSG_03349	1	1	-1	0	related to hydroxyquinol-1,2-dioxygenase	intradiol ring-cleavage core	PF00775.13	Dioxygenase_C	Dioxygenase	#N/A	#N/A	#N/A	#N/A	#N/A	#N/A	FALSE
FGSG_03355	#N/A	#N/A	#N/A	#N/A	#N/A	#N/A	#N/A	#N/A	#N/A	#N/A	#N/A	#N/A	#N/A	#N/A	#N/A	#N/A
FGSG_03364	-1	-1	-1	0	conserved hypothetical protein	hypothetical protein FG03364.1	PF00144.16	Beta-lactamase	Beta-lactamase	#N/A	#N/A	#N/A	#N/A	#N/A	#N/A	FALSE
FGSG_03365	1	1	-1	0	conserved hypothetical protein	related to endonuclease exonuclease phosphatase family protein	PF03372.15	Exo_endo_phos	Endonuclease/Exonuclease/phosphatase family	#N/A	#N/A	FGSG_03365	FGSG_03365	#N/A	#N/A	FALSE
FGSG_03368	#N/A	#N/A	#N/A	#N/A	#N/A	#N/A	#N/A	#N/A	#N/A	#N/A	#N/A	#N/A	#N/A	#N/A	#N/A	#N/A
FGSG_03369	1	1	1	0	related to alpha-glucoside transport protein	mfs sp general alpha glucoside:h+ symporter	PF00083.16	Sugar_tr	Sugar (and other) transporter	#N/A	#N/A	#N/A	#N/A	#N/A	#N/A	#N/A
FGSG_03372	#N/A	#N/A	#N/A	#N/A	#N/A	#N/A	#N/A	#N/A	#N/A	#N/A	#N/A	#N/A	#N/A	#N/A	#N/A	#N/A
FGSG_03375	1	0	-1	0	related to 20beta-hydroxysteroid dehydrogenase	granaticin polyketide synthase ketoacyl reductase 1	PF00106.17	adh_short	short chain dehydrogenase	#N/A	#N/A	#N/A	#N/A	#N/A	#N/A	FALSE
FGSG_03379	-1	-1	-1	0	related to ribonucleases	ribonuclease t2 family protein	PF00445.10	Ribonuclease_T2	Ribonuclease T2 family	#N/A	#N/A	FGSG_03379	FGSG_03379	#N/A	#N/A	FALSE
FGSG_03380	#N/A	#N/A	#N/A	#N/A	#N/A	#N/A	#N/A	#N/A	#N/A	#N/A	#N/A	#N/A	#N/A	#N/A	#N/A	#N/A
FGSG_03385	#N/A	#N/A	#N/A	#N/A	#N/A	#N/A	#N/A	#N/A	#N/A	#N/A	#N/A	#N/A	#N/A	#N/A	#N/A	#N/A
FGSG_03387	#N/A	#N/A	#N/A	#N/A	#N/A	#N/A	#N/A	#N/A	#N/A	#N/A	#N/A	#N/A	#N/A	#N/A	#N/A	#N/A
FGSG_03393	#N/A	#N/A	#N/A	#N/A	#N/A	#N/A	#N/A	#N/A	#N/A	#N/A	#N/A	#N/A	#N/A	#N/A	#N/A	#N/A
FGSG_03400	#N/A	#N/A	#N/A	#N/A	#N/A	#N/A	#N/A	#N/A	#N/A	#N/A	#N/A	#N/A	#N/A	#N/A	#N/A	#N/A
FGSG_03402	#N/A	#N/A	#N/A	#N/A	#N/A	#N/A	#N/A	#N/A	#N/A	#N/A	#N/A	#N/A	#N/A	#N/A	#N/A	#N/A
FGSG_03406	1	1	-1	0	probable pectinesterase precursor	probable pectinesterase precursor	PF01095.11	Pectinesterase	Pectinesterase	#N/A	#N/A	FGSG_03406	FGSG_03406	#N/A	#N/A	FALSE
FGSG_03410	#N/A	#N/A	#N/A	#N/A	#N/A	#N/A	#N/A	#N/A	#N/A	#N/A	#N/A	#N/A	#N/A	#N/A	#N/A	#N/A
FGSG_03412	#N/A	#N/A	#N/A	#N/A	#N/A	#N/A	#N/A	#N/A	#N/A	#N/A	#N/A	#N/A	#N/A	#N/A	#N/A	#N/A
FGSG_03414	1	0	1	0	related to dimethylglycine dehydrogenase, mitochondrial precursor	related to dimethylglycine mitochondrial precursor	PF01266.16	DAO	FAD dependent oxidoreductase	#N/A	#N/A	FGSG_03414	#N/A	#N/A	#N/A	FALSE
FGSG_03416	1	0	1	0	related to fructosyl amino acid oxidase	sarcosine oxidase	PF01266.16	DAO	FAD dependent oxidoreductase	#N/A	#N/A	FGSG_03416	#N/A	#N/A	#N/A	FALSE
FGSG_03417	-1	1	-1	0	related to flavin-containing monooxygenase	thiol-specific monooxygenase	#N/A	#N/A	#N/A	#N/A	#N/A	#N/A	#N/A	#N/A	#N/A	FALSE
FGSG_03426	1	0	-1	0	related to D-arabinitol 2-dehydrogenase	hypothetical protein FG03426.1	PF00106.17	adh_short	short chain dehydrogenase	#N/A	#N/A	#N/A	#N/A	#N/A	#N/A	FALSE
FGSG_03427	#N/A	#N/A	#N/A	#N/A	#N/A	#N/A	#N/A	#N/A	#N/A	#N/A	#N/A	#N/A	#N/A	#N/A	#N/A	#N/A
FGSG_03430	-1	0	-1	0	related to D-arabinitol 2-dehydrogenase	d-arabinitol 2-dehydrogenase	PF00106.17	adh_short	short chain dehydrogenase	#N/A	#N/A	#N/A	#N/A	#N/A	#N/A	FALSE
FGSG_03435	0	0	-1	0	conserved hypothetical protein	dna polymerase alpha subunit b	#N/A	#N/A	#N/A	#N/A	#N/A	#N/A	#N/A	#N/A	#N/A	FALSE
FGSG_03436	1	1	-1	0	related to chloroperoxidase	related to chloroperoxidase	#N/A	#N/A	#N/A	#N/A	#N/A	FGSG_03436	FGSG_03436	#N/A	#N/A	FALSE
FGSG_03442	#N/A	#N/A	#N/A	#N/A	#N/A	#N/A	#N/A	#N/A	#N/A	#N/A	#N/A	#N/A	#N/A	#N/A	#N/A	#N/A
FGSG_03445	#N/A	#N/A	#N/A	#N/A	#N/A	#N/A	#N/A	#N/A	#N/A	#N/A	#N/A	#N/A	#N/A	#N/A	#N/A	#N/A
FGSG_03448	#N/A	#N/A	#N/A	#N/A	#N/A	#N/A	#N/A	#N/A	#N/A	#N/A	#N/A	#N/A	#N/A	#N/A	#N/A	#N/A
FGSG_03452	-1	0	-1	0	conserved hypothetical protein	hypothetical protein FGSG_03452	#N/A	#N/A	#N/A	#N/A	#N/A	#N/A	#N/A	#N/A	#N/A	FALSE
FGSG_03456	0	1	1	0	conserved hypothetical protein	alanyl-trna synthetase	PF07973.6	tRNA_SAD	Threonyl and Alanyl tRNA synthetase second additional domain	#N/A	#N/A	#N/A	#N/A	#N/A	#N/A	FALSE
FGSG_03460	1	1	1	0	related to peptide transporter	sexual differentiation process protein isp4	TIGR00728	OPT_sfam	oligopeptide transporters, OPT superfamily	#N/A	#N/A	#N/A	#N/A	#N/A	#N/A	FALSE
FGSG_03462	1	-1	-1	0	related to alpha-glucosidase b	alpha beta-glucosidase agdc	PF01055.18	Glyco_hydro_31	Glycosyl hydrolases family 31	#N/A	#N/A	FGSG_03462	#N/A	#N/A	#N/A	FALSE
FGSG_03466	0	-1	-1	0	probable potassium channel beta subunit protein	probable potassium channel beta subunit protein	TIGR01293	Kv_beta	voltage-dependent potassium channel beta subunit	#N/A	#N/A	#N/A	#N/A	#N/A	#N/A	FALSE
FGSG_03467	1	1	-1	0	probable extracellular elastinolytic metalloproteinase precursor	prepro-neutral protease	PF07504.5	FTP	Fungalysin/Thermolysin Propeptide Motif	#N/A	#N/A	FGSG_03467	FGSG_03467	#N/A	#N/A	FALSE
FGSG_03475	-1	1	-1	0	related to alcohol oxidase	hypothetical protein FG03475.1	PF00732.11	GMC_oxred_N	GMC oxidoreductase	#N/A	#N/A	#N/A	#N/A	#N/A	#N/A	FALSE
FGSG_03477	#N/A	#N/A	#N/A	#N/A	#N/A	#N/A	#N/A	#N/A	#N/A	#N/A	#N/A	#N/A	#N/A	#N/A	#N/A	#N/A
FGSG_03483	1	0	-1	0	probable pectin lyase precursor	pectin lyase a	PF00544.11	Pec_lyase_C	Pectate lyase	#N/A	#N/A	FGSG_03483	FGSG_03483	#N/A	#N/A	FALSE
FGSG_03497	-1	0	-1	0	related to C.jejuni serine protease	hypothetical protein FG03497.1	#N/A	#N/A	#N/A	#N/A	#N/A	#N/A	#N/A	#N/A	#N/A	FALSE
FGSG_03502	#N/A	#N/A	#N/A	#N/A	#N/A	#N/A	#N/A	#N/A	#N/A	#N/A	#N/A	#N/A	#N/A	#N/A	#N/A	#N/A
FGSG_03505	-1	-1	-1	0	putative protein [EST hit]	hypothetical protein FG03505.1	#N/A	#N/A	#N/A	#N/A	#N/A	#N/A	#N/A	#N/A	#N/A	FALSE
FGSG_03510	#N/A	#N/A	#N/A	#N/A	#N/A	#N/A	#N/A	#N/A	#N/A	#N/A	#N/A	#N/A	#N/A	#N/A	#N/A	#N/A
FGSG_03511	#N/A	#N/A	#N/A	#N/A	#N/A	#N/A	#N/A	#N/A	#N/A	#N/A	#N/A	#N/A	#N/A	#N/A	#N/A	#N/A
FGSG_03512	#N/A	#N/A	#N/A	#N/A	#N/A	#N/A	#N/A	#N/A	#N/A	#N/A	#N/A	#N/A	#N/A	#N/A	#N/A	#N/A
FGSG_03517	#N/A	#N/A	#N/A	#N/A	#N/A	#N/A	#N/A	#N/A	#N/A	#N/A	#N/A	#N/A	#N/A	#N/A	#N/A	#N/A
FGSG_03520	#N/A	#N/A	#N/A	#N/A	#N/A	#N/A	#N/A	#N/A	#N/A	#N/A	#N/A	#N/A	#N/A	#N/A	#N/A	#N/A
FGSG_03524	-1	1	-1	0	conserved hypothetical protein	-like family domain-containing protein 1	PF05368.5	NmrA	NmrA-like family	#N/A	#N/A	#N/A	#N/A	#N/A	#N/A	FALSE
FGSG_03525	-1	1	-1	0	methyltransferase	hypothetical protein FGSG_03525	PF08241.4	Methyltransf_11	Methyltransferase domain	#N/A	#N/A	#N/A	#N/A	#N/A	#N/A	FALSE
FGSG_03529	-1	1	-1	0	related to glucan 1,3-beta-glucosidase	glycosyl hydrolase family 17	#N/A	#N/A	#N/A	#N/A	#N/A	FGSG_03529	FGSG_03529	#N/A	#N/A	FALSE
FGSG_03531	1	1	1	0	monooxygenase	hypothetical protein FG03531.1	PF00264.12	Tyrosinase	Common central domain of tyrosinase	#N/A	#N/A	FGSG_03531	FGSG_03531	#N/A	#N/A	FALSE
FGSG_03532	1	1	1	0	trichothecene 3-O-esterase	trichothecene c-15 esterase	PF03583.6	LIP	Secretory lipase	#N/A	#N/A	FGSG_03532	FGSG_03532	#N/A	#N/A	FALSE
FGSG_03534	1	1	1	0	trichothecene 15-O-acetyltransferase	trichothecene 15-o-acetyltransferase	PF07428.3	Tri3	15-O-acetyltransferase Tri3	#N/A	#N/A	#N/A	#N/A	#N/A	#N/A	FALSE
FGSG_03535	1	1	1	0	trichodiene oxygenase [cytochrome P450]	cytochrome p450	PF00067.14	p450	Cytochrome P450	#N/A	#N/A	#N/A	#N/A	#N/A	#N/A	FALSE
FGSG_03537	1	1	1	0	trichodiene synthase [sesquiterpene cyclase]	trichodiene synthase	PF06330.3	TRI5	Trichodiene synthase (TRI5)	PHI:4243	reduced virulence	#N/A	#N/A	#N/A	#N/A	FALSE
FGSG_03538	#N/A	#N/A	#N/A	#N/A	#N/A	#N/A	#N/A	#N/A	#N/A	#N/A	#N/A	#N/A	#N/A	#N/A	#N/A	#N/A
FGSG_03539	#N/A	#N/A	#N/A	#N/A	#N/A	#N/A	#N/A	#N/A	#N/A	#N/A	#N/A	#N/A	#N/A	#N/A	#N/A	#N/A
FGSG_03540	1	1	1	0	isotrichodermin C-15 hydroxylase	trichothecene c-15 hydroxylase	PF00067.14	p450	Cytochrome P450	#N/A	#N/A	FGSG_03540	#N/A	#N/A	#N/A	FALSE
FGSG_03541	1	1	1	0	trichothecene efflux pump	trichothecene efflux pump	PF06609.5	TRI12	Fungal trichothecene efflux pump (TRI12)	#N/A	#N/A	#N/A	#N/A	#N/A	#N/A	FALSE
FGSG_03542	#N/A	#N/A	#N/A	#N/A	#N/A	#N/A	#N/A	#N/A	#N/A	#N/A	#N/A	#N/A	#N/A	#N/A	#N/A	#N/A
FGSG_03543	1	1	1	0	putative trichothecene biosynthesis gene	tri14 protein	#N/A	#N/A	#N/A	PHI:525	reduced virulence	#N/A	#N/A	#N/A	#N/A	FALSE
FGSG_03546	#N/A	#N/A	#N/A	#N/A	#N/A	#N/A	#N/A	#N/A	#N/A	#N/A	#N/A	#N/A	#N/A	#N/A	#N/A	#N/A
FGSG_03553	-1	-1	-1	0	related to calcium-related spray protein	related to calcium-related spray protein	PF06011.4	TRP	Transient receptor potential (TRP) ion channel	#N/A	#N/A	FGSG_03553	#N/A	#N/A	#N/A	FALSE
FGSG_03554	-1	-1	-1	0	conserved hypothetical protein	hypothetical protein FG03554.1	PF05433.7	Rick_17kDa_Anti	Rickettsia 17 kDa surface antigen	#N/A	#N/A	#N/A	#N/A	#N/A	#N/A	FALSE
FGSG_03563	#N/A	#N/A	#N/A	#N/A	#N/A	#N/A	#N/A	#N/A	#N/A	#N/A	#N/A	#N/A	#N/A	#N/A	#N/A	#N/A
FGSG_03565	-1	-1	-1	0	related to glutamine rich protein, nitrogen starvation-induced	---NA---	#N/A	#N/A	#N/A	#N/A	#N/A	#N/A	#N/A	#N/A	#N/A	FALSE
FGSG_03569	#N/A	#N/A	#N/A	#N/A	#N/A	#N/A	#N/A	#N/A	#N/A	#N/A	#N/A	#N/A	#N/A	#N/A	#N/A	#N/A
FGSG_03575	#N/A	#N/A	#N/A	#N/A	#N/A	#N/A	#N/A	#N/A	#N/A	#N/A	#N/A	#N/A	#N/A	#N/A	#N/A	#N/A
FGSG_03585	#N/A	#N/A	#N/A	#N/A	#N/A	#N/A	#N/A	#N/A	#N/A	#N/A	#N/A	#N/A	#N/A	#N/A	#N/A	#N/A
FGSG_03586	1	-1	-1	0	conserved hypothetical protein	hypothetical protein FG03586.1	#N/A	#N/A	#N/A	#N/A	#N/A	#N/A	#N/A	#N/A	#N/A	FALSE
FGSG_03589	1	-1	-1	0	related to 4-coumarate--CoA ligase	4-coumarate-- ligase-like 7	PF00501.20	AMP-binding	AMP-binding enzyme	#N/A	#N/A	#N/A	#N/A	#N/A	#N/A	FALSE
FGSG_03590	-1	-1	-1	0	conserved hypothetical protein	related to dienelactone hydrolase and related enzymes	#N/A	#N/A	#N/A	#N/A	#N/A	#N/A	#N/A	#N/A	#N/A	FALSE
FGSG_03591	1	-1	-1	0	probable endochitinase	chitinase 1	PF00704.20	Glyco_hydro_18	Glycosyl hydrolases family 18	#N/A	#N/A	#N/A	#N/A	#N/A	#N/A	FALSE
FGSG_03594	-1	-1	-1	0	related to mouse ligatin, a trafficking receptor for phosphoglycoproteins	translation machinery-associated protein 64	PF01253.14	SUI1	Translation initiation factor SUI1	#N/A	#N/A	#N/A	#N/A	#N/A	#N/A	FALSE
FGSG_03598	1	0	-1	0	conserved hypothetical protein	related to bnr asp-box repeat domain protein	#N/A	#N/A	#N/A	#N/A	#N/A	FGSG_03598	FGSG_03598	#N/A	#N/A	FALSE
FGSG_03600	1	0	-1	0	conserved hypothetical protein	hypothetical protein FG03600.1	#N/A	#N/A	#N/A	#N/A	#N/A	FGSG_03600	FGSG_03600	#N/A	#N/A	FALSE
FGSG_03609	1	0	-1	0	conserved hypothetical protein	hypothetical protein FG03609.1	PF04616.6	Glyco_hydro_43	Glycosyl hydrolases family 43	#N/A	#N/A	FGSG_03609	FGSG_03609	#N/A	#N/A	FALSE
FGSG_03624	1	1	-1	0	probable endo-1,4-beta-xylanase A precursor	xylanase 15	PF00457.9	Glyco_hydro_11	Glycosyl hydrolases family 11	PHI:4246	unaffected pathogenicity	FGSG_03624	FGSG_03624	#N/A	#N/A	FALSE
FGSG_03626	#N/A	#N/A	#N/A	#N/A	#N/A	#N/A	#N/A	#N/A	#N/A	#N/A	#N/A	#N/A	#N/A	#N/A	#N/A	#N/A
FGSG_03628	1	1	-1	0	probable cellulose 1,4-beta-cellobiosidase II precursor	endoglucanase type b	PF01341.9	Glyco_hydro_6	Glycosyl hydrolases family 6	#N/A	#N/A	FGSG_03628	FGSG_03628	#N/A	#N/A	FALSE
FGSG_03629	1	0	-1	0	probable alpha-glucuronidase precursor	alpha-glucuronidase	PF07477.4	Glyco_hydro_67C	Glycosyl hydrolase family 67 C-terminus	#N/A	#N/A	FGSG_03629	FGSG_03629	#N/A	#N/A	FALSE
FGSG_03632	1	0	-1	0	related to cellulose binding protein CEL1	murein transglycosylase	#N/A	#N/A	#N/A	#N/A	#N/A	FGSG_03632	FGSG_03632	#N/A	#N/A	FALSE
FGSG_03633	-1	1	-1	0	related to sensor protein hoxX	hydrogenase maturation factor hoxx	PF00378.12	ECH	Enoyl-CoA hydratase/isomerase family	#N/A	#N/A	#N/A	#N/A	#N/A	#N/A	FALSE
FGSG_03638	#N/A	#N/A	#N/A	#N/A	#N/A	#N/A	#N/A	#N/A	#N/A	#N/A	#N/A	#N/A	#N/A	#N/A	#N/A	#N/A
FGSG_03644	1	0	-1	0	hypothetical protein	hypothetical protein FG03644.1	#N/A	#N/A	#N/A	#N/A	#N/A	#N/A	#N/A	#N/A	#N/A	FALSE
FGSG_03645	1	1	-1	0	related to glucarate dehydratase	glucarate dehydratase	PF01188.13	MR_MLE	Mandelate racemase / muconate lactonizing enzyme, C-terminal domain	#N/A	#N/A	#N/A	#N/A	#N/A	#N/A	FALSE
FGSG_03646	1	1	-1	0	related to nicotinamide mononucleotide permease	related to nicotinamide mononucleotide permease	PF07690.8	MFS_1	Major Facilitator Superfamily	#N/A	#N/A	#N/A	#N/A	#N/A	#N/A	FALSE
FGSG_03647	1	0	-1	0	related to dihydrodipicolinate synthase	4-hydroxy-2-oxoglutarate mitochondrial	PF00701.14	DHDPS	Dihydrodipicolinate synthetase family	#N/A	#N/A	#N/A	#N/A	#N/A	#N/A	FALSE
FGSG_03648	1	0	-1	0	related to ketoreductases	related to ketoreductases	PF00106.17	adh_short	short chain dehydrogenase	#N/A	#N/A	#N/A	#N/A	#N/A	#N/A	FALSE
FGSG_03655	0	0	-1	0	conserved hypothetical protein	oxidoreductase ytet	PF01408.14	GFO_IDH_MocA	Oxidoreductase family, NAD-binding Rossmann fold	#N/A	#N/A	#N/A	#N/A	#N/A	#N/A	FALSE
FGSG_03658	1	1	1	0	conserved hypothetical protein	hypothetical protein FG03658.1	#N/A	#N/A	#N/A	#N/A	#N/A	#N/A	#N/A	#N/A	#N/A	FALSE
FGSG_03661	1	0	1	0	related to 2-3-cyclic-nucleotide 3-phosphodiesterase	hypothetical protein FG03661.1	#N/A	#N/A	#N/A	#N/A	#N/A	#N/A	#N/A	#N/A	#N/A	FALSE
FGSG_03662	-1	0	-1	0	conserved hypothetical protein	hypothetical protein FG03662.1	#N/A	#N/A	#N/A	#N/A	#N/A	#N/A	#N/A	#N/A	#N/A	FALSE
FGSG_03666	#N/A	#N/A	#N/A	#N/A	#N/A	#N/A	#N/A	#N/A	#N/A	#N/A	#N/A	#N/A	#N/A	#N/A	#N/A	#N/A
FGSG_03667	1	0	-1	0	related to hydroxyquinol-1,2-dioxygenase	catechol -dioxygenase	PF00775.13	Dioxygenase_C	Dioxygenase	#N/A	#N/A	#N/A	#N/A	#N/A	#N/A	FALSE
FGSG_03668	#N/A	#N/A	#N/A	#N/A	#N/A	#N/A	#N/A	#N/A	#N/A	#N/A	#N/A	#N/A	#N/A	#N/A	#N/A	#N/A
FGSG_03687	-1	1	-1	0	related to triacylglycerol lipase V precursor	lipase 1	PF00135.20	COesterase	Carboxylesterase	#N/A	#N/A	FGSG_03687	FGSG_03687	#N/A	#N/A	FALSE
FGSG_03694	0	-1	-1	0	probable ARG4 - arginosuccinate lyase	argininosuccinate lyase	TIGR00838	argH	argininosuccinate lyase	#N/A	#N/A	#N/A	#N/A	#N/A	#N/A	FALSE
FGSG_03695	1	0	-1	0	related to endoglucanase IV precursor	related to endoglucanase iv precursor	PF03443.6	Glyco_hydro_61	Glycosyl hydrolase family 61	PHI:1575	unaffected pathogenicity	FGSG_03695	FGSG_03695	FGSG_03695	#N/A	FALSE
FGSG_03700	1	0	-1	0	related to O-methylsterigmatocystin oxidoreductase	o-methylsterigmatocystin oxidoreductase	PF00067.14	p450	Cytochrome P450	#N/A	#N/A	FGSG_03700	#N/A	#N/A	#N/A	FALSE
FGSG_03706	#N/A	#N/A	#N/A	#N/A	#N/A	#N/A	#N/A	#N/A	#N/A	#N/A	#N/A	#N/A	#N/A	#N/A	#N/A	#N/A
FGSG_03708	1	0	1	0	conserved hypothetical protein	aromatic peroxygenase	#N/A	#N/A	#N/A	#N/A	#N/A	FGSG_03708	FGSG_03708	#N/A	#N/A	FALSE
FGSG_03710	#N/A	#N/A	#N/A	#N/A	#N/A	#N/A	#N/A	#N/A	#N/A	#N/A	#N/A	#N/A	#N/A	#N/A	#N/A	#N/A
FGSG_03715	-1	1	-1	0	putative protein [EST hit]	hypothetical protein FG03715.1	#N/A	#N/A	#N/A	#N/A	#N/A	#N/A	#N/A	#N/A	#N/A	FALSE
FGSG_03716	0	-1	-1	0	related to E.coli tetracycline resistance protein TCR1	related to tetracycline resistance protein tcr1	PF07690.8	MFS_1	Major Facilitator Superfamily	#N/A	#N/A	#N/A	#N/A	#N/A	#N/A	FALSE
FGSG_03717	0	-1	-1	0	conserved hypothetical protein	hypothetical protein FG03717.1	PF04248.4	DUF427	Domain of unknown function (DUF427)	#N/A	#N/A	#N/A	#N/A	#N/A	#N/A	FALSE
FGSG_03725	#N/A	#N/A	#N/A	#N/A	#N/A	#N/A	#N/A	#N/A	#N/A	#N/A	#N/A	#N/A	#N/A	#N/A	#N/A	#N/A
FGSG_03730	1	0	-1	0	related to cocaine esterase	cocaine esterase	PF02129.10	Peptidase_S15	X-Pro dipeptidyl-peptidase (S15 family)	#N/A	#N/A	#N/A	#N/A	#N/A	#N/A	FALSE
FGSG_03734	1	0	-1	0	conserved hypothetical protein	hypothetical protein FG03734.1	PF01965.16	DJ-1_PfpI	DJ-1/PfpI family	#N/A	#N/A	#N/A	#N/A	#N/A	#N/A	FALSE
FGSG_03741	-1	-1	-1	0	related to O-methylsterigmatocystin oxidoreductase	phenylacetate 2-hydroxylase	PF00067.14	p450	Cytochrome P450	#N/A	#N/A	FGSG_03741	#N/A	#N/A	#N/A	FALSE
FGSG_03744	#N/A	#N/A	#N/A	#N/A	#N/A	#N/A	#N/A	#N/A	#N/A	#N/A	#N/A	#N/A	#N/A	#N/A	#N/A	#N/A
FGSG_03745	#N/A	#N/A	#N/A	#N/A	#N/A	#N/A	#N/A	#N/A	#N/A	#N/A	#N/A	#N/A	#N/A	#N/A	#N/A	#N/A
FGSG_03747	-1	1	1	0	related to AM-toxin synthetase (AMT)	nonribosomal peptide synthetase	TIGR01733	AA-adenyl-dom	amino acid adenylation domain	PHI:3657	reduced virulence	#N/A	#N/A	#N/A	#N/A	#N/A
FGSG_03748	1	-1	-1	0	conserved hypothetical protein	hypothetical protein FG03748.1	#N/A	#N/A	#N/A	#N/A	#N/A	FGSG_03748	FGSG_03748	#N/A	#N/A	FALSE
FGSG_03749	#N/A	#N/A	#N/A	#N/A	#N/A	#N/A	#N/A	#N/A	#N/A	#N/A	#N/A	#N/A	#N/A	#N/A	#N/A	#N/A
FGSG_03750	#N/A	#N/A	#N/A	#N/A	#N/A	#N/A	#N/A	#N/A	#N/A	#N/A	#N/A	#N/A	#N/A	#N/A	#N/A	#N/A
FGSG_03755	0	-1	-1	0	related to 2,5-diketo-D-gluconic acid reductase	alcohol dehydrogenase (nadp+)	PF00248.13	Aldo_ket_red	Aldo/keto reductase family	#N/A	#N/A	#N/A	#N/A	#N/A	#N/A	FALSE
FGSG_03767	1	-1	-1	0	conserved hypothetical protein	eukaryotic phosphomannomutase	TIGR01484	HAD-SF-IIB	HAD-superfamily hydrolase, subfamily IIB	#N/A	#N/A	#N/A	#N/A	#N/A	#N/A	FALSE
FGSG_03769	0	0	-1	0	related to carboxypeptidase	hypothetical protein FG03769.1	PF00450.14	Peptidase_S10	Serine carboxypeptidase	#N/A	#N/A	FGSG_03769	FGSG_03769	#N/A	#N/A	FALSE
FGSG_03770	-1	0	-1	0	conserved hypothetical protein	mrna 3 -end-processing protein yth1	PF08242.4	Methyltransf_12	Methyltransferase domain	#N/A	#N/A	#N/A	#N/A	#N/A	#N/A	FALSE
FGSG_03771	-1	-1	-1	0	conserved hypothetical protein	hypothetical protein FG03771.1	#N/A	#N/A	#N/A	#N/A	#N/A	#N/A	#N/A	#N/A	#N/A	FALSE
FGSG_03774	0	-1	-1	0	related to 7alpha-cephem-methoxylase P8 chain	hypothetical protein FGSG_03774	#N/A	#N/A	#N/A	#N/A	#N/A	#N/A	#N/A	#N/A	#N/A	FALSE
FGSG_03784	1	1	-1	0	conserved hypothetical protein	hypothetical protein FG03784.1	#N/A	#N/A	#N/A	#N/A	#N/A	FGSG_03784	FGSG_03784	#N/A	#N/A	FALSE
FGSG_03786	#N/A	#N/A	#N/A	#N/A	#N/A	#N/A	#N/A	#N/A	#N/A	#N/A	#N/A	#N/A	#N/A	#N/A	#N/A	#N/A
FGSG_03792	#N/A	#N/A	#N/A	#N/A	#N/A	#N/A	#N/A	#N/A	#N/A	#N/A	#N/A	#N/A	#N/A	#N/A	#N/A	#N/A
FGSG_03795	1	1	-1	0	probable cellulase precursor	endoglucanase 3	PF00150.10	Cellulase	Cellulase (glycosyl hydrolase family 5)	#N/A	#N/A	FGSG_03795	FGSG_03795	#N/A	#N/A	FALSE
FGSG_03802	1	-1	-1	0	conserved hypothetical protein	glutathione s-transferase p 10	#N/A	#N/A	#N/A	#N/A	#N/A	#N/A	#N/A	#N/A	#N/A	FALSE
FGSG_03803	#N/A	#N/A	#N/A	#N/A	#N/A	#N/A	#N/A	#N/A	#N/A	#N/A	#N/A	#N/A	#N/A	#N/A	#N/A	#N/A
FGSG_03804	#N/A	#N/A	#N/A	#N/A	#N/A	#N/A	#N/A	#N/A	#N/A	#N/A	#N/A	#N/A	#N/A	#N/A	#N/A	#N/A
FGSG_03813	1	1	-1	0	probable alpha-L-arabinofuranosidase	alpha-n-arabinofuranosidase b	PF09206.3	ArabFuran-catal	Alpha-L-arabinofuranosidase B, catalytic	#N/A	#N/A	FGSG_03813	FGSG_03813	#N/A	#N/A	FALSE
FGSG_03816	-1	0	-1	0	probable lactonohydrolase	probable lactonohydrolase	PF08450.4	SGL	SMP-30/Gluconolaconase/LRE-like region	#N/A	#N/A	FGSG_03816	FGSG_03816	#N/A	#N/A	FALSE
FGSG_03817	-1	1	-1	0	conserved hypothetical protein	hypothetical protein FG03817.1	#N/A	#N/A	#N/A	#N/A	#N/A	#N/A	#N/A	#N/A	#N/A	FALSE
FGSG_03818	1	1	1	0	related to reductases	ww domain-containing oxidoreductase	PF00106.17	adh_short	short chain dehydrogenase	#N/A	#N/A	#N/A	#N/A	#N/A	#N/A	FALSE
FGSG_03825	#N/A	#N/A	#N/A	#N/A	#N/A	#N/A	#N/A	#N/A	#N/A	#N/A	#N/A	#N/A	#N/A	#N/A	#N/A	#N/A
FGSG_03829	#N/A	#N/A	#N/A	#N/A	#N/A	#N/A	#N/A	#N/A	#N/A	#N/A	#N/A	#N/A	#N/A	#N/A	#N/A	#N/A
FGSG_03835	0	0	-1	0	conserved hypothetical protein	mrna 3 -end-processing protein yth1	PF08241.4	Methyltransf_11	Methyltransferase domain	#N/A	#N/A	#N/A	#N/A	#N/A	#N/A	FALSE
FGSG_03836	0	0	-1	0	conserved hypothetical protein	mrna 3 -end-processing protein yth1	PF08241.4	Methyltransf_11	Methyltransferase domain	#N/A	#N/A	#N/A	#N/A	#N/A	#N/A	FALSE
FGSG_03838	#N/A	#N/A	#N/A	#N/A	#N/A	#N/A	#N/A	#N/A	#N/A	#N/A	#N/A	#N/A	#N/A	#N/A	#N/A	#N/A
FGSG_03842	1	0	-1	0	related to alpha-amylase A precursor	alpha-amylase a type-1 2	PF00128.16	Alpha-amylase	Alpha amylase, catalytic domain	#N/A	#N/A	FGSG_03842	FGSG_03842	#N/A	#N/A	FALSE
FGSG_03846	#N/A	#N/A	#N/A	#N/A	#N/A	#N/A	#N/A	#N/A	#N/A	#N/A	#N/A	#N/A	#N/A	#N/A	#N/A	#N/A
FGSG_03847	-1	0	-1	0	conserved hypothetical protein	related to upf0136 membrane protein yjr085c	PF03647.5	Tmemb_14	Transmembrane proteins 14C	#N/A	#N/A	#N/A	#N/A	#N/A	#N/A	FALSE
FGSG_03851	-1	1	-1	0	related to protein LAC1	sphingosine n-acyltransferase lag1	PF08390.3	TRAM1	TRAM1-like protein	#N/A	#N/A	#N/A	#N/A	#N/A	#N/A	FALSE
FGSG_03856	#N/A	#N/A	#N/A	#N/A	#N/A	#N/A	#N/A	#N/A	#N/A	#N/A	#N/A	#N/A	#N/A	#N/A	#N/A	#N/A
FGSG_03858	1	-1	-1	0	probable beta-glucosidase precursor	beta-glucosidase	PF01915.14	Glyco_hydro_3_C	Glycosyl hydrolase family 3 C terminal domain	#N/A	#N/A	FGSG_03858	FGSG_03858	#N/A	#N/A	FALSE
FGSG_03874	#N/A	#N/A	#N/A	#N/A	#N/A	#N/A	#N/A	#N/A	#N/A	#N/A	#N/A	#N/A	#N/A	#N/A	#N/A	#N/A
FGSG_03880	1	0	-1	0	related to pentafunctional arom polypeptide	shikimate dehydrogenase	PF01488.12	Shikimate_DH	Shikimate / quinate 5-dehydrogenase	#N/A	#N/A	#N/A	#N/A	#N/A	#N/A	FALSE
FGSG_03883	1	0	-1	0	conserved hypothetical protein	hypothetical protein FG03883.1	#N/A	#N/A	#N/A	#N/A	#N/A	FGSG_03883	FGSG_03883	#N/A	#N/A	FALSE
FGSG_03903	#N/A	#N/A	#N/A	#N/A	#N/A	#N/A	#N/A	#N/A	#N/A	#N/A	#N/A	#N/A	#N/A	#N/A	#N/A	#N/A
FGSG_03904	1	0	-1	0	probable beta-galactosidase	probable beta-galactosidase	PF01301.11	Glyco_hydro_35	Glycosyl hydrolases family 35	#N/A	#N/A	FGSG_03904	FGSG_03904	#N/A	#N/A	FALSE
FGSG_03905	1	0	-1	0	related to putative arabinase	related to arabinase	#N/A	#N/A	#N/A	#N/A	#N/A	FGSG_03905	FGSG_03905	#N/A	#N/A	FALSE
FGSG_03915	-1	-1	-1	0	conserved hypothetical protein	flavin-containing monooxygenase yucca10	#N/A	#N/A	#N/A	#N/A	#N/A	#N/A	#N/A	#N/A	#N/A	FALSE
FGSG_03917	#N/A	#N/A	#N/A	#N/A	#N/A	#N/A	#N/A	#N/A	#N/A	#N/A	#N/A	#N/A	#N/A	#N/A	#N/A	#N/A
FGSG_03928	1	1	1	0	conserved hypothetical protein	hypothetical protein FG03928.1	PF04303.5	PrpF	PrpF protein	#N/A	#N/A	#N/A	#N/A	#N/A	#N/A	FALSE
FGSG_03933	#N/A	#N/A	#N/A	#N/A	#N/A	#N/A	#N/A	#N/A	#N/A	#N/A	#N/A	#N/A	#N/A	#N/A	#N/A	#N/A
FGSG_03934	0	0	-1	0	related to sugar transporter	high-affinity glucose transporter	TIGR00879	SP	MFS transporter, sugar porter (SP) family	#N/A	#N/A	#N/A	#N/A	#N/A	#N/A	#N/A
FGSG_03936	-1	-1	-1	0	probable UGA2 - succinate semialdehyde dehydrogenase	succinate-semialdehyde dehydrogenase	PF00171.14	Aldedh	Aldehyde dehydrogenase family	#N/A	#N/A	#N/A	#N/A	#N/A	#N/A	FALSE
FGSG_03941	-1	0	-1	0	related to bifunctional 4-hydroxyphenylacetate degradation enzyme	related to bifunctional 4-hydroxyphenylacetate degradation enzyme	PF01557.10	FAA_hydrolase	Fumarylacetoacetate (FAA) hydrolase family	#N/A	#N/A	#N/A	#N/A	#N/A	#N/A	FALSE
FGSG_03946	-1	-1	-1	0	related to thioredoxin	related to thioredoxin	TIGR01068	thioredoxin	thioredoxin	#N/A	#N/A	#N/A	#N/A	#N/A	#N/A	FALSE
FGSG_03947	#N/A	#N/A	#N/A	#N/A	#N/A	#N/A	#N/A	#N/A	#N/A	#N/A	#N/A	#N/A	#N/A	#N/A	#N/A	#N/A
FGSG_03954	#N/A	#N/A	#N/A	#N/A	#N/A	#N/A	#N/A	#N/A	#N/A	#N/A	#N/A	#N/A	#N/A	#N/A	#N/A	#N/A
FGSG_03956	1	-1	-1	0	related to allantoate permease	hypothetical protein FG03956.1	PF07690.8	MFS_1	Major Facilitator Superfamily	#N/A	#N/A	#N/A	#N/A	#N/A	#N/A	#N/A
FGSG_03957	1	0	-1	0	related to myo-inositol transport protein ITR1	polyol transporter 5	PF00083.16	Sugar_tr	Sugar (and other) transporter	#N/A	#N/A	#N/A	#N/A	#N/A	#N/A	#N/A
FGSG_03964	1	1	-1	0	polyketide synthase	polyketide synthase	PF00975.12	Thioesterase	Thioesterase domain	#N/A	#N/A	#N/A	#N/A	#N/A	#N/A	FALSE
FGSG_03966	#N/A	#N/A	#N/A	#N/A	#N/A	#N/A	#N/A	#N/A	#N/A	#N/A	#N/A	#N/A	#N/A	#N/A	#N/A	#N/A
FGSG_03968	#N/A	#N/A	#N/A	#N/A	#N/A	#N/A	#N/A	#N/A	#N/A	#N/A	#N/A	#N/A	#N/A	#N/A	#N/A	#N/A
FGSG_03971	-1	0	-1	0	conserved hypothetical protein	hypothetical protein FG03971.1	#N/A	#N/A	#N/A	#N/A	#N/A	FGSG_03971	#N/A	#N/A	#N/A	FALSE
FGSG_03975	-1	0	-1	0	related to aspartic-type signal peptidase	related to aspartic-type signal peptidase	PF00026.15	Asp	Eukaryotic aspartyl protease	#N/A	#N/A	FGSG_03975	FGSG_03975	#N/A	#N/A	FALSE
FGSG_03976	#N/A	#N/A	#N/A	#N/A	#N/A	#N/A	#N/A	#N/A	#N/A	#N/A	#N/A	#N/A	#N/A	#N/A	#N/A	#N/A
FGSG_03979	0	-1	-1	0	conserved hypothetical protein	mitochondrial outer membrane protein iml2	PF10300.1	Deme6	Breast cancer protein	#N/A	#N/A	#N/A	#N/A	#N/A	#N/A	FALSE
FGSG_03984	#N/A	#N/A	#N/A	#N/A	#N/A	#N/A	#N/A	#N/A	#N/A	#N/A	#N/A	#N/A	#N/A	#N/A	#N/A	#N/A
FGSG_03986	0	-1	-1	0	conserved hypothetical protein	hypothetical protein FG03986.1	PF03372.15	Exo_endo_phos	Endonuclease/Exonuclease/phosphatase family	#N/A	#N/A	FGSG_03986	FGSG_03986	#N/A	#N/A	FALSE
FGSG_03987	#N/A	#N/A	#N/A	#N/A	#N/A	#N/A	#N/A	#N/A	#N/A	#N/A	#N/A	#N/A	#N/A	#N/A	#N/A	#N/A
FGSG_03989	-1	1	1	0	conserved hypothetical protein	ab hydrolase superfamily protein	PF07859.5	Abhydrolase_3	alpha/beta hydrolase fold	#N/A	#N/A	#N/A	#N/A	#N/A	#N/A	FALSE
FGSG_03990	0	0	1	0	conserved hypothetical protein	hypothetical protein FG03990.1	PF01661.13	Macro	Macro domain	#N/A	#N/A	#N/A	#N/A	#N/A	#N/A	FALSE
FGSG_03991	-1	-1	-1	0	conserved hypothetical protein	26s proteasome complex subunit sem-1	PF05160.5	DSS1_SEM1	DSS1/SEM1 family	#N/A	#N/A	#N/A	#N/A	#N/A	#N/A	FALSE
FGSG_03992	-1	0	-1	0	probable phosphoglycerate kinase	phosphoglycerate kinase	PF00162.11	PGK	Phosphoglycerate kinase	#N/A	#N/A	#N/A	#N/A	#N/A	#N/A	FALSE
FGSG_03994	-1	-1	-1	0	related to glomerulosclerosis protein Mpv17	hypothetical protein FG03994.1	PF04117.4	Mpv17_PMP22	Mpv17 / PMP22 family	#N/A	#N/A	#N/A	#N/A	#N/A	#N/A	FALSE
FGSG_03998	#N/A	#N/A	#N/A	#N/A	#N/A	#N/A	#N/A	#N/A	#N/A	#N/A	#N/A	#N/A	#N/A	#N/A	#N/A	#N/A
FGSG_03999	0	0	-1	0	probable signal peptidase (endopeptidase SP18)	signal peptidase i	TIGR02228	sigpep_I_arch	signal peptidase I	#N/A	#N/A	#N/A	#N/A	#N/A	#N/A	FALSE
FGSG_04000	-1	-1	-1	0	conserved hypothetical protein	hypothetical protein FG04000.1	#N/A	#N/A	#N/A	#N/A	#N/A	#N/A	#N/A	#N/A	#N/A	FALSE
FGSG_04002	-1	-1	-1	0	conserved hypothetical protein	btb poz domain protein	#N/A	#N/A	#N/A	#N/A	#N/A	#N/A	#N/A	#N/A	#N/A	TRUE
FGSG_04003	-1	-1	-1	0	conserved hypothetical protein	hypothetical protein FG04003.1	#N/A	#N/A	#N/A	#N/A	#N/A	#N/A	#N/A	#N/A	#N/A	FALSE
FGSG_04004	#N/A	#N/A	#N/A	#N/A	#N/A	#N/A	#N/A	#N/A	#N/A	#N/A	#N/A	#N/A	#N/A	#N/A	#N/A	#N/A
FGSG_04012	#N/A	#N/A	#N/A	#N/A	#N/A	#N/A	#N/A	#N/A	#N/A	#N/A	#N/A	#N/A	#N/A	#N/A	#N/A	#N/A
FGSG_04020	#N/A	#N/A	#N/A	#N/A	#N/A	#N/A	#N/A	#N/A	#N/A	#N/A	#N/A	#N/A	#N/A	#N/A	#N/A	#N/A
FGSG_04022	#N/A	#N/A	#N/A	#N/A	#N/A	#N/A	#N/A	#N/A	#N/A	#N/A	#N/A	#N/A	#N/A	#N/A	#N/A	#N/A
FGSG_04028	#N/A	#N/A	#N/A	#N/A	#N/A	#N/A	#N/A	#N/A	#N/A	#N/A	#N/A	#N/A	#N/A	#N/A	#N/A	#N/A
FGSG_04030	#N/A	#N/A	#N/A	#N/A	#N/A	#N/A	#N/A	#N/A	#N/A	#N/A	#N/A	#N/A	#N/A	#N/A	#N/A	#N/A
FGSG_04031	#N/A	#N/A	#N/A	#N/A	#N/A	#N/A	#N/A	#N/A	#N/A	#N/A	#N/A	#N/A	#N/A	#N/A	#N/A	#N/A
FGSG_04032	0	-1	-1	0	probable ubiquitin-protein ligase UBC4	ubiquitin-conjugating enzyme e2 d e	PF00179.18	UQ_con	Ubiquitin-conjugating enzyme	#N/A	#N/A	#N/A	#N/A	#N/A	#N/A	FALSE
FGSG_04034	-1	-1	-1	0	conserved hypothetical protein	hypothetical protein FG04034.1	#N/A	#N/A	#N/A	#N/A	#N/A	#N/A	#N/A	#N/A	#N/A	FALSE
FGSG_04035	#N/A	#N/A	#N/A	#N/A	#N/A	#N/A	#N/A	#N/A	#N/A	#N/A	#N/A	#N/A	#N/A	#N/A	#N/A	#N/A
FGSG_04037	#N/A	#N/A	#N/A	#N/A	#N/A	#N/A	#N/A	#N/A	#N/A	#N/A	#N/A	#N/A	#N/A	#N/A	#N/A	#N/A
FGSG_04041	1	-1	-1	0	conserved hypothetical protein	hypothetical protein FG04041.1	PF07247.4	AATase	Alcohol acetyltransferase	#N/A	#N/A	#N/A	#N/A	#N/A	#N/A	FALSE
FGSG_04042	#N/A	#N/A	#N/A	#N/A	#N/A	#N/A	#N/A	#N/A	#N/A	#N/A	#N/A	#N/A	#N/A	#N/A	#N/A	#N/A
FGSG_04043	-1	-1	-1	0	conserved hypothetical protein	hypothetical protein FG04043.1	#N/A	#N/A	#N/A	#N/A	#N/A	#N/A	#N/A	#N/A	#N/A	FALSE
FGSG_04044	-1	1	-1	0	probable dolichyl-phosphate beta-D-mannosyltransferase	probable dolichyl-phosphate beta-d-mannosyltransferase	PF00535.18	Glycos_transf_2	Glycosyl transferase family 2	#N/A	#N/A	#N/A	#N/A	#N/A	#N/A	FALSE
FGSG_04045	1	0	-1	0	related to 3-oxoacyl-(acyl carrier protein) reductase	related to 3-oxoacyl-(acyl carrier protein) reductase	PF00106.17	adh_short	short chain dehydrogenase	#N/A	#N/A	#N/A	#N/A	#N/A	#N/A	FALSE
FGSG_04052	-1	0	-1	0	conserved hypothetical protein	coiled-coil domain containing protein	PF09072.2	TMA7	Translation machinery associated TMA7	#N/A	#N/A	#N/A	#N/A	#N/A	#N/A	FALSE
FGSG_04057	#N/A	#N/A	#N/A	#N/A	#N/A	#N/A	#N/A	#N/A	#N/A	#N/A	#N/A	#N/A	#N/A	#N/A	#N/A	#N/A
FGSG_04064	0	0	-1	0	related to D-arabinitol 2-dehydrogenase	d-arabinitol 2-dehydrogenase	PF00106.17	adh_short	short chain dehydrogenase	#N/A	#N/A	#N/A	#N/A	#N/A	#N/A	FALSE
FGSG_04065	#N/A	#N/A	#N/A	#N/A	#N/A	#N/A	#N/A	#N/A	#N/A	#N/A	#N/A	#N/A	#N/A	#N/A	#N/A	#N/A
FGSG_04067	#N/A	#N/A	#N/A	#N/A	#N/A	#N/A	#N/A	#N/A	#N/A	#N/A	#N/A	#N/A	#N/A	#N/A	#N/A	#N/A
FGSG_04070	-1	0	-1	0	putative protein [EST hit]	hypothetical protein FG04070.1	#N/A	#N/A	#N/A	#N/A	#N/A	#N/A	#N/A	#N/A	#N/A	FALSE
FGSG_04071	-1	-1	-1	0	conserved hypothetical protein	pua rna binding domain-containing protein	#N/A	#N/A	#N/A	#N/A	#N/A	#N/A	#N/A	#N/A	#N/A	FALSE
FGSG_04072	0	0	-1	0	conserved hypothetical protein	pua domain-containing protein	TIGR00451	unchar_dom_2	uncharacterized domain 2	#N/A	#N/A	#N/A	#N/A	#N/A	#N/A	FALSE
FGSG_04074	1	0	-1	0	conserved hypothetical protein	cell wall protein	#N/A	#N/A	#N/A	#N/A	#N/A	FGSG_04074	FGSG_04074	#N/A	#N/A	FALSE
FGSG_04077	-1	0	-1	0	related to acetylxylan esterase precursor	acetylxylan esterase 2	PF01083.14	Cutinase	Cutinase	#N/A	#N/A	FGSG_04077	#N/A	#N/A	#N/A	FALSE
FGSG_04081	0	0	-1	0	conserved hypothetical protein	hypothetical protein FG04081.1	PF00583.16	Acetyltransf_1	Acetyltransferase (GNAT) family	#N/A	#N/A	#N/A	#N/A	#N/A	#N/A	FALSE
FGSG_04084	-1	-1	-1	0	hypothetical protein	homeobox and c2h2 transcription	#N/A	#N/A	#N/A	PHI:1365	unaffected pathogenicity	#N/A	#N/A	FGSG_04084	#N/A	FALSE
FGSG_04085	-1	1	-1	0	related to galactokinase	related to galactokinase	TIGR00131	gal_kin	galactokinase	#N/A	#N/A	#N/A	#N/A	#N/A	#N/A	FALSE
FGSG_04090	0	0	-1	0	conserved hypothetical protein	hypothetical protein FG04090.1	PF00097.17	zf-C3HC4	Zinc finger, C3HC4 type (RING finger)	#N/A	#N/A	#N/A	#N/A	#N/A	#N/A	FALSE
FGSG_04091	-1	0	-1	0	related to protein phosphatases	protein phosphatase	PF07719.9	TPR_2	Tetratricopeptide repeat	#N/A	#N/A	#N/A	#N/A	#N/A	#N/A	FALSE
FGSG_04095	-1	-1	-1	0	related to Na+/H+ antiporter CNH1	cpa1 family monovalent cation:h+ antiporter	PF08619.2	Nha1_C	Alkali metal cation/H+ antiporter Nha1 C terminus	#N/A	#N/A	#N/A	#N/A	#N/A	#N/A	FALSE
FGSG_04102	#N/A	#N/A	#N/A	#N/A	#N/A	#N/A	#N/A	#N/A	#N/A	#N/A	#N/A	#N/A	#N/A	#N/A	#N/A	#N/A
FGSG_04103	0	1	-1	0	related to acetoacetyl-CoA synthetase	acetoacetate- ligase	TIGR01217	ac_ac_CoA_syn	acetoacetate-CoA ligase	#N/A	#N/A	#N/A	#N/A	#N/A	#N/A	FALSE
FGSG_04104	#N/A	#N/A	#N/A	#N/A	#N/A	#N/A	#N/A	#N/A	#N/A	#N/A	#N/A	#N/A	#N/A	#N/A	#N/A	#N/A
FGSG_04106	0	-1	-1	0	hypothetical protein	hypothetical protein FGSG_04106	#N/A	#N/A	#N/A	#N/A	#N/A	#N/A	#N/A	#N/A	#N/A	FALSE
FGSG_04107	-1	0	-1	0	probable spi1-GTP-binding protein	1 domain-containing protein	PF00638.10	Ran_BP1	RanBP1 domain	#N/A	#N/A	#N/A	#N/A	#N/A	#N/A	FALSE
FGSG_04109	0	0	1	0	related to ARO80 - positive transcription regulator of ARO9 and ARO10	transcriptional activator aro80	PF00172.10	Zn_clus	Fungal Zn(2)-Cys(6) binuclear cluster domain	PHI:1902	unaffected pathogenicity	#N/A	#N/A	FGSG_04109	#N/A	FALSE
FGSG_04111	0	-1	-1	0	related to phosphoprotein phosphatase 2C	protein phosphatase	PF00481.13	PP2C	Protein phosphatase 2C	PHI:2326 | PHI:2491	reduced virulence | reduced virulence	#N/A	#N/A	#N/A	#N/A	FALSE
FGSG_04112	-1	0	-1	0	probable class E vacuolar-protein sorting and endocytosis factor	doa4-independent degradation protein 4	PF03357.13	Snf7	Snf7	#N/A	#N/A	#N/A	#N/A	#N/A	#N/A	FALSE
FGSG_04113	-1	0	-1	0	related to GTP-binding protein FZO1, required for biogenesis of mitochondria	transmembrane gtpase fzo1	#N/A	#N/A	#N/A	#N/A	#N/A	#N/A	#N/A	#N/A	#N/A	FALSE
FGSG_04115	#N/A	#N/A	#N/A	#N/A	#N/A	#N/A	#N/A	#N/A	#N/A	#N/A	#N/A	#N/A	#N/A	#N/A	#N/A	#N/A
FGSG_04117	-1	0	1	0	probable glutamate dehydrogenase, NAD(+)-specific	nad-specific glutamate dehydrogenase	PF00208.13	ELFV_dehydrog	Glutamate/Leucine/Phenylalanine/Valine dehydrogenase	#N/A	#N/A	#N/A	#N/A	#N/A	#N/A	FALSE
FGSG_04118	-1	-1	-1	0	conserved hypothetical protein	#N/A	PF00018.20	SH3_1	SH3 domain	#N/A	#N/A	#N/A	#N/A	#N/A	#N/A	#N/A
FGSG_04119	#N/A	#N/A	#N/A	#N/A	#N/A	#N/A	#N/A	#N/A	#N/A	#N/A	#N/A	#N/A	#N/A	#N/A	#N/A	#N/A
FGSG_04121	-1	0	-1	0	related to DnaJ homolog subfamily A member 2	like subfamily a member 2	PF00226.23	DnaJ	DnaJ domain	#N/A	#N/A	#N/A	#N/A	#N/A	#N/A	FALSE
FGSG_04123	-1	0	-1	0	related to NADPH oxidase cytosolic protein p67phox	neutrophil cytosol factor 2	PF00564.16	PB1	PB1 domain	#N/A	#N/A	#N/A	#N/A	#N/A	#N/A	FALSE
FGSG_04124	0	0	-1	0	probable LYS7 - copper chaperone for superoxide dismutase Sod1p	superoxide dismutase 1 copper chaperone	PF00403.18	HMA	Heavy-metal-associated domain	#N/A	#N/A	#N/A	#N/A	#N/A	#N/A	FALSE
FGSG_04125	-1	-1	-1	0	probable ribosomal protein L23, mitochondrial	ribosomal protein l13	TIGR01066	rplM_bact	ribosomal protein L13	#N/A	#N/A	#N/A	#N/A	#N/A	#N/A	FALSE
FGSG_04126	#N/A	#N/A	#N/A	#N/A	#N/A	#N/A	#N/A	#N/A	#N/A	#N/A	#N/A	#N/A	#N/A	#N/A	#N/A	#N/A
FGSG_04127	-1	-1	-1	0	related to sexual differentiation and meiosis protein ste20	protein ste16	PF00618.12	RasGEF_N	Guanine nucleotide exchange factor for Ras-like GTPases; N-terminal motif	#N/A	#N/A	#N/A	#N/A	#N/A	#N/A	FALSE
FGSG_04128	-1	0	-1	0	probable thiamin biosynthesis protein thi-4	hydroxymethylpyrimidine phosphomethylpyrimidine kinase 2	PF08543.4	Phos_pyr_kin	Phosphomethylpyrimidine kinase	#N/A	#N/A	#N/A	#N/A	#N/A	#N/A	FALSE
FGSG_04129	1	1	-1	0	hypothetical protein	hypothetical protein FG04129.1	#N/A	#N/A	#N/A	#N/A	#N/A	#N/A	#N/A	#N/A	#N/A	FALSE
FGSG_04130	#N/A	#N/A	#N/A	#N/A	#N/A	#N/A	#N/A	#N/A	#N/A	#N/A	#N/A	#N/A	#N/A	#N/A	#N/A	#N/A
FGSG_04131	#N/A	#N/A	#N/A	#N/A	#N/A	#N/A	#N/A	#N/A	#N/A	#N/A	#N/A	#N/A	#N/A	#N/A	#N/A	#N/A
FGSG_04134	-1	1	1	0	related to putative transcriptional regulator	related to transcriptional regulator	PF00096.18	zf-C2H2	Zinc finger, C2H2 type	PHI:1366	reduced virulence	#N/A	#N/A	FGSG_04134	#N/A	FALSE
FGSG_04137	1	0	-1	0	probable 60S ribosomal protein L32	60s ribosomal protein l32	PF01655.10	Ribosomal_L32e	Ribosomal protein L32	#N/A	#N/A	#N/A	#N/A	#N/A	#N/A	FALSE
FGSG_04148	-1	-1	-1	0	conserved hypothetical protein	hypothetical protein FG04148.1	#N/A	#N/A	#N/A	#N/A	#N/A	#N/A	#N/A	#N/A	#N/A	FALSE
FGSG_04149	1	0	-1	0	probable ribosomal protein L34.e	60s ribosomal protein l34	PF01199.10	Ribosomal_L34e	Ribosomal protein L34e	#N/A	#N/A	#N/A	#N/A	#N/A	#N/A	FALSE
FGSG_04150	#N/A	#N/A	#N/A	#N/A	#N/A	#N/A	#N/A	#N/A	#N/A	#N/A	#N/A	#N/A	#N/A	#N/A	#N/A	#N/A
FGSG_04152	1	-1	-1	0	probable PHO8 - repressible alkaline phosphatase vacuolar	alkaline phosphatase	PF00245.12	Alk_phosphatase	Alkaline phosphatase	#N/A	#N/A	#N/A	#N/A	#N/A	#N/A	FALSE
FGSG_04155	1	0	-1	0	related to uracil phosphoribosyltransferase	uracil phosphoribosyltransferase	TIGR01091	upp	uracil phosphoribosyltransferase	#N/A	#N/A	#N/A	#N/A	#N/A	#N/A	FALSE
FGSG_04157	1	-1	-1	0	conserved hypothetical protein	glutathione s-transferase	PF02798.12	GST_N	Glutathione S-transferase, N-terminal domain	#N/A	#N/A	#N/A	#N/A	#N/A	#N/A	FALSE
FGSG_04161	#N/A	#N/A	#N/A	#N/A	#N/A	#N/A	#N/A	#N/A	#N/A	#N/A	#N/A	#N/A	#N/A	#N/A	#N/A	#N/A
FGSG_04164	-1	-1	-1	0	related to component of pre-mRNA polyadenylation factor PF I	pre-mrna polyadenylation factor fip1	PF05182.5	Fip1	Fip1 motif	#N/A	#N/A	#N/A	#N/A	#N/A	#N/A	FALSE
FGSG_04166	#N/A	#N/A	#N/A	#N/A	#N/A	#N/A	#N/A	#N/A	#N/A	#N/A	#N/A	#N/A	#N/A	#N/A	#N/A	#N/A
FGSG_04168	-1	0	-1	0	related to SEC7, component of non-clathrin vesicle coat	protein transport protein sec7	PF01369.12	Sec7	Sec7 domain	#N/A	#N/A	#N/A	#N/A	#N/A	#N/A	FALSE
FGSG_04171	#N/A	#N/A	#N/A	#N/A	#N/A	#N/A	#N/A	#N/A	#N/A	#N/A	#N/A	#N/A	#N/A	#N/A	#N/A	#N/A
FGSG_04176	-1	0	-1	0	related to Allergen Asp f 4	allergen asp f 4	#N/A	#N/A	#N/A	#N/A	#N/A	FGSG_04176	#N/A	#N/A	#N/A	FALSE
FGSG_04179	1	-1	-1	0	related to LRP16 protein	rna-directed rna polymerase	PF01661.13	Macro	Macro domain	#N/A	#N/A	#N/A	#N/A	#N/A	#N/A	FALSE
FGSG_04181	0	0	-1	0	probable translation elongation factor eEF-3	elongation factor 3	PF00005.19	ABC_tran	ABC transporter	#N/A	#N/A	#N/A	#N/A	#N/A	#N/A	FALSE
FGSG_04182	-1	-1	-1	0	probable carnitine transporter	general amino acid permease agp2	PF00324.13	AA_permease	Amino acid permease	#N/A	#N/A	#N/A	#N/A	#N/A	#N/A	FALSE
FGSG_04183	1	0	1	0	conserved hypothetical protein	#N/A	PF07719.9	TPR_2	Tetratricopeptide repeat	#N/A	#N/A	#N/A	#N/A	#N/A	#N/A	#N/A
FGSG_04184	#N/A	#N/A	#N/A	#N/A	#N/A	#N/A	#N/A	#N/A	#N/A	#N/A	#N/A	#N/A	#N/A	#N/A	#N/A	#N/A
FGSG_04186	#N/A	#N/A	#N/A	#N/A	#N/A	#N/A	#N/A	#N/A	#N/A	#N/A	#N/A	#N/A	#N/A	#N/A	#N/A	#N/A
FGSG_04189	-1	1	1	0	related to GS1 protein	related to gs1 protein	PF00702.18	Hydrolase	haloacid dehalogenase-like hydrolase	#N/A	#N/A	#N/A	#N/A	#N/A	#N/A	FALSE
FGSG_04190	1	0	1	0	conserved hypothetical protein	tetratricopeptide repeat protein 1	#N/A	#N/A	#N/A	#N/A	#N/A	#N/A	#N/A	#N/A	#N/A	FALSE
FGSG_04194	1	-1	-1	0	probable aldehyde dehydrogenase	aldehyde dehydrogenase (nad+)	PF00171.14	Aldedh	Aldehyde dehydrogenase family	#N/A	#N/A	#N/A	#N/A	#N/A	#N/A	FALSE
FGSG_04196	-1	0	-1	0	probable UGA2 - succinate semialdehyde dehydrogenase	succinate-semialdehyde dehydrogenase (nadp+)	PF00171.14	Aldedh	Aldehyde dehydrogenase family	#N/A	#N/A	#N/A	#N/A	#N/A	#N/A	FALSE
FGSG_04199	-1	0	-1	0	conserved hypothetical protein	hypothetical protein FG04199.1	#N/A	#N/A	#N/A	#N/A	#N/A	#N/A	#N/A	#N/A	#N/A	FALSE
FGSG_04201	-1	0	-1	0	conserved hypothetical protein	hypothetical protein FG04201.1	#N/A	#N/A	#N/A	#N/A	#N/A	#N/A	#N/A	#N/A	#N/A	FALSE
FGSG_04202	0	0	-1	0	probable serine-tRNA ligase, cytosolic	seryl-trna synthetase	PF00587.17	tRNA-synt_2b	tRNA synthetase class II core domain (G, H, P, S and T)	#N/A	#N/A	#N/A	#N/A	#N/A	#N/A	FALSE
FGSG_04203	#N/A	#N/A	#N/A	#N/A	#N/A	#N/A	#N/A	#N/A	#N/A	#N/A	#N/A	#N/A	#N/A	#N/A	#N/A	#N/A
FGSG_04204	0	1	1	0	related to carboxylic acid transporter protein	mfs shs lactate transporter	TIGR00891	2A0112: MFS transporter, sialate	H+ symporter (SHS) family	#N/A	#N/A	#N/A	#N/A	#N/A	#N/A	FALSE
FGSG_04208	#N/A	#N/A	#N/A	#N/A	#N/A	#N/A	#N/A	#N/A	#N/A	#N/A	#N/A	#N/A	#N/A	#N/A	#N/A	#N/A
FGSG_04213	-1	0	-1	0	putative protein [EST hit]	hypothetical protein FGSG_04213	#N/A	#N/A	#N/A	#N/A	#N/A	FGSG_04213	#N/A	#N/A	#N/A	FALSE
FGSG_04214	0	-1	-1	0	related to formaldehyde dehydrogenase	alcohol dehydrogenase	PF08240.4	ADH_N	Alcohol dehydrogenase GroES-like domain	#N/A	#N/A	#N/A	#N/A	#N/A	#N/A	FALSE
FGSG_04218	#N/A	#N/A	#N/A	#N/A	#N/A	#N/A	#N/A	#N/A	#N/A	#N/A	#N/A	#N/A	#N/A	#N/A	#N/A	#N/A
FGSG_04221	#N/A	#N/A	#N/A	#N/A	#N/A	#N/A	#N/A	#N/A	#N/A	#N/A	#N/A	#N/A	#N/A	#N/A	#N/A	#N/A
FGSG_04222	0	0	-1	0	related to siroheme synthase	siroheme biosynthesis protein met8	TIGR01470	cysG_Nterm	siroheme synthase, N-terminal domain	#N/A	#N/A	#N/A	#N/A	#N/A	#N/A	FALSE
FGSG_04223	#N/A	#N/A	#N/A	#N/A	#N/A	#N/A	#N/A	#N/A	#N/A	#N/A	#N/A	#N/A	#N/A	#N/A	#N/A	#N/A
FGSG_04228	1	1	1	0	hypothetical protein	hypothetical protein FGSG_04228	#N/A	#N/A	#N/A	#N/A	#N/A	#N/A	#N/A	#N/A	#N/A	FALSE
FGSG_04231	1	0	-1	0	hypothetical protein	hypothetical protein FG04231.1	#N/A	#N/A	#N/A	#N/A	#N/A	FGSG_04231	#N/A	#N/A	#N/A	FALSE
FGSG_04232	-1	0	-1	0	probable UDP-glucose 6-dehydrogenase	udpglucose 6-dehydrogenase	PF03720.7	UDPG_MGDP_dh_C	UDP-glucose/GDP-mannose dehydrogenase family, UDP binding domain	#N/A	#N/A	#N/A	#N/A	#N/A	#N/A	FALSE
FGSG_04234	-1	1	-1	0	conserved hypothetical protein	hypothetical protein FG04234.1	#N/A	#N/A	#N/A	#N/A	#N/A	#N/A	#N/A	#N/A	#N/A	FALSE
FGSG_04235	1	0	-1	0	related to 5`-nucleotidase precursor	5 -nucleotidase	PF00149.20	Metallophos	Calcineurin-like phosphoesterase	#N/A	#N/A	#N/A	#N/A	#N/A	#N/A	FALSE
FGSG_04242	-1	-1	-1	0	related to sulphate transporter proteins	related to sulphate transporter proteins	PF01740.13	STAS	STAS domain	#N/A	#N/A	#N/A	#N/A	#N/A	#N/A	FALSE
FGSG_04243	#N/A	#N/A	#N/A	#N/A	#N/A	#N/A	#N/A	#N/A	#N/A	#N/A	#N/A	#N/A	#N/A	#N/A	#N/A	#N/A
FGSG_04248	1	-1	-1	0	related to SORBITOL UTILIZATION PROTEIN SOU1	sorbose reductase like protein sou2	PF00106.17	adh_short	short chain dehydrogenase	#N/A	#N/A	#N/A	#N/A	#N/A	#N/A	FALSE
FGSG_04251	#N/A	#N/A	#N/A	#N/A	#N/A	#N/A	#N/A	#N/A	#N/A	#N/A	#N/A	#N/A	#N/A	#N/A	#N/A	#N/A
FGSG_04255	0	-1	-1	0	conserved hypothetical protein	probable duf1237 domain protein	PF06824.3	DUF1237	Protein of unknown function (DUF1237)	#N/A	#N/A	#N/A	#N/A	#N/A	#N/A	FALSE
FGSG_04256	#N/A	#N/A	#N/A	#N/A	#N/A	#N/A	#N/A	#N/A	#N/A	#N/A	#N/A	#N/A	#N/A	#N/A	#N/A	#N/A
FGSG_04259	#N/A	#N/A	#N/A	#N/A	#N/A	#N/A	#N/A	#N/A	#N/A	#N/A	#N/A	#N/A	#N/A	#N/A	#N/A	#N/A
FGSG_04260	-1	0	-1	0	related to ketoreductases	related to ketoreductases	PF00106.17	adh_short	short chain dehydrogenase	#N/A	#N/A	#N/A	#N/A	#N/A	#N/A	FALSE
FGSG_04265	#N/A	#N/A	#N/A	#N/A	#N/A	#N/A	#N/A	#N/A	#N/A	#N/A	#N/A	#N/A	#N/A	#N/A	#N/A	#N/A
FGSG_04266	-1	0	-1	0	related to GSG1 - sporulation specific protein	transport protein particle subunit trs85-2	#N/A	#N/A	#N/A	#N/A	#N/A	#N/A	#N/A	#N/A	#N/A	FALSE
FGSG_04268	0	-1	-1	0	related to auxin-resistance protein	amyloid beta protein binding protein 1	PF00899.13	ThiF	ThiF family	#N/A	#N/A	#N/A	#N/A	#N/A	#N/A	FALSE
FGSG_04271	#N/A	#N/A	#N/A	#N/A	#N/A	#N/A	#N/A	#N/A	#N/A	#N/A	#N/A	#N/A	#N/A	#N/A	#N/A	#N/A
FGSG_04272	-1	0	1	0	related to thiamin pyrophosphokinase	hypothetical protein FGSG_04272	PF00293.20	NUDIX	NUDIX domain	#N/A	#N/A	#N/A	#N/A	#N/A	#N/A	FALSE
FGSG_04273	#N/A	#N/A	#N/A	#N/A	#N/A	#N/A	#N/A	#N/A	#N/A	#N/A	#N/A	#N/A	#N/A	#N/A	#N/A	#N/A
FGSG_04275	#N/A	#N/A	#N/A	#N/A	#N/A	#N/A	#N/A	#N/A	#N/A	#N/A	#N/A	#N/A	#N/A	#N/A	#N/A	#N/A
FGSG_04276	0	0	-1	0	conserved hypothetical protein	protein asi1	#N/A	#N/A	#N/A	#N/A	#N/A	#N/A	#N/A	#N/A	#N/A	FALSE
FGSG_04277	#N/A	#N/A	#N/A	#N/A	#N/A	#N/A	#N/A	#N/A	#N/A	#N/A	#N/A	#N/A	#N/A	#N/A	#N/A	#N/A
FGSG_04279	#N/A	#N/A	#N/A	#N/A	#N/A	#N/A	#N/A	#N/A	#N/A	#N/A	#N/A	#N/A	#N/A	#N/A	#N/A	#N/A
FGSG_04280	#N/A	#N/A	#N/A	#N/A	#N/A	#N/A	#N/A	#N/A	#N/A	#N/A	#N/A	#N/A	#N/A	#N/A	#N/A	#N/A
FGSG_04284	-1	-1	-1	0	related to SYF1 - synthetic lethal with CDC40	pre-mrna-splicing factor syf1	#N/A	#N/A	#N/A	#N/A	#N/A	#N/A	#N/A	#N/A	#N/A	FALSE
FGSG_04285	0	0	1	0	probable vacuolar ATP synthase subunit D	vacuolar atp synthase subunit d	TIGR00309	V_ATPase_subD	V-type ATPase, D subunit	#N/A	#N/A	#N/A	#N/A	#N/A	#N/A	FALSE
FGSG_04286	0	0	1	0	related to small nuclear ribonucleoprotein snRNP U1A	related to small nuclear ribonucleoprotein snrnp u1a	PF00076.14	RRM_1	RNA recognition motif. (a.k.a. RRM, RBD, or RNP domain)	#N/A	#N/A	#N/A	#N/A	#N/A	#N/A	FALSE
FGSG_04287	#N/A	#N/A	#N/A	#N/A	#N/A	#N/A	#N/A	#N/A	#N/A	#N/A	#N/A	#N/A	#N/A	#N/A	#N/A	#N/A
FGSG_04288	#N/A	#N/A	#N/A	#N/A	#N/A	#N/A	#N/A	#N/A	#N/A	#N/A	#N/A	#N/A	#N/A	#N/A	#N/A	#N/A
FGSG_04291	#N/A	#N/A	#N/A	#N/A	#N/A	#N/A	#N/A	#N/A	#N/A	#N/A	#N/A	#N/A	#N/A	#N/A	#N/A	#N/A
FGSG_04295	0	-1	-1	0	probable excision repair protein rhp3	dna repair helicase rad15	PF06733.7	DEAD_2	DEAD_2	#N/A	#N/A	#N/A	#N/A	#N/A	#N/A	FALSE
FGSG_04300	#N/A	#N/A	#N/A	#N/A	#N/A	#N/A	#N/A	#N/A	#N/A	#N/A	#N/A	#N/A	#N/A	#N/A	#N/A	#N/A
FGSG_04302	#N/A	#N/A	#N/A	#N/A	#N/A	#N/A	#N/A	#N/A	#N/A	#N/A	#N/A	#N/A	#N/A	#N/A	#N/A	#N/A
FGSG_04304	1	-1	-1	0	related to human TAFII100 and other WD-40 repeat containing proteins	cytosolic iron-sulfur protein assembly protein 1	PF00400.24	WD40	WD domain, G-beta repeat	#N/A	#N/A	#N/A	#N/A	#N/A	#N/A	FALSE
FGSG_04306	#N/A	#N/A	#N/A	#N/A	#N/A	#N/A	#N/A	#N/A	#N/A	#N/A	#N/A	#N/A	#N/A	#N/A	#N/A	#N/A
FGSG_04308	0	-1	-1	0	related to RNA polymerase II transcription factor	rna polymerase ii transcription factor b subunit 1	PF03909.9	BSD	BSD domain	#N/A	#N/A	#N/A	#N/A	#N/A	#N/A	FALSE
FGSG_04309	-1	-1	-1	0	probable oxoglutarate dehydrogenase precursor	2-oxoglutarate mitochondrial	TIGR00239	2oxo_dh_E1	oxoglutarate dehydrogenase (succinyl-transferring), E1 component	#N/A	#N/A	#N/A	#N/A	#N/A	#N/A	FALSE
FGSG_04313	0	-1	-1	0	probable branching enzyme (be1)	#NAME?	PF02806.10	Alpha-amylase_C	Alpha amylase, C-terminal all-beta domain	#N/A	#N/A	#N/A	#N/A	#N/A	#N/A	FALSE
FGSG_04315	-1	0	-1	0	probable cytochrome-c oxidase chain V precursor	cytochrome c oxidase polypeptide mitochondrial	PF02936.6	COX4	Cytochrome c oxidase subunit IV	#N/A	#N/A	#N/A	#N/A	#N/A	#N/A	FALSE
FGSG_04317	#N/A	#N/A	#N/A	#N/A	#N/A	#N/A	#N/A	#N/A	#N/A	#N/A	#N/A	#N/A	#N/A	#N/A	#N/A	#N/A
FGSG_04319	#N/A	#N/A	#N/A	#N/A	#N/A	#N/A	#N/A	#N/A	#N/A	#N/A	#N/A	#N/A	#N/A	#N/A	#N/A	#N/A
FGSG_04320	-1	-1	-1	0	related to spliceosome associated protein 145	related to spliceosome associated protein 145	PF04037.5	DUF382	Domain of unknown function (DUF382)	#N/A	#N/A	#N/A	#N/A	#N/A	#N/A	FALSE
FGSG_04322	#N/A	#N/A	#N/A	#N/A	#N/A	#N/A	#N/A	#N/A	#N/A	#N/A	#N/A	#N/A	#N/A	#N/A	#N/A	#N/A
FGSG_04325	#N/A	#N/A	#N/A	#N/A	#N/A	#N/A	#N/A	#N/A	#N/A	#N/A	#N/A	#N/A	#N/A	#N/A	#N/A	#N/A
FGSG_04326	#N/A	#N/A	#N/A	#N/A	#N/A	#N/A	#N/A	#N/A	#N/A	#N/A	#N/A	#N/A	#N/A	#N/A	#N/A	#N/A
FGSG_04327	-1	-1	-1	0	probable GTP-binding protein Drab11	secretion-related small gtpase	TIGR00231	small_GTP	small GTP-binding protein domain	#N/A	#N/A	#N/A	#N/A	#N/A	#N/A	FALSE
FGSG_04332	#N/A	#N/A	#N/A	#N/A	#N/A	#N/A	#N/A	#N/A	#N/A	#N/A	#N/A	#N/A	#N/A	#N/A	#N/A	#N/A
FGSG_04333	1	1	1	0	related to long-chain-fatty-acid-CoA ligase	long-chain acyl- synthetase	PF00501.20	AMP-binding	AMP-binding enzyme	#N/A	#N/A	#N/A	#N/A	#N/A	#N/A	FALSE
FGSG_04334	1	1	1	0	related to aerobactin siderophore biosynthesis protein iucB	lysine n-acyltransferase	PF10331.1	AlcB	Siderophore biosynthesis protein domain	#N/A	#N/A	#N/A	#N/A	#N/A	#N/A	FALSE
FGSG_04343	#N/A	#N/A	#N/A	#N/A	#N/A	#N/A	#N/A	#N/A	#N/A	#N/A	#N/A	#N/A	#N/A	#N/A	#N/A	#N/A
FGSG_04350	#N/A	#N/A	#N/A	#N/A	#N/A	#N/A	#N/A	#N/A	#N/A	#N/A	#N/A	#N/A	#N/A	#N/A	#N/A	#N/A
FGSG_04352	0	1	1	0	related to PET8 protein	related to pet8 protein	PF00153.19	Mito_carr	Mitochondrial carrier protein	#N/A	#N/A	#N/A	#N/A	#N/A	#N/A	FALSE
FGSG_04353	-1	-1	-1	0	conserved hypothetical protein	mitochondrial carrier protein pet8	#N/A	#N/A	#N/A	#N/A	#N/A	#N/A	#N/A	#N/A	#N/A	FALSE
FGSG_04355	1	1	1	0	related to cyclin homolog UME3	rna polymerase ii holoenzyme cyclin-like subunit	PF00134.15	Cyclin_N	Cyclin, N-terminal domain	PHI:2418 | PHI:2419	reduced virulence | reduced virulence	#N/A	#N/A	#N/A	#N/A	FALSE
FGSG_04357	-1	0	-1	0	conserved hypothetical protein	hypothetical protein FG04357.1	#N/A	#N/A	#N/A	#N/A	#N/A	#N/A	#N/A	#N/A	#N/A	FALSE
FGSG_04361	#N/A	#N/A	#N/A	#N/A	#N/A	#N/A	#N/A	#N/A	#N/A	#N/A	#N/A	#N/A	#N/A	#N/A	#N/A	#N/A
FGSG_04362	#N/A	#N/A	#N/A	#N/A	#N/A	#N/A	#N/A	#N/A	#N/A	#N/A	#N/A	#N/A	#N/A	#N/A	#N/A	#N/A
FGSG_04363	0	-1	-1	0	related to multistep phosphorelay regulator 1	histidine phosphotransferase hpt1p	PF01627.15	Hpt	Hpt domain	#N/A	#N/A	#N/A	#N/A	#N/A	#N/A	FALSE
FGSG_04364	#N/A	#N/A	#N/A	#N/A	#N/A	#N/A	#N/A	#N/A	#N/A	#N/A	#N/A	#N/A	#N/A	#N/A	#N/A	#N/A
FGSG_04366	-1	0	-1	0	related to actin-interacting protein AIP3	bud site selection protein 6	PF03915.5	AIP3	Actin interacting protein 3	#N/A	#N/A	#N/A	#N/A	#N/A	#N/A	FALSE
FGSG_04369	#N/A	#N/A	#N/A	#N/A	#N/A	#N/A	#N/A	#N/A	#N/A	#N/A	#N/A	#N/A	#N/A	#N/A	#N/A	#N/A
FGSG_04370	#N/A	#N/A	#N/A	#N/A	#N/A	#N/A	#N/A	#N/A	#N/A	#N/A	#N/A	#N/A	#N/A	#N/A	#N/A	#N/A
FGSG_04372	#N/A	#N/A	#N/A	#N/A	#N/A	#N/A	#N/A	#N/A	#N/A	#N/A	#N/A	#N/A	#N/A	#N/A	#N/A	#N/A
FGSG_04382	-1	0	-1	0	probable serine/threonine protein kinase NRC-2	serine threonine-protein kinase nrc-2	PF00069.17	Pkinase	Protein kinase domain	PHI:1177	reduced virulence	#N/A	#N/A	#N/A	#N/A	FALSE
FGSG_04384	#N/A	#N/A	#N/A	#N/A	#N/A	#N/A	#N/A	#N/A	#N/A	#N/A	#N/A	#N/A	#N/A	#N/A	#N/A	#N/A
FGSG_04390	1	1	1	0	conserved hypothetical protein	hypothetical protein FG04390.1	#N/A	#N/A	#N/A	#N/A	#N/A	#N/A	#N/A	#N/A	#N/A	FALSE
FGSG_04391	#N/A	#N/A	#N/A	#N/A	#N/A	#N/A	#N/A	#N/A	#N/A	#N/A	#N/A	#N/A	#N/A	#N/A	#N/A	#N/A
FGSG_04393	0	0	-1	0	related to RUD3 - suppressor of uso1-1 transport defect	related to rud3-suppressor of uso1-1 transport defect	PF10375.1	GRAB	GRIP-related Arf-binding domain	#N/A	#N/A	#N/A	#N/A	#N/A	#N/A	FALSE
FGSG_04395	-1	0	-1	0	conserved hypothetical protein	probable protein get1	PF04420.6	CHD5	CHD5-like protein	#N/A	#N/A	FGSG_04395	#N/A	#N/A	#N/A	FALSE
FGSG_04396	#N/A	#N/A	#N/A	#N/A	#N/A	#N/A	#N/A	#N/A	#N/A	#N/A	#N/A	#N/A	#N/A	#N/A	#N/A	#N/A
FGSG_04397	-1	-1	-1	0	related to aspartic proteinase, pepstatin-sensitive	aspartic-type endopeptidase ctsd	PF00026.15	Asp	Eukaryotic aspartyl protease	#N/A	#N/A	FGSG_04397	FGSG_04397	#N/A	#N/A	FALSE
FGSG_04399	0	0	-1	0	hypothetical protein	hypothetical protein FG04399.1	#N/A	#N/A	#N/A	#N/A	#N/A	#N/A	#N/A	#N/A	#N/A	FALSE
FGSG_04400	#N/A	#N/A	#N/A	#N/A	#N/A	#N/A	#N/A	#N/A	#N/A	#N/A	#N/A	#N/A	#N/A	#N/A	#N/A	#N/A
FGSG_04401	#N/A	#N/A	#N/A	#N/A	#N/A	#N/A	#N/A	#N/A	#N/A	#N/A	#N/A	#N/A	#N/A	#N/A	#N/A	#N/A
FGSG_04402	1	0	-1	0	probable Ni-binding urease accessory protein (UreG)	urease accessory protein ureg	TIGR00101	ureG	urease accessory protein UreG	#N/A	#N/A	#N/A	#N/A	#N/A	#N/A	FALSE
FGSG_04403	#N/A	#N/A	#N/A	#N/A	#N/A	#N/A	#N/A	#N/A	#N/A	#N/A	#N/A	#N/A	#N/A	#N/A	#N/A	#N/A
FGSG_04404	#N/A	#N/A	#N/A	#N/A	#N/A	#N/A	#N/A	#N/A	#N/A	#N/A	#N/A	#N/A	#N/A	#N/A	#N/A	#N/A
FGSG_04410	0	0	-1	0	probable 20S proteasome subunit Y7	proteasome subunit alpha type 2	PF10584.1	Proteasome_A_N	Proteasome subunit A N-terminal signature	#N/A	#N/A	#N/A	#N/A	#N/A	#N/A	FALSE
FGSG_04411	-1	0	-1	0	conserved hypothetical protein	hypothetical protein FGSG_04411	PF00097.17	zf-C3HC4	Zinc finger, C3HC4 type (RING finger)	#N/A	#N/A	#N/A	#N/A	#N/A	#N/A	FALSE
FGSG_04412	#N/A	#N/A	#N/A	#N/A	#N/A	#N/A	#N/A	#N/A	#N/A	#N/A	#N/A	#N/A	#N/A	#N/A	#N/A	#N/A
FGSG_04413	-1	0	-1	0	probable sphingosine-1-phosphate lyase	sphingosine-1-phosphate lyase	#N/A	#N/A	#N/A	#N/A	#N/A	#N/A	#N/A	#N/A	#N/A	FALSE
FGSG_04421	#N/A	#N/A	#N/A	#N/A	#N/A	#N/A	#N/A	#N/A	#N/A	#N/A	#N/A	#N/A	#N/A	#N/A	#N/A	#N/A
FGSG_04423	-1	0	-1	0	related to bromodomain protein BDF1	bromodomain-containing factor 1	PF00439.17	Bromodomain	Bromodomain	#N/A	#N/A	#N/A	#N/A	#N/A	#N/A	FALSE
FGSG_04424	#N/A	#N/A	#N/A	#N/A	#N/A	#N/A	#N/A	#N/A	#N/A	#N/A	#N/A	#N/A	#N/A	#N/A	#N/A	#N/A
FGSG_04425	-1	-1	-1	0	conserved hypothetical protein	hypothetical protein FG04425.1	#N/A	#N/A	#N/A	#N/A	#N/A	#N/A	#N/A	#N/A	#N/A	FALSE
FGSG_04431	-1	1	-1	0	related to allantoate permease	major facilitator superfamily transporter	PF07690.8	MFS_1	Major Facilitator Superfamily	#N/A	#N/A	#N/A	#N/A	#N/A	#N/A	#N/A
FGSG_04434	#N/A	#N/A	#N/A	#N/A	#N/A	#N/A	#N/A	#N/A	#N/A	#N/A	#N/A	#N/A	#N/A	#N/A	#N/A	#N/A
FGSG_04451	0	0	-1	0	conserved hypothetical protein	protein os-9	PF07915.5	PRKCSH	Glucosidase II beta subunit-like protein	#N/A	#N/A	#N/A	#N/A	#N/A	#N/A	FALSE
FGSG_04454	-1	-1	-1	0	probable SOD2 - superoxide dismutase (Mn) precursor, mitochondrial	fe-mn family superoxide dismutase	PF02777.10	Sod_Fe_C	Iron/manganese superoxide dismutases, C-terminal domain	#N/A	#N/A	#N/A	#N/A	#N/A	#N/A	FALSE
FGSG_04456	-1	0	-1	0	probable trehalose synthase [clock-controlled gene-9]	trehalose phosphorylase	PF00534.12	Glycos_transf_1	Glycosyl transferases group 1	#N/A	#N/A	#N/A	#N/A	#N/A	#N/A	FALSE
FGSG_04461	0	1	1	0	conserved hypothetical protein	hypothetical protein FG04461.1	#N/A	#N/A	#N/A	#N/A	#N/A	#N/A	#N/A	#N/A	#N/A	FALSE
FGSG_04463	1	-1	-1	0	hypothetical protein	hypothetical protein FG04463.1	#N/A	#N/A	#N/A	#N/A	#N/A	#N/A	#N/A	#N/A	#N/A	FALSE
FGSG_04468	#N/A	#N/A	#N/A	#N/A	#N/A	#N/A	#N/A	#N/A	#N/A	#N/A	#N/A	#N/A	#N/A	#N/A	#N/A	#N/A
FGSG_04470	#N/A	#N/A	#N/A	#N/A	#N/A	#N/A	#N/A	#N/A	#N/A	#N/A	#N/A	#N/A	#N/A	#N/A	#N/A	#N/A
FGSG_04471	#N/A	#N/A	#N/A	#N/A	#N/A	#N/A	#N/A	#N/A	#N/A	#N/A	#N/A	#N/A	#N/A	#N/A	#N/A	#N/A
FGSG_04473	#N/A	#N/A	#N/A	#N/A	#N/A	#N/A	#N/A	#N/A	#N/A	#N/A	#N/A	#N/A	#N/A	#N/A	#N/A	#N/A
FGSG_04478	-1	-1	-1	0	conserved hypothetical protein	hypothetical protein FGSG_04478	#N/A	#N/A	#N/A	#N/A	#N/A	#N/A	#N/A	#N/A	#N/A	FALSE
FGSG_04481	0	0	-1	0	probable phosphomannose isomerase (manA)	mannose-6-phosphate isomerase	PF01238.13	PMI_typeI	Phosphomannose isomerase type I	#N/A	#N/A	#N/A	#N/A	#N/A	#N/A	FALSE
FGSG_04482	0	-1	-1	0	conserved hypothetical protein	saga-associated factor 29	#N/A	#N/A	#N/A	#N/A	#N/A	#N/A	#N/A	#N/A	#N/A	FALSE
FGSG_04485	-1	0	-1	0	probable actin-like protein ACT2	actin-like protein 2	PF00022.11	Actin	Actin	#N/A	#N/A	#N/A	#N/A	#N/A	#N/A	FALSE
FGSG_04486	-1	0	-1	0	related to DCG1 protein	related to dcg1 protein	PF01177.14	Asp_Glu_race	Asp/Glu/Hydantoin racemase	#N/A	#N/A	#N/A	#N/A	#N/A	#N/A	FALSE
FGSG_04488	-1	0	-1	0	conserved hypothetical protein	ab hydrolase superfamily protein yvam	#N/A	#N/A	#N/A	#N/A	#N/A	#N/A	#N/A	#N/A	#N/A	FALSE
FGSG_04489	-1	-1	-1	0	conserved hypothetical protein	hypothetical protein FG04489.1	#N/A	#N/A	#N/A	#N/A	#N/A	#N/A	#N/A	#N/A	#N/A	FALSE
FGSG_04490	#N/A	#N/A	#N/A	#N/A	#N/A	#N/A	#N/A	#N/A	#N/A	#N/A	#N/A	#N/A	#N/A	#N/A	#N/A	#N/A
FGSG_04499	-1	1	1	0	conserved hypothetical protein	hypothetical protein FG04499.1	PF01636.15	APH	Phosphotransferase enzyme family	#N/A	#N/A	#N/A	#N/A	#N/A	#N/A	FALSE
FGSG_04504	1	1	1	0	related to acid phosphatase precursor	acid phosphatase	PF00149.20	Metallophos	Calcineurin-like phosphoesterase	#N/A	#N/A	FGSG_04504	FGSG_04504	#N/A	#N/A	FALSE
FGSG_04507	1	-1	-1	0	conserved hypothetical protein	hypothetical protein FGSG_04507	PF00168.22	C2	C2 domain	#N/A	#N/A	#N/A	#N/A	#N/A	#N/A	FALSE
FGSG_04510	0	0	1	0	related to monophenol monooxygenase (tyrosinase)	hypothetical protein FG04510.1	PF00264.12	Tyrosinase	Common central domain of tyrosinase	PHI:1087	unaffected pathogenicity	FGSG_04510	#N/A	#N/A	#N/A	FALSE
FGSG_04512	#N/A	#N/A	#N/A	#N/A	#N/A	#N/A	#N/A	#N/A	#N/A	#N/A	#N/A	#N/A	#N/A	#N/A	#N/A	#N/A
FGSG_04518	1	-1	-1	0	conserved hypothetical protein	hypothetical protein FG04518.1	#N/A	#N/A	#N/A	#N/A	#N/A	#N/A	#N/A	#N/A	#N/A	FALSE
FGSG_04527	0	1	-1	0	related to carboxypeptidase	carboxypeptidase d	PF00450.14	Peptidase_S10	Serine carboxypeptidase	#N/A	#N/A	FGSG_04527	FGSG_04527	#N/A	#N/A	FALSE
FGSG_04528	1	0	-1	0	hypothetical protein	hypothetical protein FG04528.1	#N/A	#N/A	#N/A	#N/A	#N/A	#N/A	#N/A	#N/A	#N/A	FALSE
FGSG_04540	-1	-1	-1	0	putative protein [EST hit]	hypothetical protein FG04540.1	#N/A	#N/A	#N/A	#N/A	#N/A	#N/A	#N/A	#N/A	#N/A	FALSE
FGSG_04546	#N/A	#N/A	#N/A	#N/A	#N/A	#N/A	#N/A	#N/A	#N/A	#N/A	#N/A	#N/A	#N/A	#N/A	#N/A	#N/A
FGSG_04547	#N/A	#N/A	#N/A	#N/A	#N/A	#N/A	#N/A	#N/A	#N/A	#N/A	#N/A	#N/A	#N/A	#N/A	#N/A	#N/A
FGSG_04554	0	1	1	0	related to aspartate--tRNA ligase	aspartyl-trna synthetase	TIGR00458	aspS_arch	aspartyl-tRNA synthetase	PHI:1578	unaffected pathogenicity	#N/A	#N/A	FGSG_04554	#N/A	FALSE
FGSG_04555	#N/A	#N/A	#N/A	#N/A	#N/A	#N/A	#N/A	#N/A	#N/A	#N/A	#N/A	#N/A	#N/A	#N/A	#N/A	#N/A
FGSG_04557	#N/A	#N/A	#N/A	#N/A	#N/A	#N/A	#N/A	#N/A	#N/A	#N/A	#N/A	#N/A	#N/A	#N/A	#N/A	#N/A
FGSG_04558	-1	0	-1	0	related to carbonic anhydrase	carbonic anhydrase	PF00484.11	Pro_CA	Carbonic anhydrase	#N/A	#N/A	#N/A	#N/A	#N/A	#N/A	FALSE
FGSG_04560	-1	-1	-1	0	conserved hypothetical protein	hypothetical protein FG04560.1	#N/A	#N/A	#N/A	#N/A	#N/A	#N/A	#N/A	#N/A	#N/A	FALSE
FGSG_04567	#N/A	#N/A	#N/A	#N/A	#N/A	#N/A	#N/A	#N/A	#N/A	#N/A	#N/A	#N/A	#N/A	#N/A	#N/A	#N/A
FGSG_04568.2	#N/A	#N/A	#N/A	#N/A	#N/A	#N/A	#N/A	#N/A	#N/A	#N/A	#N/A	#N/A	#N/A	#N/A	#N/A	#N/A
FGSG_04570	#N/A	#N/A	#N/A	#N/A	#N/A	#N/A	#N/A	#N/A	#N/A	#N/A	#N/A	#N/A	#N/A	#N/A	#N/A	#N/A
FGSG_04571	1	1	1	0	related to phosphoethanolamine cytidylyltransferase	ethanolamine-phosphate cytidylyltransferase	PF01467.18	CTP_transf_2	Cytidylyltransferase	#N/A	#N/A	#N/A	#N/A	#N/A	#N/A	FALSE
FGSG_04575	#N/A	#N/A	#N/A	#N/A	#N/A	#N/A	#N/A	#N/A	#N/A	#N/A	#N/A	#N/A	#N/A	#N/A	#N/A	#N/A
FGSG_04578	#N/A	#N/A	#N/A	#N/A	#N/A	#N/A	#N/A	#N/A	#N/A	#N/A	#N/A	#N/A	#N/A	#N/A	#N/A	#N/A
FGSG_04580	#N/A	#N/A	#N/A	#N/A	#N/A	#N/A	#N/A	#N/A	#N/A	#N/A	#N/A	#N/A	#N/A	#N/A	#N/A	#N/A
FGSG_04581	#N/A	#N/A	#N/A	#N/A	#N/A	#N/A	#N/A	#N/A	#N/A	#N/A	#N/A	#N/A	#N/A	#N/A	#N/A	#N/A
FGSG_04582	-1	0	-1	0	probable glutamate--tRNA ligase	glutamyl-trna synthetase	TIGR00463	gltX_arch	glutamyl-tRNA synthetase	#N/A	#N/A	#N/A	#N/A	#N/A	#N/A	FALSE
FGSG_04583	1	0	-1	0	conserved hypothetical protein	small secreted protein	#N/A	#N/A	#N/A	#N/A	#N/A	FGSG_04583	FGSG_04583	#N/A	#N/A	FALSE
FGSG_04588	#N/A	#N/A	#N/A	#N/A	#N/A	#N/A	#N/A	#N/A	#N/A	#N/A	#N/A	#N/A	#N/A	#N/A	#N/A	#N/A
FGSG_04589	#N/A	#N/A	#N/A	#N/A	#N/A	#N/A	#N/A	#N/A	#N/A	#N/A	#N/A	#N/A	#N/A	#N/A	#N/A	#N/A
FGSG_04590	#N/A	#N/A	#N/A	#N/A	#N/A	#N/A	#N/A	#N/A	#N/A	#N/A	#N/A	#N/A	#N/A	#N/A	#N/A	#N/A
FGSG_04591	#N/A	#N/A	#N/A	#N/A	#N/A	#N/A	#N/A	#N/A	#N/A	#N/A	#N/A	#N/A	#N/A	#N/A	#N/A	#N/A
FGSG_04592	#N/A	#N/A	#N/A	#N/A	#N/A	#N/A	#N/A	#N/A	#N/A	#N/A	#N/A	#N/A	#N/A	#N/A	#N/A	#N/A
FGSG_04593	#N/A	#N/A	#N/A	#N/A	#N/A	#N/A	#N/A	#N/A	#N/A	#N/A	#N/A	#N/A	#N/A	#N/A	#N/A	#N/A
FGSG_04595	1	1	1	0	related to hydroxylase	fad-dependent monooxygenase	#N/A	#N/A	#N/A	#N/A	#N/A	#N/A	#N/A	#N/A	#N/A	FALSE
FGSG_04596	#N/A	#N/A	#N/A	#N/A	#N/A	#N/A	#N/A	#N/A	#N/A	#N/A	#N/A	#N/A	#N/A	#N/A	#N/A	#N/A
FGSG_04600	1	-1	-1	0	conserved hypothetical protein	hypothetical protein FG04600.1	#N/A	#N/A	#N/A	#N/A	#N/A	#N/A	#N/A	#N/A	#N/A	FALSE
FGSG_04610	1	0	-1	0	related to alpha-glucoside transport protein	mfs sp general alpha glucoside:h+ symporter	TIGR00879	SP	MFS transporter, sugar porter (SP) family	PHI:1094	unaffected pathogenicity	#N/A	#N/A	#N/A	#N/A	#N/A
FGSG_04611	#N/A	#N/A	#N/A	#N/A	#N/A	#N/A	#N/A	#N/A	#N/A	#N/A	#N/A	#N/A	#N/A	#N/A	#N/A	#N/A
FGSG_04615	#N/A	#N/A	#N/A	#N/A	#N/A	#N/A	#N/A	#N/A	#N/A	#N/A	#N/A	#N/A	#N/A	#N/A	#N/A	#N/A
FGSG_04619	1	-1	-1	0	related to qde-1 RNA-dependent RNA polymerase (RdRP)	hypothetical protein FG04619.1	PF05183.4	RdRP	RNA dependent RNA polymerase	#N/A	#N/A	#N/A	#N/A	#N/A	#N/A	FALSE
FGSG_04628	#N/A	#N/A	#N/A	#N/A	#N/A	#N/A	#N/A	#N/A	#N/A	#N/A	#N/A	#N/A	#N/A	#N/A	#N/A	#N/A
FGSG_04654	1	0	-1	0	related to agglutinin isolectin 1 precursor	related to agglutinin isolectin 1 precursor	#N/A	#N/A	#N/A	#N/A	#N/A	#N/A	#N/A	#N/A	#N/A	FALSE
FGSG_04657	1	0	-1	0	related to lipase 2	triacylglycerol lipase	PF07859.5	Abhydrolase_3	alpha/beta hydrolase fold	#N/A	#N/A	#N/A	#N/A	#N/A	#N/A	FALSE
FGSG_04659	1	0	-1	0	conserved hypothetical protein	d-threonine aldolase	PF01168.12	Ala_racemase_N	Alanine racemase, N-terminal domain	#N/A	#N/A	#N/A	#N/A	#N/A	#N/A	FALSE
FGSG_04661	1	0	1	0	hypothetical protein	hypothetical protein FGSG_04661	#N/A	#N/A	#N/A	#N/A	#N/A	FGSG_04661	#N/A	#N/A	#N/A	FALSE
FGSG_04662	1	-1	-1	0	conserved hypothetical protein	hypothetical protein FGSG_04662	#N/A	#N/A	#N/A	#N/A	#N/A	#N/A	#N/A	#N/A	#N/A	FALSE
FGSG_04667	#N/A	#N/A	#N/A	#N/A	#N/A	#N/A	#N/A	#N/A	#N/A	#N/A	#N/A	#N/A	#N/A	#N/A	#N/A	#N/A
FGSG_04676	#N/A	#N/A	#N/A	#N/A	#N/A	#N/A	#N/A	#N/A	#N/A	#N/A	#N/A	#N/A	#N/A	#N/A	#N/A	#N/A
FGSG_04677	#N/A	#N/A	#N/A	#N/A	#N/A	#N/A	#N/A	#N/A	#N/A	#N/A	#N/A	#N/A	#N/A	#N/A	#N/A	#N/A
FGSG_04678	#N/A	#N/A	#N/A	#N/A	#N/A	#N/A	#N/A	#N/A	#N/A	#N/A	#N/A	#N/A	#N/A	#N/A	#N/A	#N/A
FGSG_04679	#N/A	#N/A	#N/A	#N/A	#N/A	#N/A	#N/A	#N/A	#N/A	#N/A	#N/A	#N/A	#N/A	#N/A	#N/A	#N/A
FGSG_04683	-1	1	1	0	conserved hypothetical protein	transcriptional regulatory protein	PF00172.10	Zn_clus	Fungal Zn(2)-Cys(6) binuclear cluster domain	PHI:1862	unaffected pathogenicity	#N/A	#N/A	FGSG_04683	#N/A	FALSE
FGSG_04686	#N/A	#N/A	#N/A	#N/A	#N/A	#N/A	#N/A	#N/A	#N/A	#N/A	#N/A	#N/A	#N/A	#N/A	#N/A	#N/A
FGSG_04688	0	0	-1	0	related to multifunctional beta-oxidation protein	enoyl- hydratase peroxisomal	PF01575.11	MaoC_dehydratas	MaoC like domain	#N/A	#N/A	#N/A	#N/A	#N/A	#N/A	FALSE
FGSG_04692	#N/A	#N/A	#N/A	#N/A	#N/A	#N/A	#N/A	#N/A	#N/A	#N/A	#N/A	#N/A	#N/A	#N/A	#N/A	#N/A
FGSG_04693	#N/A	#N/A	#N/A	#N/A	#N/A	#N/A	#N/A	#N/A	#N/A	#N/A	#N/A	#N/A	#N/A	#N/A	#N/A	#N/A
FGSG_04704	#N/A	#N/A	#N/A	#N/A	#N/A	#N/A	#N/A	#N/A	#N/A	#N/A	#N/A	#N/A	#N/A	#N/A	#N/A	#N/A
FGSG_04727	#N/A	#N/A	#N/A	#N/A	#N/A	#N/A	#N/A	#N/A	#N/A	#N/A	#N/A	#N/A	#N/A	#N/A	#N/A	#N/A
FGSG_04729	#N/A	#N/A	#N/A	#N/A	#N/A	#N/A	#N/A	#N/A	#N/A	#N/A	#N/A	#N/A	#N/A	#N/A	#N/A	#N/A
FGSG_04731	#N/A	#N/A	#N/A	#N/A	#N/A	#N/A	#N/A	#N/A	#N/A	#N/A	#N/A	#N/A	#N/A	#N/A	#N/A	#N/A
FGSG_04732	#N/A	#N/A	#N/A	#N/A	#N/A	#N/A	#N/A	#N/A	#N/A	#N/A	#N/A	#N/A	#N/A	#N/A	#N/A	#N/A
FGSG_04735	-1	0	-1	0	conserved hypothetical protein	hypothetical protein FG04735.1	#N/A	#N/A	#N/A	#N/A	#N/A	FGSG_04735	FGSG_04735	#N/A	#N/A	FALSE
FGSG_04736	1	0	1	0	related to choline monooxygenase	choline chloroplastic	PF00355.18	Rieske	Rieske [2Fe-2S] domain	#N/A	#N/A	FGSG_04736	#N/A	#N/A	#N/A	FALSE
FGSG_04738	1	0	-1	0	conserved hypothetical protein	alkaline ceramidase	PF04734.5	Ceramidase_alk	Neutral/alkaline non-lysosomal ceramidase	#N/A	#N/A	FGSG_04738	#N/A	#N/A	#N/A	FALSE
FGSG_04741	#N/A	#N/A	#N/A	#N/A	#N/A	#N/A	#N/A	#N/A	#N/A	#N/A	#N/A	#N/A	#N/A	#N/A	#N/A	#N/A
FGSG_04744	1	1	-1	0	conserved hypothetical protein	hypothetical protein FG04744.1	#N/A	#N/A	#N/A	#N/A	#N/A	FGSG_04744	FGSG_04744	#N/A	#N/A	FALSE
FGSG_04745	1	0	-1	0	related to antifungal protein	antifungal protein	#N/A	#N/A	#N/A	#N/A	#N/A	FGSG_04745	FGSG_04745	#N/A	#N/A	FALSE
FGSG_04755	#N/A	#N/A	#N/A	#N/A	#N/A	#N/A	#N/A	#N/A	#N/A	#N/A	#N/A	#N/A	#N/A	#N/A	#N/A	#N/A
FGSG_04758	1	0	-1	0	related to aspartic proteinase OPSB	aspartic proteinase yapsin-6	PF00026.15	Asp	Eukaryotic aspartyl protease	#N/A	#N/A	#N/A	#N/A	#N/A	#N/A	FALSE
FGSG_04768	1	-1	-1	0	related to endo-1,3-beta-glucanase	endo- -beta-glucanase	PF00722.13	Glyco_hydro_16	Glycosyl hydrolases family 16	#N/A	#N/A	FGSG_04768	FGSG_04768	#N/A	#N/A	FALSE
FGSG_04773	1	0	-1	0	related to endoglucanase IV precursor	murein transglycosylase	PF03443.6	Glyco_hydro_61	Glycosyl hydrolase family 61	#N/A	#N/A	FGSG_04773	#N/A	#N/A	#N/A	FALSE
FGSG_04784	-1	1	1	0	hypothetical protein	hypothetical protein FG04784.1	#N/A	#N/A	#N/A	#N/A	#N/A	#N/A	#N/A	#N/A	#N/A	FALSE
FGSG_04788	0	0	-1	0	conserved hypothetical protein	hypothetical protein FGSG_04788	#N/A	#N/A	#N/A	#N/A	#N/A	#N/A	#N/A	#N/A	#N/A	FALSE
FGSG_04801	#N/A	#N/A	#N/A	#N/A	#N/A	#N/A	#N/A	#N/A	#N/A	#N/A	#N/A	#N/A	#N/A	#N/A	#N/A	#N/A
FGSG_04805	-1	0	-1	0	conserved hypothetical protein	hypothetical protein FG04805.1	#N/A	#N/A	#N/A	#N/A	#N/A	FGSG_04805	#N/A	#N/A	#N/A	FALSE
FGSG_04817	#N/A	#N/A	#N/A	#N/A	#N/A	#N/A	#N/A	#N/A	#N/A	#N/A	#N/A	#N/A	#N/A	#N/A	#N/A	#N/A
FGSG_04824	#N/A	#N/A	#N/A	#N/A	#N/A	#N/A	#N/A	#N/A	#N/A	#N/A	#N/A	#N/A	#N/A	#N/A	#N/A	#N/A
FGSG_04826	-1	-1	-1	0	mannitol dehydrogenase	l-xylulose reductase	PF00106.17	adh_short	short chain dehydrogenase	#N/A	#N/A	#N/A	#N/A	#N/A	#N/A	FALSE
FGSG_04827	1	-1	-1	0	related to nicotinamide mononucleotide permease	tartrate transporter protein	PF07690.8	MFS_1	Major Facilitator Superfamily	#N/A	#N/A	#N/A	#N/A	#N/A	#N/A	#N/A
FGSG_04829	#N/A	#N/A	#N/A	#N/A	#N/A	#N/A	#N/A	#N/A	#N/A	#N/A	#N/A	#N/A	#N/A	#N/A	#N/A	#N/A
FGSG_04837	-1	-1	-1	0	conserved hypothetical protein	hypothetical protein FGSG_04837	#N/A	#N/A	#N/A	#N/A	#N/A	#N/A	#N/A	#N/A	#N/A	FALSE
FGSG_04845	#N/A	#N/A	#N/A	#N/A	#N/A	#N/A	#N/A	#N/A	#N/A	#N/A	#N/A	#N/A	#N/A	#N/A	#N/A	#N/A
FGSG_04866	1	1	1	0	conserved hypothetical protein	family regulatory protein	#N/A	#N/A	#N/A	#N/A	#N/A	#N/A	#N/A	#N/A	#N/A	FALSE
FGSG_04872	1	1	-1	0	related to cellobiose dehydrogenase	hypothetical protein FG04872.1	PF00732.11	GMC_oxred_N	GMC oxidoreductase	#N/A	#N/A	FGSG_04872	#N/A	#N/A	#N/A	FALSE
FGSG_04876	#N/A	#N/A	#N/A	#N/A	#N/A	#N/A	#N/A	#N/A	#N/A	#N/A	#N/A	#N/A	#N/A	#N/A	#N/A	#N/A
FGSG_04883	#N/A	#N/A	#N/A	#N/A	#N/A	#N/A	#N/A	#N/A	#N/A	#N/A	#N/A	#N/A	#N/A	#N/A	#N/A	#N/A
FGSG_04884	-1	-1	-1	0	conserved hypothetical protein	hypothetical protein FG04884.1	#N/A	#N/A	#N/A	#N/A	#N/A	#N/A	#N/A	#N/A	#N/A	FALSE
FGSG_04886	-1	1	1	0	related to proline oxidase	proline dehydrogenase	PF01619.10	Pro_dh	Proline dehydrogenase	#N/A	#N/A	#N/A	#N/A	#N/A	#N/A	FALSE
FGSG_04887	0	1	1	0	conserved hypothetical protein	protein cgi121	PF08617.2	CGI-121	Kinase binding protein CGI-121	#N/A	#N/A	#N/A	#N/A	#N/A	#N/A	FALSE
FGSG_04892	#N/A	#N/A	#N/A	#N/A	#N/A	#N/A	#N/A	#N/A	#N/A	#N/A	#N/A	#N/A	#N/A	#N/A	#N/A	#N/A
FGSG_04897	1	-1	-1	0	conserved hypothetical protein	hypothetical protein FG04897.1	#N/A	#N/A	#N/A	#N/A	#N/A	#N/A	#N/A	#N/A	#N/A	FALSE
FGSG_04906	-1	-1	-1	0	conserved hypothetical protein	lysosomal cobalamin transporter	#N/A	#N/A	#N/A	#N/A	#N/A	#N/A	#N/A	#N/A	#N/A	FALSE
FGSG_04907	#N/A	#N/A	#N/A	#N/A	#N/A	#N/A	#N/A	#N/A	#N/A	#N/A	#N/A	#N/A	#N/A	#N/A	#N/A	#N/A
FGSG_04908	-1	-1	-1	0	conserved hypothetical protein	hypothetical protein FG04908.1	#N/A	#N/A	#N/A	#N/A	#N/A	#N/A	#N/A	#N/A	#N/A	FALSE
FGSG_04909	#N/A	#N/A	#N/A	#N/A	#N/A	#N/A	#N/A	#N/A	#N/A	#N/A	#N/A	#N/A	#N/A	#N/A	#N/A	#N/A
FGSG_04911	#N/A	#N/A	#N/A	#N/A	#N/A	#N/A	#N/A	#N/A	#N/A	#N/A	#N/A	#N/A	#N/A	#N/A	#N/A	#N/A
FGSG_04914	-1	-1	-1	0	related to RNA-binding protein Y14	rna-binding protein 8a	PF00076.14	RRM_1	RNA recognition motif. (a.k.a. RRM, RBD, or RNP domain)	#N/A	#N/A	#N/A	#N/A	#N/A	#N/A	FALSE
FGSG_04915	1	0	-1	0	probable 40S ribosomal protein S30.e, cytosolic	40s ribosomal protein s30	PF04758.6	Ribosomal_S30	Ribosomal protein S30	#N/A	#N/A	#N/A	#N/A	#N/A	#N/A	FALSE
FGSG_04916	-1	1	-1	0	conserved hypothetical protein	hypothetical protein FG04916.1	#N/A	#N/A	#N/A	#N/A	#N/A	#N/A	#N/A	#N/A	#N/A	FALSE
FGSG_04917	-1	-1	-1	0	conserved hypothetical protein	hypothetical protein FG04917.1	#N/A	#N/A	#N/A	#N/A	#N/A	#N/A	#N/A	#N/A	#N/A	FALSE
FGSG_04919	#N/A	#N/A	#N/A	#N/A	#N/A	#N/A	#N/A	#N/A	#N/A	#N/A	#N/A	#N/A	#N/A	#N/A	#N/A	#N/A
FGSG_04920	#N/A	#N/A	#N/A	#N/A	#N/A	#N/A	#N/A	#N/A	#N/A	#N/A	#N/A	#N/A	#N/A	#N/A	#N/A	#N/A
FGSG_04922	1	0	-1	0	probable xylitol dehydrogenase	l-iditol 2-dehydrogenase	PF00107.18	ADH_zinc_N	Zinc-binding dehydrogenase	#N/A	#N/A	#N/A	#N/A	#N/A	#N/A	FALSE
FGSG_04927	#N/A	#N/A	#N/A	#N/A	#N/A	#N/A	#N/A	#N/A	#N/A	#N/A	#N/A	#N/A	#N/A	#N/A	#N/A	#N/A
FGSG_04928	0	0	-1	0	conserved hypothetical protein	hypothetical protein FG04928.1	#N/A	#N/A	#N/A	#N/A	#N/A	#N/A	#N/A	#N/A	#N/A	FALSE
FGSG_04929	#N/A	#N/A	#N/A	#N/A	#N/A	#N/A	#N/A	#N/A	#N/A	#N/A	#N/A	#N/A	#N/A	#N/A	#N/A	#N/A
FGSG_04930	1	0	1	0	related to alpha-mannosidase 1a	related to alpha-mannosidase 1a	PF01532.12	Glyco_hydro_47	Glycosyl hydrolase family 47	#N/A	#N/A	FGSG_04930	#N/A	#N/A	#N/A	FALSE
FGSG_04932	1	1	-1	0	hypothetical protein	hypothetical protein FG04932.1	PF00096.18	zf-C2H2	Zinc finger, C2H2 type	PHI:1370	unaffected pathogenicity	#N/A	#N/A	FGSG_04932	#N/A	FALSE
FGSG_04933	-1	-1	-1	0	putative protein [EST hit]	hypothetical protein FG04933.1	#N/A	#N/A	#N/A	#N/A	#N/A	FGSG_04933	#N/A	#N/A	#N/A	FALSE
FGSG_04936	1	0	-1	0	related to aminopeptidase Y precursor, vacuolar	aminopeptidase y	PF04389.9	Peptidase_M28	Peptidase family M28	#N/A	#N/A	#N/A	#N/A	#N/A	#N/A	FALSE
FGSG_04943	1	0	1	0	probable amino acid permease NAAP1	amino-acid permease inda1	PF00324.13	AA_permease	Amino acid permease	#N/A	#N/A	#N/A	#N/A	#N/A	#N/A	FALSE
FGSG_04945	#N/A	#N/A	#N/A	#N/A	#N/A	#N/A	#N/A	#N/A	#N/A	#N/A	#N/A	#N/A	#N/A	#N/A	#N/A	#N/A
FGSG_04946	-1	0	1	0	conserved hypothetical protein	fch domain-containing protein	PF10291.1	SAFF	SAFF domain	#N/A	#N/A	#N/A	#N/A	#N/A	#N/A	FALSE
FGSG_04948	0	-1	-1	0	conserved hypothetical protein	hypothetical protein FG04948.1	PF00097.17	zf-C3HC4	Zinc finger, C3HC4 type (RING finger)	#N/A	#N/A	#N/A	#N/A	#N/A	#N/A	FALSE
FGSG_04949	-1	-1	-1	0	conserved hypothetical protein	hypothetical protein FGSG_04949	#N/A	#N/A	#N/A	#N/A	#N/A	#N/A	#N/A	#N/A	#N/A	FALSE
FGSG_04953	1	1	-1	0	probable beta-glucosidase precursor	beta-glucosidase g	PF01915.14	Glyco_hydro_3_C	Glycosyl hydrolase family 3 C terminal domain	#N/A	#N/A	FGSG_04953	FGSG_04953	#N/A	#N/A	FALSE
FGSG_04966	1	0	-1	0	conserved hypothetical protein	aldehyde dehydrogenase family 3 member b1	#N/A	#N/A	#N/A	#N/A	#N/A	#N/A	#N/A	#N/A	#N/A	FALSE
FGSG_04967	1	0	-1	0	conserved hypothetical protein	related to cupin domain protein	PF07883.3	Cupin_2	Cupin domain	#N/A	#N/A	#N/A	#N/A	#N/A	#N/A	FALSE
FGSG_04969	1	0	-1	0	related to salicylate 1-monooxygenase	3-hydroxybenzoate 6-hydroxylase 1	#N/A	#N/A	#N/A	#N/A	#N/A	#N/A	#N/A	#N/A	#N/A	FALSE
FGSG_04973	1	0	-1	0	conserved hypothetical protein	#NAME?	PF02900.10	LigB	Catalytic LigB subunit of aromatic ring-opening dioxygenase	#N/A	#N/A	#N/A	#N/A	#N/A	#N/A	FALSE
FGSG_04975	#N/A	#N/A	#N/A	#N/A	#N/A	#N/A	#N/A	#N/A	#N/A	#N/A	#N/A	#N/A	#N/A	#N/A	#N/A	#N/A
FGSG_04976	1	1	-1	0	related to HOL1 protein	related to hol1 protein	PF07690.8	MFS_1	Major Facilitator Superfamily	#N/A	#N/A	#N/A	#N/A	#N/A	#N/A	FALSE
FGSG_04979	#N/A	#N/A	#N/A	#N/A	#N/A	#N/A	#N/A	#N/A	#N/A	#N/A	#N/A	#N/A	#N/A	#N/A	#N/A	#N/A
FGSG_04980	-1	0	-1	0	related to palmitoyl-(protein) hydrolase	palmitoyl-protein thioesterase	PF02089.7	Palm_thioest	Palmitoyl protein thioesterase	#N/A	#N/A	FGSG_04980	FGSG_04980	#N/A	#N/A	FALSE
FGSG_04983	#N/A	#N/A	#N/A	#N/A	#N/A	#N/A	#N/A	#N/A	#N/A	#N/A	#N/A	#N/A	#N/A	#N/A	#N/A	#N/A
FGSG_04985	#N/A	#N/A	#N/A	#N/A	#N/A	#N/A	#N/A	#N/A	#N/A	#N/A	#N/A	#N/A	#N/A	#N/A	#N/A	#N/A
FGSG_04986	#N/A	#N/A	#N/A	#N/A	#N/A	#N/A	#N/A	#N/A	#N/A	#N/A	#N/A	#N/A	#N/A	#N/A	#N/A	#N/A
FGSG_04996	-1	0	-1	0	related to cleavage/polyadenylation factor IA subunit	cleavage and polyadenylation factor i component clp1	PF06807.6	Clp1	Pre-mRNA cleavage complex II protein Clp1	#N/A	#N/A	#N/A	#N/A	#N/A	#N/A	FALSE
FGSG_05001	#N/A	#N/A	#N/A	#N/A	#N/A	#N/A	#N/A	#N/A	#N/A	#N/A	#N/A	#N/A	#N/A	#N/A	#N/A	#N/A
FGSG_05003	-1	-1	-1	0	probable acetylglutamate kinase/N-acetyl-gamma-glutamyl-phosphate reductase precursor (ARG-6)	n-acetyl-gamma-glutamyl-phosphate reductase	PF02774.10	Semialdhyde_dhC	Semialdehyde dehydrogenase, dimerisation domain	#N/A	#N/A	#N/A	#N/A	#N/A	#N/A	FALSE
FGSG_05007	0	-1	-1	0	related to P.aeruginosa anthranilate synthase component II	gmp synthase (glutamine-hydrolysing)	PF00117.20	GATase	Glutamine amidotransferase class-I	#N/A	#N/A	#N/A	#N/A	#N/A	#N/A	FALSE
FGSG_05008	-1	0	1	0	related to alpha/beta hydrolase	hypothetical protein FG05008.1	PF00561.12	Abhydrolase_1	alpha/beta hydrolase fold	#N/A	#N/A	#N/A	#N/A	#N/A	#N/A	FALSE
FGSG_05009	0	0	-1	0	related to SPO7 protein	sporulation-specific protein spo7	PF03907.5	Spo7	Spo7-like protein	#N/A	#N/A	#N/A	#N/A	#N/A	#N/A	FALSE
FGSG_05011	#N/A	#N/A	#N/A	#N/A	#N/A	#N/A	#N/A	#N/A	#N/A	#N/A	#N/A	#N/A	#N/A	#N/A	#N/A	#N/A
FGSG_05012	0	0	-1	0	related to tRNA binding protein ARC1	methionyl-trna synthetase	PF01588.12	tRNA_bind	Putative tRNA binding domain	PHI:1580	unaffected pathogenicity	#N/A	#N/A	FGSG_05012	#N/A	FALSE
FGSG_05014	#N/A	#N/A	#N/A	#N/A	#N/A	#N/A	#N/A	#N/A	#N/A	#N/A	#N/A	#N/A	#N/A	#N/A	#N/A	#N/A
FGSG_05015	0	-1	-1	0	conserved hypothetical protein	atpase synthesis protein mitochondrial	#N/A	#N/A	#N/A	#N/A	#N/A	#N/A	#N/A	#N/A	#N/A	FALSE
FGSG_05016	#N/A	#N/A	#N/A	#N/A	#N/A	#N/A	#N/A	#N/A	#N/A	#N/A	#N/A	#N/A	#N/A	#N/A	#N/A	#N/A
FGSG_05023	1	0	-1	0	probable glycerol-3-phosphate dehydrogenase (NAD)	glycerol-3-phosphate dehydrogenase	PF07479.6	NAD_Gly3P_dh_C	NAD-dependent glycerol-3-phosphate dehydrogenase C-terminus	#N/A	#N/A	#N/A	#N/A	#N/A	#N/A	FALSE
FGSG_05024	-1	0	-1	0	conserved hypothetical protein	hypothetical protein FG05024.1	#N/A	#N/A	#N/A	#N/A	#N/A	#N/A	#N/A	#N/A	#N/A	FALSE
FGSG_05026	#N/A	#N/A	#N/A	#N/A	#N/A	#N/A	#N/A	#N/A	#N/A	#N/A	#N/A	#N/A	#N/A	#N/A	#N/A	#N/A
FGSG_05027	#N/A	#N/A	#N/A	#N/A	#N/A	#N/A	#N/A	#N/A	#N/A	#N/A	#N/A	#N/A	#N/A	#N/A	#N/A	#N/A
FGSG_05029	-1	-1	-1	0	conserved hypothetical protein	presequence translocated-associated motor subunit mitochondrial	PF08566.2	Pam17	Mitochondrial import protein Pam17	#N/A	#N/A	#N/A	#N/A	#N/A	#N/A	FALSE
FGSG_05035	#N/A	#N/A	#N/A	#N/A	#N/A	#N/A	#N/A	#N/A	#N/A	#N/A	#N/A	#N/A	#N/A	#N/A	#N/A	#N/A
FGSG_05036	-1	0	1	0	probable Sno-type pyridoxine vitamin B6 biosynthetic protein SNO1	glutamine amidotransferase	PF01174.11	SNO	SNO glutamine amidotransferase family	#N/A	#N/A	#N/A	#N/A	#N/A	#N/A	FALSE
FGSG_05037	-1	-1	-1	0	related to ankyrin	related to ankyrin	PF00023.22	Ank	Ankyrin repeat	#N/A	#N/A	#N/A	#N/A	#N/A	#N/A	FALSE
FGSG_05039	-1	1	-1	0	related to integral membrane protein	related to integral membrane protein	#N/A	#N/A	#N/A	#N/A	#N/A	#N/A	#N/A	#N/A	#N/A	FALSE
FGSG_05040	0	1	-1	0	conserved hypothetical protein	microsomal epoxide hydrolase	PF00561.12	Abhydrolase_1	alpha/beta hydrolase fold	#N/A	#N/A	#N/A	#N/A	#N/A	#N/A	FALSE
FGSG_05042	#N/A	#N/A	#N/A	#N/A	#N/A	#N/A	#N/A	#N/A	#N/A	#N/A	#N/A	#N/A	#N/A	#N/A	#N/A	#N/A
FGSG_05045	#N/A	#N/A	#N/A	#N/A	#N/A	#N/A	#N/A	#N/A	#N/A	#N/A	#N/A	#N/A	#N/A	#N/A	#N/A	#N/A
FGSG_05046	#N/A	#N/A	#N/A	#N/A	#N/A	#N/A	#N/A	#N/A	#N/A	#N/A	#N/A	#N/A	#N/A	#N/A	#N/A	#N/A
FGSG_05048	#N/A	#N/A	#N/A	#N/A	#N/A	#N/A	#N/A	#N/A	#N/A	#N/A	#N/A	#N/A	#N/A	#N/A	#N/A	#N/A
FGSG_05050	#N/A	#N/A	#N/A	#N/A	#N/A	#N/A	#N/A	#N/A	#N/A	#N/A	#N/A	#N/A	#N/A	#N/A	#N/A	#N/A
FGSG_05052	0	0	1	0	conserved hypothetical protein	acetylornithine deacetylase	PF01546.20	Peptidase_M20	Peptidase family M20/M25/M40	#N/A	#N/A	FGSG_05052	FGSG_05052	#N/A	#N/A	FALSE
FGSG_05053	0	-1	-1	0	probable cig2 protein (putative GDP-GTP exchange factor)	methylthioribose-1-phosphate isomerase	TIGR00512	salvage_mtnA	S-methyl-5-thioribose-1-phosphate isomerase	#N/A	#N/A	#N/A	#N/A	#N/A	#N/A	FALSE
FGSG_05060	-1	-1	-1	0	related to phospholipase C	related to phospholipase c	PF00388.11	PI-PLC-X	Phosphatidylinositol-specific phospholipase C, X domain	#N/A	#N/A	#N/A	#N/A	#N/A	#N/A	FALSE
FGSG_05063	1	1	-1	0	related to salicylate hydroxylase	salicylate hydroxylase	#N/A	#N/A	#N/A	#N/A	#N/A	#N/A	#N/A	#N/A	#N/A	FALSE
FGSG_05064	#N/A	#N/A	#N/A	#N/A	#N/A	#N/A	#N/A	#N/A	#N/A	#N/A	#N/A	#N/A	#N/A	#N/A	#N/A	#N/A
FGSG_05065	0	0	-1	0	related to translation initiation factor eIF3 subunit	eukaryotic translation initiation factor 3 subunit g	PF00076.14	RRM_1	RNA recognition motif. (a.k.a. RRM, RBD, or RNP domain)	#N/A	#N/A	#N/A	#N/A	#N/A	#N/A	TRUE
FGSG_05072	-1	-1	-1	0	conserved hypothetical protein	survival factor 1	PF08622.2	Svf1	Svf1-like	#N/A	#N/A	#N/A	#N/A	#N/A	#N/A	FALSE
FGSG_05075	-1	0	-1	0	conserved hypothetical protein	hypothetical protein FPSE_04967	#N/A	#N/A	#N/A	#N/A	#N/A	#N/A	#N/A	#N/A	#N/A	FALSE
FGSG_05079	-1	-1	-1	0	related to S. pombe protein Asp1p	related to pombe protein asp1p	PF00328.14	Acid_phosphat_A	Histidine acid phosphatase	#N/A	#N/A	#N/A	#N/A	#N/A	#N/A	FALSE
FGSG_05081	#N/A	#N/A	#N/A	#N/A	#N/A	#N/A	#N/A	#N/A	#N/A	#N/A	#N/A	#N/A	#N/A	#N/A	#N/A	#N/A
FGSG_05082	-1	-1	-1	0	conserved hypothetical protein	copi-coated vesicle	PF08507.2	COPI_assoc	COPI associated protein	#N/A	#N/A	#N/A	#N/A	#N/A	#N/A	FALSE
FGSG_05083	#N/A	#N/A	#N/A	#N/A	#N/A	#N/A	#N/A	#N/A	#N/A	#N/A	#N/A	#N/A	#N/A	#N/A	#N/A	#N/A
FGSG_05085	#N/A	#N/A	#N/A	#N/A	#N/A	#N/A	#N/A	#N/A	#N/A	#N/A	#N/A	#N/A	#N/A	#N/A	#N/A	#N/A
FGSG_05087	-1	0	-1	0	probable acetoacetyl-CoA thiolase	acetyl- acetyltransferase	PF00108.15	Thiolase_N	Thiolase, N-terminal domain	#N/A	#N/A	#N/A	#N/A	#N/A	#N/A	FALSE
FGSG_05089	-1	-1	-1	0	conserved hypothetical protein	hypothetical protein FG05089.1	#N/A	#N/A	#N/A	#N/A	#N/A	#N/A	#N/A	#N/A	#N/A	FALSE
FGSG_05092	#N/A	#N/A	#N/A	#N/A	#N/A	#N/A	#N/A	#N/A	#N/A	#N/A	#N/A	#N/A	#N/A	#N/A	#N/A	#N/A
FGSG_05094	-1	0	-1	0	conserved hypothetical protein	probable ist1 translation initiation has a role in resistance to high concentrations of sodium	PF03398.6	DUF292	Eukaryotic protein of unknown function, DUF292	#N/A	#N/A	#N/A	#N/A	#N/A	#N/A	FALSE
FGSG_05098	-1	-1	-1	0	conserved hypothetical protein	hypothetical protein FG05098.1	PF00226.23	DnaJ	DnaJ domain	#N/A	#N/A	#N/A	#N/A	#N/A	#N/A	FALSE
FGSG_05099	#N/A	#N/A	#N/A	#N/A	#N/A	#N/A	#N/A	#N/A	#N/A	#N/A	#N/A	#N/A	#N/A	#N/A	#N/A	#N/A
FGSG_05101	#N/A	#N/A	#N/A	#N/A	#N/A	#N/A	#N/A	#N/A	#N/A	#N/A	#N/A	#N/A	#N/A	#N/A	#N/A	#N/A
FGSG_05106	#N/A	#N/A	#N/A	#N/A	#N/A	#N/A	#N/A	#N/A	#N/A	#N/A	#N/A	#N/A	#N/A	#N/A	#N/A	#N/A
FGSG_05107	-1	-1	-1	0	conserved hypothetical protein	hypothetical protein FG05107.1	#N/A	#N/A	#N/A	#N/A	#N/A	#N/A	#N/A	#N/A	#N/A	FALSE
FGSG_05108	#N/A	#N/A	#N/A	#N/A	#N/A	#N/A	#N/A	#N/A	#N/A	#N/A	#N/A	#N/A	#N/A	#N/A	#N/A	#N/A
FGSG_05109	1	0	-1	0	probable peroxisome biogenesis factor 7	#N/A	PF00400.24	WD40	WD domain, G-beta repeat	PHI:2716	unaffected pathogenicity	#N/A	#N/A	#N/A	#N/A	#N/A
FGSG_05117	#N/A	#N/A	#N/A	#N/A	#N/A	#N/A	#N/A	#N/A	#N/A	#N/A	#N/A	#N/A	#N/A	#N/A	#N/A	#N/A
FGSG_05120	-1	-1	-1	0	related to positive transcriptional regulator for purine utilization	hypothetical protein FG05120.1	PF00172.10	Zn_clus	Fungal Zn(2)-Cys(6) binuclear cluster domain	PHI:1958	unaffected pathogenicity	#N/A	#N/A	FGSG_05120	#N/A	FALSE
FGSG_05121	-1	-1	-1	0	conserved hypothetical protein	hypothetical protein FG05121.1	PF10313.1	DUF2415	Uncharacterised protein domain (DUF2415)	#N/A	#N/A	#N/A	#N/A	#N/A	#N/A	FALSE
FGSG_05123	-1	0	-1	0	conserved hypothetical protein	hypothetical protein FG05123.1	#N/A	#N/A	#N/A	#N/A	#N/A	#N/A	#N/A	#N/A	#N/A	FALSE
FGSG_05124	#N/A	#N/A	#N/A	#N/A	#N/A	#N/A	#N/A	#N/A	#N/A	#N/A	#N/A	#N/A	#N/A	#N/A	#N/A	#N/A
FGSG_05128	-1	1	-1	0	related to dihydrodipicolinate synthase	related to dihydrodipicolinate synthase	PF00701.14	DHDPS	Dihydrodipicolinate synthetase family	#N/A	#N/A	#N/A	#N/A	#N/A	#N/A	FALSE
FGSG_05130	#N/A	#N/A	#N/A	#N/A	#N/A	#N/A	#N/A	#N/A	#N/A	#N/A	#N/A	#N/A	#N/A	#N/A	#N/A	#N/A
FGSG_05132	-1	0	-1	0	conserved hypothetical protein	phosphoglycolate phosphatase	PF00702.18	Hydrolase	haloacid dehalogenase-like hydrolase	#N/A	#N/A	#N/A	#N/A	#N/A	#N/A	FALSE
FGSG_05133	-1	-1	-1	0	related to DNAJ-like protein homolog	like subfamily b member 4	PF00226.23	DnaJ	DnaJ domain	#N/A	#N/A	#N/A	#N/A	#N/A	#N/A	FALSE
FGSG_05134	-1	0	-1	0	probable ubiquitin-conjugating enzyme CDC34	ubiquitin-conjugating enzyme e2 r	PF00179.18	UQ_con	Ubiquitin-conjugating enzyme	#N/A	#N/A	#N/A	#N/A	#N/A	#N/A	FALSE
FGSG_05138	#N/A	#N/A	#N/A	#N/A	#N/A	#N/A	#N/A	#N/A	#N/A	#N/A	#N/A	#N/A	#N/A	#N/A	#N/A	#N/A
FGSG_05140	1	0	-1	0	related to acyl-CoA dehydrogenase, medium-chain specific, mitochondrial precursor	acyl- dehydrogenase family member 11	PF02771.8	Acyl-CoA_dh_N	Acyl-CoA dehydrogenase, N-terminal domain	#N/A	#N/A	#N/A	#N/A	#N/A	#N/A	FALSE
FGSG_05141	0	0	-1	0	probable GTPase Rab7 protein	ras-like protein rab7	PF00071.14	Ras	Ras family	#N/A	#N/A	#N/A	#N/A	#N/A	#N/A	FALSE
FGSG_05142	0	-1	-1	0	conserved hypothetical protein	atpase associated with various cellular activities aaa_3	#N/A	#N/A	#N/A	#N/A	#N/A	FGSG_05142	#N/A	#N/A	#N/A	FALSE
FGSG_05144	#N/A	#N/A	#N/A	#N/A	#N/A	#N/A	#N/A	#N/A	#N/A	#N/A	#N/A	#N/A	#N/A	#N/A	#N/A	#N/A
FGSG_05145	#N/A	#N/A	#N/A	#N/A	#N/A	#N/A	#N/A	#N/A	#N/A	#N/A	#N/A	#N/A	#N/A	#N/A	#N/A	#N/A
FGSG_05147	0	-1	-1	0	related to na+/k+/2cl- cotransporter	hypothetical protein FG05147.1	PF00324.13	AA_permease	Amino acid permease	#N/A	#N/A	#N/A	#N/A	#N/A	#N/A	FALSE
FGSG_05149	#N/A	#N/A	#N/A	#N/A	#N/A	#N/A	#N/A	#N/A	#N/A	#N/A	#N/A	#N/A	#N/A	#N/A	#N/A	#N/A
FGSG_05152	#N/A	#N/A	#N/A	#N/A	#N/A	#N/A	#N/A	#N/A	#N/A	#N/A	#N/A	#N/A	#N/A	#N/A	#N/A	#N/A
FGSG_05153	0	1	1	0	related to signal recognition particle protein Sec65	signal recognition particle subunit srp19	PF01922.9	SRP19	SRP19 protein	#N/A	#N/A	#N/A	#N/A	#N/A	#N/A	FALSE
FGSG_05154	#N/A	#N/A	#N/A	#N/A	#N/A	#N/A	#N/A	#N/A	#N/A	#N/A	#N/A	#N/A	#N/A	#N/A	#N/A	#N/A
FGSG_05156	-1	0	-1	0	probable orotidine-5`-phosphate decarboxylase Pyr-4	orotidine 5 -phosphate decarboxylase	PF00215.16	OMPdecase	Orotidine 5'-phosphate decarboxylase / HUMPS family	#N/A	#N/A	#N/A	#N/A	#N/A	#N/A	FALSE
FGSG_05159	#N/A	#N/A	#N/A	#N/A	#N/A	#N/A	#N/A	#N/A	#N/A	#N/A	#N/A	#N/A	#N/A	#N/A	#N/A	#N/A
FGSG_05160	#N/A	#N/A	#N/A	#N/A	#N/A	#N/A	#N/A	#N/A	#N/A	#N/A	#N/A	#N/A	#N/A	#N/A	#N/A	#N/A
FGSG_05161	1	-1	-1	0	conserved hypothetical protein	hypothetical protein FG05161.1	#N/A	#N/A	#N/A	#N/A	#N/A	#N/A	#N/A	#N/A	#N/A	FALSE
FGSG_05162	-1	0	-1	0	related to protein phosphatase 2c	protein phosphatase 2c like protein 4	TIGR00148	TIGR00148	UbiD family decarboxylases	#N/A	#N/A	#N/A	#N/A	#N/A	#N/A	FALSE
FGSG_05163	#N/A	#N/A	#N/A	#N/A	#N/A	#N/A	#N/A	#N/A	#N/A	#N/A	#N/A	#N/A	#N/A	#N/A	#N/A	#N/A
FGSG_05164	#N/A	#N/A	#N/A	#N/A	#N/A	#N/A	#N/A	#N/A	#N/A	#N/A	#N/A	#N/A	#N/A	#N/A	#N/A	#N/A
FGSG_05165	#N/A	#N/A	#N/A	#N/A	#N/A	#N/A	#N/A	#N/A	#N/A	#N/A	#N/A	#N/A	#N/A	#N/A	#N/A	#N/A
FGSG_05169	1	0	1	0	related to aspartate aminotransferase	related to aspartate aminotransferase	PF00155.13	Aminotran_1_2	Aminotransferase class I and II	#N/A	#N/A	#N/A	#N/A	#N/A	#N/A	FALSE
FGSG_05170	-1	0	1	0	conserved hypothetical protein	hypothetical protein FG05170.1	#N/A	#N/A	#N/A	#N/A	#N/A	#N/A	#N/A	#N/A	#N/A	FALSE
FGSG_05171	#N/A	#N/A	#N/A	#N/A	#N/A	#N/A	#N/A	#N/A	#N/A	#N/A	#N/A	#N/A	#N/A	#N/A	#N/A	#N/A
FGSG_05175	#N/A	#N/A	#N/A	#N/A	#N/A	#N/A	#N/A	#N/A	#N/A	#N/A	#N/A	#N/A	#N/A	#N/A	#N/A	#N/A
FGSG_05176	1	1	1	0	conserved hypothetical protein	hypothetical protein FGSG_05176	#N/A	#N/A	#N/A	#N/A	#N/A	#N/A	#N/A	#N/A	#N/A	FALSE
FGSG_05177	-1	0	-1	0	probable CAP20 - virulence factor	probable cap20-virulence factor	#N/A	#N/A	#N/A	#N/A	#N/A	#N/A	#N/A	#N/A	#N/A	FALSE
FGSG_05179	-1	1	-1	0	conserved hypothetical protein	denn domain-containing protein	PF02141.13	DENN	DENN (AEX-3) domain	#N/A	#N/A	#N/A	#N/A	#N/A	#N/A	FALSE
FGSG_05181	#N/A	#N/A	#N/A	#N/A	#N/A	#N/A	#N/A	#N/A	#N/A	#N/A	#N/A	#N/A	#N/A	#N/A	#N/A	#N/A
FGSG_05183	0	-1	-1	0	probable glutathione reductase (NADPH)	glutathione reductase	TIGR01421	gluta_reduc_1	glutathione-disulfide reductase	#N/A	#N/A	#N/A	#N/A	#N/A	#N/A	FALSE
FGSG_05184	#N/A	#N/A	#N/A	#N/A	#N/A	#N/A	#N/A	#N/A	#N/A	#N/A	#N/A	#N/A	#N/A	#N/A	#N/A	#N/A
FGSG_05186	-1	0	-1	0	conserved hypothetical protein	hypothetical protein FG05186.1	#N/A	#N/A	#N/A	#N/A	#N/A	#N/A	#N/A	#N/A	#N/A	FALSE
FGSG_05187	-1	0	-1	0	probable ADE12 - adenylosuccinate synthetase	adenylosuccinate synthetase	TIGR00184	purA	adenylosuccinate synthetase	#N/A	#N/A	#N/A	#N/A	#N/A	#N/A	FALSE
FGSG_05190	-1	1	-1	0	conserved hypothetical protein	hypothetical protein FG05190.1	#N/A	#N/A	#N/A	#N/A	#N/A	#N/A	#N/A	#N/A	#N/A	FALSE
FGSG_05191	-1	-1	-1	0	probable GTPase activating protein	gtpase-activating protein gyp7	#N/A	#N/A	#N/A	#N/A	#N/A	#N/A	#N/A	#N/A	#N/A	FALSE
FGSG_05192	#N/A	#N/A	#N/A	#N/A	#N/A	#N/A	#N/A	#N/A	#N/A	#N/A	#N/A	#N/A	#N/A	#N/A	#N/A	#N/A
FGSG_05194	-1	0	-1	0	probable VPS55 - involved in late endosome to vacuole trafficking	vacuolar protein sorting 55	PF04133.6	Vps55	Vacuolar protein sorting 55	#N/A	#N/A	#N/A	#N/A	#N/A	#N/A	FALSE
FGSG_05195	#N/A	#N/A	#N/A	#N/A	#N/A	#N/A	#N/A	#N/A	#N/A	#N/A	#N/A	#N/A	#N/A	#N/A	#N/A	#N/A
FGSG_05198	#N/A	#N/A	#N/A	#N/A	#N/A	#N/A	#N/A	#N/A	#N/A	#N/A	#N/A	#N/A	#N/A	#N/A	#N/A	#N/A
FGSG_05202	#N/A	#N/A	#N/A	#N/A	#N/A	#N/A	#N/A	#N/A	#N/A	#N/A	#N/A	#N/A	#N/A	#N/A	#N/A	#N/A
FGSG_05205	-1	0	-1	0	related to Type 2C Protein Phosphatase	related to type 2c protein phosphatase	PF00481.13	PP2C	Protein phosphatase 2C	#N/A	#N/A	#N/A	#N/A	#N/A	#N/A	FALSE
FGSG_05211	-1	-1	-1	0	related to TFIID subunit TAF19	transcription initiation factor tfiid subunit 13	PF02269.8	TFIID-18kDa	Transcription initiation factor IID, 18kD subunit	#N/A	#N/A	#N/A	#N/A	#N/A	#N/A	FALSE
FGSG_05213	#N/A	#N/A	#N/A	#N/A	#N/A	#N/A	#N/A	#N/A	#N/A	#N/A	#N/A	#N/A	#N/A	#N/A	#N/A	#N/A
FGSG_05215	-1	0	-1	0	conserved hypothetical protein	hypothetical protein FGSG_05215	#N/A	#N/A	#N/A	#N/A	#N/A	FGSG_05215	#N/A	#N/A	#N/A	FALSE
FGSG_05216	-1	0	-1	0	probable cytokinesis protein SepA	cytokinesis protein	PF02181.15	FH2	Formin Homology 2 Domain	#N/A	#N/A	#N/A	#N/A	#N/A	#N/A	FALSE
FGSG_05217	-1	0	1	0	conserved hypothetical protein	hypothetical protein FG05217.1	PF08648.4	DUF1777	Protein of unknown function (DUF1777)	#N/A	#N/A	#N/A	#N/A	#N/A	#N/A	FALSE
FGSG_05218	0	-1	-1	0	related to ER glucosidase I	mannosyl-oligosaccharide glucosidase	PF03200.8	Glyco_hydro_63	Mannosyl oligosaccharide glucosidase	#N/A	#N/A	#N/A	#N/A	#N/A	#N/A	FALSE
FGSG_05221	0	-1	-1	0	related to 3-phosphoserine aminotransferase	phosphoserine aminotransferase	TIGR01364	serC_1	phosphoserine aminotransferase	#N/A	#N/A	#N/A	#N/A	#N/A	#N/A	FALSE
FGSG_05222	0	-1	-1	0	probable proteasome component C2	proteasome subunit alpha	PF00227.18	Proteasome	Proteasome A-type and B-type	#N/A	#N/A	#N/A	#N/A	#N/A	#N/A	FALSE
FGSG_05223	#N/A	#N/A	#N/A	#N/A	#N/A	#N/A	#N/A	#N/A	#N/A	#N/A	#N/A	#N/A	#N/A	#N/A	#N/A	#N/A
FGSG_05224	-1	-1	-1	0	related to cleft lip and palate transmembrane protein 1 (CLPTM1)	cleft lip and palate transmembrane protein 1 like protein	PF05602.4	CLPTM1	Cleft lip and palate transmembrane protein 1 (CLPTM1)	#N/A	#N/A	#N/A	#N/A	#N/A	#N/A	FALSE
FGSG_05226	0	0	-1	0	probable synaptobrevin SEC22	protein transport protein sec22	#N/A	#N/A	#N/A	#N/A	#N/A	#N/A	#N/A	#N/A	#N/A	FALSE
FGSG_05227	#N/A	#N/A	#N/A	#N/A	#N/A	#N/A	#N/A	#N/A	#N/A	#N/A	#N/A	#N/A	#N/A	#N/A	#N/A	#N/A
FGSG_05229	#N/A	#N/A	#N/A	#N/A	#N/A	#N/A	#N/A	#N/A	#N/A	#N/A	#N/A	#N/A	#N/A	#N/A	#N/A	#N/A
FGSG_05230	#N/A	#N/A	#N/A	#N/A	#N/A	#N/A	#N/A	#N/A	#N/A	#N/A	#N/A	#N/A	#N/A	#N/A	#N/A	#N/A
FGSG_05233	#N/A	#N/A	#N/A	#N/A	#N/A	#N/A	#N/A	#N/A	#N/A	#N/A	#N/A	#N/A	#N/A	#N/A	#N/A	#N/A
FGSG_05235	-1	0	-1	0	related to calmodulin	myosin regulatory light chain cdc4	#N/A	#N/A	#N/A	#N/A	#N/A	#N/A	#N/A	#N/A	#N/A	FALSE
FGSG_05236	0	0	-1	0	related to metalloproteinase	thimet oligopeptidase	PF01432.12	Peptidase_M3	Peptidase family M3	#N/A	#N/A	#N/A	#N/A	#N/A	#N/A	FALSE
FGSG_05238	-1	1	-1	0	related to allantoate permease	related to allantoate permease	PF07690.8	MFS_1	Major Facilitator Superfamily	#N/A	#N/A	#N/A	#N/A	#N/A	#N/A	#N/A
FGSG_05243	-1	-1	-1	0	related to mannosyltransferase	alpha- -mannosyltransferase	PF03901.9	Glyco_transf_22	Alg9-like mannosyltransferase family	#N/A	#N/A	#N/A	#N/A	#N/A	#N/A	FALSE
FGSG_05244	1	0	1	0	related to nuclear assembly factor NAF1	h aca ribonucleoprotein complex non-core subunit naf1	PF05492.4	NAF1	NAF1 domain	#N/A	#N/A	#N/A	#N/A	#N/A	#N/A	FALSE
FGSG_05245	0	-1	-1	0	related to aminopeptidase	leucyl aminopeptidase	PF04389.9	Peptidase_M28	Peptidase family M28	#N/A	#N/A	FGSG_05245	FGSG_05245	#N/A	#N/A	FALSE
FGSG_05248	1	0	-1	0	conserved hypothetical protein	lysine acetyltransferase	#N/A	#N/A	#N/A	#N/A	#N/A	#N/A	#N/A	#N/A	#N/A	FALSE
FGSG_05249	1	0	-1	0	probable proline-tRNA ligase	prolyl-trna synthetase	PF03129.12	HGTP_anticodon	Anticodon binding domain	#N/A	#N/A	#N/A	#N/A	#N/A	#N/A	FALSE
FGSG_05250	0	0	-1	0	probable tailless complex polypeptide 1 / chaperonin subunit alpha	t-complex protein 1 subunit alpha	TIGR02340	chap_CCT_alpha	T-complex protein 1, alpha subunit	#N/A	#N/A	#N/A	#N/A	#N/A	#N/A	FALSE
FGSG_05251	-1	0	-1	0	probable ubiquinol-cytochrome-c reductase Rieske iron-sulfur protein	cytochrome b-c1 complex subunit mitochondrial	PF00355.18	Rieske	Rieske [2Fe-2S] domain	#N/A	#N/A	#N/A	#N/A	#N/A	#N/A	FALSE
FGSG_05252	0	-1	-1	0	related to UV-damaged DNA-binding protein	dna damage-binding protein 1	PF03178.7	CPSF_A	CPSF A subunit region	#N/A	#N/A	#N/A	#N/A	#N/A	#N/A	FALSE
FGSG_05254	-1	-1	-1	0	conserved hypothetical protein	hypothetical protein FG05254.1	#N/A	#N/A	#N/A	#N/A	#N/A	#N/A	#N/A	#N/A	#N/A	FALSE
FGSG_05260	#N/A	#N/A	#N/A	#N/A	#N/A	#N/A	#N/A	#N/A	#N/A	#N/A	#N/A	#N/A	#N/A	#N/A	#N/A	#N/A
FGSG_05264	#N/A	#N/A	#N/A	#N/A	#N/A	#N/A	#N/A	#N/A	#N/A	#N/A	#N/A	#N/A	#N/A	#N/A	#N/A	#N/A
FGSG_05266	-1	-1	-1	0	conserved hypothetical protein	hypothetical protein FG05266.1	#N/A	#N/A	#N/A	#N/A	#N/A	#N/A	#N/A	#N/A	#N/A	FALSE
FGSG_05267	-1	-1	-1	0	conserved hypothetical protein	hypothetical protein FG05267.1	PF10558.1	MTP18	Mitochondrial 18 KDa protein (MTP18)	#N/A	#N/A	#N/A	#N/A	#N/A	#N/A	FALSE
FGSG_05268	#N/A	#N/A	#N/A	#N/A	#N/A	#N/A	#N/A	#N/A	#N/A	#N/A	#N/A	#N/A	#N/A	#N/A	#N/A	#N/A
FGSG_05275	#N/A	#N/A	#N/A	#N/A	#N/A	#N/A	#N/A	#N/A	#N/A	#N/A	#N/A	#N/A	#N/A	#N/A	#N/A	#N/A
FGSG_05276	1	-1	-1	0	related to importin9	importin subunit beta-5	PF03810.11	IBN_N	Importin-beta N-terminal domain	#N/A	#N/A	#N/A	#N/A	#N/A	#N/A	FALSE
FGSG_05277	-1	-1	-1	0	probable uracil permease	ncs1 family nucleobase:cation symporter-1	PF02133.7	Transp_cyt_pur	Permease for cytosine/purines, uracil, thiamine, allantoin	#N/A	#N/A	#N/A	#N/A	#N/A	#N/A	FALSE
FGSG_05279	#N/A	#N/A	#N/A	#N/A	#N/A	#N/A	#N/A	#N/A	#N/A	#N/A	#N/A	#N/A	#N/A	#N/A	#N/A	#N/A
FGSG_05282	1	0	-1	0	probable rho GDP dissociation inhibitor	rho protein gdp dissociation inhibitor containing protein	PF02115.9	Rho_GDI	RHO protein GDP dissociation inhibitor	#N/A	#N/A	#N/A	#N/A	#N/A	#N/A	FALSE
FGSG_05283	#N/A	#N/A	#N/A	#N/A	#N/A	#N/A	#N/A	#N/A	#N/A	#N/A	#N/A	#N/A	#N/A	#N/A	#N/A	#N/A
FGSG_05284	-1	0	-1	0	related to 3-hydroxyisobutyrate dehydrogenase	3-hydroxyisobutyrate dehydrogenase	TIGR01692	HIBADH	3-hydroxyisobutyrate dehydrogenase	#N/A	#N/A	#N/A	#N/A	#N/A	#N/A	FALSE
FGSG_05286	#N/A	#N/A	#N/A	#N/A	#N/A	#N/A	#N/A	#N/A	#N/A	#N/A	#N/A	#N/A	#N/A	#N/A	#N/A	#N/A
FGSG_05290	#N/A	#N/A	#N/A	#N/A	#N/A	#N/A	#N/A	#N/A	#N/A	#N/A	#N/A	#N/A	#N/A	#N/A	#N/A	#N/A
FGSG_05291	1	0	1	0	conserved hypothetical protein	hypothetical protein FGSG_05291	PF06687.4	SUR7	SUR7 protein	#N/A	#N/A	#N/A	#N/A	#N/A	#N/A	FALSE
FGSG_05292	#N/A	#N/A	#N/A	#N/A	#N/A	#N/A	#N/A	#N/A	#N/A	#N/A	#N/A	#N/A	#N/A	#N/A	#N/A	#N/A
FGSG_05293	1	1	1	0	related to catecholamines up protein	major histocompatibility class i	PF02535.14	Zip	ZIP Zinc transporter	#N/A	#N/A	#N/A	#N/A	#N/A	#N/A	FALSE
FGSG_05294	#N/A	#N/A	#N/A	#N/A	#N/A	#N/A	#N/A	#N/A	#N/A	#N/A	#N/A	#N/A	#N/A	#N/A	#N/A	#N/A
FGSG_05297	1	0	-1	0	related to serine esterase that deacylates exogenous lysophospholipids	lysophospholipase nte1	PF01734.14	Patatin	Patatin-like phospholipase	#N/A	#N/A	#N/A	#N/A	#N/A	#N/A	FALSE
FGSG_05298	1	0	-1	0	conserved hypothetical protein	gpn-loop gtpase	PF03029.9	ATP_bind_1	Conserved hypothetical ATP binding protein	#N/A	#N/A	#N/A	#N/A	#N/A	#N/A	FALSE
FGSG_05299	#N/A	#N/A	#N/A	#N/A	#N/A	#N/A	#N/A	#N/A	#N/A	#N/A	#N/A	#N/A	#N/A	#N/A	#N/A	#N/A
FGSG_05300	0	0	1	0	probable PPA1 - H+-ATPase 23 KD subunit, vacuolar	vacuolar atp synthase 20 kda proteolipid subunit	TIGR01100	V_ATP_synt_C	V-type ATPase, C subunit	#N/A	#N/A	#N/A	#N/A	#N/A	#N/A	FALSE
FGSG_05301	0	-1	-1	0	probable TFIIA subunit [transcription initiation factor]	transcription initiation factor iia subunit 2	PF02268.8	TFIIA_gamma_N	Transcription initiation factor IIA, gamma subunit, helical domain	#N/A	#N/A	#N/A	#N/A	#N/A	#N/A	FALSE
FGSG_05304	#N/A	#N/A	#N/A	#N/A	#N/A	#N/A	#N/A	#N/A	#N/A	#N/A	#N/A	#N/A	#N/A	#N/A	#N/A	#N/A
FGSG_05305	-1	-1	-1	0	related to U2 snRNP protein A`	u2 small nuclear ribonucleoprotein a	#N/A	#N/A	#N/A	#N/A	#N/A	#N/A	#N/A	#N/A	#N/A	FALSE
FGSG_05306	-1	-1	-1	0	related to protein kinase homolog VPS15	vps15 protein kinase	PF00400.24	WD40	WD domain, G-beta repeat	PHI:1222	lethal	#N/A	#N/A	#N/A	#N/A	FALSE
FGSG_05307	-1	1	-1	0	conserved hypothetical protein	hypothetical protein FG05307.1	#N/A	#N/A	#N/A	#N/A	#N/A	#N/A	#N/A	#N/A	#N/A	FALSE
FGSG_05308	#N/A	#N/A	#N/A	#N/A	#N/A	#N/A	#N/A	#N/A	#N/A	#N/A	#N/A	#N/A	#N/A	#N/A	#N/A	#N/A
FGSG_05309	#N/A	#N/A	#N/A	#N/A	#N/A	#N/A	#N/A	#N/A	#N/A	#N/A	#N/A	#N/A	#N/A	#N/A	#N/A	#N/A
FGSG_05310	-1	-1	-1	0	conserved hypothetical protein	hypothetical protein FG05310.1	#N/A	#N/A	#N/A	#N/A	#N/A	#N/A	#N/A	#N/A	#N/A	FALSE
FGSG_05314	-1	-1	-1	0	related to outer mitochondrial membrane protein FIS1	mitochondria fission 1 protein	#N/A	#N/A	#N/A	#N/A	#N/A	#N/A	#N/A	#N/A	#N/A	FALSE
FGSG_05315	-1	0	-1	0	probable cell division control protein CDC3	peanut-like protein 1 (cell division control like protein 1)	PF00735.10	Septin	Septin	#N/A	#N/A	#N/A	#N/A	#N/A	#N/A	FALSE
FGSG_05316	#N/A	#N/A	#N/A	#N/A	#N/A	#N/A	#N/A	#N/A	#N/A	#N/A	#N/A	#N/A	#N/A	#N/A	#N/A	#N/A
FGSG_05320	-1	0	-1	0	related to U6 snRNA-associated Sm-like protein LSm4	u6 snrna-associated sm-like protein lsm4	PF01423.14	LSM	LSM domain	#N/A	#N/A	#N/A	#N/A	#N/A	#N/A	FALSE
FGSG_05321	-1	0	-1	0	probable fatty acid synthase, alpha subunit	fatty acid synthase subunit alpha	PF00109.18	ketoacyl-synt	Beta-ketoacyl synthase, N-terminal domain	#N/A	#N/A	#N/A	#N/A	#N/A	#N/A	FALSE
FGSG_05322	0	0	-1	0	probable fatty-acyl-CoA synthase, beta subunit	fatty acid synthase subunit fungi type	PF00698.13	Acyl_transf_1	Acyl transferase domain	#N/A	#N/A	#N/A	#N/A	#N/A	#N/A	FALSE
FGSG_05323	#N/A	#N/A	#N/A	#N/A	#N/A	#N/A	#N/A	#N/A	#N/A	#N/A	#N/A	#N/A	#N/A	#N/A	#N/A	#N/A
FGSG_05327	#N/A	#N/A	#N/A	#N/A	#N/A	#N/A	#N/A	#N/A	#N/A	#N/A	#N/A	#N/A	#N/A	#N/A	#N/A	#N/A
FGSG_05328	-1	0	-1	0	probable L-lactate dehydrogenase (cytochrome)	l-lactate dehydrogenase	PF00173.20	Cyt-b5	Cytochrome b5-like Heme/Steroid binding domain	#N/A	#N/A	#N/A	#N/A	#N/A	#N/A	FALSE
FGSG_05336	0	1	1	0	related to ATP-dependent RNA helicase	atp-dependent rna helicase mak5	PF00270.21	DEAD	DEAD/DEAH box helicase	#N/A	#N/A	#N/A	#N/A	#N/A	#N/A	FALSE
FGSG_05337	#N/A	#N/A	#N/A	#N/A	#N/A	#N/A	#N/A	#N/A	#N/A	#N/A	#N/A	#N/A	#N/A	#N/A	#N/A	#N/A
FGSG_05339	#N/A	#N/A	#N/A	#N/A	#N/A	#N/A	#N/A	#N/A	#N/A	#N/A	#N/A	#N/A	#N/A	#N/A	#N/A	#N/A
FGSG_05341	1	1	1	0	conserved hypothetical protein	hypothetical protein FGSG_05341	#N/A	#N/A	#N/A	#N/A	#N/A	FGSG_05341	FGSG_05341	#N/A	#N/A	FALSE
FGSG_05348	0	-1	-1	0	putative protein [EST hit]	hypothetical protein FG05348.1	#N/A	#N/A	#N/A	#N/A	#N/A	#N/A	#N/A	#N/A	#N/A	FALSE
FGSG_05357	1	-1	-1	0	conserved hypothetical protein	hypothetical protein FG05357.1	#N/A	#N/A	#N/A	#N/A	#N/A	#N/A	#N/A	#N/A	#N/A	FALSE
FGSG_05358	1	0	-1	0	conserved hypothetical protein	hypothetical protein FG05358.1	PF00646.25	F-box	F-box domain	#N/A	#N/A	#N/A	#N/A	#N/A	#N/A	FALSE
FGSG_05359	#N/A	#N/A	#N/A	#N/A	#N/A	#N/A	#N/A	#N/A	#N/A	#N/A	#N/A	#N/A	#N/A	#N/A	#N/A	#N/A
FGSG_05360	#N/A	#N/A	#N/A	#N/A	#N/A	#N/A	#N/A	#N/A	#N/A	#N/A	#N/A	#N/A	#N/A	#N/A	#N/A	#N/A
FGSG_05361	-1	-1	-1	0	conserved hypothetical protein	hypothetical protein FOXB_14151	#N/A	#N/A	#N/A	#N/A	#N/A	#N/A	#N/A	#N/A	#N/A	FALSE
FGSG_05365	1	-1	-1	0	probable PRE9 - 20S proteasome subunit Y13 (alpha3)	proteasome component y13	PF00227.18	Proteasome	Proteasome A-type and B-type	#N/A	#N/A	#N/A	#N/A	#N/A	#N/A	FALSE
FGSG_05367	#N/A	#N/A	#N/A	#N/A	#N/A	#N/A	#N/A	#N/A	#N/A	#N/A	#N/A	#N/A	#N/A	#N/A	#N/A	#N/A
FGSG_05370	#N/A	#N/A	#N/A	#N/A	#N/A	#N/A	#N/A	#N/A	#N/A	#N/A	#N/A	#N/A	#N/A	#N/A	#N/A	#N/A
FGSG_05371	#N/A	#N/A	#N/A	#N/A	#N/A	#N/A	#N/A	#N/A	#N/A	#N/A	#N/A	#N/A	#N/A	#N/A	#N/A	#N/A
FGSG_05372	#N/A	#N/A	#N/A	#N/A	#N/A	#N/A	#N/A	#N/A	#N/A	#N/A	#N/A	#N/A	#N/A	#N/A	#N/A	#N/A
FGSG_05373	0	1	-1	0	conserved hypothetical protein	protein ybiu	PF07350.4	DUF1479	Protein of unknown function (DUF1479)	PHI:1456	unaffected pathogenicity	#N/A	#N/A	FGSG_05373	#N/A	FALSE
FGSG_05374	-1	0	-1	0	related to cellobiose dehydrogenase	choline dehydrogenase	PF05199.5	GMC_oxred_C	GMC oxidoreductase	#N/A	#N/A	#N/A	#N/A	#N/A	#N/A	FALSE
FGSG_05375	-1	-1	-1	0	related to aldehyde dehydrogenase	betaine-aldehyde dehydrogenase	PF00171.14	Aldedh	Aldehyde dehydrogenase family	#N/A	#N/A	#N/A	#N/A	#N/A	#N/A	FALSE
FGSG_05377	-1	0	-1	0	conserved hypothetical protein	protein vts1	PF07647.9	SAM_2	SAM domain (Sterile alpha motif)	#N/A	#N/A	#N/A	#N/A	#N/A	#N/A	FALSE
FGSG_05378	1	0	-1	0	probable ribosomal protein L29.e, cytosolic	60s ribosomal protein l29	PF01779.9	Ribosomal_L29e	Ribosomal L29e protein family	#N/A	#N/A	#N/A	#N/A	#N/A	#N/A	FALSE
FGSG_05379	#N/A	#N/A	#N/A	#N/A	#N/A	#N/A	#N/A	#N/A	#N/A	#N/A	#N/A	#N/A	#N/A	#N/A	#N/A	#N/A
FGSG_05384	-1	-1	-1	0	conserved hypothetical protein	related to nucleotide-sugar transporter	#N/A	#N/A	#N/A	#N/A	#N/A	#N/A	#N/A	#N/A	#N/A	FALSE
FGSG_05385	-1	0	-1	0	related to ferric-chelate reductase	ferric cupric reductase transmembrane component 2	PF01794.11	Ferric_reduct	Ferric reductase like transmembrane component	#N/A	#N/A	#N/A	#N/A	#N/A	#N/A	FALSE
FGSG_05387	-1	0	-1	0	related to translation initiation factor CluA	protein tif31	#N/A	#N/A	#N/A	#N/A	#N/A	#N/A	#N/A	#N/A	#N/A	FALSE
FGSG_05388	#N/A	#N/A	#N/A	#N/A	#N/A	#N/A	#N/A	#N/A	#N/A	#N/A	#N/A	#N/A	#N/A	#N/A	#N/A	#N/A
FGSG_05391	0	-1	-1	0	conserved hypothetical protein	alkyl hydroperoxide reductase subunit c thiol specific antioxidant protein	#N/A	#N/A	#N/A	#N/A	#N/A	#N/A	#N/A	#N/A	#N/A	FALSE
FGSG_05394	#N/A	#N/A	#N/A	#N/A	#N/A	#N/A	#N/A	#N/A	#N/A	#N/A	#N/A	#N/A	#N/A	#N/A	#N/A	#N/A
FGSG_05399	#N/A	#N/A	#N/A	#N/A	#N/A	#N/A	#N/A	#N/A	#N/A	#N/A	#N/A	#N/A	#N/A	#N/A	#N/A	#N/A
FGSG_05404	-1	0	-1	0	related to PTM1 - member of the major facilitator superfamily	membrane protein ptm1	PF06814.5	Lung_7-TM_R	Lung seven transmembrane receptor	#N/A	#N/A	#N/A	#N/A	#N/A	#N/A	FALSE
FGSG_05407	-1	-1	-1	0	conserved hypothetical protein	hypothetical protein FG05407.1	#N/A	#N/A	#N/A	#N/A	#N/A	FGSG_05407	#N/A	#N/A	#N/A	FALSE
FGSG_05408	#N/A	#N/A	#N/A	#N/A	#N/A	#N/A	#N/A	#N/A	#N/A	#N/A	#N/A	#N/A	#N/A	#N/A	#N/A	#N/A
FGSG_05409	-1	-1	-1	0	probable small subunit of ribonucleotide reductase	ribonucleoside-diphosphate reductase small chain	PF00268.13	Ribonuc_red_sm	Ribonucleotide reductase, small chain	#N/A	#N/A	#N/A	#N/A	#N/A	#N/A	FALSE
FGSG_05410	#N/A	#N/A	#N/A	#N/A	#N/A	#N/A	#N/A	#N/A	#N/A	#N/A	#N/A	#N/A	#N/A	#N/A	#N/A	#N/A
FGSG_05411	#N/A	#N/A	#N/A	#N/A	#N/A	#N/A	#N/A	#N/A	#N/A	#N/A	#N/A	#N/A	#N/A	#N/A	#N/A	#N/A
FGSG_05414	-1	0	1	0	probable oxaloacetate/sulfate carrier	solute carrier family member 46	PF00153.19	Mito_carr	Mitochondrial carrier protein	#N/A	#N/A	#N/A	#N/A	#N/A	#N/A	FALSE
FGSG_05416	#N/A	#N/A	#N/A	#N/A	#N/A	#N/A	#N/A	#N/A	#N/A	#N/A	#N/A	#N/A	#N/A	#N/A	#N/A	#N/A
FGSG_05417	-1	1	1	0	related to PUB1 - major polyadenylated RNA-binding protein of nucleus and cytoplasm	related to pub1-major polyadenylated rna-binding protein of nucleus and cytoplasm	PF00076.14	RRM_1	RNA recognition motif. (a.k.a. RRM, RBD, or RNP domain)	#N/A	#N/A	#N/A	#N/A	#N/A	#N/A	FALSE
FGSG_05422	#N/A	#N/A	#N/A	#N/A	#N/A	#N/A	#N/A	#N/A	#N/A	#N/A	#N/A	#N/A	#N/A	#N/A	#N/A	#N/A
FGSG_05423	#N/A	#N/A	#N/A	#N/A	#N/A	#N/A	#N/A	#N/A	#N/A	#N/A	#N/A	#N/A	#N/A	#N/A	#N/A	#N/A
FGSG_05425	0	-1	-1	0	related to translation initiation factor eIF5	translation initiation factor 5	PF02020.10	W2	eIF4-gamma/eIF5/eIF2-epsilon	#N/A	#N/A	#N/A	#N/A	#N/A	#N/A	FALSE
FGSG_05428	1	-1	-1	0	probable TIF6 - translation initiation factor 6 (eIF6)	eukaryotic translation initiation factor 6	PF01912.10	eIF-6	eIF-6 family	#N/A	#N/A	#N/A	#N/A	#N/A	#N/A	FALSE
FGSG_05429	#N/A	#N/A	#N/A	#N/A	#N/A	#N/A	#N/A	#N/A	#N/A	#N/A	#N/A	#N/A	#N/A	#N/A	#N/A	#N/A
FGSG_05430	-1	-1	-1	0	probable protein phosphotase 2A A chain	protein phosphatase pp2a regulatory subunit a	PF02985.14	HEAT	HEAT repeat	#N/A	#N/A	#N/A	#N/A	#N/A	#N/A	FALSE
FGSG_05431	0	0	-1	0	probable phenylalanine--tRNA ligase (EC 6.1.1.20) alpha chain	phenylalanyl-trna synthetase beta chain	PF03484.7	B5	tRNA synthetase B5 domain	#N/A	#N/A	#N/A	#N/A	#N/A	#N/A	FALSE
FGSG_05432	#N/A	#N/A	#N/A	#N/A	#N/A	#N/A	#N/A	#N/A	#N/A	#N/A	#N/A	#N/A	#N/A	#N/A	#N/A	#N/A
FGSG_05436	0	0	-1	0	related to coatomer delta subunit (delta-coat protein)	related to coatomer delta subunit (delta-coat protein)	PF00928.13	Adap_comp_sub	Adaptor complexes medium subunit family	#N/A	#N/A	#N/A	#N/A	#N/A	#N/A	FALSE
FGSG_05438	-1	0	-1	0	probable Ras-like G protein RagC	gtp-binding protein gtr2	PF04670.4	Gtr1_RagA	Gtr1/RagA G protein conserved region	#N/A	#N/A	#N/A	#N/A	#N/A	#N/A	FALSE
FGSG_05440	#N/A	#N/A	#N/A	#N/A	#N/A	#N/A	#N/A	#N/A	#N/A	#N/A	#N/A	#N/A	#N/A	#N/A	#N/A	#N/A
FGSG_05442	#N/A	#N/A	#N/A	#N/A	#N/A	#N/A	#N/A	#N/A	#N/A	#N/A	#N/A	#N/A	#N/A	#N/A	#N/A	#N/A
FGSG_05443	-1	-1	-1	0	related to lysophosphatidic acid phosphatase	acid phosphatase	PF00328.14	Acid_phosphat_A	Histidine acid phosphatase	#N/A	#N/A	#N/A	#N/A	#N/A	#N/A	FALSE
FGSG_05444	#N/A	#N/A	#N/A	#N/A	#N/A	#N/A	#N/A	#N/A	#N/A	#N/A	#N/A	#N/A	#N/A	#N/A	#N/A	#N/A
FGSG_05446	1	1	-1	0	related to agmatinase	agmatinase 2	PF00491.13	Arginase	Arginase family	#N/A	#N/A	FGSG_05446	#N/A	#N/A	#N/A	FALSE
FGSG_05447	#N/A	#N/A	#N/A	#N/A	#N/A	#N/A	#N/A	#N/A	#N/A	#N/A	#N/A	#N/A	#N/A	#N/A	#N/A	#N/A
FGSG_05452	0	0	1	0	conserved hypothetical protein	hypothetical protein FG05452.1	PF09161.2	DUF1941	Protein of unknown function (DUF1941)	#N/A	#N/A	#N/A	#N/A	#N/A	#N/A	FALSE
FGSG_05453	#N/A	#N/A	#N/A	#N/A	#N/A	#N/A	#N/A	#N/A	#N/A	#N/A	#N/A	#N/A	#N/A	#N/A	#N/A	#N/A
FGSG_05454	-1	0	-1	0	probable pyruvate dehydrogenase (lipoamide) alpha chain precursor	pyruvate dehydrogenase e1 component subunit alpha	TIGR03182	PDH_E1_alph_y	pyruvate dehydrogenase (acetyl-transferring) E1 component, alpha subunit	#N/A	#N/A	#N/A	#N/A	#N/A	#N/A	FALSE
FGSG_05457	#N/A	#N/A	#N/A	#N/A	#N/A	#N/A	#N/A	#N/A	#N/A	#N/A	#N/A	#N/A	#N/A	#N/A	#N/A	#N/A
FGSG_05462	0	-1	-1	0	related to DFFRY protein	#N/A	PF00443.21	UCH	Ubiquitin carboxyl-terminal hydrolase	#N/A	#N/A	#N/A	#N/A	#N/A	#N/A	#N/A
FGSG_05469	1	-1	-1	0	probable DigA protein	vacuolar protein sorting-associated protein 18 like protein	PF05131.6	Pep3_Vps18	Pep3/Vps18/deep orange family	#N/A	#N/A	#N/A	#N/A	#N/A	#N/A	FALSE
FGSG_05478	#N/A	#N/A	#N/A	#N/A	#N/A	#N/A	#N/A	#N/A	#N/A	#N/A	#N/A	#N/A	#N/A	#N/A	#N/A	#N/A
FGSG_05480	-1	0	-1	0	conserved hypothetical protein	hypothetical protein FG05480.1	#N/A	#N/A	#N/A	#N/A	#N/A	#N/A	#N/A	#N/A	#N/A	FALSE
FGSG_05481	0	-1	-1	0	conserved hypothetical protein	hypothetical protein FG05481.1	#N/A	#N/A	#N/A	#N/A	#N/A	#N/A	#N/A	#N/A	#N/A	FALSE
FGSG_05482	#N/A	#N/A	#N/A	#N/A	#N/A	#N/A	#N/A	#N/A	#N/A	#N/A	#N/A	#N/A	#N/A	#N/A	#N/A	#N/A
FGSG_05488	-1	-1	-1	0	probable nuclear cap binding protein subunit 2	probable nuclear cap binding protein subunit 2	PF00076.14	RRM_1	RNA recognition motif. (a.k.a. RRM, RBD, or RNP domain)	#N/A	#N/A	#N/A	#N/A	#N/A	#N/A	FALSE
FGSG_05489	-1	0	-1	0	probable ribosomal protein YmL31 precursor	mitochondrial 54s ribosomal protein 31	PF09784.1	L31	Mitochondrial ribosomal protein L31	#N/A	#N/A	#N/A	#N/A	#N/A	#N/A	FALSE
FGSG_05493	1	0	-1	0	probable RPS20 - ribosomal protein	40s ribosomal protein s20	PF00338.14	Ribosomal_S10	Ribosomal protein S10p/S20e	#N/A	#N/A	#N/A	#N/A	#N/A	#N/A	FALSE
FGSG_05501	-1	-1	-1	0	probable VPS21 - GTP-binding protein	rab5-like protein ypt51	TIGR00231	small_GTP	small GTP-binding protein domain	#N/A	#N/A	#N/A	#N/A	#N/A	#N/A	FALSE
FGSG_05502	#N/A	#N/A	#N/A	#N/A	#N/A	#N/A	#N/A	#N/A	#N/A	#N/A	#N/A	#N/A	#N/A	#N/A	#N/A	#N/A
FGSG_05503	#N/A	#N/A	#N/A	#N/A	#N/A	#N/A	#N/A	#N/A	#N/A	#N/A	#N/A	#N/A	#N/A	#N/A	#N/A	#N/A
FGSG_05507	0	-1	-1	0	probable D-xylulose kinase	d-xylulose kinase a	#N/A	#N/A	#N/A	#N/A	#N/A	#N/A	#N/A	#N/A	#N/A	FALSE
FGSG_05508	#N/A	#N/A	#N/A	#N/A	#N/A	#N/A	#N/A	#N/A	#N/A	#N/A	#N/A	#N/A	#N/A	#N/A	#N/A	#N/A
FGSG_05511	#N/A	#N/A	#N/A	#N/A	#N/A	#N/A	#N/A	#N/A	#N/A	#N/A	#N/A	#N/A	#N/A	#N/A	#N/A	#N/A
FGSG_05512	-1	-1	-1	0	related to chromatin modification-related protein vid21	chromatin modification-like protein vid21	PF07529.5	HSA	HSA	PHI:1546	lethal	#N/A	#N/A	FGSG_05512	#N/A	FALSE
FGSG_05513	#N/A	#N/A	#N/A	#N/A	#N/A	#N/A	#N/A	#N/A	#N/A	#N/A	#N/A	#N/A	#N/A	#N/A	#N/A	#N/A
FGSG_05514	#N/A	#N/A	#N/A	#N/A	#N/A	#N/A	#N/A	#N/A	#N/A	#N/A	#N/A	#N/A	#N/A	#N/A	#N/A	#N/A
FGSG_05515	0	-1	-1	0	conserved hypothetical protein	hypothetical protein FG05515.1	PF08568.2	DUF1760	Fungal protein of unknown function (DUF1760)	#N/A	#N/A	#N/A	#N/A	#N/A	#N/A	FALSE
[truncated: 3,065 more rows]

## Sheet: W&B
The 3862 Fusarium graminearum genes with increased transcript abundance during wheat infection and differentially regulated in any of the three comparisons, which were previously reported as being specifically expressed during wheat and barley infection (Harris et al 2016).
Legend: 1 = increased transcript abundance; 0 = not modulated; -1 = decreased transcript abundance, in accordance to the order of the comparison presented in the column header.
	Statistical analysis				Functional annotaion					PHI-base		Protein class
FGSG	invitro.vs.inplanta	Rachis mean vs spikelet	Symptomless vs symptomatic	Intermediate vs symptomless:symptomatic mean	MIPS annotation	B2G_SeqDesc	PFAM_Acc	PFAM_name	PFAM_desc.	PHI_ID	PHI_phenotype	Total secretome	Refined secretome	Transcription factor	Path. Assoc.	diversifying sel.
FGSG_00001	1	1	1	0	hypothetical protein	hypothetical protein FG00001.1	#N/A	#N/A	#N/A	#N/A	#N/A	#N/A	#N/A	#N/A	#N/A	#N/A
FGSG_00004	#N/A	#N/A	#N/A	#N/A	#N/A	#N/A	#N/A	#N/A	#N/A	#N/A	#N/A	#N/A	#N/A	#N/A	#N/A	#N/A
FGSG_00005	#N/A	#N/A	#N/A	#N/A	#N/A	#N/A	#N/A	#N/A	#N/A	#N/A	#N/A	#N/A	#N/A	#N/A	#N/A	#N/A
FGSG_00006	#N/A	#N/A	#N/A	#N/A	#N/A	#N/A	#N/A	#N/A	#N/A	#N/A	#N/A	#N/A	#N/A	#N/A	#N/A	#N/A
FGSG_00010	1	1	1	0	conserved hypothetical protein	short chain type dehydrogenase	#N/A	#N/A	#N/A	#N/A	#N/A	#N/A	#N/A	#N/A	#N/A	FALSE
FGSG_00011	-1	0	1	0	hypothetical protein	hypothetical protein FGSG_00011	PF00172.10	Zn_clus	Fungal Zn(2)-Cys(6) binuclear cluster domain	PHI:1992	unaffected pathogenicity	#N/A	#N/A	FGSG_00011	#N/A	FALSE
FGSG_00015	#N/A	#N/A	#N/A	#N/A	#N/A	#N/A	#N/A	#N/A	#N/A	#N/A	#N/A	#N/A	#N/A	#N/A	#N/A	#N/A
FGSG_00016	1	0	-1	0	conserved hypothetical protein	hypothetical protein FGSG_00016	#N/A	#N/A	#N/A	#N/A	#N/A	#N/A	#N/A	#N/A	#N/A	FALSE
FGSG_00024	1	0	-1	0	conserved hypothetical protein	beta-lactamase domain-containing protein 2	PF00144.16	Beta-lactamase	Beta-lactamase	#N/A	#N/A	#N/A	#N/A	#N/A	#N/A	FALSE
FGSG_00025	#N/A	#N/A	#N/A	#N/A	#N/A	#N/A	#N/A	#N/A	#N/A	#N/A	#N/A	#N/A	#N/A	#N/A	#N/A	#N/A
FGSG_00038	1	1	1	0	hypothetical protein	hypothetical protein FGSG_00038	#N/A	#N/A	#N/A	#N/A	#N/A	#N/A	#N/A	#N/A	#N/A	FALSE
FGSG_00058	#N/A	#N/A	#N/A	#N/A	#N/A	#N/A	#N/A	#N/A	#N/A	#N/A	#N/A	#N/A	#N/A	#N/A	#N/A	#N/A
FGSG_00060	#N/A	#N/A	#N/A	#N/A	#N/A	#N/A	#N/A	#N/A	#N/A	#N/A	#N/A	#N/A	#N/A	#N/A	#N/A	#N/A
FGSG_00061	#N/A	#N/A	#N/A	#N/A	#N/A	#N/A	#N/A	#N/A	#N/A	#N/A	#N/A	#N/A	#N/A	#N/A	#N/A	#N/A
FGSG_00062	#N/A	#N/A	#N/A	#N/A	#N/A	#N/A	#N/A	#N/A	#N/A	#N/A	#N/A	#N/A	#N/A	#N/A	#N/A	#N/A
FGSG_00065	#N/A	#N/A	#N/A	#N/A	#N/A	#N/A	#N/A	#N/A	#N/A	#N/A	#N/A	#N/A	#N/A	#N/A	#N/A	#N/A
FGSG_00068	#N/A	#N/A	#N/A	#N/A	#N/A	#N/A	#N/A	#N/A	#N/A	#N/A	#N/A	#N/A	#N/A	#N/A	#N/A	#N/A
FGSG_00070	#N/A	#N/A	#N/A	#N/A	#N/A	#N/A	#N/A	#N/A	#N/A	#N/A	#N/A	#N/A	#N/A	#N/A	#N/A	#N/A
FGSG_00075	1	1	1	0	related to phthalate 4,5-dioxygenase oxygenase reductase subunit	dioxygenase subunit beta yeax	PF03473.9	MOSC	MOSC domain	#N/A	#N/A	#N/A	#N/A	#N/A	#N/A	FALSE
FGSG_00078	#N/A	#N/A	#N/A	#N/A	#N/A	#N/A	#N/A	#N/A	#N/A	#N/A	#N/A	#N/A	#N/A	#N/A	#N/A	#N/A
FGSG_00080	#N/A	#N/A	#N/A	#N/A	#N/A	#N/A	#N/A	#N/A	#N/A	#N/A	#N/A	#N/A	#N/A	#N/A	#N/A	#N/A
FGSG_00092	#N/A	#N/A	#N/A	#N/A	#N/A	#N/A	#N/A	#N/A	#N/A	#N/A	#N/A	#N/A	#N/A	#N/A	#N/A	#N/A
FGSG_00096	#N/A	#N/A	#N/A	#N/A	#N/A	#N/A	#N/A	#N/A	#N/A	#N/A	#N/A	#N/A	#N/A	#N/A	#N/A	#N/A
FGSG_00100	#N/A	#N/A	#N/A	#N/A	#N/A	#N/A	#N/A	#N/A	#N/A	#N/A	#N/A	#N/A	#N/A	#N/A	#N/A	#N/A
FGSG_00101	#N/A	#N/A	#N/A	#N/A	#N/A	#N/A	#N/A	#N/A	#N/A	#N/A	#N/A	#N/A	#N/A	#N/A	#N/A	#N/A
FGSG_00116	#N/A	#N/A	#N/A	#N/A	#N/A	#N/A	#N/A	#N/A	#N/A	#N/A	#N/A	#N/A	#N/A	#N/A	#N/A	#N/A
FGSG_00126	1	0	1	0	related to capsule-associated protein	beta- -xylosyltransferase 1	#N/A	#N/A	#N/A	#N/A	#N/A	#N/A	#N/A	#N/A	#N/A	FALSE
FGSG_00134	#N/A	#N/A	#N/A	#N/A	#N/A	#N/A	#N/A	#N/A	#N/A	#N/A	#N/A	#N/A	#N/A	#N/A	#N/A	#N/A
FGSG_00140	#N/A	#N/A	#N/A	#N/A	#N/A	#N/A	#N/A	#N/A	#N/A	#N/A	#N/A	#N/A	#N/A	#N/A	#N/A	#N/A
FGSG_00152	#N/A	#N/A	#N/A	#N/A	#N/A	#N/A	#N/A	#N/A	#N/A	#N/A	#N/A	#N/A	#N/A	#N/A	#N/A	#N/A
FGSG_00160	#N/A	#N/A	#N/A	#N/A	#N/A	#N/A	#N/A	#N/A	#N/A	#N/A	#N/A	#N/A	#N/A	#N/A	#N/A	#N/A
FGSG_00161	#N/A	#N/A	#N/A	#N/A	#N/A	#N/A	#N/A	#N/A	#N/A	#N/A	#N/A	#N/A	#N/A	#N/A	#N/A	#N/A
FGSG_00163	#N/A	#N/A	#N/A	#N/A	#N/A	#N/A	#N/A	#N/A	#N/A	#N/A	#N/A	#N/A	#N/A	#N/A	#N/A	#N/A
FGSG_00170	#N/A	#N/A	#N/A	#N/A	#N/A	#N/A	#N/A	#N/A	#N/A	#N/A	#N/A	#N/A	#N/A	#N/A	#N/A	#N/A
FGSG_00179	0	-1	-1	0	conserved hypothetical protein	trans-aconitate 2-methyltransferase	PF08241.4	Methyltransf_11	Methyltransferase domain	#N/A	#N/A	#N/A	#N/A	#N/A	#N/A	FALSE
FGSG_00182	#N/A	#N/A	#N/A	#N/A	#N/A	#N/A	#N/A	#N/A	#N/A	#N/A	#N/A	#N/A	#N/A	#N/A	#N/A	#N/A
FGSG_00184	#N/A	#N/A	#N/A	#N/A	#N/A	#N/A	#N/A	#N/A	#N/A	#N/A	#N/A	#N/A	#N/A	#N/A	#N/A	#N/A
FGSG_00188	#N/A	#N/A	#N/A	#N/A	#N/A	#N/A	#N/A	#N/A	#N/A	#N/A	#N/A	#N/A	#N/A	#N/A	#N/A	#N/A
FGSG_00193	#N/A	#N/A	#N/A	#N/A	#N/A	#N/A	#N/A	#N/A	#N/A	#N/A	#N/A	#N/A	#N/A	#N/A	#N/A	#N/A
FGSG_00194	#N/A	#N/A	#N/A	#N/A	#N/A	#N/A	#N/A	#N/A	#N/A	#N/A	#N/A	#N/A	#N/A	#N/A	#N/A	#N/A
FGSG_00198	1	-1	-1	0	conserved hypothetical protein	hypothetical protein FGSG_00198	#N/A	#N/A	#N/A	#N/A	#N/A	#N/A	#N/A	#N/A	#N/A	FALSE
FGSG_00199	#N/A	#N/A	#N/A	#N/A	#N/A	#N/A	#N/A	#N/A	#N/A	#N/A	#N/A	#N/A	#N/A	#N/A	#N/A	#N/A
FGSG_00209	#N/A	#N/A	#N/A	#N/A	#N/A	#N/A	#N/A	#N/A	#N/A	#N/A	#N/A	#N/A	#N/A	#N/A	#N/A	#N/A
FGSG_00217	#N/A	#N/A	#N/A	#N/A	#N/A	#N/A	#N/A	#N/A	#N/A	#N/A	#N/A	#N/A	#N/A	#N/A	#N/A	#N/A
FGSG_00218	#N/A	#N/A	#N/A	#N/A	#N/A	#N/A	#N/A	#N/A	#N/A	#N/A	#N/A	#N/A	#N/A	#N/A	#N/A	#N/A
FGSG_00219	#N/A	#N/A	#N/A	#N/A	#N/A	#N/A	#N/A	#N/A	#N/A	#N/A	#N/A	#N/A	#N/A	#N/A	#N/A	#N/A
FGSG_00220	#N/A	#N/A	#N/A	#N/A	#N/A	#N/A	#N/A	#N/A	#N/A	#N/A	#N/A	#N/A	#N/A	#N/A	#N/A	#N/A
FGSG_00227	#N/A	#N/A	#N/A	#N/A	#N/A	#N/A	#N/A	#N/A	#N/A	#N/A	#N/A	#N/A	#N/A	#N/A	#N/A	#N/A
FGSG_00231	#N/A	#N/A	#N/A	#N/A	#N/A	#N/A	#N/A	#N/A	#N/A	#N/A	#N/A	#N/A	#N/A	#N/A	#N/A	#N/A
FGSG_00234	#N/A	#N/A	#N/A	#N/A	#N/A	#N/A	#N/A	#N/A	#N/A	#N/A	#N/A	#N/A	#N/A	#N/A	#N/A	#N/A
FGSG_00235	#N/A	#N/A	#N/A	#N/A	#N/A	#N/A	#N/A	#N/A	#N/A	#N/A	#N/A	#N/A	#N/A	#N/A	#N/A	#N/A
FGSG_00236	#N/A	#N/A	#N/A	#N/A	#N/A	#N/A	#N/A	#N/A	#N/A	#N/A	#N/A	#N/A	#N/A	#N/A	#N/A	#N/A
FGSG_00246	1	0	1	0	conserved hypothetical protein	hypothetical protein FGSG_00246	#N/A	#N/A	#N/A	#N/A	#N/A	#N/A	#N/A	#N/A	#N/A	FALSE
FGSG_00251	0	1	1	0	probable galactose oxidase precursor	tpa_inf: galactose oxidase precursor	PF07646.7	Kelch_2	Kelch motif	#N/A	#N/A	#N/A	#N/A	#N/A	#N/A	FALSE
FGSG_00257	#N/A	#N/A	#N/A	#N/A	#N/A	#N/A	#N/A	#N/A	#N/A	#N/A	#N/A	#N/A	#N/A	#N/A	#N/A	#N/A
FGSG_00263	-1	0	1	0	related to apopolysialoglycoprotein	related to apopolysialoglycoprotein	#N/A	#N/A	#N/A	#N/A	#N/A	#N/A	#N/A	#N/A	#N/A	FALSE
FGSG_00265	#N/A	#N/A	#N/A	#N/A	#N/A	#N/A	#N/A	#N/A	#N/A	#N/A	#N/A	#N/A	#N/A	#N/A	#N/A	#N/A
FGSG_00268	#N/A	#N/A	#N/A	#N/A	#N/A	#N/A	#N/A	#N/A	#N/A	#N/A	#N/A	#N/A	#N/A	#N/A	#N/A	#N/A
FGSG_00270	0	0	1	0	related to UTP4 - U3 snoRNP protein	u3 small nucleolar rna-associated protein 4	#N/A	#N/A	#N/A	#N/A	#N/A	#N/A	#N/A	#N/A	#N/A	FALSE
FGSG_00275	#N/A	#N/A	#N/A	#N/A	#N/A	#N/A	#N/A	#N/A	#N/A	#N/A	#N/A	#N/A	#N/A	#N/A	#N/A	#N/A
FGSG_00280	#N/A	#N/A	#N/A	#N/A	#N/A	#N/A	#N/A	#N/A	#N/A	#N/A	#N/A	#N/A	#N/A	#N/A	#N/A	#N/A
FGSG_00281	1	0	-1	0	conserved hypothetical protein	dna repair exonuclease rad1	PF02144.8	Rad1	Repair protein Rad1/Rec1/Rad17	#N/A	#N/A	#N/A	#N/A	#N/A	#N/A	FALSE
FGSG_00283	-1	0	1	0	probable protein FR, involved in hyphal branching	cell division control protein 1	PF00149.20	Metallophos	Calcineurin-like phosphoesterase	#N/A	#N/A	#N/A	#N/A	#N/A	#N/A	FALSE
FGSG_00287	#N/A	#N/A	#N/A	#N/A	#N/A	#N/A	#N/A	#N/A	#N/A	#N/A	#N/A	#N/A	#N/A	#N/A	#N/A	#N/A
FGSG_00292	#N/A	#N/A	#N/A	#N/A	#N/A	#N/A	#N/A	#N/A	#N/A	#N/A	#N/A	#N/A	#N/A	#N/A	#N/A	#N/A
FGSG_00295	#N/A	#N/A	#N/A	#N/A	#N/A	#N/A	#N/A	#N/A	#N/A	#N/A	#N/A	#N/A	#N/A	#N/A	#N/A	#N/A
FGSG_00297	#N/A	#N/A	#N/A	#N/A	#N/A	#N/A	#N/A	#N/A	#N/A	#N/A	#N/A	#N/A	#N/A	#N/A	#N/A	#N/A
FGSG_00298	-1	-1	-1	0	probable cis-prenyltransferase	undecaprenyl diphosphate synthase	PF01255.11	Prenyltransf	Putative undecaprenyl diphosphate synthase	#N/A	#N/A	#N/A	#N/A	#N/A	#N/A	FALSE
FGSG_00301	0	1	1	0	probable MOB1 protein	maintenance of ploidy protein mob1	PF03637.9	Mob1_phocein	Mob1/phocein family	#N/A	#N/A	#N/A	#N/A	#N/A	#N/A	TRUE
FGSG_00302	#N/A	#N/A	#N/A	#N/A	#N/A	#N/A	#N/A	#N/A	#N/A	#N/A	#N/A	#N/A	#N/A	#N/A	#N/A	#N/A
FGSG_00304	#N/A	#N/A	#N/A	#N/A	#N/A	#N/A	#N/A	#N/A	#N/A	#N/A	#N/A	#N/A	#N/A	#N/A	#N/A	#N/A
FGSG_00307	#N/A	#N/A	#N/A	#N/A	#N/A	#N/A	#N/A	#N/A	#N/A	#N/A	#N/A	#N/A	#N/A	#N/A	#N/A	#N/A
FGSG_00313	-1	-1	-1	0	related to UPC2 - regulatory protein involved in control of sterol uptake	sterol uptake control protein 2	PF00172.10	Zn_clus	Fungal Zn(2)-Cys(6) binuclear cluster domain	PHI:1989	unaffected pathogenicity	#N/A	#N/A	FGSG_00313	#N/A	FALSE
FGSG_00325	0	0	-1	0	conserved hypothetical protein	dash complex subunit dad1 protein	PF08649.2	DASH_Dad1	DASH complex subunit Dad1	#N/A	#N/A	#N/A	#N/A	#N/A	#N/A	FALSE
FGSG_00327	0	-1	-1	0	related to replication factor C protein	replication factor c subunit 1	PF00533.18	BRCT	BRCA1 C Terminus (BRCT) domain	#N/A	#N/A	#N/A	#N/A	#N/A	#N/A	FALSE
FGSG_00329	#N/A	#N/A	#N/A	#N/A	#N/A	#N/A	#N/A	#N/A	#N/A	#N/A	#N/A	#N/A	#N/A	#N/A	#N/A	#N/A
FGSG_00332	#N/A	#N/A	#N/A	#N/A	#N/A	#N/A	#N/A	#N/A	#N/A	#N/A	#N/A	#N/A	#N/A	#N/A	#N/A	#N/A
FGSG_00335	-1	1	1	0	related to RNA-binding protein	rna-binding protein	PF00076.14	RRM_1	RNA recognition motif. (a.k.a. RRM, RBD, or RNP domain)	#N/A	#N/A	#N/A	#N/A	#N/A	#N/A	FALSE
FGSG_00336	0	-1	-1	0	conserved hypothetical protein	hypothetical protein FG00336.1	#N/A	#N/A	#N/A	#N/A	#N/A	#N/A	#N/A	#N/A	#N/A	FALSE
FGSG_00337	-1	0	-1	0	probable calmodulin-dependent protein kinase	calcium calmodulin-dependent protein kinase type i	PF00069.17	Pkinase	Protein kinase domain	PHI:1244	unaffected pathogenicity	#N/A	#N/A	#N/A	#N/A	FALSE
FGSG_00339	-1	0	1	0	related to SRP40 - suppressor of mutant AC40 of RNA polymerase I and III	related to srp40-suppressor of mutant ac40 of rna polymerase i and iii	PF08208.3	RNA_polI_A34	DNA-directed RNA polymerase I subunit RPA34.5	#N/A	#N/A	#N/A	#N/A	#N/A	#N/A	FALSE
FGSG_00345	#N/A	#N/A	#N/A	#N/A	#N/A	#N/A	#N/A	#N/A	#N/A	#N/A	#N/A	#N/A	#N/A	#N/A	#N/A	#N/A
FGSG_00349	1	0	1	0	related to RNA14 - component of pre-mRNA 3`-end processing factor CF I	mrna 3 -end-processing protein rna14	PF05843.6	Suf	Suppressor of forked protein (Suf)	#N/A	#N/A	#N/A	#N/A	#N/A	#N/A	FALSE
FGSG_00355	-1	0	-1	0	probable RAS GTPase-activating protein sar1	iq domain-containing protein containing gtpase activating protein	PF00616.11	RasGAP	GTPase-activator protein for Ras-like GTPase	#N/A	#N/A	#N/A	#N/A	#N/A	#N/A	FALSE
FGSG_00357	#N/A	#N/A	#N/A	#N/A	#N/A	#N/A	#N/A	#N/A	#N/A	#N/A	#N/A	#N/A	#N/A	#N/A	#N/A	#N/A
FGSG_00358	1	1	1	0	probable small nuclear ribonucleoprotein	probable small nuclear ribonucleoprotein	PF01423.14	LSM	LSM domain	#N/A	#N/A	#N/A	#N/A	#N/A	#N/A	FALSE
FGSG_00359	1	-1	-1	0	related to cullulin 3	cullulin 3	PF10557.1	Cullin_Nedd8	Cullin protein neddylation domain	#N/A	#N/A	#N/A	#N/A	#N/A	#N/A	FALSE
FGSG_00360	0	-1	-1	0	probable LSM2 - Sm-like (Lsm) protein	u6 snrna-associated sm-like protein lsm2	PF01423.14	LSM	LSM domain	#N/A	#N/A	#N/A	#N/A	#N/A	#N/A	FALSE
FGSG_00361	#N/A	#N/A	#N/A	#N/A	#N/A	#N/A	#N/A	#N/A	#N/A	#N/A	#N/A	#N/A	#N/A	#N/A	#N/A	#N/A
FGSG_00362	#N/A	#N/A	#N/A	#N/A	#N/A	#N/A	#N/A	#N/A	#N/A	#N/A	#N/A	#N/A	#N/A	#N/A	#N/A	#N/A
FGSG_00370	#N/A	#N/A	#N/A	#N/A	#N/A	#N/A	#N/A	#N/A	#N/A	#N/A	#N/A	#N/A	#N/A	#N/A	#N/A	#N/A
FGSG_00383	#N/A	#N/A	#N/A	#N/A	#N/A	#N/A	#N/A	#N/A	#N/A	#N/A	#N/A	#N/A	#N/A	#N/A	#N/A	#N/A
FGSG_00391	#N/A	#N/A	#N/A	#N/A	#N/A	#N/A	#N/A	#N/A	#N/A	#N/A	#N/A	#N/A	#N/A	#N/A	#N/A	#N/A
FGSG_00402	#N/A	#N/A	#N/A	#N/A	#N/A	#N/A	#N/A	#N/A	#N/A	#N/A	#N/A	#N/A	#N/A	#N/A	#N/A	#N/A
FGSG_00405	#N/A	#N/A	#N/A	#N/A	#N/A	#N/A	#N/A	#N/A	#N/A	#N/A	#N/A	#N/A	#N/A	#N/A	#N/A	#N/A
FGSG_00410	#N/A	#N/A	#N/A	#N/A	#N/A	#N/A	#N/A	#N/A	#N/A	#N/A	#N/A	#N/A	#N/A	#N/A	#N/A	#N/A
FGSG_00414	1	1	1	0	related to S.pombe beta-transducin	wd repeat-containing protein 5	PF07129.3	DUF1381	Protein of unknown function (DUF1381)	#N/A	#N/A	#N/A	#N/A	#N/A	#N/A	FALSE
FGSG_00418	-1	0	1	0	conserved hypothetical protein	hypothetical protein FG00418.1	#N/A	#N/A	#N/A	#N/A	#N/A	#N/A	#N/A	#N/A	#N/A	FALSE
FGSG_00423	#N/A	#N/A	#N/A	#N/A	#N/A	#N/A	#N/A	#N/A	#N/A	#N/A	#N/A	#N/A	#N/A	#N/A	#N/A	#N/A
FGSG_00427	#N/A	#N/A	#N/A	#N/A	#N/A	#N/A	#N/A	#N/A	#N/A	#N/A	#N/A	#N/A	#N/A	#N/A	#N/A	#N/A
FGSG_00435	#N/A	#N/A	#N/A	#N/A	#N/A	#N/A	#N/A	#N/A	#N/A	#N/A	#N/A	#N/A	#N/A	#N/A	#N/A	#N/A
FGSG_00436	#N/A	#N/A	#N/A	#N/A	#N/A	#N/A	#N/A	#N/A	#N/A	#N/A	#N/A	#N/A	#N/A	#N/A	#N/A	#N/A
FGSG_00437	#N/A	#N/A	#N/A	#N/A	#N/A	#N/A	#N/A	#N/A	#N/A	#N/A	#N/A	#N/A	#N/A	#N/A	#N/A	#N/A
FGSG_00438	-1	0	-1	0	putative protein [EST hit]	hypothetical protein FG00438.1	TIGR01167	LPXTG_anchor	LPXTG-motif cell wall anchor domain	#N/A	#N/A	#N/A	#N/A	#N/A	#N/A	FALSE
FGSG_00442	#N/A	#N/A	#N/A	#N/A	#N/A	#N/A	#N/A	#N/A	#N/A	#N/A	#N/A	#N/A	#N/A	#N/A	#N/A	#N/A
FGSG_00444	-1	-1	-1	0	related to programmed cell death protein (calcium-binding protein)	programmed cell death protein 6	PF00036.24	efhand	EF hand	#N/A	#N/A	#N/A	#N/A	#N/A	#N/A	FALSE
FGSG_00446	#N/A	#N/A	#N/A	#N/A	#N/A	#N/A	#N/A	#N/A	#N/A	#N/A	#N/A	#N/A	#N/A	#N/A	#N/A	#N/A
FGSG_00447	1	-1	-1	0	conserved hypothetical protein	related to acylphosphatase	PF00708.10	Acylphosphatase	Acylphosphatase	#N/A	#N/A	#N/A	#N/A	#N/A	#N/A	FALSE
FGSG_00448	#N/A	#N/A	#N/A	#N/A	#N/A	#N/A	#N/A	#N/A	#N/A	#N/A	#N/A	#N/A	#N/A	#N/A	#N/A	#N/A
FGSG_00457	1	0	1	0	conserved hypothetical protein	hypothetical protein FGSG_00457	PF08241.4	Methyltransf_11	Methyltransferase domain	#N/A	#N/A	#N/A	#N/A	#N/A	#N/A	FALSE
FGSG_00460	#N/A	#N/A	#N/A	#N/A	#N/A	#N/A	#N/A	#N/A	#N/A	#N/A	#N/A	#N/A	#N/A	#N/A	#N/A	#N/A
FGSG_00467	-1	-1	-1	0	related to C-type cyclin	cyclin pch1	#N/A	#N/A	#N/A	#N/A	#N/A	#N/A	#N/A	#N/A	#N/A	FALSE
FGSG_00468	#N/A	#N/A	#N/A	#N/A	#N/A	#N/A	#N/A	#N/A	#N/A	#N/A	#N/A	#N/A	#N/A	#N/A	#N/A	#N/A
FGSG_00470	0	1	1	0	conserved hypothetical protein	cellobiose dehydrogenase	#N/A	#N/A	#N/A	#N/A	#N/A	#N/A	#N/A	#N/A	#N/A	FALSE
FGSG_00474	-1	1	1	0	conserved hypothetical protein	hypothetical protein FGSG_00474	#N/A	#N/A	#N/A	#N/A	#N/A	#N/A	#N/A	#N/A	#N/A	FALSE
FGSG_00477	#N/A	#N/A	#N/A	#N/A	#N/A	#N/A	#N/A	#N/A	#N/A	#N/A	#N/A	#N/A	#N/A	#N/A	#N/A	#N/A
FGSG_00479	1	1	1	0	hypothetical protein	qde-2-interacting protein	#N/A	#N/A	#N/A	#N/A	#N/A	#N/A	#N/A	#N/A	#N/A	FALSE
FGSG_00480	#N/A	#N/A	#N/A	#N/A	#N/A	#N/A	#N/A	#N/A	#N/A	#N/A	#N/A	#N/A	#N/A	#N/A	#N/A	#N/A
FGSG_00495	-1	0	-1	0	probable ribosomal protein YmL44, mitochondrial	ribosomal protein l44	PF10780.1	MRP_L53	39S ribosomal protein L53/MRP-L53	#N/A	#N/A	#N/A	#N/A	#N/A	#N/A	FALSE
FGSG_00501	#N/A	#N/A	#N/A	#N/A	#N/A	#N/A	#N/A	#N/A	#N/A	#N/A	#N/A	#N/A	#N/A	#N/A	#N/A	#N/A
FGSG_00506	#N/A	#N/A	#N/A	#N/A	#N/A	#N/A	#N/A	#N/A	#N/A	#N/A	#N/A	#N/A	#N/A	#N/A	#N/A	#N/A
FGSG_00517	1	1	1	0	conserved hypothetical protein	hypothetical protein FGSG_00517	#N/A	#N/A	#N/A	#N/A	#N/A	#N/A	#N/A	#N/A	#N/A	FALSE
FGSG_00525	1	1	1	0	conserved hypothetical protein	hypothetical protein FG00525.1	#N/A	#N/A	#N/A	#N/A	#N/A	#N/A	#N/A	#N/A	#N/A	FALSE
FGSG_00526	#N/A	#N/A	#N/A	#N/A	#N/A	#N/A	#N/A	#N/A	#N/A	#N/A	#N/A	#N/A	#N/A	#N/A	#N/A	#N/A
FGSG_00528	0	1	1	0	hypothetical protein	hypothetical protein FGSG_00528	#N/A	#N/A	#N/A	#N/A	#N/A	#N/A	#N/A	#N/A	#N/A	#N/A
FGSG_00540	#N/A	#N/A	#N/A	#N/A	#N/A	#N/A	#N/A	#N/A	#N/A	#N/A	#N/A	#N/A	#N/A	#N/A	#N/A	#N/A
FGSG_00541	#N/A	#N/A	#N/A	#N/A	#N/A	#N/A	#N/A	#N/A	#N/A	#N/A	#N/A	#N/A	#N/A	#N/A	#N/A	#N/A
FGSG_00542	#N/A	#N/A	#N/A	#N/A	#N/A	#N/A	#N/A	#N/A	#N/A	#N/A	#N/A	#N/A	#N/A	#N/A	#N/A	#N/A
FGSG_00543	#N/A	#N/A	#N/A	#N/A	#N/A	#N/A	#N/A	#N/A	#N/A	#N/A	#N/A	#N/A	#N/A	#N/A	#N/A	#N/A
FGSG_00546	#N/A	#N/A	#N/A	#N/A	#N/A	#N/A	#N/A	#N/A	#N/A	#N/A	#N/A	#N/A	#N/A	#N/A	#N/A	#N/A
FGSG_00551	#N/A	#N/A	#N/A	#N/A	#N/A	#N/A	#N/A	#N/A	#N/A	#N/A	#N/A	#N/A	#N/A	#N/A	#N/A	#N/A
FGSG_00552	#N/A	#N/A	#N/A	#N/A	#N/A	#N/A	#N/A	#N/A	#N/A	#N/A	#N/A	#N/A	#N/A	#N/A	#N/A	#N/A
FGSG_00553	#N/A	#N/A	#N/A	#N/A	#N/A	#N/A	#N/A	#N/A	#N/A	#N/A	#N/A	#N/A	#N/A	#N/A	#N/A	#N/A
FGSG_00566	#N/A	#N/A	#N/A	#N/A	#N/A	#N/A	#N/A	#N/A	#N/A	#N/A	#N/A	#N/A	#N/A	#N/A	#N/A	#N/A
FGSG_00570	-1	1	1	0	related to SFH1 subunit of the RSC complex	chromatin structure-remodeling complex subunit sfh1	PF04855.4	SNF5	SNF5 / SMARCB1 / INI1	#N/A	#N/A	#N/A	#N/A	#N/A	#N/A	FALSE
FGSG_00573	-1	-1	-1	0	related to GAL4-like transcriptional activator	positive regulator of purine utilization	PF00172.10	Zn_clus	Fungal Zn(2)-Cys(6) binuclear cluster domain	PHI:1988	unaffected pathogenicity	#N/A	#N/A	FGSG_00573	#N/A	FALSE
FGSG_00576	-1	-1	1	0	related to cytosolic Cu/Zn superoxide dismutase	related to cytosolic cu zn superoxide dismutase	#N/A	#N/A	#N/A	#N/A	#N/A	FGSG_00576	#N/A	#N/A	#N/A	FALSE
FGSG_00578	0	-1	-1	0	related to short-chain alcohol dehydrogenase	related to short-chain alcohol dehydrogenase	PF00106.17	adh_short	short chain dehydrogenase	#N/A	#N/A	#N/A	#N/A	#N/A	#N/A	FALSE
FGSG_00581	0	-1	-1	0	related to VPS9	vacuolar protein sorting-associated protein 9a	PF02204.10	VPS9	Vacuolar sorting protein 9 (VPS9) domain	#N/A	#N/A	#N/A	#N/A	#N/A	#N/A	FALSE
FGSG_00582	0	0	1	0	conserved hypothetical protein	drb0094 family rna ligase	PF09513.2	RNA_lig_DRB0094	Probable RNA ligase (RNA_lig_DRB0094)	#N/A	#N/A	#N/A	#N/A	#N/A	#N/A	FALSE
FGSG_00584	-1	0	-1	0	conserved hypothetical protein	hypothetical protein FGSG_00584	PF00096.18	zf-C2H2	Zinc finger, C2H2 type	PHI:1344	unaffected pathogenicity	#N/A	#N/A	FGSG_00584	#N/A	FALSE
FGSG_00586	#N/A	#N/A	#N/A	#N/A	#N/A	#N/A	#N/A	#N/A	#N/A	#N/A	#N/A	#N/A	#N/A	#N/A	#N/A	#N/A
FGSG_00587	#N/A	#N/A	#N/A	#N/A	#N/A	#N/A	#N/A	#N/A	#N/A	#N/A	#N/A	#N/A	#N/A	#N/A	#N/A	#N/A
FGSG_00593	#N/A	#N/A	#N/A	#N/A	#N/A	#N/A	#N/A	#N/A	#N/A	#N/A	#N/A	#N/A	#N/A	#N/A	#N/A	#N/A
FGSG_00596	-1	1	1	0	probable ASP3-1 - L-asparaginase II	l-asparaginase 3	TIGR00520	asnASE_II	L-asparaginases, type II	#N/A	#N/A	#N/A	#N/A	#N/A	#N/A	FALSE
FGSG_00599	#N/A	#N/A	#N/A	#N/A	#N/A	#N/A	#N/A	#N/A	#N/A	#N/A	#N/A	#N/A	#N/A	#N/A	#N/A	#N/A
FGSG_00602	#N/A	#N/A	#N/A	#N/A	#N/A	#N/A	#N/A	#N/A	#N/A	#N/A	#N/A	#N/A	#N/A	#N/A	#N/A	#N/A
FGSG_00613	#N/A	#N/A	#N/A	#N/A	#N/A	#N/A	#N/A	#N/A	#N/A	#N/A	#N/A	#N/A	#N/A	#N/A	#N/A	#N/A
FGSG_00616	#N/A	#N/A	#N/A	#N/A	#N/A	#N/A	#N/A	#N/A	#N/A	#N/A	#N/A	#N/A	#N/A	#N/A	#N/A	#N/A
FGSG_00618	#N/A	#N/A	#N/A	#N/A	#N/A	#N/A	#N/A	#N/A	#N/A	#N/A	#N/A	#N/A	#N/A	#N/A	#N/A	#N/A
FGSG_00622	0	0	-1	0	related to peroxisomal membrane protein 4	peroxisomal membrane protein 4	PF10499.1	Pmp24	Peroxisomal membrane protein 24	#N/A	#N/A	#N/A	#N/A	#N/A	#N/A	FALSE
FGSG_00626	#N/A	#N/A	#N/A	#N/A	#N/A	#N/A	#N/A	#N/A	#N/A	#N/A	#N/A	#N/A	#N/A	#N/A	#N/A	#N/A
FGSG_00627	#N/A	#N/A	#N/A	#N/A	#N/A	#N/A	#N/A	#N/A	#N/A	#N/A	#N/A	#N/A	#N/A	#N/A	#N/A	#N/A
FGSG_00635	1	-1	-1	0	conserved hypothetical protein	chromosome transmission fidelity protein 8	PF09696.2	Ctf8	Ctf8	#N/A	#N/A	#N/A	#N/A	#N/A	#N/A	FALSE
FGSG_00640	#N/A	#N/A	#N/A	#N/A	#N/A	#N/A	#N/A	#N/A	#N/A	#N/A	#N/A	#N/A	#N/A	#N/A	#N/A	#N/A
FGSG_00648	#N/A	#N/A	#N/A	#N/A	#N/A	#N/A	#N/A	#N/A	#N/A	#N/A	#N/A	#N/A	#N/A	#N/A	#N/A	#N/A
FGSG_00653	1	0	1	0	conserved hypothetical protein	zinc finger hit domain-containing protein 3	PF04438.8	zf-HIT	HIT zinc finger	PHI:1345	unaffected pathogenicity	#N/A	#N/A	FGSG_00653	#N/A	FALSE
FGSG_00659	1	-1	-1	0	probable class I alpha-mannosidase	probable class i alpha-mannosidase	PF01532.12	Glyco_hydro_47	Glycosyl hydrolase family 47	#N/A	#N/A	FGSG_00659	#N/A	#N/A	#N/A	FALSE
FGSG_00661	#N/A	#N/A	#N/A	#N/A	#N/A	#N/A	#N/A	#N/A	#N/A	#N/A	#N/A	#N/A	#N/A	#N/A	#N/A	#N/A
FGSG_00665	#N/A	#N/A	#N/A	#N/A	#N/A	#N/A	#N/A	#N/A	#N/A	#N/A	#N/A	#N/A	#N/A	#N/A	#N/A	#N/A
FGSG_00666	-1	-1	-1	0	related to peroxisomal membrane protein pex13	related to peroxisomal membrane protein pex13	PF07653.9	SH3_2	Variant SH3 domain	#N/A	#N/A	#N/A	#N/A	#N/A	#N/A	FALSE
FGSG_00667	#N/A	#N/A	#N/A	#N/A	#N/A	#N/A	#N/A	#N/A	#N/A	#N/A	#N/A	#N/A	#N/A	#N/A	#N/A	#N/A
FGSG_00677	-1	0	-1	0	probable protein kinase ck2 catalytic subunit ck2 alpha-3	casein kinase ii subunit alpha	PF00069.17	Pkinase	Protein kinase domain	PHI:1218	lethal	#N/A	#N/A	#N/A	#N/A	FALSE
FGSG_00678	#N/A	#N/A	#N/A	#N/A	#N/A	#N/A	#N/A	#N/A	#N/A	#N/A	#N/A	#N/A	#N/A	#N/A	#N/A	#N/A
FGSG_00683	#N/A	#N/A	#N/A	#N/A	#N/A	#N/A	#N/A	#N/A	#N/A	#N/A	#N/A	#N/A	#N/A	#N/A	#N/A	#N/A
FGSG_00684	#N/A	#N/A	#N/A	#N/A	#N/A	#N/A	#N/A	#N/A	#N/A	#N/A	#N/A	#N/A	#N/A	#N/A	#N/A	#N/A
FGSG_00689	#N/A	#N/A	#N/A	#N/A	#N/A	#N/A	#N/A	#N/A	#N/A	#N/A	#N/A	#N/A	#N/A	#N/A	#N/A	#N/A
FGSG_00694	#N/A	#N/A	#N/A	#N/A	#N/A	#N/A	#N/A	#N/A	#N/A	#N/A	#N/A	#N/A	#N/A	#N/A	#N/A	#N/A
FGSG_00701	#N/A	#N/A	#N/A	#N/A	#N/A	#N/A	#N/A	#N/A	#N/A	#N/A	#N/A	#N/A	#N/A	#N/A	#N/A	#N/A
FGSG_00703	#N/A	#N/A	#N/A	#N/A	#N/A	#N/A	#N/A	#N/A	#N/A	#N/A	#N/A	#N/A	#N/A	#N/A	#N/A	#N/A
FGSG_00705	#N/A	#N/A	#N/A	#N/A	#N/A	#N/A	#N/A	#N/A	#N/A	#N/A	#N/A	#N/A	#N/A	#N/A	#N/A	#N/A
FGSG_00715	#N/A	#N/A	#N/A	#N/A	#N/A	#N/A	#N/A	#N/A	#N/A	#N/A	#N/A	#N/A	#N/A	#N/A	#N/A	#N/A
FGSG_00719	-1	0	-1	0	related to zinc finger transcription factor	regulatory protein leu3	PF00172.10	Zn_clus	Fungal Zn(2)-Cys(6) binuclear cluster domain	PHI:1967	reduced virulence	#N/A	#N/A	FGSG_00719	#N/A	FALSE
FGSG_00726	#N/A	#N/A	#N/A	#N/A	#N/A	#N/A	#N/A	#N/A	#N/A	#N/A	#N/A	#N/A	#N/A	#N/A	#N/A	#N/A
FGSG_00732	#N/A	#N/A	#N/A	#N/A	#N/A	#N/A	#N/A	#N/A	#N/A	#N/A	#N/A	#N/A	#N/A	#N/A	#N/A	#N/A
FGSG_00737	#N/A	#N/A	#N/A	#N/A	#N/A	#N/A	#N/A	#N/A	#N/A	#N/A	#N/A	#N/A	#N/A	#N/A	#N/A	#N/A
FGSG_00741	#N/A	#N/A	#N/A	#N/A	#N/A	#N/A	#N/A	#N/A	#N/A	#N/A	#N/A	#N/A	#N/A	#N/A	#N/A	#N/A
FGSG_00742	#N/A	#N/A	#N/A	#N/A	#N/A	#N/A	#N/A	#N/A	#N/A	#N/A	#N/A	#N/A	#N/A	#N/A	#N/A	#N/A
FGSG_00745	#N/A	#N/A	#N/A	#N/A	#N/A	#N/A	#N/A	#N/A	#N/A	#N/A	#N/A	#N/A	#N/A	#N/A	#N/A	#N/A
FGSG_00750	-1	-1	-1	0	conserved hypothetical protein	mlx-interacting protein	PF00010.18	HLH	Helix-loop-helix DNA-binding domain	PHI:1301	unaffected pathogenicity	#N/A	#N/A	FGSG_00750	#N/A	FALSE
FGSG_00752	#N/A	#N/A	#N/A	#N/A	#N/A	#N/A	#N/A	#N/A	#N/A	#N/A	#N/A	#N/A	#N/A	#N/A	#N/A	#N/A
FGSG_00758	#N/A	#N/A	#N/A	#N/A	#N/A	#N/A	#N/A	#N/A	#N/A	#N/A	#N/A	#N/A	#N/A	#N/A	#N/A	#N/A
FGSG_00759	#N/A	#N/A	#N/A	#N/A	#N/A	#N/A	#N/A	#N/A	#N/A	#N/A	#N/A	#N/A	#N/A	#N/A	#N/A	#N/A
FGSG_00760	#N/A	#N/A	#N/A	#N/A	#N/A	#N/A	#N/A	#N/A	#N/A	#N/A	#N/A	#N/A	#N/A	#N/A	#N/A	#N/A
FGSG_00774	#N/A	#N/A	#N/A	#N/A	#N/A	#N/A	#N/A	#N/A	#N/A	#N/A	#N/A	#N/A	#N/A	#N/A	#N/A	#N/A
FGSG_00783	#N/A	#N/A	#N/A	#N/A	#N/A	#N/A	#N/A	#N/A	#N/A	#N/A	#N/A	#N/A	#N/A	#N/A	#N/A	#N/A
FGSG_00788	1	1	1	0	conserved hypothetical protein	related to duf1275 domain protein	PF06912.3	DUF1275	Protein of unknown function (DUF1275)	#N/A	#N/A	#N/A	#N/A	#N/A	#N/A	FALSE
FGSG_00789	#N/A	#N/A	#N/A	#N/A	#N/A	#N/A	#N/A	#N/A	#N/A	#N/A	#N/A	#N/A	#N/A	#N/A	#N/A	#N/A
FGSG_00794	#N/A	#N/A	#N/A	#N/A	#N/A	#N/A	#N/A	#N/A	#N/A	#N/A	#N/A	#N/A	#N/A	#N/A	#N/A	#N/A
FGSG_00796	#N/A	#N/A	#N/A	#N/A	#N/A	#N/A	#N/A	#N/A	#N/A	#N/A	#N/A	#N/A	#N/A	#N/A	#N/A	#N/A
FGSG_00797	#N/A	#N/A	#N/A	#N/A	#N/A	#N/A	#N/A	#N/A	#N/A	#N/A	#N/A	#N/A	#N/A	#N/A	#N/A	#N/A
FGSG_00799	#N/A	#N/A	#N/A	#N/A	#N/A	#N/A	#N/A	#N/A	#N/A	#N/A	#N/A	#N/A	#N/A	#N/A	#N/A	#N/A
FGSG_00801	#N/A	#N/A	#N/A	#N/A	#N/A	#N/A	#N/A	#N/A	#N/A	#N/A	#N/A	#N/A	#N/A	#N/A	#N/A	#N/A
FGSG_00811	#N/A	#N/A	#N/A	#N/A	#N/A	#N/A	#N/A	#N/A	#N/A	#N/A	#N/A	#N/A	#N/A	#N/A	#N/A	#N/A
FGSG_00815	#N/A	#N/A	#N/A	#N/A	#N/A	#N/A	#N/A	#N/A	#N/A	#N/A	#N/A	#N/A	#N/A	#N/A	#N/A	#N/A
FGSG_00820	#N/A	#N/A	#N/A	#N/A	#N/A	#N/A	#N/A	#N/A	#N/A	#N/A	#N/A	#N/A	#N/A	#N/A	#N/A	#N/A
FGSG_00821	#N/A	#N/A	#N/A	#N/A	#N/A	#N/A	#N/A	#N/A	#N/A	#N/A	#N/A	#N/A	#N/A	#N/A	#N/A	#N/A
FGSG_00823	#N/A	#N/A	#N/A	#N/A	#N/A	#N/A	#N/A	#N/A	#N/A	#N/A	#N/A	#N/A	#N/A	#N/A	#N/A	#N/A
FGSG_00826	#N/A	#N/A	#N/A	#N/A	#N/A	#N/A	#N/A	#N/A	#N/A	#N/A	#N/A	#N/A	#N/A	#N/A	#N/A	#N/A
FGSG_00828	#N/A	#N/A	#N/A	#N/A	#N/A	#N/A	#N/A	#N/A	#N/A	#N/A	#N/A	#N/A	#N/A	#N/A	#N/A	#N/A
FGSG_00829	#N/A	#N/A	#N/A	#N/A	#N/A	#N/A	#N/A	#N/A	#N/A	#N/A	#N/A	#N/A	#N/A	#N/A	#N/A	#N/A
FGSG_00834	#N/A	#N/A	#N/A	#N/A	#N/A	#N/A	#N/A	#N/A	#N/A	#N/A	#N/A	#N/A	#N/A	#N/A	#N/A	#N/A
FGSG_00841	#N/A	#N/A	#N/A	#N/A	#N/A	#N/A	#N/A	#N/A	#N/A	#N/A	#N/A	#N/A	#N/A	#N/A	#N/A	#N/A
FGSG_00844	#N/A	#N/A	#N/A	#N/A	#N/A	#N/A	#N/A	#N/A	#N/A	#N/A	#N/A	#N/A	#N/A	#N/A	#N/A	#N/A
FGSG_00848	#N/A	#N/A	#N/A	#N/A	#N/A	#N/A	#N/A	#N/A	#N/A	#N/A	#N/A	#N/A	#N/A	#N/A	#N/A	#N/A
FGSG_00859	1	1	1	0	conserved hypothetical protein	lyr motif-containing protein 2	PF05347.7	Complex1_LYR	Complex 1 protein (LYR family)	#N/A	#N/A	#N/A	#N/A	#N/A	#N/A	FALSE
FGSG_00860	-1	1	1	0	conserved hypothetical protein	plac8 family protein	PF04749.9	PLAC8	PLAC8 family	#N/A	#N/A	#N/A	#N/A	#N/A	#N/A	FALSE
FGSG_00862	0	-1	-1	0	related to seed imbibition protein Sip1	galactinol--sucrose galactosyltransferase 6	#N/A	#N/A	#N/A	#N/A	#N/A	#N/A	#N/A	#N/A	#N/A	FALSE
FGSG_00868	#N/A	#N/A	#N/A	#N/A	#N/A	#N/A	#N/A	#N/A	#N/A	#N/A	#N/A	#N/A	#N/A	#N/A	#N/A	#N/A
FGSG_00876	#N/A	#N/A	#N/A	#N/A	#N/A	#N/A	#N/A	#N/A	#N/A	#N/A	#N/A	#N/A	#N/A	#N/A	#N/A	#N/A
FGSG_00880	#N/A	#N/A	#N/A	#N/A	#N/A	#N/A	#N/A	#N/A	#N/A	#N/A	#N/A	#N/A	#N/A	#N/A	#N/A	#N/A
FGSG_00882	#N/A	#N/A	#N/A	#N/A	#N/A	#N/A	#N/A	#N/A	#N/A	#N/A	#N/A	#N/A	#N/A	#N/A	#N/A	#N/A
FGSG_00885	#N/A	#N/A	#N/A	#N/A	#N/A	#N/A	#N/A	#N/A	#N/A	#N/A	#N/A	#N/A	#N/A	#N/A	#N/A	#N/A
FGSG_00890	#N/A	#N/A	#N/A	#N/A	#N/A	#N/A	#N/A	#N/A	#N/A	#N/A	#N/A	#N/A	#N/A	#N/A	#N/A	#N/A
FGSG_00892	#N/A	#N/A	#N/A	#N/A	#N/A	#N/A	#N/A	#N/A	#N/A	#N/A	#N/A	#N/A	#N/A	#N/A	#N/A	#N/A
FGSG_00895	#N/A	#N/A	#N/A	#N/A	#N/A	#N/A	#N/A	#N/A	#N/A	#N/A	#N/A	#N/A	#N/A	#N/A	#N/A	#N/A
FGSG_00897	#N/A	#N/A	#N/A	#N/A	#N/A	#N/A	#N/A	#N/A	#N/A	#N/A	#N/A	#N/A	#N/A	#N/A	#N/A	#N/A
FGSG_00901	0	-1	-1	0	conserved hypothetical protein	lsm domain-containing protein	PF01423.14	LSM	LSM domain	#N/A	#N/A	#N/A	#N/A	#N/A	#N/A	FALSE
FGSG_00911	#N/A	#N/A	#N/A	#N/A	#N/A	#N/A	#N/A	#N/A	#N/A	#N/A	#N/A	#N/A	#N/A	#N/A	#N/A	#N/A
FGSG_00913	#N/A	#N/A	#N/A	#N/A	#N/A	#N/A	#N/A	#N/A	#N/A	#N/A	#N/A	#N/A	#N/A	#N/A	#N/A	#N/A
FGSG_00915	#N/A	#N/A	#N/A	#N/A	#N/A	#N/A	#N/A	#N/A	#N/A	#N/A	#N/A	#N/A	#N/A	#N/A	#N/A	#N/A
FGSG_00923	#N/A	#N/A	#N/A	#N/A	#N/A	#N/A	#N/A	#N/A	#N/A	#N/A	#N/A	#N/A	#N/A	#N/A	#N/A	#N/A
FGSG_00924	#N/A	#N/A	#N/A	#N/A	#N/A	#N/A	#N/A	#N/A	#N/A	#N/A	#N/A	#N/A	#N/A	#N/A	#N/A	#N/A
FGSG_00927	#N/A	#N/A	#N/A	#N/A	#N/A	#N/A	#N/A	#N/A	#N/A	#N/A	#N/A	#N/A	#N/A	#N/A	#N/A	#N/A
FGSG_00932	#N/A	#N/A	#N/A	#N/A	#N/A	#N/A	#N/A	#N/A	#N/A	#N/A	#N/A	#N/A	#N/A	#N/A	#N/A	#N/A
FGSG_00934	#N/A	#N/A	#N/A	#N/A	#N/A	#N/A	#N/A	#N/A	#N/A	#N/A	#N/A	#N/A	#N/A	#N/A	#N/A	#N/A
FGSG_00936	#N/A	#N/A	#N/A	#N/A	#N/A	#N/A	#N/A	#N/A	#N/A	#N/A	#N/A	#N/A	#N/A	#N/A	#N/A	#N/A
FGSG_00941	#N/A	#N/A	#N/A	#N/A	#N/A	#N/A	#N/A	#N/A	#N/A	#N/A	#N/A	#N/A	#N/A	#N/A	#N/A	#N/A
FGSG_00942	1	1	1	0	hypothetical protein	hypothetical protein FG00942.1	#N/A	#N/A	#N/A	#N/A	#N/A	#N/A	#N/A	#N/A	#N/A	FALSE
FGSG_00943	0	0	1	0	hypothetical protein	hypothetical protein FG00943.1	#N/A	#N/A	#N/A	#N/A	#N/A	#N/A	#N/A	#N/A	#N/A	#N/A
FGSG_00949	1	1	1	0	conserved hypothetical protein	related to protein tag-253	PF01875.9	Memo	Memo-like protein	#N/A	#N/A	#N/A	#N/A	#N/A	#N/A	TRUE
FGSG_00960	#N/A	#N/A	#N/A	#N/A	#N/A	#N/A	#N/A	#N/A	#N/A	#N/A	#N/A	#N/A	#N/A	#N/A	#N/A	#N/A
FGSG_00964	#N/A	#N/A	#N/A	#N/A	#N/A	#N/A	#N/A	#N/A	#N/A	#N/A	#N/A	#N/A	#N/A	#N/A	#N/A	#N/A
FGSG_00967	#N/A	#N/A	#N/A	#N/A	#N/A	#N/A	#N/A	#N/A	#N/A	#N/A	#N/A	#N/A	#N/A	#N/A	#N/A	#N/A
FGSG_00970	#N/A	#N/A	#N/A	#N/A	#N/A	#N/A	#N/A	#N/A	#N/A	#N/A	#N/A	#N/A	#N/A	#N/A	#N/A	#N/A
FGSG_00972	#N/A	#N/A	#N/A	#N/A	#N/A	#N/A	#N/A	#N/A	#N/A	#N/A	#N/A	#N/A	#N/A	#N/A	#N/A	#N/A
FGSG_00973	1	0	1	0	hypothetical protein	hypothetical protein FG00973.1	#N/A	#N/A	#N/A	#N/A	#N/A	#N/A	#N/A	#N/A	#N/A	FALSE
FGSG_00975	#N/A	#N/A	#N/A	#N/A	#N/A	#N/A	#N/A	#N/A	#N/A	#N/A	#N/A	#N/A	#N/A	#N/A	#N/A	#N/A
FGSG_00986	#N/A	#N/A	#N/A	#N/A	#N/A	#N/A	#N/A	#N/A	#N/A	#N/A	#N/A	#N/A	#N/A	#N/A	#N/A	#N/A
FGSG_00987	#N/A	#N/A	#N/A	#N/A	#N/A	#N/A	#N/A	#N/A	#N/A	#N/A	#N/A	#N/A	#N/A	#N/A	#N/A	#N/A
FGSG_01002	#N/A	#N/A	#N/A	#N/A	#N/A	#N/A	#N/A	#N/A	#N/A	#N/A	#N/A	#N/A	#N/A	#N/A	#N/A	#N/A
FGSG_01003	#N/A	#N/A	#N/A	#N/A	#N/A	#N/A	#N/A	#N/A	#N/A	#N/A	#N/A	#N/A	#N/A	#N/A	#N/A	#N/A
FGSG_01005	#N/A	#N/A	#N/A	#N/A	#N/A	#N/A	#N/A	#N/A	#N/A	#N/A	#N/A	#N/A	#N/A	#N/A	#N/A	#N/A
FGSG_01010	#N/A	#N/A	#N/A	#N/A	#N/A	#N/A	#N/A	#N/A	#N/A	#N/A	#N/A	#N/A	#N/A	#N/A	#N/A	#N/A
FGSG_01011	#N/A	#N/A	#N/A	#N/A	#N/A	#N/A	#N/A	#N/A	#N/A	#N/A	#N/A	#N/A	#N/A	#N/A	#N/A	#N/A
FGSG_01012	#N/A	#N/A	#N/A	#N/A	#N/A	#N/A	#N/A	#N/A	#N/A	#N/A	#N/A	#N/A	#N/A	#N/A	#N/A	#N/A
FGSG_01013	#N/A	#N/A	#N/A	#N/A	#N/A	#N/A	#N/A	#N/A	#N/A	#N/A	#N/A	#N/A	#N/A	#N/A	#N/A	#N/A
FGSG_01018	#N/A	#N/A	#N/A	#N/A	#N/A	#N/A	#N/A	#N/A	#N/A	#N/A	#N/A	#N/A	#N/A	#N/A	#N/A	#N/A
FGSG_01019	#N/A	#N/A	#N/A	#N/A	#N/A	#N/A	#N/A	#N/A	#N/A	#N/A	#N/A	#N/A	#N/A	#N/A	#N/A	#N/A
FGSG_01023	#N/A	#N/A	#N/A	#N/A	#N/A	#N/A	#N/A	#N/A	#N/A	#N/A	#N/A	#N/A	#N/A	#N/A	#N/A	#N/A
FGSG_01025	#N/A	#N/A	#N/A	#N/A	#N/A	#N/A	#N/A	#N/A	#N/A	#N/A	#N/A	#N/A	#N/A	#N/A	#N/A	#N/A
FGSG_01027	#N/A	#N/A	#N/A	#N/A	#N/A	#N/A	#N/A	#N/A	#N/A	#N/A	#N/A	#N/A	#N/A	#N/A	#N/A	#N/A
FGSG_01030	#N/A	#N/A	#N/A	#N/A	#N/A	#N/A	#N/A	#N/A	#N/A	#N/A	#N/A	#N/A	#N/A	#N/A	#N/A	#N/A
FGSG_01032	#N/A	#N/A	#N/A	#N/A	#N/A	#N/A	#N/A	#N/A	#N/A	#N/A	#N/A	#N/A	#N/A	#N/A	#N/A	#N/A
FGSG_01040	#N/A	#N/A	#N/A	#N/A	#N/A	#N/A	#N/A	#N/A	#N/A	#N/A	#N/A	#N/A	#N/A	#N/A	#N/A	#N/A
FGSG_01045	#N/A	#N/A	#N/A	#N/A	#N/A	#N/A	#N/A	#N/A	#N/A	#N/A	#N/A	#N/A	#N/A	#N/A	#N/A	#N/A
FGSG_01046	#N/A	#N/A	#N/A	#N/A	#N/A	#N/A	#N/A	#N/A	#N/A	#N/A	#N/A	#N/A	#N/A	#N/A	#N/A	#N/A
FGSG_01049	#N/A	#N/A	#N/A	#N/A	#N/A	#N/A	#N/A	#N/A	#N/A	#N/A	#N/A	#N/A	#N/A	#N/A	#N/A	#N/A
FGSG_01050	1	-1	-1	0	hypothetical protein	hypothetical protein FGSG_01050	#N/A	#N/A	#N/A	#N/A	#N/A	#N/A	#N/A	#N/A	#N/A	FALSE
FGSG_01061	1	1	1	0	conserved hypothetical protein	hypothetical protein FG01061.1	#N/A	#N/A	#N/A	#N/A	#N/A	#N/A	#N/A	#N/A	#N/A	#N/A
FGSG_01062	#N/A	#N/A	#N/A	#N/A	#N/A	#N/A	#N/A	#N/A	#N/A	#N/A	#N/A	#N/A	#N/A	#N/A	#N/A	#N/A
FGSG_01063	#N/A	#N/A	#N/A	#N/A	#N/A	#N/A	#N/A	#N/A	#N/A	#N/A	#N/A	#N/A	#N/A	#N/A	#N/A	#N/A
FGSG_01064	#N/A	#N/A	#N/A	#N/A	#N/A	#N/A	#N/A	#N/A	#N/A	#N/A	#N/A	#N/A	#N/A	#N/A	#N/A	#N/A
FGSG_01066	#N/A	#N/A	#N/A	#N/A	#N/A	#N/A	#N/A	#N/A	#N/A	#N/A	#N/A	#N/A	#N/A	#N/A	#N/A	#N/A
FGSG_01067	#N/A	#N/A	#N/A	#N/A	#N/A	#N/A	#N/A	#N/A	#N/A	#N/A	#N/A	#N/A	#N/A	#N/A	#N/A	#N/A
FGSG_01087	#N/A	#N/A	#N/A	#N/A	#N/A	#N/A	#N/A	#N/A	#N/A	#N/A	#N/A	#N/A	#N/A	#N/A	#N/A	#N/A
FGSG_01088	1	0	1	0	conserved hypothetical protein	hypothetical protein FG01088.1	#N/A	#N/A	#N/A	#N/A	#N/A	#N/A	#N/A	#N/A	#N/A	FALSE
FGSG_01091	#N/A	#N/A	#N/A	#N/A	#N/A	#N/A	#N/A	#N/A	#N/A	#N/A	#N/A	#N/A	#N/A	#N/A	#N/A	#N/A
FGSG_01092	#N/A	#N/A	#N/A	#N/A	#N/A	#N/A	#N/A	#N/A	#N/A	#N/A	#N/A	#N/A	#N/A	#N/A	#N/A	#N/A
FGSG_01096	#N/A	#N/A	#N/A	#N/A	#N/A	#N/A	#N/A	#N/A	#N/A	#N/A	#N/A	#N/A	#N/A	#N/A	#N/A	#N/A
FGSG_01097	#N/A	#N/A	#N/A	#N/A	#N/A	#N/A	#N/A	#N/A	#N/A	#N/A	#N/A	#N/A	#N/A	#N/A	#N/A	#N/A
FGSG_01100	#N/A	#N/A	#N/A	#N/A	#N/A	#N/A	#N/A	#N/A	#N/A	#N/A	#N/A	#N/A	#N/A	#N/A	#N/A	#N/A
FGSG_01101	#N/A	#N/A	#N/A	#N/A	#N/A	#N/A	#N/A	#N/A	#N/A	#N/A	#N/A	#N/A	#N/A	#N/A	#N/A	#N/A
FGSG_01103	#N/A	#N/A	#N/A	#N/A	#N/A	#N/A	#N/A	#N/A	#N/A	#N/A	#N/A	#N/A	#N/A	#N/A	#N/A	#N/A
FGSG_01108	#N/A	#N/A	#N/A	#N/A	#N/A	#N/A	#N/A	#N/A	#N/A	#N/A	#N/A	#N/A	#N/A	#N/A	#N/A	#N/A
FGSG_01109	#N/A	#N/A	#N/A	#N/A	#N/A	#N/A	#N/A	#N/A	#N/A	#N/A	#N/A	#N/A	#N/A	#N/A	#N/A	#N/A
FGSG_01114	#N/A	#N/A	#N/A	#N/A	#N/A	#N/A	#N/A	#N/A	#N/A	#N/A	#N/A	#N/A	#N/A	#N/A	#N/A	#N/A
FGSG_01122	#N/A	#N/A	#N/A	#N/A	#N/A	#N/A	#N/A	#N/A	#N/A	#N/A	#N/A	#N/A	#N/A	#N/A	#N/A	#N/A
FGSG_01124	#N/A	#N/A	#N/A	#N/A	#N/A	#N/A	#N/A	#N/A	#N/A	#N/A	#N/A	#N/A	#N/A	#N/A	#N/A	#N/A
FGSG_01126	#N/A	#N/A	#N/A	#N/A	#N/A	#N/A	#N/A	#N/A	#N/A	#N/A	#N/A	#N/A	#N/A	#N/A	#N/A	#N/A
FGSG_01129	#N/A	#N/A	#N/A	#N/A	#N/A	#N/A	#N/A	#N/A	#N/A	#N/A	#N/A	#N/A	#N/A	#N/A	#N/A	#N/A
FGSG_01139	1	0	1	0	conserved hypothetical protein	sterol regulatory element-binding protein 2	PF00010.18	HLH	Helix-loop-helix DNA-binding domain	PHI:1302	unaffected pathogenicity	#N/A	#N/A	FGSG_01139	#N/A	FALSE
FGSG_01142	#N/A	#N/A	#N/A	#N/A	#N/A	#N/A	#N/A	#N/A	#N/A	#N/A	#N/A	#N/A	#N/A	#N/A	#N/A	#N/A
FGSG_01144	#N/A	#N/A	#N/A	#N/A	#N/A	#N/A	#N/A	#N/A	#N/A	#N/A	#N/A	#N/A	#N/A	#N/A	#N/A	#N/A
FGSG_01145	#N/A	#N/A	#N/A	#N/A	#N/A	#N/A	#N/A	#N/A	#N/A	#N/A	#N/A	#N/A	#N/A	#N/A	#N/A	#N/A
FGSG_01148	1	1	1	0	hypothetical protein	hypothetical protein FG01148.1	#N/A	#N/A	#N/A	#N/A	#N/A	#N/A	#N/A	#N/A	#N/A	#N/A
FGSG_01156	#N/A	#N/A	#N/A	#N/A	#N/A	#N/A	#N/A	#N/A	#N/A	#N/A	#N/A	#N/A	#N/A	#N/A	#N/A	#N/A
FGSG_01159	#N/A	#N/A	#N/A	#N/A	#N/A	#N/A	#N/A	#N/A	#N/A	#N/A	#N/A	#N/A	#N/A	#N/A	#N/A	#N/A
FGSG_01162	#N/A	#N/A	#N/A	#N/A	#N/A	#N/A	#N/A	#N/A	#N/A	#N/A	#N/A	#N/A	#N/A	#N/A	#N/A	#N/A
FGSG_01165	#N/A	#N/A	#N/A	#N/A	#N/A	#N/A	#N/A	#N/A	#N/A	#N/A	#N/A	#N/A	#N/A	#N/A	#N/A	#N/A
FGSG_01172	#N/A	#N/A	#N/A	#N/A	#N/A	#N/A	#N/A	#N/A	#N/A	#N/A	#N/A	#N/A	#N/A	#N/A	#N/A	#N/A
FGSG_01174	#N/A	#N/A	#N/A	#N/A	#N/A	#N/A	#N/A	#N/A	#N/A	#N/A	#N/A	#N/A	#N/A	#N/A	#N/A	#N/A
FGSG_01175	#N/A	#N/A	#N/A	#N/A	#N/A	#N/A	#N/A	#N/A	#N/A	#N/A	#N/A	#N/A	#N/A	#N/A	#N/A	#N/A
FGSG_01176	#N/A	#N/A	#N/A	#N/A	#N/A	#N/A	#N/A	#N/A	#N/A	#N/A	#N/A	#N/A	#N/A	#N/A	#N/A	#N/A
FGSG_01181	#N/A	#N/A	#N/A	#N/A	#N/A	#N/A	#N/A	#N/A	#N/A	#N/A	#N/A	#N/A	#N/A	#N/A	#N/A	#N/A
FGSG_01186	#N/A	#N/A	#N/A	#N/A	#N/A	#N/A	#N/A	#N/A	#N/A	#N/A	#N/A	#N/A	#N/A	#N/A	#N/A	#N/A
FGSG_01192	0	0	1	0	hypothetical protein	hypothetical protein FG01192.1	#N/A	#N/A	#N/A	#N/A	#N/A	#N/A	#N/A	#N/A	#N/A	#N/A
FGSG_01197	#N/A	#N/A	#N/A	#N/A	#N/A	#N/A	#N/A	#N/A	#N/A	#N/A	#N/A	#N/A	#N/A	#N/A	#N/A	#N/A
FGSG_01202	#N/A	#N/A	#N/A	#N/A	#N/A	#N/A	#N/A	#N/A	#N/A	#N/A	#N/A	#N/A	#N/A	#N/A	#N/A	#N/A
FGSG_01204	#N/A	#N/A	#N/A	#N/A	#N/A	#N/A	#N/A	#N/A	#N/A	#N/A	#N/A	#N/A	#N/A	#N/A	#N/A	#N/A
FGSG_01207	#N/A	#N/A	#N/A	#N/A	#N/A	#N/A	#N/A	#N/A	#N/A	#N/A	#N/A	#N/A	#N/A	#N/A	#N/A	#N/A
FGSG_01209	#N/A	#N/A	#N/A	#N/A	#N/A	#N/A	#N/A	#N/A	#N/A	#N/A	#N/A	#N/A	#N/A	#N/A	#N/A	#N/A
FGSG_01211	#N/A	#N/A	#N/A	#N/A	#N/A	#N/A	#N/A	#N/A	#N/A	#N/A	#N/A	#N/A	#N/A	#N/A	#N/A	#N/A
FGSG_01212	#N/A	#N/A	#N/A	#N/A	#N/A	#N/A	#N/A	#N/A	#N/A	#N/A	#N/A	#N/A	#N/A	#N/A	#N/A	#N/A
FGSG_01213	#N/A	#N/A	#N/A	#N/A	#N/A	#N/A	#N/A	#N/A	#N/A	#N/A	#N/A	#N/A	#N/A	#N/A	#N/A	#N/A
FGSG_01218	1	1	1	0	conserved hypothetical protein	hypothetical protein FG01218.1	#N/A	#N/A	#N/A	#N/A	#N/A	FGSG_01218	#N/A	#N/A	#N/A	FALSE
FGSG_01220	#N/A	#N/A	#N/A	#N/A	#N/A	#N/A	#N/A	#N/A	#N/A	#N/A	#N/A	#N/A	#N/A	#N/A	#N/A	#N/A
FGSG_01221	#N/A	#N/A	#N/A	#N/A	#N/A	#N/A	#N/A	#N/A	#N/A	#N/A	#N/A	#N/A	#N/A	#N/A	#N/A	#N/A
FGSG_01227	#N/A	#N/A	#N/A	#N/A	#N/A	#N/A	#N/A	#N/A	#N/A	#N/A	#N/A	#N/A	#N/A	#N/A	#N/A	#N/A
FGSG_01230	#N/A	#N/A	#N/A	#N/A	#N/A	#N/A	#N/A	#N/A	#N/A	#N/A	#N/A	#N/A	#N/A	#N/A	#N/A	#N/A
FGSG_01232	#N/A	#N/A	#N/A	#N/A	#N/A	#N/A	#N/A	#N/A	#N/A	#N/A	#N/A	#N/A	#N/A	#N/A	#N/A	#N/A
FGSG_01233	#N/A	#N/A	#N/A	#N/A	#N/A	#N/A	#N/A	#N/A	#N/A	#N/A	#N/A	#N/A	#N/A	#N/A	#N/A	#N/A
FGSG_01239	#N/A	#N/A	#N/A	#N/A	#N/A	#N/A	#N/A	#N/A	#N/A	#N/A	#N/A	#N/A	#N/A	#N/A	#N/A	#N/A
FGSG_01240	#N/A	#N/A	#N/A	#N/A	#N/A	#N/A	#N/A	#N/A	#N/A	#N/A	#N/A	#N/A	#N/A	#N/A	#N/A	#N/A
FGSG_01242	#N/A	#N/A	#N/A	#N/A	#N/A	#N/A	#N/A	#N/A	#N/A	#N/A	#N/A	#N/A	#N/A	#N/A	#N/A	#N/A
FGSG_01249	#N/A	#N/A	#N/A	#N/A	#N/A	#N/A	#N/A	#N/A	#N/A	#N/A	#N/A	#N/A	#N/A	#N/A	#N/A	#N/A
FGSG_01251	#N/A	#N/A	#N/A	#N/A	#N/A	#N/A	#N/A	#N/A	#N/A	#N/A	#N/A	#N/A	#N/A	#N/A	#N/A	#N/A
FGSG_01254	#N/A	#N/A	#N/A	#N/A	#N/A	#N/A	#N/A	#N/A	#N/A	#N/A	#N/A	#N/A	#N/A	#N/A	#N/A	#N/A
FGSG_01255	#N/A	#N/A	#N/A	#N/A	#N/A	#N/A	#N/A	#N/A	#N/A	#N/A	#N/A	#N/A	#N/A	#N/A	#N/A	#N/A
FGSG_01256	#N/A	#N/A	#N/A	#N/A	#N/A	#N/A	#N/A	#N/A	#N/A	#N/A	#N/A	#N/A	#N/A	#N/A	#N/A	#N/A
FGSG_01266	#N/A	#N/A	#N/A	#N/A	#N/A	#N/A	#N/A	#N/A	#N/A	#N/A	#N/A	#N/A	#N/A	#N/A	#N/A	#N/A
FGSG_01270	#N/A	#N/A	#N/A	#N/A	#N/A	#N/A	#N/A	#N/A	#N/A	#N/A	#N/A	#N/A	#N/A	#N/A	#N/A	#N/A
FGSG_01271	#N/A	#N/A	#N/A	#N/A	#N/A	#N/A	#N/A	#N/A	#N/A	#N/A	#N/A	#N/A	#N/A	#N/A	#N/A	#N/A
FGSG_01273	#N/A	#N/A	#N/A	#N/A	#N/A	#N/A	#N/A	#N/A	#N/A	#N/A	#N/A	#N/A	#N/A	#N/A	#N/A	#N/A
FGSG_01274	#N/A	#N/A	#N/A	#N/A	#N/A	#N/A	#N/A	#N/A	#N/A	#N/A	#N/A	#N/A	#N/A	#N/A	#N/A	#N/A
FGSG_01276	#N/A	#N/A	#N/A	#N/A	#N/A	#N/A	#N/A	#N/A	#N/A	#N/A	#N/A	#N/A	#N/A	#N/A	#N/A	#N/A
FGSG_01283	-1	0	-1	0	related to beta-hexosaminidase precursor	chitooligosaccharidolytic beta-n-acetylglucosaminidase	PF00728.14	Glyco_hydro_20	Glycosyl hydrolase family 20, catalytic domain	#N/A	#N/A	FGSG_01283	FGSG_01283	#N/A	#N/A	FALSE
FGSG_01295	#N/A	#N/A	#N/A	#N/A	#N/A	#N/A	#N/A	#N/A	#N/A	#N/A	#N/A	#N/A	#N/A	#N/A	#N/A	#N/A
FGSG_01298	#N/A	#N/A	#N/A	#N/A	#N/A	#N/A	#N/A	#N/A	#N/A	#N/A	#N/A	#N/A	#N/A	#N/A	#N/A	#N/A
FGSG_01300	#N/A	#N/A	#N/A	#N/A	#N/A	#N/A	#N/A	#N/A	#N/A	#N/A	#N/A	#N/A	#N/A	#N/A	#N/A	#N/A
FGSG_01308	#N/A	#N/A	#N/A	#N/A	#N/A	#N/A	#N/A	#N/A	#N/A	#N/A	#N/A	#N/A	#N/A	#N/A	#N/A	#N/A
FGSG_01309	#N/A	#N/A	#N/A	#N/A	#N/A	#N/A	#N/A	#N/A	#N/A	#N/A	#N/A	#N/A	#N/A	#N/A	#N/A	#N/A
FGSG_01319	#N/A	#N/A	#N/A	#N/A	#N/A	#N/A	#N/A	#N/A	#N/A	#N/A	#N/A	#N/A	#N/A	#N/A	#N/A	#N/A
FGSG_01323	-1	-1	-1	0	related to nuclear pore protein	hypothetical protein FG01323.1	#N/A	#N/A	#N/A	#N/A	#N/A	#N/A	#N/A	#N/A	#N/A	FALSE
FGSG_01325	#N/A	#N/A	#N/A	#N/A	#N/A	#N/A	#N/A	#N/A	#N/A	#N/A	#N/A	#N/A	#N/A	#N/A	#N/A	#N/A
FGSG_01326	#N/A	#N/A	#N/A	#N/A	#N/A	#N/A	#N/A	#N/A	#N/A	#N/A	#N/A	#N/A	#N/A	#N/A	#N/A	#N/A
FGSG_01327	#N/A	#N/A	#N/A	#N/A	#N/A	#N/A	#N/A	#N/A	#N/A	#N/A	#N/A	#N/A	#N/A	#N/A	#N/A	#N/A
FGSG_01328	0	-1	-1	0	probable H+-ATPase V1 subunit c, vacuolar	v-atpase subunit c	PF03223.7	V-ATPase_C	V-ATPase subunit C	#N/A	#N/A	#N/A	#N/A	#N/A	#N/A	FALSE
FGSG_01332	#N/A	#N/A	#N/A	#N/A	#N/A	#N/A	#N/A	#N/A	#N/A	#N/A	#N/A	#N/A	#N/A	#N/A	#N/A	#N/A
FGSG_01336	#N/A	#N/A	#N/A	#N/A	#N/A	#N/A	#N/A	#N/A	#N/A	#N/A	#N/A	#N/A	#N/A	#N/A	#N/A	#N/A
FGSG_01337	#N/A	#N/A	#N/A	#N/A	#N/A	#N/A	#N/A	#N/A	#N/A	#N/A	#N/A	#N/A	#N/A	#N/A	#N/A	#N/A
FGSG_01340	#N/A	#N/A	#N/A	#N/A	#N/A	#N/A	#N/A	#N/A	#N/A	#N/A	#N/A	#N/A	#N/A	#N/A	#N/A	#N/A
FGSG_01347	#N/A	#N/A	#N/A	#N/A	#N/A	#N/A	#N/A	#N/A	#N/A	#N/A	#N/A	#N/A	#N/A	#N/A	#N/A	#N/A
FGSG_01352	#N/A	#N/A	#N/A	#N/A	#N/A	#N/A	#N/A	#N/A	#N/A	#N/A	#N/A	#N/A	#N/A	#N/A	#N/A	#N/A
FGSG_01353	#N/A	#N/A	#N/A	#N/A	#N/A	#N/A	#N/A	#N/A	#N/A	#N/A	#N/A	#N/A	#N/A	#N/A	#N/A	#N/A
FGSG_01355	#N/A	#N/A	#N/A	#N/A	#N/A	#N/A	#N/A	#N/A	#N/A	#N/A	#N/A	#N/A	#N/A	#N/A	#N/A	#N/A
FGSG_01357	#N/A	#N/A	#N/A	#N/A	#N/A	#N/A	#N/A	#N/A	#N/A	#N/A	#N/A	#N/A	#N/A	#N/A	#N/A	#N/A
FGSG_01363	#N/A	#N/A	#N/A	#N/A	#N/A	#N/A	#N/A	#N/A	#N/A	#N/A	#N/A	#N/A	#N/A	#N/A	#N/A	#N/A
FGSG_01364	#N/A	#N/A	#N/A	#N/A	#N/A	#N/A	#N/A	#N/A	#N/A	#N/A	#N/A	#N/A	#N/A	#N/A	#N/A	#N/A
FGSG_01370	#N/A	#N/A	#N/A	#N/A	#N/A	#N/A	#N/A	#N/A	#N/A	#N/A	#N/A	#N/A	#N/A	#N/A	#N/A	#N/A
FGSG_01378	1	-1	-1	0	related to transcription factor nirA	hypothetical protein FGSG_01378	PF04082.10	Fungal_trans	Fungal specific transcription factor domain	PHI:1919	unaffected pathogenicity	#N/A	#N/A	FGSG_01378	#N/A	FALSE
FGSG_01385	-1	-1	-1	0	conserved hypothetical protein	hypothetical protein FGSG_01385	#N/A	#N/A	#N/A	#N/A	#N/A	#N/A	#N/A	#N/A	#N/A	FALSE
FGSG_01388	#N/A	#N/A	#N/A	#N/A	#N/A	#N/A	#N/A	#N/A	#N/A	#N/A	#N/A	#N/A	#N/A	#N/A	#N/A	#N/A
FGSG_01390	#N/A	#N/A	#N/A	#N/A	#N/A	#N/A	#N/A	#N/A	#N/A	#N/A	#N/A	#N/A	#N/A	#N/A	#N/A	#N/A
FGSG_01398	0	-1	-1	0	probable ERV14 - ER-derived Vesicles	er-derived vesicles protein erv14	PF03311.6	Cornichon	Cornichon protein	#N/A	#N/A	#N/A	#N/A	#N/A	#N/A	FALSE
FGSG_01411	#N/A	#N/A	#N/A	#N/A	#N/A	#N/A	#N/A	#N/A	#N/A	#N/A	#N/A	#N/A	#N/A	#N/A	#N/A	#N/A
FGSG_01418	#N/A	#N/A	#N/A	#N/A	#N/A	#N/A	#N/A	#N/A	#N/A	#N/A	#N/A	#N/A	#N/A	#N/A	#N/A	#N/A
FGSG_01426	#N/A	#N/A	#N/A	#N/A	#N/A	#N/A	#N/A	#N/A	#N/A	#N/A	#N/A	#N/A	#N/A	#N/A	#N/A	#N/A
FGSG_01428	#N/A	#N/A	#N/A	#N/A	#N/A	#N/A	#N/A	#N/A	#N/A	#N/A	#N/A	#N/A	#N/A	#N/A	#N/A	#N/A
FGSG_01431	#N/A	#N/A	#N/A	#N/A	#N/A	#N/A	#N/A	#N/A	#N/A	#N/A	#N/A	#N/A	#N/A	#N/A	#N/A	#N/A
FGSG_01434	#N/A	#N/A	#N/A	#N/A	#N/A	#N/A	#N/A	#N/A	#N/A	#N/A	#N/A	#N/A	#N/A	#N/A	#N/A	#N/A
FGSG_01438	#N/A	#N/A	#N/A	#N/A	#N/A	#N/A	#N/A	#N/A	#N/A	#N/A	#N/A	#N/A	#N/A	#N/A	#N/A	#N/A
FGSG_01443	#N/A	#N/A	#N/A	#N/A	#N/A	#N/A	#N/A	#N/A	#N/A	#N/A	#N/A	#N/A	#N/A	#N/A	#N/A	#N/A
FGSG_01446	#N/A	#N/A	#N/A	#N/A	#N/A	#N/A	#N/A	#N/A	#N/A	#N/A	#N/A	#N/A	#N/A	#N/A	#N/A	#N/A
FGSG_01449	#N/A	#N/A	#N/A	#N/A	#N/A	#N/A	#N/A	#N/A	#N/A	#N/A	#N/A	#N/A	#N/A	#N/A	#N/A	#N/A
FGSG_01452	#N/A	#N/A	#N/A	#N/A	#N/A	#N/A	#N/A	#N/A	#N/A	#N/A	#N/A	#N/A	#N/A	#N/A	#N/A	#N/A
FGSG_01454	#N/A	#N/A	#N/A	#N/A	#N/A	#N/A	#N/A	#N/A	#N/A	#N/A	#N/A	#N/A	#N/A	#N/A	#N/A	#N/A
FGSG_01455	#N/A	#N/A	#N/A	#N/A	#N/A	#N/A	#N/A	#N/A	#N/A	#N/A	#N/A	#N/A	#N/A	#N/A	#N/A	#N/A
FGSG_01457	#N/A	#N/A	#N/A	#N/A	#N/A	#N/A	#N/A	#N/A	#N/A	#N/A	#N/A	#N/A	#N/A	#N/A	#N/A	#N/A
FGSG_01461	#N/A	#N/A	#N/A	#N/A	#N/A	#N/A	#N/A	#N/A	#N/A	#N/A	#N/A	#N/A	#N/A	#N/A	#N/A	#N/A
FGSG_01463	#N/A	#N/A	#N/A	#N/A	#N/A	#N/A	#N/A	#N/A	#N/A	#N/A	#N/A	#N/A	#N/A	#N/A	#N/A	#N/A
FGSG_01465	#N/A	#N/A	#N/A	#N/A	#N/A	#N/A	#N/A	#N/A	#N/A	#N/A	#N/A	#N/A	#N/A	#N/A	#N/A	#N/A
FGSG_01467	#N/A	#N/A	#N/A	#N/A	#N/A	#N/A	#N/A	#N/A	#N/A	#N/A	#N/A	#N/A	#N/A	#N/A	#N/A	#N/A
FGSG_01480	#N/A	#N/A	#N/A	#N/A	#N/A	#N/A	#N/A	#N/A	#N/A	#N/A	#N/A	#N/A	#N/A	#N/A	#N/A	#N/A
FGSG_01481	#N/A	#N/A	#N/A	#N/A	#N/A	#N/A	#N/A	#N/A	#N/A	#N/A	#N/A	#N/A	#N/A	#N/A	#N/A	#N/A
FGSG_01484	#N/A	#N/A	#N/A	#N/A	#N/A	#N/A	#N/A	#N/A	#N/A	#N/A	#N/A	#N/A	#N/A	#N/A	#N/A	#N/A
FGSG_01489	#N/A	#N/A	#N/A	#N/A	#N/A	#N/A	#N/A	#N/A	#N/A	#N/A	#N/A	#N/A	#N/A	#N/A	#N/A	#N/A
FGSG_01490	#N/A	#N/A	#N/A	#N/A	#N/A	#N/A	#N/A	#N/A	#N/A	#N/A	#N/A	#N/A	#N/A	#N/A	#N/A	#N/A
FGSG_01493	-1	0	-1	0	conserved hypothetical protein	glutathione-dependent formaldehyde-activating	#N/A	#N/A	#N/A	#N/A	#N/A	#N/A	#N/A	#N/A	#N/A	FALSE
FGSG_01495	#N/A	#N/A	#N/A	#N/A	#N/A	#N/A	#N/A	#N/A	#N/A	#N/A	#N/A	#N/A	#N/A	#N/A	#N/A	#N/A
FGSG_01497	#N/A	#N/A	#N/A	#N/A	#N/A	#N/A	#N/A	#N/A	#N/A	#N/A	#N/A	#N/A	#N/A	#N/A	#N/A	#N/A
FGSG_01498	#N/A	#N/A	#N/A	#N/A	#N/A	#N/A	#N/A	#N/A	#N/A	#N/A	#N/A	#N/A	#N/A	#N/A	#N/A	#N/A
FGSG_01503	#N/A	#N/A	#N/A	#N/A	#N/A	#N/A	#N/A	#N/A	#N/A	#N/A	#N/A	#N/A	#N/A	#N/A	#N/A	#N/A
FGSG_01510	#N/A	#N/A	#N/A	#N/A	#N/A	#N/A	#N/A	#N/A	#N/A	#N/A	#N/A	#N/A	#N/A	#N/A	#N/A	#N/A
FGSG_01511	#N/A	#N/A	#N/A	#N/A	#N/A	#N/A	#N/A	#N/A	#N/A	#N/A	#N/A	#N/A	#N/A	#N/A	#N/A	#N/A
FGSG_01515	#N/A	#N/A	#N/A	#N/A	#N/A	#N/A	#N/A	#N/A	#N/A	#N/A	#N/A	#N/A	#N/A	#N/A	#N/A	#N/A
FGSG_01517	1	1	1	0	hypothetical protein	hypothetical protein FGSG_01517	#N/A	#N/A	#N/A	#N/A	#N/A	#N/A	#N/A	#N/A	#N/A	#N/A
FGSG_01521	1	0	1	0	conserved hypothetical protein	protein bem46	#N/A	#N/A	#N/A	#N/A	#N/A	FGSG_01521	#N/A	#N/A	#N/A	FALSE
FGSG_01525	1	1	1	0	conserved hypothetical protein	hypothetical protein FG01525.1	#N/A	#N/A	#N/A	#N/A	#N/A	#N/A	#N/A	#N/A	#N/A	FALSE
FGSG_01527	#N/A	#N/A	#N/A	#N/A	#N/A	#N/A	#N/A	#N/A	#N/A	#N/A	#N/A	#N/A	#N/A	#N/A	#N/A	#N/A
FGSG_01539	#N/A	#N/A	#N/A	#N/A	#N/A	#N/A	#N/A	#N/A	#N/A	#N/A	#N/A	#N/A	#N/A	#N/A	#N/A	#N/A
FGSG_01545	#N/A	#N/A	#N/A	#N/A	#N/A	#N/A	#N/A	#N/A	#N/A	#N/A	#N/A	#N/A	#N/A	#N/A	#N/A	#N/A
FGSG_01551	#N/A	#N/A	#N/A	#N/A	#N/A	#N/A	#N/A	#N/A	#N/A	#N/A	#N/A	#N/A	#N/A	#N/A	#N/A	#N/A
FGSG_01556	#N/A	#N/A	#N/A	#N/A	#N/A	#N/A	#N/A	#N/A	#N/A	#N/A	#N/A	#N/A	#N/A	#N/A	#N/A	#N/A
FGSG_01557	#N/A	#N/A	#N/A	#N/A	#N/A	#N/A	#N/A	#N/A	#N/A	#N/A	#N/A	#N/A	#N/A	#N/A	#N/A	#N/A
FGSG_01565	1	0	1	0	conserved hypothetical protein	hypothetical protein FG01565.1	#N/A	#N/A	#N/A	#N/A	#N/A	FGSG_01565	#N/A	#N/A	#N/A	#N/A
FGSG_01571	1	1	1	0	related to hormone-sensitive lipase	hormone-sensitive lipase	PF07859.5	Abhydrolase_3	alpha/beta hydrolase fold	#N/A	#N/A	#N/A	#N/A	#N/A	#N/A	FALSE
FGSG_01579	1	-1	1	0	hypothetical protein	hypothetical protein FG01579.1	#N/A	#N/A	#N/A	#N/A	#N/A	#N/A	#N/A	#N/A	#N/A	FALSE
FGSG_01586	#N/A	#N/A	#N/A	#N/A	#N/A	#N/A	#N/A	#N/A	#N/A	#N/A	#N/A	#N/A	#N/A	#N/A	#N/A	#N/A
FGSG_01593	#N/A	#N/A	#N/A	#N/A	#N/A	#N/A	#N/A	#N/A	#N/A	#N/A	#N/A	#N/A	#N/A	#N/A	#N/A	#N/A
FGSG_01602	#N/A	#N/A	#N/A	#N/A	#N/A	#N/A	#N/A	#N/A	#N/A	#N/A	#N/A	#N/A	#N/A	#N/A	#N/A	#N/A
FGSG_01610	#N/A	#N/A	#N/A	#N/A	#N/A	#N/A	#N/A	#N/A	#N/A	#N/A	#N/A	#N/A	#N/A	#N/A	#N/A	#N/A
FGSG_01614	0	-1	1	0	related to dna mismatch repair homologue (hpms2)	dna mismatch repair protein mlh3	PF08676.3	MutL_C	MutL C terminal dimerisation domain	#N/A	#N/A	#N/A	#N/A	#N/A	#N/A	FALSE
FGSG_01615	#N/A	#N/A	#N/A	#N/A	#N/A	#N/A	#N/A	#N/A	#N/A	#N/A	#N/A	#N/A	#N/A	#N/A	#N/A	#N/A
FGSG_01619	#N/A	#N/A	#N/A	#N/A	#N/A	#N/A	#N/A	#N/A	#N/A	#N/A	#N/A	#N/A	#N/A	#N/A	#N/A	#N/A
FGSG_01624	#N/A	#N/A	#N/A	#N/A	#N/A	#N/A	#N/A	#N/A	#N/A	#N/A	#N/A	#N/A	#N/A	#N/A	#N/A	#N/A
FGSG_01629	-1	0	1	0	conserved hypothetical protein	related to pin4 fha1 domain-interacting protein modulates dna damage tolerance and g m cell cycle progression	PF01424.14	R3H	R3H domain	#N/A	#N/A	#N/A	#N/A	#N/A	#N/A	FALSE
FGSG_01638	#N/A	#N/A	#N/A	#N/A	#N/A	#N/A	#N/A	#N/A	#N/A	#N/A	#N/A	#N/A	#N/A	#N/A	#N/A	#N/A
FGSG_01640	#N/A	#N/A	#N/A	#N/A	#N/A	#N/A	#N/A	#N/A	#N/A	#N/A	#N/A	#N/A	#N/A	#N/A	#N/A	#N/A
FGSG_01642	0	0	1	0	related to lipoyltransferase	lipoate-protein ligase a	PF03099.11	BPL_LipA_LipB	Biotin/lipoate A/B protein ligase family	#N/A	#N/A	#N/A	#N/A	#N/A	#N/A	FALSE
FGSG_01644	#N/A	#N/A	#N/A	#N/A	#N/A	#N/A	#N/A	#N/A	#N/A	#N/A	#N/A	#N/A	#N/A	#N/A	#N/A	#N/A
FGSG_01649	1	1	1	0	related to GTPase Rho	gtp-binding protein rho1	#N/A	#N/A	#N/A	#N/A	#N/A	#N/A	#N/A	#N/A	#N/A	FALSE
FGSG_01650	#N/A	#N/A	#N/A	#N/A	#N/A	#N/A	#N/A	#N/A	#N/A	#N/A	#N/A	#N/A	#N/A	#N/A	#N/A	#N/A
FGSG_01651	1	1	1	0	conserved hypothetical protein	hypothetical protein FG01651.1	#N/A	#N/A	#N/A	#N/A	#N/A	#N/A	#N/A	#N/A	#N/A	FALSE
FGSG_01656	#N/A	#N/A	#N/A	#N/A	#N/A	#N/A	#N/A	#N/A	#N/A	#N/A	#N/A	#N/A	#N/A	#N/A	#N/A	#N/A
FGSG_01657	#N/A	#N/A	#N/A	#N/A	#N/A	#N/A	#N/A	#N/A	#N/A	#N/A	#N/A	#N/A	#N/A	#N/A	#N/A	#N/A
FGSG_01659	#N/A	#N/A	#N/A	#N/A	#N/A	#N/A	#N/A	#N/A	#N/A	#N/A	#N/A	#N/A	#N/A	#N/A	#N/A	#N/A
FGSG_01660	#N/A	#N/A	#N/A	#N/A	#N/A	#N/A	#N/A	#N/A	#N/A	#N/A	#N/A	#N/A	#N/A	#N/A	#N/A	#N/A
FGSG_01661	#N/A	#N/A	#N/A	#N/A	#N/A	#N/A	#N/A	#N/A	#N/A	#N/A	#N/A	#N/A	#N/A	#N/A	#N/A	#N/A
FGSG_01662	#N/A	#N/A	#N/A	#N/A	#N/A	#N/A	#N/A	#N/A	#N/A	#N/A	#N/A	#N/A	#N/A	#N/A	#N/A	#N/A
FGSG_01666	#N/A	#N/A	#N/A	#N/A	#N/A	#N/A	#N/A	#N/A	#N/A	#N/A	#N/A	#N/A	#N/A	#N/A	#N/A	#N/A
FGSG_01671	#N/A	#N/A	#N/A	#N/A	#N/A	#N/A	#N/A	#N/A	#N/A	#N/A	#N/A	#N/A	#N/A	#N/A	#N/A	#N/A
FGSG_01673	#N/A	#N/A	#N/A	#N/A	#N/A	#N/A	#N/A	#N/A	#N/A	#N/A	#N/A	#N/A	#N/A	#N/A	#N/A	#N/A
FGSG_01681	#N/A	#N/A	#N/A	#N/A	#N/A	#N/A	#N/A	#N/A	#N/A	#N/A	#N/A	#N/A	#N/A	#N/A	#N/A	#N/A
FGSG_01689	#N/A	#N/A	#N/A	#N/A	#N/A	#N/A	#N/A	#N/A	#N/A	#N/A	#N/A	#N/A	#N/A	#N/A	#N/A	#N/A
FGSG_01690	#N/A	#N/A	#N/A	#N/A	#N/A	#N/A	#N/A	#N/A	#N/A	#N/A	#N/A	#N/A	#N/A	#N/A	#N/A	#N/A
FGSG_01691	#N/A	#N/A	#N/A	#N/A	#N/A	#N/A	#N/A	#N/A	#N/A	#N/A	#N/A	#N/A	#N/A	#N/A	#N/A	#N/A
FGSG_01695	-1	-1	-1	0	conserved hypothetical protein	hypothetical protein FGSG_01695	#N/A	#N/A	#N/A	#N/A	#N/A	#N/A	#N/A	#N/A	#N/A	FALSE
FGSG_01699	#N/A	#N/A	#N/A	#N/A	#N/A	#N/A	#N/A	#N/A	#N/A	#N/A	#N/A	#N/A	#N/A	#N/A	#N/A	#N/A
FGSG_01700	#N/A	#N/A	#N/A	#N/A	#N/A	#N/A	#N/A	#N/A	#N/A	#N/A	#N/A	#N/A	#N/A	#N/A	#N/A	#N/A
FGSG_01701	#N/A	#N/A	#N/A	#N/A	#N/A	#N/A	#N/A	#N/A	#N/A	#N/A	#N/A	#N/A	#N/A	#N/A	#N/A	#N/A
FGSG_01712	#N/A	#N/A	#N/A	#N/A	#N/A	#N/A	#N/A	#N/A	#N/A	#N/A	#N/A	#N/A	#N/A	#N/A	#N/A	#N/A
FGSG_01718	#N/A	#N/A	#N/A	#N/A	#N/A	#N/A	#N/A	#N/A	#N/A	#N/A	#N/A	#N/A	#N/A	#N/A	#N/A	#N/A
FGSG_01723	1	1	1	0	hypothetical protein	hypothetical protein FG01723.1	#N/A	#N/A	#N/A	#N/A	#N/A	FGSG_01723	#N/A	#N/A	#N/A	#N/A
FGSG_01724	#N/A	#N/A	#N/A	#N/A	#N/A	#N/A	#N/A	#N/A	#N/A	#N/A	#N/A	#N/A	#N/A	#N/A	#N/A	#N/A
FGSG_01725	#N/A	#N/A	#N/A	#N/A	#N/A	#N/A	#N/A	#N/A	#N/A	#N/A	#N/A	#N/A	#N/A	#N/A	#N/A	#N/A
FGSG_01727	#N/A	#N/A	#N/A	#N/A	#N/A	#N/A	#N/A	#N/A	#N/A	#N/A	#N/A	#N/A	#N/A	#N/A	#N/A	#N/A
FGSG_01735	-1	1	1	0	hypothetical protein	hypothetical protein FG01735.1	#N/A	#N/A	#N/A	#N/A	#N/A	#N/A	#N/A	#N/A	#N/A	#N/A
FGSG_01738	#N/A	#N/A	#N/A	#N/A	#N/A	#N/A	#N/A	#N/A	#N/A	#N/A	#N/A	#N/A	#N/A	#N/A	#N/A	#N/A
FGSG_01740	#N/A	#N/A	#N/A	#N/A	#N/A	#N/A	#N/A	#N/A	#N/A	#N/A	#N/A	#N/A	#N/A	#N/A	#N/A	#N/A
FGSG_01741	#N/A	#N/A	#N/A	#N/A	#N/A	#N/A	#N/A	#N/A	#N/A	#N/A	#N/A	#N/A	#N/A	#N/A	#N/A	#N/A
FGSG_01742	#N/A	#N/A	#N/A	#N/A	#N/A	#N/A	#N/A	#N/A	#N/A	#N/A	#N/A	#N/A	#N/A	#N/A	#N/A	#N/A
FGSG_01748	#N/A	#N/A	#N/A	#N/A	#N/A	#N/A	#N/A	#N/A	#N/A	#N/A	#N/A	#N/A	#N/A	#N/A	#N/A	#N/A
FGSG_01751	#N/A	#N/A	#N/A	#N/A	#N/A	#N/A	#N/A	#N/A	#N/A	#N/A	#N/A	#N/A	#N/A	#N/A	#N/A	#N/A
FGSG_01755	#N/A	#N/A	#N/A	#N/A	#N/A	#N/A	#N/A	#N/A	#N/A	#N/A	#N/A	#N/A	#N/A	#N/A	#N/A	#N/A
FGSG_01758	#N/A	#N/A	#N/A	#N/A	#N/A	#N/A	#N/A	#N/A	#N/A	#N/A	#N/A	#N/A	#N/A	#N/A	#N/A	#N/A
FGSG_01759	#N/A	#N/A	#N/A	#N/A	#N/A	#N/A	#N/A	#N/A	#N/A	#N/A	#N/A	#N/A	#N/A	#N/A	#N/A	#N/A
FGSG_01761	#N/A	#N/A	#N/A	#N/A	#N/A	#N/A	#N/A	#N/A	#N/A	#N/A	#N/A	#N/A	#N/A	#N/A	#N/A	#N/A
FGSG_01764	1	-1	-1	0	related to hydrophobin	related to hydrophobin	#N/A	#N/A	#N/A	#N/A	#N/A	FGSG_01764	#N/A	#N/A	#N/A	FALSE
FGSG_01766	#N/A	#N/A	#N/A	#N/A	#N/A	#N/A	#N/A	#N/A	#N/A	#N/A	#N/A	#N/A	#N/A	#N/A	#N/A	#N/A
FGSG_01777	1	0	1	0	hypothetical protein	hypothetical protein FG01777.1	#N/A	#N/A	#N/A	#N/A	#N/A	#N/A	#N/A	#N/A	#N/A	FALSE
FGSG_01779	1	1	1	0	hypothetical protein	hypothetical protein FG01779.1	#N/A	#N/A	#N/A	#N/A	#N/A	#N/A	#N/A	#N/A	#N/A	#N/A
FGSG_01784	#N/A	#N/A	#N/A	#N/A	#N/A	#N/A	#N/A	#N/A	#N/A	#N/A	#N/A	#N/A	#N/A	#N/A	#N/A	#N/A
FGSG_01785	#N/A	#N/A	#N/A	#N/A	#N/A	#N/A	#N/A	#N/A	#N/A	#N/A	#N/A	#N/A	#N/A	#N/A	#N/A	#N/A
FGSG_01790	#N/A	#N/A	#N/A	#N/A	#N/A	#N/A	#N/A	#N/A	#N/A	#N/A	#N/A	#N/A	#N/A	#N/A	#N/A	#N/A
FGSG_01795	#N/A	#N/A	#N/A	#N/A	#N/A	#N/A	#N/A	#N/A	#N/A	#N/A	#N/A	#N/A	#N/A	#N/A	#N/A	#N/A
FGSG_01797	#N/A	#N/A	#N/A	#N/A	#N/A	#N/A	#N/A	#N/A	#N/A	#N/A	#N/A	#N/A	#N/A	#N/A	#N/A	#N/A
FGSG_01798	#N/A	#N/A	#N/A	#N/A	#N/A	#N/A	#N/A	#N/A	#N/A	#N/A	#N/A	#N/A	#N/A	#N/A	#N/A	#N/A
FGSG_01799	#N/A	#N/A	#N/A	#N/A	#N/A	#N/A	#N/A	#N/A	#N/A	#N/A	#N/A	#N/A	#N/A	#N/A	#N/A	#N/A
FGSG_01801	#N/A	#N/A	#N/A	#N/A	#N/A	#N/A	#N/A	#N/A	#N/A	#N/A	#N/A	#N/A	#N/A	#N/A	#N/A	#N/A
FGSG_01802	#N/A	#N/A	#N/A	#N/A	#N/A	#N/A	#N/A	#N/A	#N/A	#N/A	#N/A	#N/A	#N/A	#N/A	#N/A	#N/A
FGSG_01805	#N/A	#N/A	#N/A	#N/A	#N/A	#N/A	#N/A	#N/A	#N/A	#N/A	#N/A	#N/A	#N/A	#N/A	#N/A	#N/A
FGSG_01806	#N/A	#N/A	#N/A	#N/A	#N/A	#N/A	#N/A	#N/A	#N/A	#N/A	#N/A	#N/A	#N/A	#N/A	#N/A	#N/A
FGSG_01807	#N/A	#N/A	#N/A	#N/A	#N/A	#N/A	#N/A	#N/A	#N/A	#N/A	#N/A	#N/A	#N/A	#N/A	#N/A	#N/A
FGSG_01808	#N/A	#N/A	#N/A	#N/A	#N/A	#N/A	#N/A	#N/A	#N/A	#N/A	#N/A	#N/A	#N/A	#N/A	#N/A	#N/A
FGSG_01809	1	0	-1	0	related to aryl-alcohol dehydrogenases	alcohol dehydrogenase	PF00248.13	Aldo_ket_red	Aldo/keto reductase family	#N/A	#N/A	#N/A	#N/A	#N/A	#N/A	FALSE
FGSG_01811	#N/A	#N/A	#N/A	#N/A	#N/A	#N/A	#N/A	#N/A	#N/A	#N/A	#N/A	#N/A	#N/A	#N/A	#N/A	#N/A
FGSG_01812	#N/A	#N/A	#N/A	#N/A	#N/A	#N/A	#N/A	#N/A	#N/A	#N/A	#N/A	#N/A	#N/A	#N/A	#N/A	#N/A
FGSG_01814	#N/A	#N/A	#N/A	#N/A	#N/A	#N/A	#N/A	#N/A	#N/A	#N/A	#N/A	#N/A	#N/A	#N/A	#N/A	#N/A
FGSG_01815	#N/A	#N/A	#N/A	#N/A	#N/A	#N/A	#N/A	#N/A	#N/A	#N/A	#N/A	#N/A	#N/A	#N/A	#N/A	#N/A
FGSG_01817	#N/A	#N/A	#N/A	#N/A	#N/A	#N/A	#N/A	#N/A	#N/A	#N/A	#N/A	#N/A	#N/A	#N/A	#N/A	#N/A
FGSG_01825	#N/A	#N/A	#N/A	#N/A	#N/A	#N/A	#N/A	#N/A	#N/A	#N/A	#N/A	#N/A	#N/A	#N/A	#N/A	#N/A
FGSG_01827	#N/A	#N/A	#N/A	#N/A	#N/A	#N/A	#N/A	#N/A	#N/A	#N/A	#N/A	#N/A	#N/A	#N/A	#N/A	#N/A
FGSG_01828	#N/A	#N/A	#N/A	#N/A	#N/A	#N/A	#N/A	#N/A	#N/A	#N/A	#N/A	#N/A	#N/A	#N/A	#N/A	#N/A
FGSG_01830	#N/A	#N/A	#N/A	#N/A	#N/A	#N/A	#N/A	#N/A	#N/A	#N/A	#N/A	#N/A	#N/A	#N/A	#N/A	#N/A
FGSG_01831	#N/A	#N/A	#N/A	#N/A	#N/A	#N/A	#N/A	#N/A	#N/A	#N/A	#N/A	#N/A	#N/A	#N/A	#N/A	#N/A
FGSG_01836	-1	0	1	0	related to sterol glucosyltransferase	hypothetical protein FG01836.1	PF03033.12	Glyco_transf_28	Glycosyltransferase family 28 N-terminal domain	#N/A	#N/A	#N/A	#N/A	#N/A	#N/A	FALSE
FGSG_01839	#N/A	#N/A	#N/A	#N/A	#N/A	#N/A	#N/A	#N/A	#N/A	#N/A	#N/A	#N/A	#N/A	#N/A	#N/A	#N/A
FGSG_01844	#N/A	#N/A	#N/A	#N/A	#N/A	#N/A	#N/A	#N/A	#N/A	#N/A	#N/A	#N/A	#N/A	#N/A	#N/A	#N/A
FGSG_01846	#N/A	#N/A	#N/A	#N/A	#N/A	#N/A	#N/A	#N/A	#N/A	#N/A	#N/A	#N/A	#N/A	#N/A	#N/A	#N/A
FGSG_01850	#N/A	#N/A	#N/A	#N/A	#N/A	#N/A	#N/A	#N/A	#N/A	#N/A	#N/A	#N/A	#N/A	#N/A	#N/A	#N/A
FGSG_01855	#N/A	#N/A	#N/A	#N/A	#N/A	#N/A	#N/A	#N/A	#N/A	#N/A	#N/A	#N/A	#N/A	#N/A	#N/A	#N/A
FGSG_01856	#N/A	#N/A	#N/A	#N/A	#N/A	#N/A	#N/A	#N/A	#N/A	#N/A	#N/A	#N/A	#N/A	#N/A	#N/A	#N/A
FGSG_01857	#N/A	#N/A	#N/A	#N/A	#N/A	#N/A	#N/A	#N/A	#N/A	#N/A	#N/A	#N/A	#N/A	#N/A	#N/A	#N/A
FGSG_01860	#N/A	#N/A	#N/A	#N/A	#N/A	#N/A	#N/A	#N/A	#N/A	#N/A	#N/A	#N/A	#N/A	#N/A	#N/A	#N/A
FGSG_01861	#N/A	#N/A	#N/A	#N/A	#N/A	#N/A	#N/A	#N/A	#N/A	#N/A	#N/A	#N/A	#N/A	#N/A	#N/A	#N/A
FGSG_01862	#N/A	#N/A	#N/A	#N/A	#N/A	#N/A	#N/A	#N/A	#N/A	#N/A	#N/A	#N/A	#N/A	#N/A	#N/A	#N/A
FGSG_01868	#N/A	#N/A	#N/A	#N/A	#N/A	#N/A	#N/A	#N/A	#N/A	#N/A	#N/A	#N/A	#N/A	#N/A	#N/A	#N/A
FGSG_01877	-1	0	1	0	conserved hypothetical protein	zinc finger protein plag1	PF00096.18	zf-C2H2	Zinc finger, C2H2 type	PHI:1356	unaffected pathogenicity	#N/A	#N/A	FGSG_01877	#N/A	FALSE
FGSG_01893	0	-1	-1	0	probable gamma-adaptin precursor	hypothetical protein FG01893.1	PF01602.12	Adaptin_N	Adaptin N terminal region	#N/A	#N/A	#N/A	#N/A	#N/A	#N/A	FALSE
FGSG_01896	#N/A	#N/A	#N/A	#N/A	#N/A	#N/A	#N/A	#N/A	#N/A	#N/A	#N/A	#N/A	#N/A	#N/A	#N/A	#N/A
FGSG_01898	#N/A	#N/A	#N/A	#N/A	#N/A	#N/A	#N/A	#N/A	#N/A	#N/A	#N/A	#N/A	#N/A	#N/A	#N/A	#N/A
FGSG_01901	-1	-1	-1	0	conserved hypothetical protein	hypothetical protein FG01901.1	#N/A	#N/A	#N/A	#N/A	#N/A	#N/A	#N/A	#N/A	#N/A	FALSE
FGSG_01902	-1	-1	-1	0	conserved hypothetical protein	hypothetical protein FGSG_01902	#N/A	#N/A	#N/A	#N/A	#N/A	#N/A	#N/A	#N/A	#N/A	FALSE
FGSG_01903	#N/A	#N/A	#N/A	#N/A	#N/A	#N/A	#N/A	#N/A	#N/A	#N/A	#N/A	#N/A	#N/A	#N/A	#N/A	#N/A
FGSG_01905	#N/A	#N/A	#N/A	#N/A	#N/A	#N/A	#N/A	#N/A	#N/A	#N/A	#N/A	#N/A	#N/A	#N/A	#N/A	#N/A
FGSG_01906	#N/A	#N/A	#N/A	#N/A	#N/A	#N/A	#N/A	#N/A	#N/A	#N/A	#N/A	#N/A	#N/A	#N/A	#N/A	#N/A
FGSG_01907	#N/A	#N/A	#N/A	#N/A	#N/A	#N/A	#N/A	#N/A	#N/A	#N/A	#N/A	#N/A	#N/A	#N/A	#N/A	#N/A
FGSG_01915	#N/A	#N/A	#N/A	#N/A	#N/A	#N/A	#N/A	#N/A	#N/A	#N/A	#N/A	#N/A	#N/A	#N/A	#N/A	#N/A
FGSG_01919	-1	-1	-1	0	related to exocyst complex 70 kDa component	exocyst complex protein exo70	PF03081.7	Exo70	Exo70 exocyst complex subunit	#N/A	#N/A	#N/A	#N/A	#N/A	#N/A	FALSE
FGSG_01922	0	0	1	0	conserved hypothetical protein	protein kinase-like domain	#N/A	#N/A	#N/A	#N/A	#N/A	#N/A	#N/A	#N/A	#N/A	FALSE
FGSG_01929	#N/A	#N/A	#N/A	#N/A	#N/A	#N/A	#N/A	#N/A	#N/A	#N/A	#N/A	#N/A	#N/A	#N/A	#N/A	#N/A
FGSG_01931	#N/A	#N/A	#N/A	#N/A	#N/A	#N/A	#N/A	#N/A	#N/A	#N/A	#N/A	#N/A	#N/A	#N/A	#N/A	#N/A
FGSG_01934	#N/A	#N/A	#N/A	#N/A	#N/A	#N/A	#N/A	#N/A	#N/A	#N/A	#N/A	#N/A	#N/A	#N/A	#N/A	#N/A
FGSG_01946	#N/A	#N/A	#N/A	#N/A	#N/A	#N/A	#N/A	#N/A	#N/A	#N/A	#N/A	#N/A	#N/A	#N/A	#N/A	#N/A
FGSG_01949	0	0	1	0	probable chitin synthase D	chitin synthase	#N/A	#N/A	#N/A	#N/A	#N/A	#N/A	#N/A	#N/A	#N/A	FALSE
FGSG_01953	#N/A	#N/A	#N/A	#N/A	#N/A	#N/A	#N/A	#N/A	#N/A	#N/A	#N/A	#N/A	#N/A	#N/A	#N/A	#N/A
FGSG_01954	0	0	-1	0	related to SAC2 protein	related to sac2 protein	PF04129.4	Vps52	Vps52 / Sac2 family	#N/A	#N/A	#N/A	#N/A	#N/A	#N/A	FALSE
FGSG_01957	-1	0	-1	0	conserved hypothetical protein	yip1 domain family	PF04893.9	Yip1	Yip1 domain	#N/A	#N/A	#N/A	#N/A	#N/A	#N/A	FALSE
FGSG_01958	-1	-1	-1	0	related to D.melanogaster heat shock protein 67B2	thiosulfate sulfurtransferase mitochondrial	PF00581.12	Rhodanese	Rhodanese-like domain	#N/A	#N/A	#N/A	#N/A	#N/A	#N/A	FALSE
FGSG_01963	#N/A	#N/A	#N/A	#N/A	#N/A	#N/A	#N/A	#N/A	#N/A	#N/A	#N/A	#N/A	#N/A	#N/A	#N/A	#N/A
FGSG_01969	-1	-1	-1	0	related to phospholipase A2, cytosolic	cytosolic phospholipase a2 zeta	#N/A	#N/A	#N/A	#N/A	#N/A	#N/A	#N/A	#N/A	#N/A	FALSE
FGSG_01982	1	1	1	0	conserved hypothetical protein	related to protocatechuate -dioxygenase beta subunit	#N/A	#N/A	#N/A	#N/A	#N/A	FGSG_01982	FGSG_01982	#N/A	#N/A	FALSE
FGSG_01986	#N/A	#N/A	#N/A	#N/A	#N/A	#N/A	#N/A	#N/A	#N/A	#N/A	#N/A	#N/A	#N/A	#N/A	#N/A	#N/A
FGSG_01988	#N/A	#N/A	#N/A	#N/A	#N/A	#N/A	#N/A	#N/A	#N/A	#N/A	#N/A	#N/A	#N/A	#N/A	#N/A	#N/A
FGSG_01991	#N/A	#N/A	#N/A	#N/A	#N/A	#N/A	#N/A	#N/A	#N/A	#N/A	#N/A	#N/A	#N/A	#N/A	#N/A	#N/A
FGSG_01992	1	-1	-1	0	conserved hypothetical protein	arginine metabolism regulation protein ii	#N/A	#N/A	#N/A	#N/A	#N/A	#N/A	#N/A	#N/A	#N/A	FALSE
FGSG_01994	#N/A	#N/A	#N/A	#N/A	#N/A	#N/A	#N/A	#N/A	#N/A	#N/A	#N/A	#N/A	#N/A	#N/A	#N/A	#N/A
FGSG_01995	1	0	-1	0	related to Na+/H+ antiporter	hypothetical protein FG01995.1	PF00999.13	Na_H_Exchanger	Sodium/hydrogen exchanger family	#N/A	#N/A	#N/A	#N/A	#N/A	#N/A	FALSE
FGSG_01997	1	1	1	0	related to tetracycline efflux protein (otrb)	related to tetracycline efflux protein	TIGR01409	TAT_signal_seq	Tat (twin-arginine translocation) pathway signal sequence	#N/A	#N/A	#N/A	#N/A	#N/A	#N/A	FALSE
FGSG_02002	#N/A	#N/A	#N/A	#N/A	#N/A	#N/A	#N/A	#N/A	#N/A	#N/A	#N/A	#N/A	#N/A	#N/A	#N/A	#N/A
FGSG_02009	#N/A	#N/A	#N/A	#N/A	#N/A	#N/A	#N/A	#N/A	#N/A	#N/A	#N/A	#N/A	#N/A	#N/A	#N/A	#N/A
FGSG_02016	#N/A	#N/A	#N/A	#N/A	#N/A	#N/A	#N/A	#N/A	#N/A	#N/A	#N/A	#N/A	#N/A	#N/A	#N/A	#N/A
FGSG_02018	1	0	1	0	conserved hypothetical protein	hypothetical protein FG02018.1	PF04366.4	DUF500	Family of unknown function (DUF500)	#N/A	#N/A	#N/A	#N/A	#N/A	#N/A	FALSE
FGSG_02023	1	-1	-1	0	hypothetical protein	hypothetical protein FG02023.1	#N/A	#N/A	#N/A	#N/A	#N/A	#N/A	#N/A	#N/A	#N/A	#N/A
FGSG_02024	#N/A	#N/A	#N/A	#N/A	#N/A	#N/A	#N/A	#N/A	#N/A	#N/A	#N/A	#N/A	#N/A	#N/A	#N/A	#N/A
FGSG_02027	#N/A	#N/A	#N/A	#N/A	#N/A	#N/A	#N/A	#N/A	#N/A	#N/A	#N/A	#N/A	#N/A	#N/A	#N/A	#N/A
FGSG_02031	0	1	1	0	related to monocarboxylate transporter 2	transporter mch4	PF07690.8	MFS_1	Major Facilitator Superfamily	#N/A	#N/A	#N/A	#N/A	#N/A	#N/A	FALSE
FGSG_02036	#N/A	#N/A	#N/A	#N/A	#N/A	#N/A	#N/A	#N/A	#N/A	#N/A	#N/A	#N/A	#N/A	#N/A	#N/A	#N/A
FGSG_02039	0	0	-1	0	related to protein TOL	hypothetical protein FG02039.1	PF06985.3	HET	Heterokaryon incompatibility protein (HET)	#N/A	#N/A	#N/A	#N/A	#N/A	#N/A	FALSE
FGSG_02041	-1	-1	-1	0	conserved hypothetical protein	solute carrier family 25 member 45	PF00153.19	Mito_carr	Mitochondrial carrier protein	#N/A	#N/A	#N/A	#N/A	#N/A	#N/A	FALSE
FGSG_02043	-1	0	-1	0	related to CCR4 protein	glucose-repressible alcohol dehydrogenase transcriptional effector	PF03372.15	Exo_endo_phos	Endonuclease/Exonuclease/phosphatase family	#N/A	#N/A	#N/A	#N/A	#N/A	#N/A	FALSE
FGSG_02044	-1	1	-1	0	conserved hypothetical protein	hypothetical protein FG02044.1	PF08241.4	Methyltransf_11	Methyltransferase domain	#N/A	#N/A	#N/A	#N/A	#N/A	#N/A	FALSE
FGSG_02045	#N/A	#N/A	#N/A	#N/A	#N/A	#N/A	#N/A	#N/A	#N/A	#N/A	#N/A	#N/A	#N/A	#N/A	#N/A	#N/A
FGSG_02053	#N/A	#N/A	#N/A	#N/A	#N/A	#N/A	#N/A	#N/A	#N/A	#N/A	#N/A	#N/A	#N/A	#N/A	#N/A	#N/A
FGSG_02054	-1	0	-1	0	probable kinesin-related protein KLPA	kinesin family member c1	PF00225.15	Kinesin	Kinesin motor domain	#N/A	#N/A	#N/A	#N/A	#N/A	#N/A	FALSE
FGSG_02064	#N/A	#N/A	#N/A	#N/A	#N/A	#N/A	#N/A	#N/A	#N/A	#N/A	#N/A	#N/A	#N/A	#N/A	#N/A	#N/A
FGSG_02065	1	0	1	0	hypothetical protein	hypothetical protein FG02065.1	#N/A	#N/A	#N/A	#N/A	#N/A	#N/A	#N/A	#N/A	#N/A	FALSE
FGSG_02066	0	0	-1	0	related to HXT2 - Hexose facilitator of moderately low affinity for glucose	related to hxt2-hexose facilitator of moderately low affinity for glucose	PF00083.16	Sugar_tr	Sugar (and other) transporter	#N/A	#N/A	#N/A	#N/A	#N/A	#N/A	#N/A
FGSG_02067	#N/A	#N/A	#N/A	#N/A	#N/A	#N/A	#N/A	#N/A	#N/A	#N/A	#N/A	#N/A	#N/A	#N/A	#N/A	#N/A
FGSG_02072	0	-1	-1	0	related to NAD kinase	nad+ kinase	PF01513.13	NAD_kinase	ATP-NAD kinase	#N/A	#N/A	#N/A	#N/A	#N/A	#N/A	FALSE
FGSG_02073	#N/A	#N/A	#N/A	#N/A	#N/A	#N/A	#N/A	#N/A	#N/A	#N/A	#N/A	#N/A	#N/A	#N/A	#N/A	#N/A
FGSG_02074	1	0	1	0	hypothetical protein	hypothetical protein FG02074.1	#N/A	#N/A	#N/A	#N/A	#N/A	#N/A	#N/A	#N/A	FGSG_02074	TRUE
FGSG_02078	#N/A	#N/A	#N/A	#N/A	#N/A	#N/A	#N/A	#N/A	#N/A	#N/A	#N/A	#N/A	#N/A	#N/A	#N/A	#N/A
FGSG_02079	#N/A	#N/A	#N/A	#N/A	#N/A	#N/A	#N/A	#N/A	#N/A	#N/A	#N/A	#N/A	#N/A	#N/A	#N/A	#N/A
FGSG_02082	#N/A	#N/A	#N/A	#N/A	#N/A	#N/A	#N/A	#N/A	#N/A	#N/A	#N/A	#N/A	#N/A	#N/A	#N/A	#N/A
FGSG_02090	#N/A	#N/A	#N/A	#N/A	#N/A	#N/A	#N/A	#N/A	#N/A	#N/A	#N/A	#N/A	#N/A	#N/A	#N/A	#N/A
FGSG_02093	-1	1	1	0	related to aminoacyl-tRNA hydrolase	pth1 family peptidyl-trna hydrolase	PF01195.11	Pept_tRNA_hydro	Peptidyl-tRNA hydrolase	#N/A	#N/A	#N/A	#N/A	#N/A	#N/A	FALSE
FGSG_02102	0	0	1	0	conserved hypothetical protein	hypothetical protein FG02102.1	#N/A	#N/A	#N/A	#N/A	#N/A	#N/A	#N/A	#N/A	#N/A	FALSE
FGSG_02108	#N/A	#N/A	#N/A	#N/A	#N/A	#N/A	#N/A	#N/A	#N/A	#N/A	#N/A	#N/A	#N/A	#N/A	#N/A	#N/A
FGSG_02109	#N/A	#N/A	#N/A	#N/A	#N/A	#N/A	#N/A	#N/A	#N/A	#N/A	#N/A	#N/A	#N/A	#N/A	#N/A	#N/A
FGSG_02120	1	0	1	0	hypothetical protein	hypothetical protein FG02120.1	#N/A	#N/A	#N/A	#N/A	#N/A	#N/A	#N/A	#N/A	#N/A	#N/A
FGSG_02121	1	0	1	0	related to amidohydrolase AmhX	metal-dependent amidase aminoacylase carboxypeptidase protein	PF01546.20	Peptidase_M20	Peptidase family M20/M25/M40	#N/A	#N/A	#N/A	#N/A	#N/A	#N/A	FALSE
FGSG_02126	#N/A	#N/A	#N/A	#N/A	#N/A	#N/A	#N/A	#N/A	#N/A	#N/A	#N/A	#N/A	#N/A	#N/A	#N/A	#N/A
FGSG_02128	1	0	1	0	hypothetical protein	hypothetical protein FG02128.1	#N/A	#N/A	#N/A	#N/A	#N/A	#N/A	#N/A	#N/A	#N/A	TRUE
FGSG_02136	#N/A	#N/A	#N/A	#N/A	#N/A	#N/A	#N/A	#N/A	#N/A	#N/A	#N/A	#N/A	#N/A	#N/A	#N/A	#N/A
FGSG_02141	#N/A	#N/A	#N/A	#N/A	#N/A	#N/A	#N/A	#N/A	#N/A	#N/A	#N/A	#N/A	#N/A	#N/A	#N/A	#N/A
FGSG_02142	#N/A	#N/A	#N/A	#N/A	#N/A	#N/A	#N/A	#N/A	#N/A	#N/A	#N/A	#N/A	#N/A	#N/A	#N/A	#N/A
FGSG_02143	-1	1	1	0	related to high-affinity iron permease	plasma membrane iron permease	PF03239.6	FTR1	Iron permease FTR1 family	#N/A	#N/A	#N/A	#N/A	#N/A	#N/A	FALSE
FGSG_02145	0	0	1	0	probable MUP1 - High affinity methionine permease	high affinity methionine permease protein	PF00324.13	AA_permease	Amino acid permease	#N/A	#N/A	#N/A	#N/A	#N/A	#N/A	FALSE
FGSG_02146	1	-1	-1	0	probable succinyl-CoA 3-ketoacid-coenzyme A transferase, mitochondrial precursor	probable succinyl- 3-ketoacid-coenzyme a mitochondrial precursor	PF01144.15	CoA_trans	Coenzyme A transferase	#N/A	#N/A	#N/A	#N/A	#N/A	#N/A	FALSE
FGSG_02147	#N/A	#N/A	#N/A	#N/A	#N/A	#N/A	#N/A	#N/A	#N/A	#N/A	#N/A	#N/A	#N/A	#N/A	#N/A	#N/A
FGSG_02151	1	-1	1	0	conserved hypothetical protein	related to duf895 domain membrane protein	#N/A	#N/A	#N/A	#N/A	#N/A	#N/A	#N/A	#N/A	#N/A	FALSE
FGSG_02155	1	0	-1	0	related to integral membrane protein PTH11	related to integral membrane protein pth11	PF05730.3	CFEM	CFEM domain	#N/A	#N/A	#N/A	#N/A	#N/A	#N/A	FALSE
FGSG_02158	#N/A	#N/A	#N/A	#N/A	#N/A	#N/A	#N/A	#N/A	#N/A	#N/A	#N/A	#N/A	#N/A	#N/A	#N/A	#N/A
FGSG_02159	1	-1	-1	0	conserved hypothetical protein	family protein yjgh	PF01042.13	Ribonuc_L-PSP	Endoribonuclease L-PSP	#N/A	#N/A	#N/A	#N/A	#N/A	#N/A	FALSE
FGSG_02162	0	0	1	0	conserved hypothetical protein	hypothetical protein FG02162.1	PF01042.13	Ribonuc_L-PSP	Endoribonuclease L-PSP	#N/A	#N/A	#N/A	#N/A	#N/A	#N/A	FALSE
FGSG_02168	#N/A	#N/A	#N/A	#N/A	#N/A	#N/A	#N/A	#N/A	#N/A	#N/A	#N/A	#N/A	#N/A	#N/A	#N/A	#N/A
FGSG_02169	1	-1	-1	0	conserved hypothetical protein	carboxypeptidase 2	#N/A	#N/A	#N/A	#N/A	#N/A	FGSG_02169	#N/A	#N/A	#N/A	FALSE
FGSG_02171	#N/A	#N/A	#N/A	#N/A	#N/A	#N/A	#N/A	#N/A	#N/A	#N/A	#N/A	#N/A	#N/A	#N/A	#N/A	#N/A
FGSG_02182	1	1	1	0	conserved hypothetical protein	hypothetical protein FGSG_02182	#N/A	#N/A	#N/A	#N/A	#N/A	#N/A	#N/A	#N/A	#N/A	FALSE
FGSG_02192	-1	0	1	0	probable U1 snRNP protein	probable u1 snrnp protein	PF03194.7	LUC7	LUC7 N_terminus	#N/A	#N/A	#N/A	#N/A	#N/A	#N/A	FALSE
FGSG_02199	#N/A	#N/A	#N/A	#N/A	#N/A	#N/A	#N/A	#N/A	#N/A	#N/A	#N/A	#N/A	#N/A	#N/A	#N/A	#N/A
FGSG_02203	#N/A	#N/A	#N/A	#N/A	#N/A	#N/A	#N/A	#N/A	#N/A	#N/A	#N/A	#N/A	#N/A	#N/A	#N/A	#N/A
FGSG_02207	#N/A	#N/A	#N/A	#N/A	#N/A	#N/A	#N/A	#N/A	#N/A	#N/A	#N/A	#N/A	#N/A	#N/A	#N/A	#N/A
FGSG_02210	1	-1	-1	0	conserved hypothetical protein	7-alpha-hydroxysteroid dehydrogenase	PF00106.17	adh_short	short chain dehydrogenase	#N/A	#N/A	#N/A	#N/A	#N/A	#N/A	FALSE
FGSG_02211	#N/A	#N/A	#N/A	#N/A	#N/A	#N/A	#N/A	#N/A	#N/A	#N/A	#N/A	#N/A	#N/A	#N/A	#N/A	#N/A
FGSG_02212	-1	0	1	0	related to BCS1 - mitochondrial protein of the AAA family of ATPases	related to bcs1-mitochondrial protein of the aaa family of atpases	PF08740.3	BCS1_N	BCS1 N terminal	#N/A	#N/A	#N/A	#N/A	#N/A	#N/A	FALSE
FGSG_02220	#N/A	#N/A	#N/A	#N/A	#N/A	#N/A	#N/A	#N/A	#N/A	#N/A	#N/A	#N/A	#N/A	#N/A	#N/A	#N/A
FGSG_02221	-1	0	1	0	putative protein [EST hit]	---NA---	#N/A	#N/A	#N/A	#N/A	#N/A	#N/A	#N/A	#N/A	#N/A	FALSE
FGSG_02224	-1	0	1	0	conserved hypothetical protein	hypothetical protein FG02224.1	#N/A	#N/A	#N/A	#N/A	#N/A	#N/A	#N/A	#N/A	#N/A	FALSE
FGSG_02225	#N/A	#N/A	#N/A	#N/A	#N/A	#N/A	#N/A	#N/A	#N/A	#N/A	#N/A	#N/A	#N/A	#N/A	#N/A	#N/A
FGSG_02228	#N/A	#N/A	#N/A	#N/A	#N/A	#N/A	#N/A	#N/A	#N/A	#N/A	#N/A	#N/A	#N/A	#N/A	#N/A	#N/A
FGSG_02236	1	1	1	0	probable Modin	probable modin	#N/A	#N/A	#N/A	#N/A	#N/A	FGSG_02236	#N/A	#N/A	#N/A	FALSE
FGSG_02245	#N/A	#N/A	#N/A	#N/A	#N/A	#N/A	#N/A	#N/A	#N/A	#N/A	#N/A	#N/A	#N/A	#N/A	#N/A	#N/A
FGSG_02252	#N/A	#N/A	#N/A	#N/A	#N/A	#N/A	#N/A	#N/A	#N/A	#N/A	#N/A	#N/A	#N/A	#N/A	#N/A	#N/A
FGSG_02257	#N/A	#N/A	#N/A	#N/A	#N/A	#N/A	#N/A	#N/A	#N/A	#N/A	#N/A	#N/A	#N/A	#N/A	#N/A	#N/A
FGSG_02259	#N/A	#N/A	#N/A	#N/A	#N/A	#N/A	#N/A	#N/A	#N/A	#N/A	#N/A	#N/A	#N/A	#N/A	#N/A	#N/A
FGSG_02264	#N/A	#N/A	#N/A	#N/A	#N/A	#N/A	#N/A	#N/A	#N/A	#N/A	#N/A	#N/A	#N/A	#N/A	#N/A	#N/A
FGSG_02266	1	1	-1	0	related to short-chain alcohol dehydrogenase	related to short-chain alcohol dehydrogenase	PF00106.17	adh_short	short chain dehydrogenase	#N/A	#N/A	#N/A	#N/A	#N/A	#N/A	FALSE
FGSG_02268	#N/A	#N/A	#N/A	#N/A	#N/A	#N/A	#N/A	#N/A	#N/A	#N/A	#N/A	#N/A	#N/A	#N/A	#N/A	#N/A
FGSG_02269	-1	1	1	0	putative protein [EST hit]	hypothetical protein FG02269.1	#N/A	#N/A	#N/A	#N/A	#N/A	FGSG_02269	FGSG_02269	#N/A	#N/A	FALSE
FGSG_02270	-1	-1	-1	0	conserved hypothetical protein	hypothetical protein FG02270.1	#N/A	#N/A	#N/A	#N/A	#N/A	#N/A	#N/A	#N/A	#N/A	FALSE
FGSG_02274	-1	0	1	0	conserved hypothetical protein	hypothetical protein FG02274.1	#N/A	#N/A	#N/A	#N/A	#N/A	#N/A	#N/A	#N/A	#N/A	FALSE
FGSG_02275	#N/A	#N/A	#N/A	#N/A	#N/A	#N/A	#N/A	#N/A	#N/A	#N/A	#N/A	#N/A	#N/A	#N/A	#N/A	#N/A
FGSG_02276	1	0	-1	0	hypothetical protein	hypothetical protein FG02276.1	#N/A	#N/A	#N/A	#N/A	#N/A	#N/A	#N/A	#N/A	#N/A	FALSE
[truncated: 3,266 more rows]

## Sheet: W&M
The 118 Fusarium graminearum genes that were significantly up-regulated during wheat infection and differentially regulated in any of the three comparisons, which were previously reported as being specifically expressed during wheat and maize infection (Harris et al 2016).
[truncated: 121 more rows]

[truncated: 4 more sheets: B&M, W, B, M]
